# Supplementary material for: Cold Response Transcriptome Analysis of the Alternative Splicing Events Induced by the Cold Stress in D. catenatum
Source: Int J Mol Sci. 2022 Jan 17;23(2):981. doi: 10.3390/ijms23020981 (PMC8778272; doi:10.3390/ijms23020981)
Supplement: Supplementary file 1 [file ijms-23-00981-s001.zip]

Archive with 15 entries (15 files):
- ijms-1515499-supplementary Figures.pdf
- Table S1. Statistics of raw data filtering components  in D. catenatum transcriptome.xlsx
- Table S10. Differential AS genes in D. catenatum transcriptome.xlsx
- Table S11. GO enrichment analysis for DASGs.xlsx
- Table S12. KEGG enrichment analysis for DASGs.xlsx
- Table S13. DEGs vs DASGs.xlsx
- Table S14.Primers in this study.xlsx
- Table S2. Quality statistics of data filtering reads  in D. catenatum transcriptome.xlsx
- Table S3. Length distribution of transcripts in D. catenatum transcriptome.xlsx
- Table S4. Statistics of new transcript types.xlsx
- Table S5. Differentially expressed genes in D. catenatum transcriptome.xlsx
- Table S6. GO enrichment analysis for DEGs.xlsx
- Table S7.  KEGG enrichment analysis for DEGs.xlsx
- Table S8.  Main significant KEGG enrichment analysis for DEGs.xlsx
- Table S9. Classification of total AS events.xlsx
