# Supplementary material for: Cold Response Transcriptome Analysis of the Alternative Splicing Events Induced by the Cold Stress in D. catenatum
Source: Int J Mol Sci. 2022 Jan 17;23(2):981. doi: 10.3390/ijms23020981 (PMC8778272; doi:10.3390/ijms23020981)
Supplement: Supplementary file 1 [file ijms-23-00981-s001.zip › Table S1. Statistics of raw data filtering components in D. catenatum transcriptome.xlsx]

## Sheet: 2.1.1原始数据过滤成分统计表
	N	Adapter	Low Quality	Clean Reads
CK1	114184	1123264	106	42583496
CK2	113104	1716370	96	41991480
CK3	113450	1091234	114	42616252
CO1	122850	1054656	108	41498492
CO2	122606	1256038	92	40309098
CO3	118734	929636	84	42772596
