# Supplementary material for: Cold Response Transcriptome Analysis of the Alternative Splicing Events Induced by the Cold Stress in D. catenatum
Source: Int J Mol Sci. 2022 Jan 17;23(2):981. doi: 10.3390/ijms23020981 (PMC8778272; doi:10.3390/ijms23020981)
Supplement: Supplementary file 1 [file ijms-23-00981-s001.zip › Table S10. Differential AS genes in D. catenatum transcriptome.xlsx]

## Sheet: DAS genes
Gene ID	Dc_ck_r1 FPKM	Dc_ck_r2 FPKM	Dc_ck_r3 FPKM	Dc_cold_r1 FPKM	Dc_cold_r2 FPKM	Dc_cold_r3 FPKM	log2(Dc_cold/Dc_ck)	Qvalue(Dc_ck-vs-Dc_cold)	Pvalue(Dc_ck-vs-Dc_cold)	TFs	PRG	Kegg Orthology	Nr	GO
110091779	16.94	14.31	16.89	21.01	14.41	19.24	0.454151	0.0246561	0.00804309			K19787//carnosine N-methyltransferase [EC:2.1.1.22]+ko00340//Histidine metabolism	XP_020675071.1|4.2e-291|carnosine N-methyltransferase [Dendrobium catenatum]	GO:0032259//methylation;GO:0008152//metabolic process;GO:0016740//transferase activity;GO:0003824//catalytic activity;GO:0016741//transferase activity, transferring one-carbon groups;GO:0008168//methyltransferase activity;GO:0008757//S-adenosylmethionine-dependent methyltransferase activity;
110091800	37.77	49.27	33.95	11.97	13.44	22.61	-1.02883	0.000881722	0.000171837			K04733//interleukin-1 receptor-associated kinase 4 [EC:2.7.11.1];K04733//interleukin-1 receptor-associated kinase 4 [EC:2.7.11.1]	RDY01501.1|1.6e-15|hypothetical protein CR513_15149, partial [Mucuna pruriens]	GO:0016310//phosphorylation;GO:0009987//cellular process;GO:0019538//protein metabolic process;GO:1901564//organonitrogen compound metabolic process;GO:0043412//macromolecule modification;GO:0008152//metabolic process;GO:0006796//phosphate-containing compound metabolic process;GO:0044260//cellular macromolecule metabolic process;GO:0044238//primary metabolic process;GO:0071704//organic substance …
110091805	16.41	18.13	22.62	14.65	13.58	18.69	-0.00959216	0.970738	0.95314			K11644//paired amphipathic helix protein Sin3a;K11644//paired amphipathic helix protein Sin3a;K11644//paired amphipathic helix protein Sin3a;K11644//paired amphipathic helix protein Sin3a;K11644//paired amphipathic helix protein Sin3a;K11644//paired amphipathic helix protein Sin3a;K11644//paired amphipathic helix protein Sin3a;K11644//paired amphipathic helix protein Sin3a;K11644//paired amphipat…	XP_028557103.1|0.0e+00|paired amphipathic helix protein Sin3-like 4 isoform X1 [Dendrobium catenatum]	GO:1903506//regulation of nucleic acid-templated transcription;GO:0019219//regulation of nucleobase-containing compound metabolic process;GO:2001141//regulation of RNA biosynthetic process;GO:2000112//regulation of cellular macromolecule biosynthetic process;GO:0009889//regulation of biosynthetic process;GO:0010556//regulation of macromolecule biosynthetic process;GO:0050789//regulation of biolog…
110091832	17.52	16.5	22.37	30.63	24.4	24.16	0.593772	0.0107694	0.00303582			K15285//solute carrier family 35, member E3;K15285//solute carrier family 35, member E3	XP_020671740.1|8.3e-216|probable sugar phosphate/phosphate translocator At3g17430 [Dendrobium catenatum]	GO:0016021//integral component of membrane;GO:0031410//cytoplasmic vesicle;GO:0098791//Golgi apparatus subcompartment;GO:0005768//endosome;GO:0043231//intracellular membrane-bounded organelle;GO:0043227//membrane-bounded organelle;GO:0016020//membrane;GO:0031224//intrinsic component of membrane;GO:0005622//intracellular;GO:0043229//intracellular organelle;GO:0043226//organelle;GO:0097708//intrace…
110091847	41.08	43.31	43.29	21.37	22.6	29.9	-0.513217	0.00476648	0.00117384				XP_020671757.1|5.7e-271|ran-binding protein M homolog [Dendrobium catenatum]
110091856	8.95	10.88	12.28	10.44	11.24	11.58	0.34214	0.189983	0.0952094			K18729//protein angel;K18729//protein angel;K18729//protein angel;K18729//protein angel;K18729//protein angel	XP_020671768.1|2.4e-310|carbon catabolite repressor protein 4 homolog 6 isoform X1 [Dendrobium catenatum]
110091857	12.81	12.08	11.56	3.12	3.61	5.83	-1.24361	1.53105e-07	1.33749e-08	ARF		K14486//auxin response factor+ko04075//Plant hormone signal transduction;K14486//auxin response factor+ko04075//Plant hormone signal transduction;K14486//auxin response factor+ko04075//Plant hormone signal transduction;K14486//auxin response factor+ko04075//Plant hormone signal transduction	XP_020671769.1|0.0e+00|LOW QUALITY PROTEIN: auxin response factor 18-like [Dendrobium catenatum]	GO:2001141//regulation of RNA biosynthetic process;GO:0009734//auxin-activated signaling pathway;GO:0009987//cellular process;GO:0009755//hormone-mediated signaling pathway;GO:0009725//response to hormone;GO:0019222//regulation of metabolic process;GO:0010033//response to organic substance;GO:0071365//cellular response to auxin stimulus;GO:0010556//regulation of macromolecule biosynthetic process…
110091869	4.08	4.89	6.27	4.8	5.82	6.93	0.459147	0.106465	0.0465874			K15199//general transcription factor 3C polypeptide 1;K15199//general transcription factor 3C polypeptide 1;K15199//general transcription factor 3C polypeptide 1;K15199//general transcription factor 3C polypeptide 1;K15199//general transcription factor 3C polypeptide 1;K15199//general transcription factor 3C polypeptide 1;K15199//general transcription factor 3C polypeptide 1;K15199//general trans…	XP_020671808.1|0.0e+00|uncharacterized protein LOC110091869 isoform X6 [Dendrobium catenatum]
110091872	0.33	0.14	0.53	0.74	0.7	1.11	1.5508	0.0308172	0.0104488	MYB		K09422//transcription factor MYB, plant;K09422//transcription factor MYB, plant	XP_020671813.1|0.0e+00|transcription factor GAMYB isoform X2 [Dendrobium catenatum]	GO:0043229//intracellular organelle;GO:0043227//membrane-bounded organelle;GO:0110165//cellular anatomical entity;GO:0043231//intracellular membrane-bounded organelle;GO:0043226//organelle;GO:0005622//intracellular;GO:0005634//nucleus;GO:0097159//organic cyclic compound binding;GO:0003677//DNA binding;GO:1901363//heterocyclic compound binding;GO:0005488//binding;GO:0003676//nucleic acid binding;
110091889	7.17	5.33	9.12	13.15	7.98	9.68	0.874992	0.00652264	0.00169443			K17262//tubulin-specific chaperone B;K04079//molecular chaperone HtpG+ko04141//Protein processing in endoplasmic reticulum+ko04626//Plant-pathogen interaction;K06133//4'-phosphopantetheinyl transferase [EC:2.7.8.-]+ko00770//Pantothenate and CoA biosynthesis;K09250//cellular nucleic acid-binding protein;K17262//tubulin-specific chaperone B;K04079//molecular chaperone HtpG+ko04141//Protein processi…	XP_020671834.1|2.8e-182|uncharacterized protein LOC110091889 isoform X1 [Dendrobium catenatum]	GO:0046914//transition metal ion binding;GO:0043169//cation binding;GO:0003676//nucleic acid binding;GO:0005488//binding;GO:1901363//heterocyclic compound binding;GO:0046872//metal ion binding;GO:0008270//zinc ion binding;GO:0043167//ion binding;GO:0097159//organic cyclic compound binding;
110091896	4	4.53	4.74	3.65	3.93	4.34	0.118669	0.734459	0.604776			K19199//histone-lysine N-methyltransferase SETD3 [EC:2.1.1.43]+ko00310//Lysine degradation;K19199//histone-lysine N-methyltransferase SETD3 [EC:2.1.1.43]+ko00310//Lysine degradation;K19199//histone-lysine N-methyltransferase SETD3 [EC:2.1.1.43]+ko00310//Lysine degradation;K19199//histone-lysine N-methyltransferase SETD3 [EC:2.1.1.43]+ko00310//Lysine degradation	XP_020671850.1|0.0e+00|uncharacterized protein LOC110091896 [Dendrobium catenatum]	GO:0008152//metabolic process;GO:0032259//methylation;GO:0008168//methyltransferase activity;GO:0016741//transferase activity, transferring one-carbon groups;GO:0016740//transferase activity;GO:0003824//catalytic activity;
110091900	2.93	3.52	4.32	2.67	3.55	4.18	0.234915	0.546869	0.392397			K11138//telomere-associated protein RIF1;K11138//telomere-associated protein RIF1;K11138//telomere-associated protein RIF1;K11138//telomere-associated protein RIF1	XP_028550091.1|0.0e+00|uncharacterized protein LOC110091900 isoform X2 [Dendrobium catenatum]	GO:0016020//membrane;GO:0031224//intrinsic component of membrane;GO:0016021//integral component of membrane;GO:0110165//cellular anatomical entity;
110091922	55.93	94.29	52.01	296.08	284.82	169.52	2.15799	1.33169e-09	8.66472e-11			K14445//solute carrier family 13 (sodium-dependent dicarboxylate transporter), member 2/3/5;K14445//solute carrier family 13 (sodium-dependent dicarboxylate transporter), member 2/3/5;K14445//solute carrier family 13 (sodium-dependent dicarboxylate transporter), member 2/3/5	XP_020671888.1|2.4e-304|tonoplast dicarboxylate transporter isoform X1 [Dendrobium catenatum]	GO:0055085//transmembrane transport;GO:0051234//establishment of localization;GO:0009987//cellular process;GO:0098656//anion transmembrane transport;GO:0034220//ion transmembrane transport;GO:0006811//ion transport;GO:0051179//localization;GO:0006810//transport;GO:0006820//anion transport;GO:0016020//membrane;GO:0016021//integral component of membrane;GO:0110165//cellular anatomical entity;GO:003…
110091939	38.15	32.26	41.16	45.43	44.89	60.28	0.606494	0.00306784	0.000707984			K18660//malonyl-CoA/methylmalonyl-CoA synthetase [EC:6.2.1.-]+ko00280//Valine, leucine and isoleucine degradation;K18660//malonyl-CoA/methylmalonyl-CoA synthetase [EC:6.2.1.-]+ko00280//Valine, leucine and isoleucine degradation;K12813//pre-mRNA-splicing factor ATP-dependent RNA helicase DHX16 [EC:3.6.4.13]+ko03040//Spliceosome;K18660//malonyl-CoA/methylmalonyl-CoA synthetase [EC:6.2.1.-]+ko00280/…	XP_028552868.1|0.0e+00|LOW QUALITY PROTEIN: malonate--CoA ligase, partial [Dendrobium catenatum]	GO:0003824//catalytic activity;GO:0016874//ligase activity;
110091946	9.11	9.84	10.34	12.6	10.39	12.11	0.546519	0.00281515	0.000641715			K17583//nucleolar MIF4G domain-containing protein 1;K17583//nucleolar MIF4G domain-containing protein 1;K17583//nucleolar MIF4G domain-containing protein 1;K17583//nucleolar MIF4G domain-containing protein 1;K17583//nucleolar MIF4G domain-containing protein 1	XP_020671917.1|0.0e+00|nucleolar MIF4G domain-containing protein 1 [Dendrobium catenatum]	GO:0042254//ribosome biogenesis;GO:0009987//cellular process;GO:0044085//cellular component biogenesis;GO:0071840//cellular component organization or biogenesis;GO:0042274//ribosomal small subunit biogenesis;GO:0022613//ribonucleoprotein complex biogenesis;GO:0043229//intracellular organelle;GO:0110165//cellular anatomical entity;GO:0031974//membrane-enclosed lumen;GO:0043226//organelle;GO:003198…
110091954	2.71	2.08	4.14	2.59	2.23	1.48	-0.200563	0.787636	0.677873				XP_020671927.2|3.8e-165|BTB/POZ domain-containing protein POB1-like, partial [Dendrobium catenatum]	GO:0010114//response to red light;GO:0050896//response to stimulus;GO:0009416//response to light stimulus;GO:0009628//response to abiotic stimulus;GO:0009314//response to radiation;GO:0009639//response to red or far red light;GO:0005634//nucleus;GO:0043226//organelle;GO:0043229//intracellular organelle;GO:0110165//cellular anatomical entity;GO:0005622//intracellular;GO:0043231//intracellular memb…
110091959	54.23	44.29	59.91	32.37	33.8	36.27	-0.334722	0.112644	0.0497686			K06617//raffinose synthase [EC:2.4.1.82]+ko00052//Galactose metabolism;K06617//raffinose synthase [EC:2.4.1.82]+ko00052//Galactose metabolism	XP_020671932.2|0.0e+00|probable galactinol--sucrose galactosyltransferase 2 [Dendrobium catenatum]	GO:0016740//transferase activity;GO:0016757//transferase activity, transferring glycosyl groups;GO:0003824//catalytic activity;
110092002	20.09	21.76	19.7	12.39	10.6	18.63	-0.0218836	0.936813	0.898447			K12590//exosome complex component RRP46+ko03018//RNA degradation;K12590//exosome complex component RRP46+ko03018//RNA degradation;K12590//exosome complex component RRP46+ko03018//RNA degradation;K12590//exosome complex component RRP46+ko03018//RNA degradation;K12590//exosome complex component RRP46+ko03018//RNA degradation	XP_020671996.1|1.7e-136|exosome complex exonuclease RRP46 homolog isoform X3 [Dendrobium catenatum]	GO:0004527//exonuclease activity;GO:0004518//nuclease activity;GO:0016787//hydrolase activity;GO:0016788//hydrolase activity, acting on ester bonds;GO:0003824//catalytic activity;
110092003	2.19	2.69	3.17	7.92	6.86	9.48	1.33613	1.16366e-08	8.48578e-10			K17964//leucine-rich PPR motif-containing protein, mitochondrial;K17964//leucine-rich PPR motif-containing protein, mitochondrial;K17964//leucine-rich PPR motif-containing protein, mitochondrial;K17964//leucine-rich PPR motif-containing protein, mitochondrial;K17964//leucine-rich PPR motif-containing protein, mitochondrial;K17964//leucine-rich PPR motif-containing protein, mitochondrial;K17964//l…	XP_020671998.1|0.0e+00|pentatricopeptide repeat-containing protein At4g19440, chloroplastic isoform X1 [Dendrobium catenatum]	GO:0008152//metabolic process;GO:0032259//methylation;GO:0008168//methyltransferase activity;GO:0016740//transferase activity;GO:0003824//catalytic activity;GO:0016741//transferase activity, transferring one-carbon groups;
110092030	5.18	5.86	9.45	9.25	9.88	15	1.00814	0.000868097	0.000168722			K19525//vacuolar protein sorting-associated protein 13A/C;K19525//vacuolar protein sorting-associated protein 13A/C;K19525//vacuolar protein sorting-associated protein 13A/C	XP_020672034.1|0.0e+00|uncharacterized protein LOC110092030 [Dendrobium catenatum]	GO:0034067//protein localization to Golgi apparatus;GO:0006886//intracellular protein transport;GO:0071705//nitrogen compound transport;GO:0015833//peptide transport;GO:0045184//establishment of protein localization;GO:0045053//protein retention in Golgi apparatus;GO:0071702//organic substance transport;GO:0072665//protein localization to vacuole;GO:0072594//establishment of protein localization …
110092032	90.86	96.02	100.6	28.35	34.29	58	-1.21015	0.000208593	3.42069e-05			K01593//aromatic-L-amino-acid/L-tryptophan decarboxylase [EC:4.1.1.28 4.1.1.105]+ko00380//Tryptophan metabolism+ko00901//Indole alkaloid biosynthesis+ko00965//Betalain biosynthesis+ko00350//Tyrosine metabolism+ko01100//Metabolic pathways+ko00950//Isoquinoline alkaloid biosynthesis+ko01110//Biosynthesis of secondary metabolites+ko00360//Phenylalanine metabolism;K01593//aromatic-L-amino-acid/L-tryp…	XP_020672036.1|1.3e-113|uncharacterized protein LOC110092032 isoform X2 [Dendrobium catenatum]
110092047	6.16	7.29	9.11	7.88	8.65	13.07	0.657263	0.0138798	0.00408534			K15683//NF-X1-type zinc finger protein NFXL1;K15683//NF-X1-type zinc finger protein NFXL1;K15683//NF-X1-type zinc finger protein NFXL1	XP_020672053.1|0.0e+00|NF-X1-type zinc finger protein NFXL2 isoform X1 [Dendrobium catenatum]	GO:0051171//regulation of nitrogen compound metabolic process;GO:0009889//regulation of biosynthetic process;GO:0065007//biological regulation;GO:0006355//regulation of transcription, DNA-templated;GO:0060255//regulation of macromolecule metabolic process;GO:0010468//regulation of gene expression;GO:0019219//regulation of nucleobase-containing compound metabolic process;GO:0080090//regulation of …
110092052	26.76	31.27	25.91	47.89	52.35	58.17	1.19921	3.75532e-10	2.26605e-11			K03549//KUP system potassium uptake protein;K11593//eukaryotic translation initiation factor 2C;K03549//KUP system potassium uptake protein;K11593//eukaryotic translation initiation factor 2C	XP_028553595.1|3.6e-274|uncharacterized protein LOC110092052 [Dendrobium catenatum]
110092055	9.35	12.13	10.54	3.27	3.42	4.04	-1.2491	7.32462e-06	8.72979e-07			K13993//HSP20 family protein+ko04141//Protein processing in endoplasmic reticulum;K13993//HSP20 family protein+ko04141//Protein processing in endoplasmic reticulum;K13993//HSP20 family protein+ko04141//Protein processing in endoplasmic reticulum;K13993//HSP20 family protein+ko04141//Protein processing in endoplasmic reticulum;K13993//HSP20 family protein+ko04141//Protein processing in endoplasmic…	XP_028553594.1|1.6e-128|uncharacterized protein LOC110092055 isoform X5 [Dendrobium catenatum]
110092057	23	24.64	24.66	17.73	17.86	22.22	-0.0345479	0.872835	0.804523			K14408//cleavage stimulation factor subunit 3+ko03015//mRNA surveillance pathway;K14408//cleavage stimulation factor subunit 3+ko03015//mRNA surveillance pathway	XP_028557305.1|0.0e+00|cleavage stimulation factor subunit 77 [Dendrobium catenatum]	GO:0044238//primary metabolic process;GO:0006396//RNA processing;GO:0034641//cellular nitrogen compound metabolic process;GO:0090304//nucleic acid metabolic process;GO:0031123//RNA 3'-end processing;GO:0009987//cellular process;GO:0008152//metabolic process;GO:0071704//organic substance metabolic process;GO:0043170//macromolecule metabolic process;GO:1901360//organic cyclic compound metabolic pro…
110092069	36.62	37.65	47.03	25.27	23.22	31.9	-0.319562	0.0703244	0.0280534			K14290//exportin-1+ko03013//RNA transport+ko03008//Ribosome biogenesis in eukaryotes	XP_020574072.1|0.0e+00|protein EXPORTIN 1A-like [Phalaenopsis equestris]	GO:0090087//regulation of peptide transport;GO:0045184//establishment of protein localization;GO:0050789//regulation of biological process;GO:0046907//intracellular transport;GO:0051649//establishment of localization in cell;GO:0000055//ribosomal large subunit export from nucleus;GO:0044085//cellular component biogenesis;GO:0070201//regulation of establishment of protein localization;GO:0071166//…
110092097	9.42	8.15	9.08	5.6	3.44	5.31	-0.587407	0.0279718	0.00931714				XP_028555779.1|5.4e-185|F-box protein At5g52880 isoform X2 [Dendrobium catenatum]
110092100	5.48	5.62	6.81	2.94	5.01	5.39	-0.129482	0.770119	0.646641			K10750//chromatin assembly factor 1 subunit A;K13096//splicing factor 4;K13173//arginine and glutamate-rich protein 1;K10750//chromatin assembly factor 1 subunit A;K13096//splicing factor 4;K13173//arginine and glutamate-rich protein 1;K10750//chromatin assembly factor 1 subunit A;K13096//splicing factor 4;K13173//arginine and glutamate-rich protein 1;K10750//chromatin assembly factor 1 subunit A	XP_020672142.1|0.0e+00|protein MICRORCHIDIA 7 isoform X4 [Dendrobium catenatum]
110092101	16.41	16.13	17.47	26.71	20.03	29.05	0.882783	2.35623e-09	1.57574e-10			K03100//signal peptidase I [EC:3.4.21.89]+ko03060//Protein export;K03100//signal peptidase I [EC:3.4.21.89]+ko03060//Protein export	XP_020672143.1|0.0e+00|probable thylakoidal processing peptidase 2, chloroplastic [Dendrobium catenatum]	GO:0016020//membrane;GO:0016021//integral component of membrane;GO:0031224//intrinsic component of membrane;GO:0110165//cellular anatomical entity;GO:0008233//peptidase activity;GO:0016787//hydrolase activity;GO:0070011//peptidase activity, acting on L-amino acid peptides;GO:0003824//catalytic activity;GO:0140096//catalytic activity, acting on a protein;GO:0008236//serine-type peptidase activity;…
110092134	8.07	12.06	15.13	7.04	11.63	20.69	0.181542	0.748716	0.621209			K13754//solute carrier family 24 (sodium/potassium/calcium exchanger), member 6;K13754//solute carrier family 24 (sodium/potassium/calcium exchanger), member 6;K13754//solute carrier family 24 (sodium/potassium/calcium exchanger), member 6;K13754//solute carrier family 24 (sodium/potassium/calcium exchanger), member 6;K13754//solute carrier family 24 (sodium/potassium/calcium exchanger), member 6…	XP_028551511.1|0.0e+00|cation/calcium exchanger 5 [Dendrobium catenatum]	GO:0055085//transmembrane transport;GO:0051179//localization;GO:0009653//anatomical structure morphogenesis;GO:0051234//establishment of localization;GO:0009987//cellular process;GO:0032502//developmental process;GO:0000902//cell morphogenesis;GO:0048856//anatomical structure development;GO:0006810//transport;GO:0031224//intrinsic component of membrane;GO:0016020//membrane;GO:0016021//integral co…
110092138	6.78	7.79	10.25	8.85	7.4	8.74	0.323994	0.191508	0.0961934			K17964//leucine-rich PPR motif-containing protein, mitochondrial;K17964//leucine-rich PPR motif-containing protein, mitochondrial;K17964//leucine-rich PPR motif-containing protein, mitochondrial;K17964//leucine-rich PPR motif-containing protein, mitochondrial;K17964//leucine-rich PPR motif-containing protein, mitochondrial;K17964//leucine-rich PPR motif-containing protein, mitochondrial;K17964//l…	XP_020672198.1|0.0e+00|pentatricopeptide repeat-containing protein At2g41720 isoform X1 [Dendrobium catenatum]	GO:0008152//metabolic process;GO:0032259//methylation;GO:0016021//integral component of membrane;GO:0110165//cellular anatomical entity;GO:0016020//membrane;GO:0031224//intrinsic component of membrane;GO:0016740//transferase activity;GO:0003824//catalytic activity;GO:0008168//methyltransferase activity;GO:0016741//transferase activity, transferring one-carbon groups;
110092139	7.58	8.71	9.76	10.06	8.56	9.01	0.126822	0.649594	0.500028			K00232//acyl-CoA oxidase [EC:1.3.3.6]+ko04146//Peroxisome+ko00592//alpha-Linolenic acid metabolism+ko01100//Metabolic pathways+ko01110//Biosynthesis of secondary metabolites+ko01212//Fatty acid metabolism+ko01040//Biosynthesis of unsaturated fatty acids+ko00071//Fatty acid degradation;K08343//ubiquitin-like-conjugating enzyme ATG3+ko04136//Autophagy - other;K17893//ubiquinol oxidase [EC:1.10.3.11…	XP_020672201.1|0.0e+00|uncharacterized protein LOC110092139 [Dendrobium catenatum]	GO:0097159//organic cyclic compound binding;GO:0046872//metal ion binding;GO:0016740//transferase activity;GO:0003677//DNA binding;GO:0140097//catalytic activity, acting on DNA;GO:0005488//binding;GO:0016787//hydrolase activity;GO:0016462//pyrophosphatase activity;GO:0043167//ion binding;GO:0008094//DNA-dependent ATPase activity;GO:0043169//cation binding;GO:0016410//N-acyltransferase activity;GO…
110092146	0.94	0.94	0.94	0.4	0.53	0.86	-0.382856	0.438381	0.286977			K12120//phytochrome A+ko04712//Circadian rhythm - plant	XP_020672678.1|0.0e+00|phytochrome A [Dendrobium catenatum]	GO:0043170//macromolecule metabolic process;GO:0071482//cellular response to light stimulus;GO:0023052//signaling;GO:0009416//response to light stimulus;GO:0065007//biological regulation;GO:0071704//organic substance metabolic process;GO:0044237//cellular metabolic process;GO:0006464//cellular protein modification process;GO:2001141//regulation of RNA biosynthetic process;GO:0006807//nitrogen com…
110092148	27.28	17.67	25.13	12.66	17.08	17.94	-0.244225	0.465742	0.312783			K19476//vacuolar protein sorting-associated protein IST1+ko04144//Endocytosis;K19476//vacuolar protein sorting-associated protein IST1+ko04144//Endocytosis	XP_020672216.1|0.0e+00|uncharacterized protein LOC110092148 [Dendrobium catenatum]	GO:0045184//establishment of protein localization;GO:0015833//peptide transport;GO:0051234//establishment of localization;GO:0015031//protein transport;GO:0008104//protein localization;GO:0051179//localization;GO:0071705//nitrogen compound transport;GO:0033036//macromolecule localization;GO:0071702//organic substance transport;GO:0006810//transport;GO:0042886//amide transport;
110092155	4.92	4.37	5.69	11.52	11.52	16.95	1.72704	6.82064e-18	2.03529e-19			K18696//glycerophosphodiester phosphodiesterase [EC:3.1.4.46]+ko00564//Glycerophospholipid metabolism;K00658//2-oxoglutarate dehydrogenase E2 component (dihydrolipoamide succinyltransferase) [EC:2.3.1.61]+ko00310//Lysine degradation+ko00020//Citrate cycle (TCA cycle)+ko01100//Metabolic pathways+ko01110//Biosynthesis of secondary metabolites+ko01200//Carbon metabolism;K18696//glycerophosphodiester…	XP_020672227.1|0.0e+00|uncharacterized protein At2g33490-like [Dendrobium catenatum]	GO:0110165//cellular anatomical entity;GO:0005622//intracellular;GO:0005737//cytoplasm;
110092171	9.34	11.37	10.7	10.92	7.42	9.46	0.0642623	0.833896	0.749491	FHA		K01090//protein phosphatase [EC:3.1.3.16];K01090//protein phosphatase [EC:3.1.3.16];K01090//protein phosphatase [EC:3.1.3.16];K01090//protein phosphatase [EC:3.1.3.16]	XP_028551509.1|0.0e+00|protein phosphatase 2C 70 isoform X2 [Dendrobium catenatum]	GO:0110165//cellular anatomical entity;GO:0016020//membrane;GO:0031224//intrinsic component of membrane;GO:0016021//integral component of membrane;GO:0003824//catalytic activity;GO:0016788//hydrolase activity, acting on ester bonds;GO:0140096//catalytic activity, acting on a protein;GO:0005488//binding;GO:0004722//protein serine/threonine phosphatase activity;GO:0046872//metal ion binding;GO:0004…
110092176	12.94	11.6	12.79	6.92	6.75	9.14	-0.0631382	0.835206	0.751479			K14864//tRNA (cytidine32/guanosine34-2'-O)-methyltransferase [EC:2.1.1.205];K14864//tRNA (cytidine32/guanosine34-2'-O)-methyltransferase [EC:2.1.1.205];K14864//tRNA (cytidine32/guanosine34-2'-O)-methyltransferase [EC:2.1.1.205]	XP_020672254.1|3.7e-183|putative tRNA (cytidine(32)/guanosine(34)-2'-O)-methyltransferase isoform X1 [Dendrobium catenatum]	GO:0043414//macromolecule methylation;GO:0009059//macromolecule biosynthetic process;GO:0006518//peptide metabolic process;GO:0008033//tRNA processing;GO:0043412//macromolecule modification;GO:0006725//cellular aromatic compound metabolic process;GO:0016070//RNA metabolic process;GO:0044249//cellular biosynthetic process;GO:0090304//nucleic acid metabolic process;GO:0008152//metabolic process;GO:…
110092184	12.25	14.52	13.2	8.48	6.92	4.81	-0.663812	0.132555	0.0609706				XP_020672266.1|2.1e-58|uncharacterized protein LOC110092184 [Dendrobium catenatum]
110092193	56.35	43.04	54.8	116.95	46.11	84.18	0.941322	0.00244654	0.000546244				XP_020672292.1|0.0e+00|pheophytinase, chloroplastic [Dendrobium catenatum]	GO:1901565//organonitrogen compound catabolic process;GO:0019439//aromatic compound catabolic process;GO:0044270//cellular nitrogen compound catabolic process;GO:0006787//porphyrin-containing compound catabolic process;GO:0009987//cellular process;GO:0071704//organic substance metabolic process;GO:0006807//nitrogen compound metabolic process;GO:1901361//organic cyclic compound catabolic process;G…
110092206	12.23	14.48	11.94	14.79	13.54	17.42	0.55209	0.00504668	0.00125844				XP_020672308.1|0.0e+00|uncharacterized protein LOC110092206 [Dendrobium catenatum]
110092215	28.78	25.89	25.08	37.67	30.56	33.52	0.461195	0.0176777	0.00542334			K08150//MFS transporter, SP family, solute carrier family 2 (myo-inositol transporter), member 13;K02133//F-type H+-transporting ATPase subunit beta [EC:7.1.2.2]+ko01100//Metabolic pathways+ko00190//Oxidative phosphorylation	XP_020672325.2|0.0e+00|plastidic glucose transporter 4 [Dendrobium catenatum]	GO:0046034//ATP metabolic process;GO:1901566//organonitrogen compound biosynthetic process;GO:0008645//hexose transmembrane transport;GO:0044271//cellular nitrogen compound biosynthetic process;GO:0034641//cellular nitrogen compound metabolic process;GO:1990542//mitochondrial transmembrane transport;GO:0006119//oxidative phosphorylation;GO:0051641//cellular localization;GO:0072521//purine-contain…
110092220	40.42	34.23	41.07	78.8	48.91	65.44	0.965133	3.50831e-07	3.28158e-08		phosphoenolpyruvate carboxylase 4 (best arabidopsis hit)	K01595//phosphoenolpyruvate carboxylase [EC:4.1.1.31]+ko01100//Metabolic pathways+ko00710//Carbon fixation in photosynthetic organisms+ko00620//Pyruvate metabolism+ko01200//Carbon metabolism;K01595//phosphoenolpyruvate carboxylase [EC:4.1.1.31]+ko01100//Metabolic pathways+ko00710//Carbon fixation in photosynthetic organisms+ko00620//Pyruvate metabolism+ko01200//Carbon metabolism	XP_020577318.1|0.0e+00|phosphoenolpyruvate carboxylase 2 [Phalaenopsis equestris]	GO:0006099//tricarboxylic acid cycle;GO:0044238//primary metabolic process;GO:0008152//metabolic process;GO:0015977//carbon fixation;GO:0009060//aerobic respiration;GO:0006091//generation of precursor metabolites and energy;GO:0044237//cellular metabolic process;GO:0055114//oxidation-reduction process;GO:0009987//cellular process;GO:0015980//energy derivation by oxidation of organic compounds;GO:…
110092240	8.66	10.02	9.3	6.24	6.23	6.81	-0.351462	0.156997	0.0753798			K18400//KAT8 regulatory NSL complex subunit 1;K18400//KAT8 regulatory NSL complex subunit 1	XP_020672359.2|2.9e-301|uncharacterized protein LOC110092240 [Dendrobium catenatum]
110092243	8.93	10.79	10.53	9.47	8.2	8.41	0.0914057	0.784963	0.673875			K13103//tuftelin-interacting protein 11;K13096//splicing factor 4;K13103//tuftelin-interacting protein 11;K13096//splicing factor 4;K13096//splicing factor 4;K13103//tuftelin-interacting protein 11;K13103//tuftelin-interacting protein 11;K13096//splicing factor 4;K13096//splicing factor 4;K13103//tuftelin-interacting protein 11;K13096//splicing factor 4;K13103//tuftelin-interacting protein 11;K13…	XP_028551940.1|4.5e-187|G patch domain-containing protein 8 isoform X2 [Dendrobium catenatum]	GO:0097159//organic cyclic compound binding;GO:0003676//nucleic acid binding;GO:1901363//heterocyclic compound binding;GO:0005488//binding;
110092244	27.54	26.87	23.42	16.44	22.61	25.93	-0.0434404	0.905027	0.849576	G2-like		K14491//two-component response regulator ARR-B family+ko04075//Plant hormone signal transduction	XP_028551796.1|8.0e-248|probable transcription factor GLK1 [Dendrobium catenatum]	GO:0043227//membrane-bounded organelle;GO:0005634//nucleus;GO:0043229//intracellular organelle;GO:0043231//intracellular membrane-bounded organelle;GO:0005622//intracellular;GO:0110165//cellular anatomical entity;GO:0043226//organelle;GO:0003677//DNA binding;GO:0005488//binding;GO:0097159//organic cyclic compound binding;GO:0003676//nucleic acid binding;GO:1901363//heterocyclic compound binding;
110092246	29.27	30.32	28.68	25.72	15.02	21.36	-0.252834	0.345971	0.207821			K01513//ectonucleotide pyrophosphatase/phosphodiesterase family member 1/3 [EC:3.1.4.1 3.6.1.9]+ko00740//Riboflavin metabolism+ko00230//Purine metabolism+ko00770//Pantothenate and CoA biosynthesis+ko01100//Metabolic pathways+ko00760//Nicotinate and nicotinamide metabolism+ko00500//Starch and sucrose metabolism+ko00240//Pyrimidine metabolism;K01513//ectonucleotide pyrophosphatase/phosphodiesterase…	XP_028547783.1|1.0e-184|uncharacterized protein LOC110092246 isoform X3 [Dendrobium catenatum]
110092253	7.63	7.88	8.64	11.96	9.36	9.3	0.618687	0.0161937	0.00488941		Hordeum vulgare subsp. vulgare mRNA for predicted protein, complete cds, clone: NIASHv2089K17	K21596//calmodulin-binding transcription activator;K21596//calmodulin-binding transcription activator;K21596//calmodulin-binding transcription activator	XP_020672380.1|9.8e-130|calmodulin-binding transcription activator 3 isoform X1 [Dendrobium catenatum]	GO:0003677//DNA binding;GO:0003676//nucleic acid binding;GO:0097159//organic cyclic compound binding;GO:0005488//binding;GO:1901363//heterocyclic compound binding;
110092257	57.39	53.94	50.32	51.79	45.81	52.97	0.227942	0.21513	0.111468			K12891//splicing factor, arginine/serine-rich 2+ko03040//Spliceosome;K12891//splicing factor, arginine/serine-rich 2+ko03040//Spliceosome;K12891//splicing factor, arginine/serine-rich 2+ko03040//Spliceosome;K12891//splicing factor, arginine/serine-rich 2+ko03040//Spliceosome	XP_020672394.1|1.3e-149|serine/arginine-rich splicing factor SC35 [Dendrobium catenatum]	GO:0016071//mRNA metabolic process;GO:0090304//nucleic acid metabolic process;GO:0010468//regulation of gene expression;GO:0010467//gene expression;GO:0044238//primary metabolic process;GO:0006807//nitrogen compound metabolic process;GO:0000377//RNA splicing, via transesterification reactions with bulged adenosine as nucleophile;GO:0043484//regulation of RNA splicing;GO:0043170//macromolecule met…
110092260	18.07	19.77	19.38	18.34	17.53	18.39	0.249131	0.217089	0.112703			K02150//V-type H+-transporting ATPase subunit E+ko04145//Phagosome+ko01100//Metabolic pathways+ko00190//Oxidative phosphorylation;K15198//transcription factor TFIIIB component B'';K02150//V-type H+-transporting ATPase subunit E+ko04145//Phagosome+ko01100//Metabolic pathways+ko00190//Oxidative phosphorylation;K15198//transcription factor TFIIIB component B'';K02150//V-type H+-transporting ATPase s…	XP_028554287.1|2.7e-273|TSL-kinase interacting protein 1 isoform X4 [Dendrobium catenatum]	GO:0016301//kinase activity;GO:0016740//transferase activity;GO:0003824//catalytic activity;GO:0016772//transferase activity, transferring phosphorus-containing groups;
110092291	10.04	9.97	10.42	7.04	8.49	10.28	0.0114637	0.968734	0.949876			K17710//pentatricopeptide repeat domain-containing protein 1;K17710//pentatricopeptide repeat domain-containing protein 1;K17964//leucine-rich PPR motif-containing protein, mitochondrial;K17710//pentatricopeptide repeat domain-containing protein 1;K17964//leucine-rich PPR motif-containing protein, mitochondrial;K17964//leucine-rich PPR motif-containing protein, mitochondrial;K17710//pentatricopep…	XP_028554371.1|0.0e+00|pentatricopeptide repeat-containing protein At5g67570, chloroplastic-like [Dendrobium catenatum]	GO:0032259//methylation;GO:0008152//metabolic process;GO:0016740//transferase activity;GO:0016741//transferase activity, transferring one-carbon groups;GO:0008168//methyltransferase activity;GO:0003824//catalytic activity;
110092292	29.2	31.55	32.17	22.03	17.9	25.05	-0.247835	0.0853046	0.0355989	MYB		K09420//transcriptional activator Myb;K09420//transcriptional activator Myb	XP_028554395.1|0.0e+00|transcription factor MYB3R-4 isoform X2 [Dendrobium catenatum]	GO:0043229//intracellular organelle;GO:0005634//nucleus;GO:0043227//membrane-bounded organelle;GO:0005622//intracellular;GO:0043231//intracellular membrane-bounded organelle;GO:0043226//organelle;GO:0110165//cellular anatomical entity;GO:0097159//organic cyclic compound binding;GO:0003677//DNA binding;GO:0005488//binding;GO:0003676//nucleic acid binding;GO:1901363//heterocyclic compound binding;
110092320	14.85	16.3	21.31	17.32	16.29	21.8	0.347401	0.0991122	0.0426829			K14401//cleavage and polyadenylation specificity factor subunit 1+ko03015//mRNA surveillance pathway;K14401//cleavage and polyadenylation specificity factor subunit 1+ko03015//mRNA surveillance pathway	XP_020672482.2|0.0e+00|cleavage and polyadenylation specificity factor subunit 1 isoform X2 [Dendrobium catenatum]	GO:0006725//cellular aromatic compound metabolic process;GO:0071704//organic substance metabolic process;GO:0006378//mRNA polyadenylation;GO:0008152//metabolic process;GO:0016070//RNA metabolic process;GO:0044238//primary metabolic process;GO:0010467//gene expression;GO:0043631//RNA polyadenylation;GO:0090304//nucleic acid metabolic process;GO:0043170//macromolecule metabolic process;GO:0006397//…
110092328	55.77	76.17	45.88	21.82	23.3	29.99	-0.965588	0.000349981	6.09771e-05	G2-like		K14491//two-component response regulator ARR-B family+ko04075//Plant hormone signal transduction	XP_020672492.1|2.8e-211|probable transcription factor GLK1 [Dendrobium catenatum]	GO:0110165//cellular anatomical entity;GO:0043227//membrane-bounded organelle;GO:0005622//intracellular;GO:0005634//nucleus;GO:0043226//organelle;GO:0043231//intracellular membrane-bounded organelle;GO:0043229//intracellular organelle;GO:0003676//nucleic acid binding;GO:0003677//DNA binding;GO:0097159//organic cyclic compound binding;GO:1901363//heterocyclic compound binding;GO:0005488//binding;
110092353	24.45	28.18	29.48	48.31	40.23	56.51	1.08885	7.15174e-15	2.75601e-16	ARF		K14486//auxin response factor+ko04075//Plant hormone signal transduction;K14486//auxin response factor+ko04075//Plant hormone signal transduction;K14486//auxin response factor+ko04075//Plant hormone signal transduction;K14486//auxin response factor+ko04075//Plant hormone signal transduction;K14486//auxin response factor+ko04075//Plant hormone signal transduction	XP_020672519.1|0.0e+00|auxin response factor 7 [Dendrobium catenatum]	GO:0019222//regulation of metabolic process;GO:0031323//regulation of cellular metabolic process;GO:0071310//cellular response to organic substance;GO:0009889//regulation of biosynthetic process;GO:0042221//response to chemical;GO:0060255//regulation of macromolecule metabolic process;GO:1903506//regulation of nucleic acid-templated transcription;GO:0071495//cellular response to endogenous stimul…
110092358	7.98	8.82	9.72	7.5	7.79	9.49	0.176181	0.496537	0.340453	C3H		K08819//cyclin-dependent kinase 12/13 [EC:2.7.11.22 2.7.11.23];K12836//splicing factor U2AF 35 kDa subunit+ko03040//Spliceosome;K08819//cyclin-dependent kinase 12/13 [EC:2.7.11.22 2.7.11.23];K12836//splicing factor U2AF 35 kDa subunit+ko03040//Spliceosome;K08819//cyclin-dependent kinase 12/13 [EC:2.7.11.22 2.7.11.23];K12836//splicing factor U2AF 35 kDa subunit+ko03040//Spliceosome;K08819//cyclin-…	XP_020672526.1|0.0e+00|zinc finger CCCH domain-containing protein 5 isoform X3 [Dendrobium catenatum]	GO:0006725//cellular aromatic compound metabolic process;GO:0044237//cellular metabolic process;GO:0006396//RNA processing;GO:0044238//primary metabolic process;GO:0006397//mRNA processing;GO:0071704//organic substance metabolic process;GO:0090304//nucleic acid metabolic process;GO:0016071//mRNA metabolic process;GO:0010467//gene expression;GO:0008152//metabolic process;GO:0000398//mRNA splicing,…
110092359	22.62	27.03	26.37	30.02	18.84	28.56	0.263282	0.300606	0.172556			K22418//11beta/17beta-hydroxysteroid dehydrogenase [EC:1.1.1.146 1.1.1.-];K00059//3-oxoacyl-[acyl-carrier protein] reductase [EC:1.1.1.100]+ko01100//Metabolic pathways+ko00061//Fatty acid biosynthesis+ko01212//Fatty acid metabolism+ko00780//Biotin metabolism;K22418//11beta/17beta-hydroxysteroid dehydrogenase [EC:1.1.1.146 1.1.1.-];K00059//3-oxoacyl-[acyl-carrier protein] reductase [EC:1.1.1.100]+…	XP_020672527.1|6.9e-131|NADPH-dependent pterin aldehyde reductase [Dendrobium catenatum]	GO:0034256//chlorophyll(ide) b reductase activity;GO:0016491//oxidoreductase activity;GO:0003824//catalytic activity;GO:0016616//oxidoreductase activity, acting on the CH-OH group of donors, NAD or NADP as acceptor;GO:0016614//oxidoreductase activity, acting on CH-OH group of donors;
110092360	124.7	127.94	110.15	128.08	84.38	97.72	-0.05863	0.835577	0.752144			K12831//splicing factor 3B subunit 4+ko03040//Spliceosome;K12831//splicing factor 3B subunit 4+ko03040//Spliceosome;K12831//splicing factor 3B subunit 4+ko03040//Spliceosome	XP_020672528.1|7.3e-103|protein HSH49 isoform X1 [Dendrobium catenatum]	GO:0031224//intrinsic component of membrane;GO:0110165//cellular anatomical entity;GO:0016020//membrane;GO:0016021//integral component of membrane;GO:1901363//heterocyclic compound binding;GO:0003723//RNA binding;GO:0005488//binding;GO:0097159//organic cyclic compound binding;GO:0003676//nucleic acid binding;
110092363	5.28	5.44	5.98	2.29	2.36	3.57	-0.750697	0.00446957	0.00109026				XP_020672532.1|3.3e-307|uncharacterized protein LOC110092363 [Dendrobium catenatum]	GO:0016020//membrane;GO:0110165//cellular anatomical entity;GO:0031224//intrinsic component of membrane;GO:0016021//integral component of membrane;
110092368	1.29	0.82	1.53	3.22	2.05	1.65	0.82562	0.128566	0.058642			K01968//3-methylcrotonyl-CoA carboxylase alpha subunit [EC:6.4.1.4]+ko00280//Valine, leucine and isoleucine degradation+ko01100//Metabolic pathways;K17535//serine/threonine-protein kinase TNNI3K [EC:2.7.11.1];K01968//3-methylcrotonyl-CoA carboxylase alpha subunit [EC:6.4.1.4]+ko00280//Valine, leucine and isoleucine degradation+ko01100//Metabolic pathways;K17535//serine/threonine-protein kinase TN…	XP_020672543.1|3.3e-223|serine/threonine-protein kinase STY13 isoform X1 [Dendrobium catenatum]	GO:0016773//phosphotransferase activity, alcohol group as acceptor;GO:0016740//transferase activity;GO:0000166//nucleotide binding;GO:1901363//heterocyclic compound binding;GO:0035639//purine ribonucleoside triphosphate binding;GO:0016772//transferase activity, transferring phosphorus-containing groups;GO:0017076//purine nucleotide binding;GO:0005488//binding;GO:0032555//purine ribonucleotide bin…
110092410	6.63	6.31	6.83	7.82	5.14	8.27	0.332322	0.159221	0.0767226			K10084//ER degradation enhancer, mannosidase alpha-like 1+ko04141//Protein processing in endoplasmic reticulum;K10084//ER degradation enhancer, mannosidase alpha-like 1+ko04141//Protein processing in endoplasmic reticulum;K10084//ER degradation enhancer, mannosidase alpha-like 1+ko04141//Protein processing in endoplasmic reticulum;K10084//ER degradation enhancer, mannosidase alpha-like 1+ko04141/…	XP_020672597.1|0.0e+00|alpha-mannosidase I MNS5 isoform X1 [Dendrobium catenatum]	GO:0008152//metabolic process;GO:0110165//cellular anatomical entity;GO:0016020//membrane;GO:0015923//mannosidase activity;GO:0005488//binding;GO:0043167//ion binding;GO:0015924//mannosyl-oligosaccharide mannosidase activity;GO:0046872//metal ion binding;GO:0004571//mannosyl-oligosaccharide 1,2-alpha-mannosidase activity;GO:0016798//hydrolase activity, acting on glycosyl bonds;GO:0016787//hydrola…
110092422	205.2	198.25	221.5	146.63	138.28	148.89	-0.242988	0.145199	0.0684013			K19073//divinyl chlorophyllide a 8-vinyl-reductase [EC:1.3.1.75]+ko00860//Porphyrin and chlorophyll metabolism+ko01100//Metabolic pathways+ko01110//Biosynthesis of secondary metabolites;K19073//divinyl chlorophyllide a 8-vinyl-reductase [EC:1.3.1.75]+ko00860//Porphyrin and chlorophyll metabolism+ko01100//Metabolic pathways+ko01110//Biosynthesis of secondary metabolites	XP_020672615.1|1.8e-311|uncharacterized protein LOC110092422 isoform X2 [Dendrobium catenatum]	GO:0003824//catalytic activity;GO:0016616//oxidoreductase activity, acting on the CH-OH group of donors, NAD or NADP as acceptor;GO:0016614//oxidoreductase activity, acting on CH-OH group of donors;GO:0047886//farnesol dehydrogenase activity;GO:0016491//oxidoreductase activity;
110092424	5.8	3.99	6.18	13.74	8.34	16.8	1.48191	3.87103e-09	2.66054e-10			K10352//myosin heavy chain;K04514//Rho-associated protein kinase 1 [EC:2.7.11.1];K10352//myosin heavy chain;K04514//Rho-associated protein kinase 1 [EC:2.7.11.1];K10352//myosin heavy chain;K04514//Rho-associated protein kinase 1 [EC:2.7.11.1];K10352//myosin heavy chain;K04514//Rho-associated protein kinase 1 [EC:2.7.11.1];K10352//myosin heavy chain;K04514//Rho-associated protein kinase 1 [EC:2.7.…	XP_020672616.1|0.0e+00|filament-like plant protein 7 [Dendrobium catenatum]
110092425	70.02	70.42	104.54	79.95	97.29	122.95	0.567893	0.0259388	0.00852222			K03255//protein TIF31;K03255//protein TIF31	XP_020672627.1|0.0e+00|protein TSS [Dendrobium catenatum]
110092426	1500.12	1483.89	949.78	947.8	956.26	1101.94	-0.140225	0.66961	0.522026			K02723//photosystem II PsbY protein+ko01100//Metabolic pathways+ko00195//Photosynthesis;K02723//photosystem II PsbY protein+ko01100//Metabolic pathways+ko00195//Photosynthesis;K02723//photosystem II PsbY protein+ko01100//Metabolic pathways+ko00195//Photosynthesis	XP_020672629.1|8.2e-99|photosystem II core complex proteins psbY, chloroplastic isoform X2 [Dendrobium catenatum]	GO:0044237//cellular metabolic process;GO:0019725//cellular homeostasis;GO:0045454//cell redox homeostasis;GO:0008152//metabolic process;GO:0065008//regulation of biological quality;GO:0009987//cellular process;GO:0065007//biological regulation;GO:0015979//photosynthesis;GO:0042592//homeostatic process;GO:0050789//regulation of biological process;GO:0050794//regulation of cellular process;GO:0043…
110092427	2.81	3.14	3.64	0.87	1.29	2.1	-0.912008	0.00957475	0.00263861			K20478//golgin subfamily B member 1;K20478//golgin subfamily B member 1;K20478//golgin subfamily B member 1;K20478//golgin subfamily B member 1;K20478//golgin subfamily B member 1;K20478//golgin subfamily B member 1;K20478//golgin subfamily B member 1;K20478//golgin subfamily B member 1	XP_020672660.1|0.0e+00|protein NETWORKED 1B isoform X2 [Dendrobium catenatum]	GO:0008092//cytoskeletal protein binding;GO:0005515//protein binding;GO:0005488//binding;GO:0003779//actin binding;
110092432	10.32	11.92	14.68	13.3	14.39	15.74	0.447654	0.0959778	0.0409919			K15601//lysine-specific demethylase 3 [EC:1.14.11.-];K15601//lysine-specific demethylase 3 [EC:1.14.11.-];K15601//lysine-specific demethylase 3 [EC:1.14.11.-];K15601//lysine-specific demethylase 3 [EC:1.14.11.-]	XP_020672646.1|0.0e+00|lysine-specific demethylase JMJ25-like isoform X2 [Dendrobium catenatum]
110092435	206.26	207.9	239.05	147.83	120.93	171.29	-0.120617	0.431457	0.280559			K13071//pheophorbide a oxygenase [EC:1.14.15.17]+ko00860//Porphyrin and chlorophyll metabolism+ko01110//Biosynthesis of secondary metabolites;K13071//pheophorbide a oxygenase [EC:1.14.15.17]+ko00860//Porphyrin and chlorophyll metabolism+ko01110//Biosynthesis of secondary metabolites	XP_020672651.1|0.0e+00|protein TIC 55, chloroplastic [Dendrobium catenatum]	GO:0110165//cellular anatomical entity;GO:0031224//intrinsic component of membrane;GO:0016021//integral component of membrane;GO:0016020//membrane;GO:0032441//pheophorbide a oxygenase activity;GO:0016730//oxidoreductase activity, acting on iron-sulfur proteins as donors;GO:0003824//catalytic activity;GO:0016701//oxidoreductase activity, acting on single donors with incorporation of molecular oxyg…
110092457	17.23	21.75	17.56	10.7	9.06	11.67	-0.59701	0.00484599	0.00119749		PREDICTED: Vitis vinifera hypothetical protein LOC100252764 (LOC100252764), mRNA	K08869//aarF domain-containing kinase;K08869//aarF domain-containing kinase	XP_020672672.1|0.0e+00|protein ABC transporter 1, mitochondrial [Dendrobium catenatum]	GO:0044283//small molecule biosynthetic process;GO:0042180//cellular ketone metabolic process;GO:0044237//cellular metabolic process;GO:0006743//ubiquinone metabolic process;GO:0044249//cellular biosynthetic process;GO:0044281//small molecule metabolic process;GO:0008152//metabolic process;GO:0071704//organic substance metabolic process;GO:1901576//organic substance biosynthetic process;GO:000998…
110092467	124.64	140.33	131.9	119.22	88.03	105.68	-0.123418	0.546192	0.391766			K00588//caffeoyl-CoA O-methyltransferase [EC:2.1.1.104]+ko01100//Metabolic pathways+ko01110//Biosynthesis of secondary metabolites+ko00940//Phenylpropanoid biosynthesis+ko00941//Flavonoid biosynthesis+ko00945//Stilbenoid, diarylheptanoid and gingerol biosynthesis+ko00360//Phenylalanine metabolism;K00588//caffeoyl-CoA O-methyltransferase [EC:2.1.1.104]+ko01100//Metabolic pathways+ko01110//Biosynth…	XP_028555650.1|1.3e-123|norbelladine 4'-O-methyltransferase isoform X2 [Dendrobium catenatum]	GO:0008152//metabolic process;GO:0032259//methylation;GO:0003824//catalytic activity;GO:0008168//methyltransferase activity;GO:0016741//transferase activity, transferring one-carbon groups;GO:0008171//O-methyltransferase activity;GO:0016740//transferase activity;
110092469	10.49	8.24	15.47	10.41	10.58	15.95	0.374862	0.332801	0.197559			K20161//DENN domain-containing protein 2;K20164//DENN domain-containing protein 5;K20161//DENN domain-containing protein 2;K20164//DENN domain-containing protein 5;K20161//DENN domain-containing protein 2;K20164//DENN domain-containing protein 5;K20161//DENN domain-containing protein 2;K20164//DENN domain-containing protein 5;K20161//DENN domain-containing protein 2;K20164//DENN domain-containing…	XP_028555862.1|3.0e-129|uncharacterized protein LOC110092469 isoform X2 [Dendrobium catenatum]
110092477	8.36	9.59	11.73	17.18	20.64	22.12	1.52421	3.45085e-10	2.06557e-11	ARR-B		K14491//two-component response regulator ARR-B family+ko04075//Plant hormone signal transduction;K14491//two-component response regulator ARR-B family+ko04075//Plant hormone signal transduction;K14491//two-component response regulator ARR-B family+ko04075//Plant hormone signal transduction	XP_028555976.1|0.0e+00|two-component response regulator ARR14 [Dendrobium catenatum]	GO:0050896//response to stimulus;GO:0000160//phosphorelay signal transduction system;GO:0007165//signal transduction;GO:0035556//intracellular signal transduction;GO:0009987//cellular process;GO:0023052//signaling;GO:0065007//biological regulation;GO:0050794//regulation of cellular process;GO:0050789//regulation of biological process;GO:0051716//cellular response to stimulus;GO:0007154//cell comm…
110092483	42.25	43.57	43.61	204.14	200.95	139.57	2.32276	2.11845e-20	5.36765e-22			K10443//kelch-like protein 2/3;K17535//serine/threonine-protein kinase TNNI3K [EC:2.7.11.1];K14308//nuclear pore complex protein Nup54+ko03013//RNA transport;K10457//kelch-like protein 20;K10446//kelch-like protein 8;K10443//kelch-like protein 2/3;K17535//serine/threonine-protein kinase TNNI3K [EC:2.7.11.1];K14308//nuclear pore complex protein Nup54+ko03013//RNA transport;K10457//kelch-like prote…	XP_020672713.1|5.3e-228|F-box/kelch-repeat protein At1g67480 isoform X2 [Dendrobium catenatum]
110092496	54.96	55.1	52.81	46.71	37.8	50.07	-0.061291	0.75546	0.628672				XP_028551849.1|4.0e-227|uncharacterized protein LOC110092496 isoform X2 [Dendrobium catenatum]	GO:0031224//intrinsic component of membrane;GO:0016020//membrane;GO:0016021//integral component of membrane;GO:0110165//cellular anatomical entity;
110092505	13.22	14.66	15.01	13.65	7.48	11.27	-0.0221993	0.949867	0.918798			K03252//translation initiation factor 3 subunit C+ko03013//RNA transport;K03252//translation initiation factor 3 subunit C+ko03013//RNA transport;K03252//translation initiation factor 3 subunit C+ko03013//RNA transport;K03252//translation initiation factor 3 subunit C+ko03013//RNA transport;K03252//translation initiation factor 3 subunit C+ko03013//RNA transport;K03252//translation initiation fac…	XP_020672741.1|6.2e-216|uncharacterized protein LOC110092505 isoform X3 [Dendrobium catenatum]
110092544	8.89	7.81	10.59	12	13.51	14.38	0.373064	0.138466	0.0644168			K15192//TATA-binding protein-associated factor [EC:3.6.4.-];K15192//TATA-binding protein-associated factor [EC:3.6.4.-];K15192//TATA-binding protein-associated factor [EC:3.6.4.-];K15192//TATA-binding protein-associated factor [EC:3.6.4.-];K15192//TATA-binding protein-associated factor [EC:3.6.4.-];K15192//TATA-binding protein-associated factor [EC:3.6.4.-];K15192//TATA-binding protein-associated…	XP_020672793.1|0.0e+00|TATA-binding protein-associated factor BTAF1 isoform X1 [Dendrobium catenatum]	GO:0032559//adenyl ribonucleotide binding;GO:0043167//ion binding;GO:0032555//purine ribonucleotide binding;GO:0004386//helicase activity;GO:0016887//ATPase activity;GO:0097367//carbohydrate derivative binding;GO:0016818//hydrolase activity, acting on acid anhydrides, in phosphorus-containing anhydrides;GO:0016787//hydrolase activity;GO:0017076//purine nucleotide binding;GO:0043168//anion binding…
110092546	68.19	66.02	68.6	109.52	82.7	114.43	0.864881	1.33041e-10	7.60519e-12				XP_028549744.1|5.8e-96|uncharacterized protein LOC110092546 isoform X3 [Dendrobium catenatum]
110092551	152.36	152.91	164.31	87.33	107	113.79	-0.32134	0.135441	0.0626686			K20715//phototropin [EC:2.7.11.1];K20715//phototropin [EC:2.7.11.1];K20715//phototropin [EC:2.7.11.1];K20715//phototropin [EC:2.7.11.1];K20715//phototropin [EC:2.7.11.1];K20715//phototropin [EC:2.7.11.1];K20715//phototropin [EC:2.7.11.1];K20715//phototropin [EC:2.7.11.1];K20715//phototropin [EC:2.7.11.1];K20715//phototropin [EC:2.7.11.1];K20715//phototropin [EC:2.7.11.1]	XP_028549763.1|0.0e+00|phototropin-2 isoform X1 [Dendrobium catenatum]	GO:1901363//heterocyclic compound binding;GO:0003824//catalytic activity;GO:0030554//adenyl nucleotide binding;GO:1901265//nucleoside phosphate binding;GO:0043167//ion binding;GO:0032559//adenyl ribonucleotide binding;GO:0036094//small molecule binding;GO:0032555//purine ribonucleotide binding;GO:0016773//phosphotransferase activity, alcohol group as acceptor;GO:0016301//kinase activity;GO:001677…
110092561	54.71	48.15	54.84	161.01	130.71	111.49	1.59758	7.86529e-13	3.56219e-14	Sigma70-like		K03093//RNA polymerase sigma factor;K03093//RNA polymerase sigma factor	XP_020672818.1|5.2e-281|RNA polymerase sigma factor sigE, chloroplastic/mitochondrial [Dendrobium catenatum]	GO:0009059//macromolecule biosynthetic process;GO:0006352//DNA-templated transcription, initiation;GO:0097659//nucleic acid-templated transcription;GO:1901362//organic cyclic compound biosynthetic process;GO:0034654//nucleobase-containing compound biosynthetic process;GO:0044249//cellular biosynthetic process;GO:0044271//cellular nitrogen compound biosynthetic process;GO:0016070//RNA metabolic pr…
110092566	112.31	91.34	106.3	72.97	54.01	76.46	-0.335605	0.0505956	0.0188567			K16465//centrin-1;K16465//centrin-1;K16465//centrin-1	XP_028547562.1|1.5e-104|psbP domain-containing protein 5, chloroplastic isoform X2 [Dendrobium catenatum]	GO:0044237//cellular metabolic process;GO:0009987//cellular process;GO:0015979//photosynthesis;GO:0008152//metabolic process;GO:1990204//oxidoreductase complex;GO:0009579//thylakoid;GO:0016020//membrane;GO:1902494//catalytic complex;GO:0110165//cellular anatomical entity;GO:0032991//protein-containing complex;GO:0098796//membrane protein complex;GO:0009521//photosystem;GO:0042651//thylakoid membr…
110092572	10.97	11.67	12.77	10.32	12.67	14.24	0.330085	0.143084	0.0671144			K15436//transportin-3;K15436//transportin-3;K15436//transportin-3;K15436//transportin-3;K15436//transportin-3	XP_028553838.1|0.0e+00|uncharacterized protein LOC110092572 isoform X2 [Dendrobium catenatum]	GO:0015833//peptide transport;GO:0015031//protein transport;GO:0051641//cellular localization;GO:0009987//cellular process;GO:0034504//protein localization to nucleus;GO:0034613//cellular protein localization;GO:0070727//cellular macromolecule localization;GO:0006606//protein import into nucleus;GO:0071702//organic substance transport;GO:0033036//macromolecule localization;GO:0051169//nuclear tra…
110092574	23.3	19.5	23.36	6.58	7.7	14.34	-0.918188	0.00197181	0.000428761			K09833//homogentisate phytyltransferase / homogentisate geranylgeranyltransferase [EC:2.5.1.115 2.5.1.116]+ko00130//Ubiquinone and other terpenoid-quinone biosynthesis+ko01100//Metabolic pathways+ko01110//Biosynthesis of secondary metabolites;K09833//homogentisate phytyltransferase / homogentisate geranylgeranyltransferase [EC:2.5.1.115 2.5.1.116]+ko00130//Ubiquinone and other terpenoid-quinone b…	XP_020672843.1|5.1e-227|probable homogentisate phytyltransferase 1, chloroplastic isoform X1 [Dendrobium catenatum]	GO:0016021//integral component of membrane;GO:0031224//intrinsic component of membrane;GO:0016020//membrane;GO:0110165//cellular anatomical entity;GO:0016765//transferase activity, transferring alkyl or aryl (other than methyl) groups;GO:0016740//transferase activity;GO:0003824//catalytic activity;
110092575	4.53	4.41	3.95	26.68	16.56	17	2.48632	9.30853e-22	2.18599e-23				XP_028551840.1|0.0e+00|protein LNK2 isoform X2 [Dendrobium catenatum]	GO:0009889//regulation of biosynthetic process;GO:0050789//regulation of biological process;GO:0007623//circadian rhythm;GO:0010556//regulation of macromolecule biosynthetic process;GO:0065007//biological regulation;GO:0060255//regulation of macromolecule metabolic process;GO:2001141//regulation of RNA biosynthetic process;GO:0050794//regulation of cellular process;GO:0080090//regulation of prima…
110092580	79.08	93.72	61.99	58.35	36.79	58.48	-0.344204	0.254761	0.13938			K02435//aspartyl-tRNA(Asn)/glutamyl-tRNA(Gln) amidotransferase subunit C [EC:6.3.5.6 6.3.5.7]+ko00970//Aminoacyl-tRNA biosynthesis+ko01100//Metabolic pathways	XP_020672853.1|3.1e-67|glutamyl-tRNA(Gln) amidotransferase subunit C, chloroplastic/mitochondrial [Dendrobium catenatum]	GO:0009059//macromolecule biosynthetic process;GO:0034645//cellular macromolecule biosynthetic process;GO:0008152//metabolic process;GO:0043603//cellular amide metabolic process;GO:0006518//peptide metabolic process;GO:0071704//organic substance metabolic process;GO:0043436//oxoacid metabolic process;GO:0006725//cellular aromatic compound metabolic process;GO:1901360//organic cyclic compound meta…
110092582	20.66	20.6	19.42	17.99	13.33	18.91	-0.00561134	0.980237	0.969357			K11407//histone deacetylase 6 [EC:3.5.1.98];K11407//histone deacetylase 6 [EC:3.5.1.98]	XP_020672854.1|0.0e+00|histone deacetylase 15 [Dendrobium catenatum]	GO:0019213//deacetylase activity;GO:0016787//hydrolase activity;GO:0003824//catalytic activity;GO:0140096//catalytic activity, acting on a protein;GO:0016810//hydrolase activity, acting on carbon-nitrogen (but not peptide) bonds;GO:0034979//NAD-dependent protein deacetylase activity;GO:0004407//histone deacetylase activity;GO:0016811//hydrolase activity, acting on carbon-nitrogen (but not peptide…
110092588	81.73	91.66	101.9	60.45	47.58	74.42	-0.299382	0.0789528	0.0323179			K00924//kinase [EC:2.7.1.-];K00924//kinase [EC:2.7.1.-];K00924//kinase [EC:2.7.1.-]	XP_020672868.1|0.0e+00|receptor protein-tyrosine kinase CEPR2 [Dendrobium catenatum]	GO:0016020//membrane;GO:0110165//cellular anatomical entity;GO:0031224//intrinsic component of membrane;GO:0016021//integral component of membrane;GO:0030554//adenyl nucleotide binding;GO:0005524//ATP binding;GO:1901363//heterocyclic compound binding;GO:0005488//binding;GO:0035639//purine ribonucleoside triphosphate binding;GO:0003824//catalytic activity;GO:0032555//purine ribonucleotide binding;…
110092603	12.98	10.54	16.87	11.04	9.41	9.38	-0.157273	0.649644	0.500123			K15292//syntaxin-binding protein 1;K15292//syntaxin-binding protein 1;K15292//syntaxin-binding protein 1	XP_028548315.1|0.0e+00|SNARE-interacting protein KEULE-like isoform X2 [Dendrobium catenatum]	GO:0051179//localization;GO:0140029//exocytic process;GO:0051234//establishment of localization;GO:0032940//secretion by cell;GO:0006887//exocytosis;GO:0051640//organelle localization;GO:0009987//cellular process;GO:0048278//vesicle docking;GO:0006810//transport;GO:0006904//vesicle docking involved in exocytosis;GO:0140056//organelle localization by membrane tethering;GO:0016192//vesicle-mediated…
110092606	3.11	3.01	3.43	2.5	1.83	3.16	-0.0847959	0.826162	0.738236			K01681//aconitate hydratase [EC:4.2.1.3]+ko00020//Citrate cycle (TCA cycle)+ko01230//Biosynthesis of amino acids+ko01100//Metabolic pathways+ko01110//Biosynthesis of secondary metabolites+ko01210//2-Oxocarboxylic acid metabolism+ko01200//Carbon metabolism+ko00630//Glyoxylate and dicarboxylate metabolism;K01681//aconitate hydratase [EC:4.2.1.3]+ko00020//Citrate cycle (TCA cycle)+ko01230//Biosynthe…	XP_028548320.1|0.0e+00|uncharacterized protein LOC110092606 [Dendrobium catenatum]	GO:0031224//intrinsic component of membrane;GO:0016020//membrane;GO:0016021//integral component of membrane;GO:0110165//cellular anatomical entity;
110092609	39.21	35.36	37.46	39.92	28.64	36.63	0.246305	0.223432	0.116746			K02884//large subunit ribosomal protein L19+ko03010//Ribosome;K02884//large subunit ribosomal protein L19+ko03010//Ribosome;K02884//large subunit ribosomal protein L19+ko03010//Ribosome;K02884//large subunit ribosomal protein L19+ko03010//Ribosome;K02884//large subunit ribosomal protein L19+ko03010//Ribosome;K02884//large subunit ribosomal protein L19+ko03010//Ribosome;K02884//large subunit ribos…	XP_020672899.1|1.0e-130|50S ribosomal protein L19, chloroplastic isoform X1 [Dendrobium catenatum]	GO:1901564//organonitrogen compound metabolic process;GO:0044271//cellular nitrogen compound biosynthetic process;GO:0009059//macromolecule biosynthetic process;GO:1901566//organonitrogen compound biosynthetic process;GO:0044260//cellular macromolecule metabolic process;GO:0043170//macromolecule metabolic process;GO:0006518//peptide metabolic process;GO:0008152//metabolic process;GO:0044267//cell…
110092612	10.04	10.75	10.72	18.11	10.21	16.63	0.767404	0.00087362	0.000169988	C3H		K23048//RING finger protein unkempt;K13832//3-dehydroquinate dehydratase / shikimate dehydrogenase [EC:4.2.1.10 1.1.1.25]+ko01230//Biosynthesis of amino acids+ko01100//Metabolic pathways+ko01110//Biosynthesis of secondary metabolites+ko00400//Phenylalanine, tyrosine and tryptophan biosynthesis	XP_020672908.1|3.2e-268|zinc finger CCCH domain-containing protein 33 [Dendrobium catenatum]	GO:0003824//catalytic activity;GO:0016787//hydrolase activity;GO:0043167//ion binding;GO:0016740//transferase activity;GO:0043169//cation binding;GO:0046872//metal ion binding;GO:0005488//binding;
110092622	3.73	2.33	2.96	2.75	2.07	2.75	-0.0747122	0.8615	0.788523	SBP		K13415//protein brassinosteroid insensitive 1 [EC:2.7.10.1 2.7.11.1]+ko04075//Plant hormone signal transduction;K20641//Rho GTPase-activating protein 20;K13415//protein brassinosteroid insensitive 1 [EC:2.7.10.1 2.7.11.1]+ko04075//Plant hormone signal transduction;K20641//Rho GTPase-activating protein 20;K13415//protein brassinosteroid insensitive 1 [EC:2.7.10.1 2.7.11.1]+ko04075//Plant hormone s…	XP_020672921.1|3.0e-237|squamosa promoter-binding-like protein 18 isoform X2 [Dendrobium catenatum]	GO:0043226//organelle;GO:0043227//membrane-bounded organelle;GO:0005622//intracellular;GO:0043229//intracellular organelle;GO:0005634//nucleus;GO:0110165//cellular anatomical entity;GO:0043231//intracellular membrane-bounded organelle;GO:0097159//organic cyclic compound binding;GO:0003677//DNA binding;GO:0043169//cation binding;GO:0043167//ion binding;GO:1901363//heterocyclic compound binding;GO:…
110092634	2.62	1.88	2.63	10.98	10.7	8.38	2.39726	4.76604e-16	1.64941e-17			K06199//fluoride exporter;K06199//fluoride exporter;K06199//fluoride exporter	XP_020672934.1|0.0e+00|uncharacterized protein LOC110092634 [Dendrobium catenatum]	GO:0031224//intrinsic component of membrane;GO:0016021//integral component of membrane;GO:0110165//cellular anatomical entity;GO:0016020//membrane;
110092640	22.83	20.84	20.23	30.6	22.83	26.25	0.594666	0.00205983	0.000450628		TSA: Lactuca sativa Letassy_X1_14610 mRNA sequence	K09571//FK506-binding protein 4/5 [EC:5.2.1.8];K09574//FK506-binding protein 8 [EC:5.2.1.8]	XP_020672942.1|0.0e+00|outer envelope protein 61 [Dendrobium catenatum]	GO:0031224//intrinsic component of membrane;GO:0016020//membrane;GO:0110165//cellular anatomical entity;GO:0016021//integral component of membrane;
110092648	4.21	3.91	5.4	8.12	6.6	9.7	1.11166	7.81853e-07	7.75547e-08			K03006//DNA-directed RNA polymerase II subunit RPB1 [EC:2.7.7.6]+ko03020//RNA polymerase;K01530//phospholipid-translocating ATPase [EC:7.6.2.1];K01765//inositol-1,3,4-trisphosphate 5/6-kinase [EC:2.7.1.159]+ko01100//Metabolic pathways+ko00562//Inositol phosphate metabolism;K03006//DNA-directed RNA polymerase II subunit RPB1 [EC:2.7.7.6]+ko03020//RNA polymerase;K01530//phospholipid-translocating A…	XP_020672953.1|0.0e+00|uncharacterized protein LOC110092648 [Dendrobium catenatum]
110092685	8.48	8.07	9.5	6.89	7.66	10.01	0.260324	0.40719	0.259477			K00599//methyltransferase-like protein 6 [EC:2.1.1.-];K00599//methyltransferase-like protein 6 [EC:2.1.1.-];K00599//methyltransferase-like protein 6 [EC:2.1.1.-];K00599//methyltransferase-like protein 6 [EC:2.1.1.-];K00599//methyltransferase-like protein 6 [EC:2.1.1.-]	XP_020672991.1|0.0e+00|uncharacterized protein LOC110092685 [Dendrobium catenatum]	GO:0031224//intrinsic component of membrane;GO:0110165//cellular anatomical entity;GO:0016020//membrane;GO:0016021//integral component of membrane;
110092697	16.48	18.98	28.31	14.45	17.26	26.39	0.133911	0.732593	0.598859			K16578//CLIP-associating protein 1/2	XP_020673009.2|0.0e+00|LOW QUALITY PROTEIN: CLIP-associated protein [Dendrobium catenatum]
110092698	17.65	17.83	24.63	21.55	16.99	28.47	0.433028	0.0504457	0.0187785			K05749//cytoplasmic FMR1 interacting protein+ko03013//RNA transport;K05749//cytoplasmic FMR1 interacting protein+ko03013//RNA transport;K05749//cytoplasmic FMR1 interacting protein+ko03013//RNA transport;K05749//cytoplasmic FMR1 interacting protein+ko03013//RNA transport	XP_020575203.1|0.0e+00|protein PIR [Phalaenopsis equestris]	GO:0051246//regulation of protein metabolic process;GO:0060255//regulation of macromolecule metabolic process;GO:0009653//anatomical structure morphogenesis;GO:0034248//regulation of cellular amide metabolic process;GO:0019222//regulation of metabolic process;GO:2000112//regulation of cellular macromolecule biosynthetic process;GO:0032502//developmental process;GO:0010608//posttranscriptional reg…
110092708	33.75	27.38	33.13	20.37	19.64	32.13	-0.0489367	0.860784	0.787716			K01893//asparaginyl-tRNA synthetase [EC:6.1.1.22]+ko00970//Aminoacyl-tRNA biosynthesis;K01893//asparaginyl-tRNA synthetase [EC:6.1.1.22]+ko00970//Aminoacyl-tRNA biosynthesis;K01893//asparaginyl-tRNA synthetase [EC:6.1.1.22]+ko00970//Aminoacyl-tRNA biosynthesis;K01893//asparaginyl-tRNA synthetase [EC:6.1.1.22]+ko00970//Aminoacyl-tRNA biosynthesis;K01893//asparaginyl-tRNA synthetase [EC:6.1.1.22]+k…	XP_020673024.1|0.0e+00|asparagine--tRNA ligase, chloroplastic/mitochondrial [Dendrobium catenatum]	GO:0006082//organic acid metabolic process;GO:0043038//amino acid activation;GO:0043043//peptide biosynthetic process;GO:0044271//cellular nitrogen compound biosynthetic process;GO:0044260//cellular macromolecule metabolic process;GO:1901576//organic substance biosynthetic process;GO:0043604//amide biosynthetic process;GO:0034641//cellular nitrogen compound metabolic process;GO:0006418//tRNA amin…
110092711	11.43	16.79	15.33	22.2	15.61	27.52	0.862483	0.00239484	0.000532269				XP_028550797.1|6.5e-55|protein NUCLEAR FUSION DEFECTIVE 6, chloroplastic/mitochondrial isoform X2 [Dendrobium catenatum]
110092724	3.78	3.57	4.45	7.07	7.15	7.65	1.11219	0.000158104	2.52153e-05			K15505//DNA repair protein RAD5 [EC:3.6.4.-];K15505//DNA repair protein RAD5 [EC:3.6.4.-];K15505//DNA repair protein RAD5 [EC:3.6.4.-];K15505//DNA repair protein RAD5 [EC:3.6.4.-];K15505//DNA repair protein RAD5 [EC:3.6.4.-]	XP_028551128.1|1.6e-160|DNA repair protein RAD5A isoform X2 [Dendrobium catenatum]	GO:0016818//hydrolase activity, acting on acid anhydrides, in phosphorus-containing anhydrides;GO:0016817//hydrolase activity, acting on acid anhydrides;GO:0036094//small molecule binding;GO:0035639//purine ribonucleoside triphosphate binding;GO:0032555//purine ribonucleotide binding;GO:0005524//ATP binding;GO:0032553//ribonucleotide binding;GO:0032559//adenyl ribonucleotide binding;GO:1901265//n…
110092741	17.14	16.46	15.9	4.99	5.48	7.66	-1.16413	1.58708e-05	2.00924e-06			K00876//uridine kinase [EC:2.7.1.48]+ko01100//Metabolic pathways+ko00240//Pyrimidine metabolism;K15027//translation initiation factor 2D	XP_020673067.1|5.1e-85|uncharacterized protein LOC110092741 [Dendrobium catenatum]
110092743	2.97	2.66	2.83	2.15	1.76	2.01	-0.0440174	0.915921	0.865404			K04733//interleukin-1 receptor-associated kinase 4 [EC:2.7.11.1];K01214//isoamylase [EC:3.2.1.68]+ko01100//Metabolic pathways+ko00500//Starch and sucrose metabolism+ko01110//Biosynthesis of secondary metabolites;K06892//feruloyl-CoA ortho-hydroxylase [EC:1.14.11.-]+ko01110//Biosynthesis of secondary metabolites+ko00940//Phenylpropanoid biosynthesis;K04733//interleukin-1 receptor-associated kinase…	XP_020673069.1|5.7e-310|IQ domain-containing protein IQM3 [Dendrobium catenatum]
110092794	3.11	2.95	4.4	2.74	2.95	4.45	0.178498	0.599271	0.445525			K10352//myosin heavy chain;K18626//trichohyalin;K10352//myosin heavy chain;K18626//trichohyalin;K10352//myosin heavy chain;K18626//trichohyalin;K10352//myosin heavy chain;K18626//trichohyalin;K10352//myosin heavy chain;K18626//trichohyalin;K10352//myosin heavy chain;K18626//trichohyalin;K10352//myosin heavy chain;K18626//trichohyalin;K10352//myosin heavy chain;K18626//trichohyalin	XP_028551520.1|0.0e+00|uncharacterized protein LOC110092794 isoform X2 [Dendrobium catenatum]
110092804	98.81	113.16	119.59	116.48	93.77	145.83	0.363712	0.0235195	0.00760276			K12617//DNA topoisomerase 2-associated protein PAT1+ko03018//RNA degradation	XP_020673133.1|0.0e+00|protein PAT1 homolog 2 [Dendrobium catenatum]	GO:0034641//cellular nitrogen compound metabolic process;GO:0046483//heterocycle metabolic process;GO:0008152//metabolic process;GO:0044248//cellular catabolic process;GO:0034655//nucleobase-containing compound catabolic process;GO:1901360//organic cyclic compound metabolic process;GO:0006139//nucleobase-containing compound metabolic process;GO:0044265//cellular macromolecule catabolic process;GO…
110092812	13.33	12.55	13.57	13.99	11.13	16.29	0.336145	0.0599244	0.0231005			K09835//prolycopene isomerase [EC:5.2.1.13]+ko00906//Carotenoid biosynthesis+ko01100//Metabolic pathways+ko01110//Biosynthesis of secondary metabolites;K09835//prolycopene isomerase [EC:5.2.1.13]+ko00906//Carotenoid biosynthesis+ko01100//Metabolic pathways+ko01110//Biosynthesis of secondary metabolites;K09835//prolycopene isomerase [EC:5.2.1.13]+ko00906//Carotenoid biosynthesis+ko01100//Metabolic…	XP_020673144.1|0.0e+00|pyridine nucleotide-disulfide oxidoreductase domain-containing protein 2 isoform X1 [Dendrobium catenatum]	GO:0016853//isomerase activity;GO:0003824//catalytic activity;
110092817	26.48	21.25	24.9	80.58	36.78	47.83	1.42634	2.61442e-06	2.85747e-07			K07889//Ras-related protein Rab-5C+ko04144//Endocytosis+ko04145//Phagosome;K07889//Ras-related protein Rab-5C+ko04144//Endocytosis+ko04145//Phagosome	XP_020673155.1|6.4e-108|ras-related protein Rab5A [Dendrobium catenatum]	GO:0015833//peptide transport;GO:0015031//protein transport;GO:0051649//establishment of localization in cell;GO:0009987//cellular process;GO:0071840//cellular component organization or biogenesis;GO:0006810//transport;GO:0008104//protein localization;GO:0051179//localization;GO:0071702//organic substance transport;GO:0070727//cellular macromolecule localization;GO:0034613//cellular protein local…
110092828	80.32	78.35	92.74	50.74	40.12	92.3	-0.513291	0.0845086	0.0351628			K04565//superoxide dismutase, Cu-Zn family [EC:1.15.1.1]+ko04146//Peroxisome;K04565//superoxide dismutase, Cu-Zn family [EC:1.15.1.1]+ko04146//Peroxisome;K04565//superoxide dismutase, Cu-Zn family [EC:1.15.1.1]+ko04146//Peroxisome;K04565//superoxide dismutase, Cu-Zn family [EC:1.15.1.1]+ko04146//Peroxisome	XP_028554931.1|3.6e-130|superoxide dismutase [Cu-Zn], chloroplastic-like isoform X1 [Dendrobium catenatum]	GO:0004784//superoxide dismutase activity;GO:0005488//binding;GO:0043169//cation binding;GO:0016209//antioxidant activity;GO:0016721//oxidoreductase activity, acting on superoxide radicals as acceptor;GO:0046872//metal ion binding;GO:0003824//catalytic activity;GO:0043167//ion binding;GO:0016491//oxidoreductase activity;
110092850	12.57	12.09	13.91	10.7	9.99	12.2	0.0483636	0.823335	0.734438			K14787//multiple RNA-binding domain-containing protein 1;K14787//multiple RNA-binding domain-containing protein 1	XP_020673203.1|0.0e+00|multiple RNA-binding domain-containing protein 1 [Dendrobium catenatum]	GO:0031224//intrinsic component of membrane;GO:0016020//membrane;GO:0110165//cellular anatomical entity;GO:0016021//integral component of membrane;GO:0003723//RNA binding;GO:0005488//binding;GO:0003676//nucleic acid binding;GO:1901363//heterocyclic compound binding;GO:0097159//organic cyclic compound binding;
110092901	11.16	12.3	13.97	20.67	18.89	17.33	0.88583	0.000118639	1.83085e-05			K04733//interleukin-1 receptor-associated kinase 4 [EC:2.7.11.1];K04733//interleukin-1 receptor-associated kinase 4 [EC:2.7.11.1];K04733//interleukin-1 receptor-associated kinase 4 [EC:2.7.11.1]	XP_020673253.1|7.9e-214|cold-responsive protein kinase 1 [Dendrobium catenatum]	GO:1901265//nucleoside phosphate binding;GO:0004674//protein serine/threonine kinase activity;GO:0097159//organic cyclic compound binding;GO:1901363//heterocyclic compound binding;GO:0005524//ATP binding;GO:0140096//catalytic activity, acting on a protein;GO:0032553//ribonucleotide binding;GO:0016301//kinase activity;GO:0016740//transferase activity;GO:0016772//transferase activity, transferring …
110092904	4.45	4.65	4.9	2.96	3.38	3.56	-0.235725	0.43264	0.281634			K03165//DNA topoisomerase III [EC:5.99.1.2]+ko03440//Homologous recombination;K03165//DNA topoisomerase III [EC:5.99.1.2]+ko03440//Homologous recombination;K03165//DNA topoisomerase III [EC:5.99.1.2]+ko03440//Homologous recombination;K03165//DNA topoisomerase III [EC:5.99.1.2]+ko03440//Homologous recombination;K03165//DNA topoisomerase III [EC:5.99.1.2]+ko03440//Homologous recombination;K03165//D…	XP_020673261.2|0.0e+00|DNA topoisomerase 3-alpha isoform X1 [Dendrobium catenatum]	GO:0046483//heterocycle metabolic process;GO:0051276//chromosome organization;GO:1901360//organic cyclic compound metabolic process;GO:0071704//organic substance metabolic process;GO:0044260//cellular macromolecule metabolic process;GO:0006807//nitrogen compound metabolic process;GO:0006725//cellular aromatic compound metabolic process;GO:0043170//macromolecule metabolic process;GO:0008152//metab…
110092906	19.62	19.49	22.81	39.09	18.79	25.11	0.689717	0.0283622	0.00947868			K12191//charged multivesicular body protein 2A+ko04144//Endocytosis	XP_020673262.1|3.5e-98|protein LOL2 [Dendrobium catenatum]
110092908	31.11	24.97	26.38	79.81	88.4	95.62	1.96313	1.64864e-26	3.11476e-28				XP_020673263.1|4.7e-232|uncharacterized protein LOC110092908 [Dendrobium catenatum]
110092924	19.56	19.2	19.08	13.35	9.74	14.67	-0.35591	0.0441507	0.0160194			K00627//pyruvate dehydrogenase E2 component (dihydrolipoamide acetyltransferase) [EC:2.3.1.12]+ko00010//Glycolysis / Gluconeogenesis+ko00020//Citrate cycle (TCA cycle)+ko01100//Metabolic pathways+ko01110//Biosynthesis of secondary metabolites+ko00620//Pyruvate metabolism+ko01200//Carbon metabolism;K00627//pyruvate dehydrogenase E2 component (dihydrolipoamide acetyltransferase) [EC:2.3.1.12]+ko000…	XP_020673289.1|1.6e-274|dihydrolipoyllysine-residue acetyltransferase component 1 of pyruvate dehydrogenase complex, mitochondrial [Dendrobium catenatum]	GO:0016740//transferase activity;GO:0016746//transferase activity, transferring acyl groups;GO:0003824//catalytic activity;
110092931	9.9	10.55	9.26	5.8	4.19	9.66	-0.342052	0.319258	0.187039			K20165//TBC1 domain family member 2A;K20165//TBC1 domain family member 2A;K20165//TBC1 domain family member 2A;K20165//TBC1 domain family member 2A	XP_020673296.1|2.0e-239|growth hormone-regulated TBC protein 1 isoform X1 [Dendrobium catenatum]	GO:0051649//establishment of localization in cell;GO:0008104//protein localization;GO:0034613//cellular protein localization;GO:0070727//cellular macromolecule localization;GO:0090630//activation of GTPase activity;GO:0042886//amide transport;GO:0009987//cellular process;GO:0015031//protein transport;GO:0065009//regulation of molecular function;GO:0043547//positive regulation of GTPase activity;G…
110092933	13.53	11.17	12.96	9.31	7.92	10.26	-0.0818862	0.760245	0.634117				XP_020673297.1|1.0e-232|TLD domain-containing protein 1 isoform X1 [Dendrobium catenatum]	GO:0043167//ion binding;GO:0043169//cation binding;GO:0005488//binding;GO:0005509//calcium ion binding;GO:0046872//metal ion binding;
110092935	5.66	5.58	6.75	8.25	6.68	10.16	0.7402	0.000175085	2.81555e-05			K04733//interleukin-1 receptor-associated kinase 4 [EC:2.7.11.1];K04733//interleukin-1 receptor-associated kinase 4 [EC:2.7.11.1];K04733//interleukin-1 receptor-associated kinase 4 [EC:2.7.11.1];K04733//interleukin-1 receptor-associated kinase 4 [EC:2.7.11.1];K04733//interleukin-1 receptor-associated kinase 4 [EC:2.7.11.1];K04733//interleukin-1 receptor-associated kinase 4 [EC:2.7.11.1];K04733//i…	XP_028552923.1|0.0e+00|lysM domain receptor-like kinase 3 isoform X3 [Dendrobium catenatum]	GO:0016021//integral component of membrane;GO:0016020//membrane;GO:0110165//cellular anatomical entity;GO:0031224//intrinsic component of membrane;GO:0004672//protein kinase activity;GO:0016772//transferase activity, transferring phosphorus-containing groups;GO:0003824//catalytic activity;GO:0043168//anion binding;GO:0016740//transferase activity;GO:0032559//adenyl ribonucleotide binding;GO:00054…
110092948	13.81	13.44	14.05	19.3	13.09	13.4	0.413977	0.126343	0.0573515			K07300//Ca2+:H+ antiporter;K07300//Ca2+:H+ antiporter;K07300//Ca2+:H+ antiporter;K07300//Ca2+:H+ antiporter;K07300//Ca2+:H+ antiporter	XP_028552579.1|2.2e-237|vacuolar cation/proton exchanger 2-like isoform X1 [Dendrobium catenatum]	GO:0043231//intracellular membrane-bounded organelle;GO:0005774//vacuolar membrane;GO:0043226//organelle;GO:0110165//cellular anatomical entity;GO:0016020//membrane;GO:0043229//intracellular organelle;GO:0005737//cytoplasm;GO:0005622//intracellular;GO:0005773//vacuole;GO:0031090//organelle membrane;GO:0016021//integral component of membrane;GO:0098588//bounding membrane of organelle;GO:0098805//w…
110092963	368.78	383.63	326.45	498.99	389.08	335.58	0.491382	0.0652993	0.0257	AP2-EREBP		K09286//EREBP-like factor;K09286//EREBP-like factor	XP_020673344.1|1.4e-199|ethylene-responsive transcription factor 1-like [Dendrobium catenatum]	GO:0110165//cellular anatomical entity;GO:0005634//nucleus;GO:0043231//intracellular membrane-bounded organelle;GO:0043227//membrane-bounded organelle;GO:0005622//intracellular;GO:0043226//organelle;GO:0043229//intracellular organelle;GO:0003677//DNA binding;GO:0003700//DNA-binding transcription factor activity;GO:0005488//binding;GO:0003676//nucleic acid binding;GO:0140110//transcription regulat…
110092999	8.09	6.03	8.14	6.57	10.65	6.86	0.456166	0.297174	0.169878			K18810//cyclin D1/2/4, plant;K18810//cyclin D1/2/4, plant;K18810//cyclin D1/2/4, plant;K18810//cyclin D1/2/4, plant;K18810//cyclin D1/2/4, plant	XP_020673388.1|2.3e-194|cyclin-D2-2-like [Dendrobium catenatum]	GO:0110165//cellular anatomical entity;GO:0018995//host cellular component;GO:0043657//host cell;GO:0033648//host intracellular membrane-bounded organelle;GO:0033643//host cell part;GO:0043656//host intracellular region;GO:0033646//host intracellular part;GO:0033647//host intracellular organelle;GO:0042025//host cell nucleus;
110093004	13.81	15.39	15.58	18.98	15.54	16.33	0.411353	0.0475282	0.0175165			K11855//ubiquitin carboxyl-terminal hydrolase 36/42 [EC:3.4.19.12];K11855//ubiquitin carboxyl-terminal hydrolase 36/42 [EC:3.4.19.12];K11855//ubiquitin carboxyl-terminal hydrolase 36/42 [EC:3.4.19.12]	XP_020673396.2|0.0e+00|ubiquitin carboxyl-terminal hydrolase 17 [Dendrobium catenatum]	GO:1901575//organic substance catabolic process;GO:0044265//cellular macromolecule catabolic process;GO:0016579//protein deubiquitination;GO:0044267//cellular protein metabolic process;GO:0044248//cellular catabolic process;GO:0019941//modification-dependent protein catabolic process;GO:0006807//nitrogen compound metabolic process;GO:0044237//cellular metabolic process;GO:0070647//protein modific…
110093011	5.91	5.76	7.81	4.78	4.99	5.18	-0.121141	0.694226	0.550449				XP_020673406.2|0.0e+00|uncharacterized protein LOC110093011 isoform X1 [Dendrobium catenatum]	GO:0110165//cellular anatomical entity;GO:0016021//integral component of membrane;GO:0016020//membrane;GO:0031224//intrinsic component of membrane;
110093019	6.93	7.94	9.93	10.15	12.67	14.57	0.901089	0.000195815	3.18608e-05			K03580//ATP-dependent helicase HepA [EC:3.6.4.-];K03580//ATP-dependent helicase HepA [EC:3.6.4.-];K03580//ATP-dependent helicase HepA [EC:3.6.4.-];K03580//ATP-dependent helicase HepA [EC:3.6.4.-];K03580//ATP-dependent helicase HepA [EC:3.6.4.-];K03580//ATP-dependent helicase HepA [EC:3.6.4.-]	XP_020673418.1|0.0e+00|protein CHROMATIN REMODELING 4 isoform X1 [Dendrobium catenatum]	GO:0110165//cellular anatomical entity;GO:0043229//intracellular organelle;GO:0043227//membrane-bounded organelle;GO:0043231//intracellular membrane-bounded organelle;GO:0043226//organelle;GO:0005622//intracellular;GO:0005634//nucleus;GO:0043169//cation binding;GO:0043167//ion binding;GO:0035639//purine ribonucleoside triphosphate binding;GO:0003824//catalytic activity;GO:0000166//nucleotide bind…
110093020	19.33	17.96	22.74	18.65	13.91	16.1	-0.0275556	0.928084	0.884002			K03509//DNA polymerase eta [EC:2.7.7.7];K03509//DNA polymerase eta [EC:2.7.7.7];K03509//DNA polymerase eta [EC:2.7.7.7];K03509//DNA polymerase eta [EC:2.7.7.7];K03509//DNA polymerase eta [EC:2.7.7.7];K03509//DNA polymerase eta [EC:2.7.7.7];K03509//DNA polymerase eta [EC:2.7.7.7];K03509//DNA polymerase eta [EC:2.7.7.7]	XP_020673425.1|2.9e-256|DNA polymerase eta isoform X3 [Dendrobium catenatum]	GO:0006974//cellular response to DNA damage stimulus;GO:0008152//metabolic process;GO:0090304//nucleic acid metabolic process;GO:0006725//cellular aromatic compound metabolic process;GO:0009987//cellular process;GO:0006950//response to stress;GO:0034641//cellular nitrogen compound metabolic process;GO:0071704//organic substance metabolic process;GO:0006259//DNA metabolic process;GO:0006281//DNA r…
110093028	7.45	7.87	12.91	7.34	9.87	13.95	0.424137	0.230899	0.122105			K22748//histone-lysine N-methyltransferase ATXR3 [EC:2.1.1.43]+ko00310//Lysine degradation;K22748//histone-lysine N-methyltransferase ATXR3 [EC:2.1.1.43]+ko00310//Lysine degradation;K22748//histone-lysine N-methyltransferase ATXR3 [EC:2.1.1.43]+ko00310//Lysine degradation	XP_020673436.1|0.0e+00|histone-lysine N-methyltransferase ATXR3 [Dendrobium catenatum]	GO:0032259//methylation;GO:0008152//metabolic process;GO:0003824//catalytic activity;GO:0008276//protein methyltransferase activity;GO:0016741//transferase activity, transferring one-carbon groups;GO:0042054//histone methyltransferase activity;GO:0018024//histone-lysine N-methyltransferase activity;GO:0016740//transferase activity;GO:0016279//protein-lysine N-methyltransferase activity;GO:0008168…
110093048	6.72	6.42	6.86	13.23	7.58	12.73	0.929048	0.000266824	4.50989e-05			K04733//interleukin-1 receptor-associated kinase 4 [EC:2.7.11.1];K04733//interleukin-1 receptor-associated kinase 4 [EC:2.7.11.1]	XP_020673458.2|3.1e-220|probable receptor-like serine/threonine-protein kinase At5g57670 [Dendrobium catenatum]	GO:0016740//transferase activity;GO:0017076//purine nucleotide binding;GO:0005524//ATP binding;GO:0016772//transferase activity, transferring phosphorus-containing groups;GO:0000166//nucleotide binding;GO:0036094//small molecule binding;GO:1901363//heterocyclic compound binding;GO:0004672//protein kinase activity;GO:0032559//adenyl ribonucleotide binding;GO:0003824//catalytic activity;GO:0030554/…
110093054	11.49	7.93	10.39	4.12	5.31	7.7	-0.505505	0.126473	0.0574306			K22753//E3 ubiquitin-protein ligase RNF6 [EC:2.3.2.27];K10635//E3 ubiquitin-protein ligase Arkadia [EC:2.3.2.27];K22753//E3 ubiquitin-protein ligase RNF6 [EC:2.3.2.27];K10635//E3 ubiquitin-protein ligase Arkadia [EC:2.3.2.27];K22753//E3 ubiquitin-protein ligase RNF6 [EC:2.3.2.27];K10635//E3 ubiquitin-protein ligase Arkadia [EC:2.3.2.27];K22753//E3 ubiquitin-protein ligase RNF6 [EC:2.3.2.27];K1063…	XP_020673468.1|0.0e+00|E3 ubiquitin-protein ligase MBR2 [Dendrobium catenatum]	GO:0003824//catalytic activity;GO:0016874//ligase activity;
110093080	8.18	8.83	7.59	8.75	8.81	11.29	0.365711	0.168317	0.0821821			K14209//solute carrier family 36 (proton-coupled amino acid transporter);K14209//solute carrier family 36 (proton-coupled amino acid transporter)	XP_020673505.1|4.7e-247|amino acid transporter ANT1-like [Dendrobium catenatum]	GO:0110165//cellular anatomical entity;GO:0016020//membrane;GO:0031224//intrinsic component of membrane;GO:0016021//integral component of membrane;
110093084	164.55	166.27	165.16	204.33	145.08	187.04	0.373831	0.0201135	0.00632332	C3H		K14774//U3 small nucleolar RNA-associated protein 25;K14651//transcription initiation factor TFIID subunit 15+ko03022//Basal transcription factors;K13210//far upstream element-binding protein;K14651//transcription initiation factor TFIID subunit 15+ko03022//Basal transcription factors;K13210//far upstream element-binding protein;K21444//poly(rC)-binding protein 3/4	XP_020673512.1|1.5e-183|zinc finger CCCH domain-containing protein 14-like [Dendrobium catenatum]	GO:0003676//nucleic acid binding;GO:0046872//metal ion binding;GO:0005488//binding;GO:1901363//heterocyclic compound binding;GO:0003723//RNA binding;GO:0043167//ion binding;GO:0097159//organic cyclic compound binding;GO:0043169//cation binding;
110093118	53	46.85	48.47	17.24	15.3	24.59	-1.07048	1.65482e-09	1.08987e-10			K08829//male germ cell-associated kinase [EC:2.7.11.22];K08829//male germ cell-associated kinase [EC:2.7.11.22];K08829//male germ cell-associated kinase [EC:2.7.11.22]	XP_020673566.1|2.7e-267|cyclin-dependent kinase F-3 isoform X2 [Dendrobium catenatum]	GO:0051716//cellular response to stimulus;GO:0050789//regulation of biological process;GO:0007154//cell communication;GO:0007165//signal transduction;GO:0009987//cellular process;GO:0010468//regulation of gene expression;GO:0050896//response to stimulus;GO:0060255//regulation of macromolecule metabolic process;GO:0023052//signaling;GO:0065007//biological regulation;GO:0019222//regulation of metab…
110093130	7.67	8.06	9.73	13.79	10.29	13.05	0.816634	3.59849e-06	4.02039e-07			K18460//exportin-7;K18460//exportin-7;K18460//exportin-7;K18460//exportin-7;K18460//exportin-7;K18460//exportin-7	XP_020583404.1|0.0e+00|exportin-7-A isoform X1 [Phalaenopsis equestris]	GO:0051641//cellular localization;GO:0045184//establishment of protein localization;GO:0008104//protein localization;GO:0006886//intracellular protein transport;GO:0071705//nitrogen compound transport;GO:0051234//establishment of localization;GO:0071702//organic substance transport;GO:0051179//localization;GO:0006810//transport;GO:0009987//cellular process;GO:0006913//nucleocytoplasmic transport;…
110093189	35.17	39.74	43.2	28.66	28.28	37.08	-0.237336	0.309889	0.179813			K14651//transcription initiation factor TFIID subunit 15+ko03022//Basal transcription factors;K13209//RNA-binding protein EWS;K13171//serine/arginine repetitive matrix protein 1+ko03015//mRNA surveillance pathway+ko03013//RNA transport;K14651//transcription initiation factor TFIID subunit 15+ko03022//Basal transcription factors;K13171//serine/arginine repetitive matrix protein 1+ko03015//mRNA sur…	XP_020673661.1|1.2e-292|uncharacterized protein LOC110093189 [Dendrobium catenatum]	GO:0010468//regulation of gene expression;GO:0051252//regulation of RNA metabolic process;GO:1903506//regulation of nucleic acid-templated transcription;GO:0031326//regulation of cellular biosynthetic process;GO:0031323//regulation of cellular metabolic process;GO:0050789//regulation of biological process;GO:0019222//regulation of metabolic process;GO:2001141//regulation of RNA biosynthetic proce…
110093190	3.17	3.32	3.88	4.62	3.93	5.73	1.30933	4.92876e-06	5.65674e-07			K18482//4-amino-4-deoxychorismate lyase [EC:4.1.3.38]+ko00790//Folate biosynthesis;K18482//4-amino-4-deoxychorismate lyase [EC:4.1.3.38]+ko00790//Folate biosynthesis;K18482//4-amino-4-deoxychorismate lyase [EC:4.1.3.38]+ko00790//Folate biosynthesis	XP_020673662.1|9.6e-218|D-amino-acid transaminase, chloroplastic [Dendrobium catenatum]	GO:0003824//catalytic activity;GO:0016769//transferase activity, transferring nitrogenous groups;GO:0052654//L-leucine transaminase activity;GO:0008483//transaminase activity;GO:0004084//branched-chain-amino-acid transaminase activity;GO:0052656//L-isoleucine transaminase activity;GO:0016740//transferase activity;GO:0052655//L-valine transaminase activity;
110093192	10.65	11.78	13.44	11.73	11.12	14.46	0.330831	0.079847	0.032765				XP_028555347.1|0.0e+00|protein SWEETIE-like isoform X2 [Dendrobium catenatum]
110093194	10.57	11.69	12.43	22.85	16.8	19.29	1.16703	9.70891e-13	4.43145e-14	CPP		K21776//protein lin-54;K21776//protein lin-54;K21776//protein lin-54;K21776//protein lin-54	XP_020673665.1|0.0e+00|protein tesmin/TSO1-like CXC 6 [Dendrobium catenatum]	GO:1903506//regulation of nucleic acid-templated transcription;GO:0060255//regulation of macromolecule metabolic process;GO:0051171//regulation of nitrogen compound metabolic process;GO:0019222//regulation of metabolic process;GO:2001141//regulation of RNA biosynthetic process;GO:0019219//regulation of nucleobase-containing compound metabolic process;GO:0031323//regulation of cellular metabolic p…
110093195	25.64	33.16	28.56	38.31	33.05	36.39	0.585448	0.00333523	0.000778524			K18213//proteinaceous RNase P [EC:3.1.26.5]+ko03013//RNA transport;K18213//proteinaceous RNase P [EC:3.1.26.5]+ko03013//RNA transport;K18213//proteinaceous RNase P [EC:3.1.26.5]+ko03013//RNA transport;K18213//proteinaceous RNase P [EC:3.1.26.5]+ko03013//RNA transport	XP_020673668.1|0.0e+00|proteinaceous RNase P 1, chloroplastic/mitochondrial isoform X2 [Dendrobium catenatum]
110093214	18.8	18.27	19.47	13.31	13.25	12.42	-0.267636	0.28652	0.16202	C2H2		K09201//transcription factor YY;K09201//transcription factor YY;K09201//transcription factor YY	XP_020673690.1|2.1e-187|zinc finger transcription factor YY1 isoform X2 [Dendrobium catenatum]	GO:0003676//nucleic acid binding;GO:0097159//organic cyclic compound binding;GO:0005488//binding;GO:1901363//heterocyclic compound binding;
110093215	46.94	44.46	42.16	33.54	28.72	36.59	-0.0862667	0.671828	0.524183			K00030//isocitrate dehydrogenase (NAD+) [EC:1.1.1.41]+ko00020//Citrate cycle (TCA cycle)+ko01230//Biosynthesis of amino acids+ko01100//Metabolic pathways+ko01110//Biosynthesis of secondary metabolites+ko01210//2-Oxocarboxylic acid metabolism+ko01200//Carbon metabolism;K00030//isocitrate dehydrogenase (NAD+) [EC:1.1.1.41]+ko00020//Citrate cycle (TCA cycle)+ko01230//Biosynthesis of amino acids+ko01…	XP_020673691.1|9.3e-210|isocitrate dehydrogenase [NAD] catalytic subunit 5, mitochondrial [Dendrobium catenatum]	GO:0044281//small molecule metabolic process;GO:0072350//tricarboxylic acid metabolic process;GO:0015980//energy derivation by oxidation of organic compounds;GO:0006099//tricarboxylic acid cycle;GO:0009987//cellular process;GO:0006082//organic acid metabolic process;GO:0044238//primary metabolic process;GO:0044237//cellular metabolic process;GO:0006091//generation of precursor metabolites and ene…
110093220	15.75	14.23	15.11	7.78	6.23	8.52	-0.775983	6.96077e-05	1.01827e-05			K09060//plant G-box-binding factor;K09060//plant G-box-binding factor	XP_020673696.1|2.3e-234|UV-B-induced protein At3g17800, chloroplastic [Dendrobium catenatum]
110093223	17.55	13.13	16.86	10.66	12.28	13.89	0.109395	0.747356	0.619289			K22846//S-sulfo-L-cysteine synthase (O-acetyl-L-serine-dependent) [EC:2.5.1.144]+ko01100//Metabolic pathways+ko00270//Cysteine and methionine metabolism;K22846//S-sulfo-L-cysteine synthase (O-acetyl-L-serine-dependent) [EC:2.5.1.144]+ko01100//Metabolic pathways+ko00270//Cysteine and methionine metabolism;K22846//S-sulfo-L-cysteine synthase (O-acetyl-L-serine-dependent) [EC:2.5.1.144]+ko01100//Met…	XP_028547768.1|2.2e-184|putative inactive cysteine synthase 2 isoform X2 [Dendrobium catenatum]	GO:0006535//cysteine biosynthetic process from serine;GO:1901576//organic substance biosynthetic process;GO:0009058//biosynthetic process;GO:0006534//cysteine metabolic process;GO:0019344//cysteine biosynthetic process;GO:0006563//L-serine metabolic process;GO:0044249//cellular biosynthetic process;GO:0009070//serine family amino acid biosynthetic process;GO:0046394//carboxylic acid biosynthetic …
110093227	4.32	1.85	6.18	0.93	1.26	0.81	-1.44527	0.0204383	0.00644257			K20367//endoplasmic reticulum-Golgi intermediate compartment protein 3;K20367//endoplasmic reticulum-Golgi intermediate compartment protein 3;K20367//endoplasmic reticulum-Golgi intermediate compartment protein 3	XP_020673704.1|1.1e-96|endoplasmic reticulum-Golgi intermediate compartment protein 3-like [Dendrobium catenatum]	GO:0016021//integral component of membrane;GO:0016020//membrane;GO:0110165//cellular anatomical entity;GO:0031224//intrinsic component of membrane;GO:0003824//catalytic activity;GO:0016853//isomerase activity;
110093236	43.85	41.4	43	40.18	39.06	48.65	0.313232	0.031785	0.0108401			K12823//ATP-dependent RNA helicase DDX5/DBP2 [EC:3.6.4.13]+ko03040//Spliceosome;K12823//ATP-dependent RNA helicase DDX5/DBP2 [EC:3.6.4.13]+ko03040//Spliceosome;K12823//ATP-dependent RNA helicase DDX5/DBP2 [EC:3.6.4.13]+ko03040//Spliceosome;K12823//ATP-dependent RNA helicase DDX5/DBP2 [EC:3.6.4.13]+ko03040//Spliceosome;K12823//ATP-dependent RNA helicase DDX5/DBP2 [EC:3.6.4.13]+ko03040//Spliceosome	XP_020673716.1|0.0e+00|ATP-dependent RNA helicase-like protein DB10 [Dendrobium catenatum]	GO:0017111//nucleoside-triphosphatase activity;GO:0140098//catalytic activity, acting on RNA;GO:0005524//ATP binding;GO:0043168//anion binding;GO:0016462//pyrophosphatase activity;GO:0005488//binding;GO:0016887//ATPase activity;GO:0032555//purine ribonucleotide binding;GO:0032559//adenyl ribonucleotide binding;GO:0003676//nucleic acid binding;GO:0043167//ion binding;GO:0016817//hydrolase activity…
110093251	62.26	70.02	70.26	27.62	27.56	38.88	-0.830242	1.84839e-07	1.6449e-08			K03549//KUP system potassium uptake protein;K03549//KUP system potassium uptake protein;K03549//KUP system potassium uptake protein;K03549//KUP system potassium uptake protein	XP_020673738.1|0.0e+00|potassium transporter 6 isoform X1 [Dendrobium catenatum]	GO:0031224//intrinsic component of membrane;GO:0016021//integral component of membrane;GO:0110165//cellular anatomical entity;GO:0016020//membrane;GO:0022857//transmembrane transporter activity;GO:0015318//inorganic molecular entity transmembrane transporter activity;GO:0015079//potassium ion transmembrane transporter activity;GO:0046873//metal ion transmembrane transporter activity;GO:0005215//t…
110093270	19.9	30.9	23.1	16.95	12.93	16.84	-0.410155	0.161562	0.0780663				XP_020673766.1|1.1e-169|uncharacterized protein LOC110093270 [Dendrobium catenatum]	GO:0008152//metabolic process;GO:0006629//lipid metabolic process;GO:0044238//primary metabolic process;GO:0071704//organic substance metabolic process;GO:0016021//integral component of membrane;GO:0110165//cellular anatomical entity;GO:0031224//intrinsic component of membrane;GO:0016020//membrane;GO:0016491//oxidoreductase activity;GO:0003824//catalytic activity;GO:0016627//oxidoreductase activi…
110093278	8.44	7.59	8.9	7.89	6.39	8	0.0999906	0.720928	0.581296			K00499//choline monooxygenase [EC:1.14.15.7]+ko00260//Glycine, serine and threonine metabolism;K00499//choline monooxygenase [EC:1.14.15.7]+ko00260//Glycine, serine and threonine metabolism;K00499//choline monooxygenase [EC:1.14.15.7]+ko00260//Glycine, serine and threonine metabolism;K00499//choline monooxygenase [EC:1.14.15.7]+ko00260//Glycine, serine and threonine metabolism;K00499//choline mon…	XP_020673775.1|7.3e-255|choline monooxygenase, chloroplastic [Dendrobium catenatum]	GO:0044237//cellular metabolic process;GO:0008152//metabolic process;GO:0009987//cellular process;GO:0016491//oxidoreductase activity;GO:0051536//iron-sulfur cluster binding;GO:0051537//2 iron, 2 sulfur cluster binding;GO:0051540//metal cluster binding;GO:0046872//metal ion binding;GO:0046914//transition metal ion binding;GO:0005506//iron ion binding;GO:0043169//cation binding;GO:0003824//catalyt…
110093280	14.01	14.92	19.05	18.54	16.43	20.47	0.485284	0.00673333	0.00176106		PREDICTED: Vitis vinifera hypothetical protein LOC100262734 (LOC100262734), mRNA	K05665//ATP-binding cassette, subfamily C (CFTR/MRP), member 1 [EC:7.6.2.3]+ko02010//ABC transporters;K05666//ATP-binding cassette, subfamily C (CFTR/MRP), member 2+ko02010//ABC transporters	XP_020673777.2|0.0e+00|ABC transporter C family member 2 [Dendrobium catenatum]	GO:0009987//cellular process;GO:0051179//localization;GO:0006810//transport;GO:0055085//transmembrane transport;GO:0051234//establishment of localization;GO:0110165//cellular anatomical entity;GO:0043226//organelle;GO:0043229//intracellular organelle;GO:0098588//bounding membrane of organelle;GO:0005773//vacuole;GO:0000325//plant-type vacuole;GO:0043231//intracellular membrane-bounded organelle;G…
110093294	8.29	7.42	11.22	6.62	6.7	10.19	0.110821	0.75146	0.624348			K12392//AP-1 complex subunit beta-1;K12392//AP-1 complex subunit beta-1	XP_020673788.1|0.0e+00|glycine-rich domain-containing protein 1-like [Dendrobium catenatum]
110093295	31.73	32.63	38.09	29.21	23.66	33.37	0.0123124	0.952484	0.922926			K15501//serine/threonine-protein phosphatase 6 regulatory subunit 3;K15501//serine/threonine-protein phosphatase 6 regulatory subunit 3;K15501//serine/threonine-protein phosphatase 6 regulatory subunit 3	XP_008799096.1|0.0e+00|serine/threonine-protein phosphatase 6 regulatory subunit 3-like isoform X1 [Phoenix dactylifera]	GO:0065007//biological regulation;GO:0031399//regulation of protein modification process;GO:0060255//regulation of macromolecule metabolic process;GO:0051171//regulation of nitrogen compound metabolic process;GO:0050789//regulation of biological process;GO:0050794//regulation of cellular process;GO:0051246//regulation of protein metabolic process;GO:0019222//regulation of metabolic process;GO:003…
110093303	6.9	7.09	7.27	7.6	6.52	7.23	0.260215	0.2714	0.150915			K14807//ATP-dependent RNA helicase DDX51/DBP6 [EC:3.6.4.13];K14807//ATP-dependent RNA helicase DDX51/DBP6 [EC:3.6.4.13];K14807//ATP-dependent RNA helicase DDX51/DBP6 [EC:3.6.4.13];K14807//ATP-dependent RNA helicase DDX51/DBP6 [EC:3.6.4.13];K14807//ATP-dependent RNA helicase DDX51/DBP6 [EC:3.6.4.13];K14807//ATP-dependent RNA helicase DDX51/DBP6 [EC:3.6.4.13]	XP_028552293.1|1.9e-288|DEAD-box ATP-dependent RNA helicase 1 [Dendrobium catenatum]	GO:0043231//intracellular membrane-bounded organelle;GO:0005622//intracellular;GO:0043227//membrane-bounded organelle;GO:0043226//organelle;GO:0110165//cellular anatomical entity;GO:0043229//intracellular organelle;GO:0005634//nucleus;GO:0016818//hydrolase activity, acting on acid anhydrides, in phosphorus-containing anhydrides;GO:0005524//ATP binding;GO:0003676//nucleic acid binding;GO:0035639//…
110093309	17.77	18.27	20.7	12.98	12.67	13.53	-0.398433	0.0661581	0.0260935			K20793//N-alpha-acetyltransferase 50 [EC:2.3.1.258];K20793//N-alpha-acetyltransferase 50 [EC:2.3.1.258];K20793//N-alpha-acetyltransferase 50 [EC:2.3.1.258]	XP_020673810.1|4.6e-170|uncharacterized protein LOC110093309 [Dendrobium catenatum]	GO:0008080//N-acetyltransferase activity;GO:0016746//transferase activity, transferring acyl groups;GO:0016740//transferase activity;GO:0016407//acetyltransferase activity;GO:0016747//transferase activity, transferring acyl groups other than amino-acyl groups;GO:0003824//catalytic activity;GO:0016410//N-acyltransferase activity;
110093311	27.05	31.87	33.29	26.43	21.44	28.56	0.320576	0.0643327	0.02526			K04733//interleukin-1 receptor-associated kinase 4 [EC:2.7.11.1];K10661//E3 ubiquitin-protein ligase MARCH6 [EC:2.3.2.27]+ko04141//Protein processing in endoplasmic reticulum;K15407//queuine tRNA-ribosyltransferase subunit QTRTD1 [EC:2.4.2.29];K04733//interleukin-1 receptor-associated kinase 4 [EC:2.7.11.1];K10661//E3 ubiquitin-protein ligase MARCH6 [EC:2.3.2.27]+ko04141//Protein processing in en…	XP_020673814.1|6.6e-288|uncharacterized protein LOC110093311 [Dendrobium catenatum]	GO:0110165//cellular anatomical entity;GO:0016021//integral component of membrane;GO:0031224//intrinsic component of membrane;GO:0016020//membrane;GO:0043167//ion binding;GO:0046914//transition metal ion binding;GO:0043169//cation binding;GO:0005488//binding;GO:0046872//metal ion binding;GO:0008270//zinc ion binding;
110093315	3.31	3.46	4.09	5.64	6.6	6.76	1.08413	0.000109052	1.66798e-05			K02350//DNA polymerase zeta [EC:2.7.7.7];K07766//diphosphoinositol-polyphosphate diphosphatase [EC:3.6.1.52];K02350//DNA polymerase zeta [EC:2.7.7.7]	XP_020673819.1|0.0e+00|zinc finger protein VAR3, chloroplastic [Dendrobium catenatum]	GO:0016740//transferase activity;GO:0003824//catalytic activity;GO:0005488//binding;GO:0046872//metal ion binding;GO:0016779//nucleotidyltransferase activity;GO:0043169//cation binding;GO:0043167//ion binding;GO:0140097//catalytic activity, acting on DNA;GO:0034061//DNA polymerase activity;GO:0003887//DNA-directed DNA polymerase activity;GO:0016772//transferase activity, transferring phosphorus-c…
110093320	69.87	67.88	65.95	56.29	46.59	67.34	0.00661265	0.973568	0.957317			K10839//UV excision repair protein RAD23+ko04141//Protein processing in endoplasmic reticulum+ko03420//Nucleotide excision repair;K10839//UV excision repair protein RAD23+ko04141//Protein processing in endoplasmic reticulum+ko03420//Nucleotide excision repair;K10839//UV excision repair protein RAD23+ko04141//Protein processing in endoplasmic reticulum+ko03420//Nucleotide excision repair;K10839//U…	XP_020673823.1|1.3e-227|ubiquitin receptor RAD23d isoform X2 [Dendrobium catenatum]	GO:0043632//modification-dependent macromolecule catabolic process;GO:0030163//protein catabolic process;GO:0071704//organic substance metabolic process;GO:0006511//ubiquitin-dependent protein catabolic process;GO:1901575//organic substance catabolic process;GO:0019538//protein metabolic process;GO:1901360//organic cyclic compound metabolic process;GO:0006281//DNA repair;GO:0043161//proteasome-me…
110093337	28.04	37.2	29.57	41.35	34.66	31.64	0.492994	0.0691628	0.0275015			K01363//cathepsin B [EC:3.4.22.1];K01363//cathepsin B [EC:3.4.22.1];K01363//cathepsin B [EC:3.4.22.1]	XP_020673845.1|9.1e-217|cathepsin B-like protease 3 [Dendrobium catenatum]	GO:0050790//regulation of catalytic activity;GO:0065009//regulation of molecular function;GO:0065007//biological regulation;GO:0008234//cysteine-type peptidase activity;GO:0140096//catalytic activity, acting on a protein;GO:0070011//peptidase activity, acting on L-amino acid peptides;GO:0004197//cysteine-type endopeptidase activity;GO:0003824//catalytic activity;GO:0008233//peptidase activity;GO:…
110093344	53.57	48.92	55.78	70.36	53.4	61.29	0.41139	0.0174685	0.0053468				XP_020702152.1|9.1e-261|mitogen-activated protein kinase 10 isoform X1 [Dendrobium catenatum]	GO:0060255//regulation of macromolecule metabolic process;GO:0009987//cellular process;GO:0050794//regulation of cellular process;GO:0023052//signaling;GO:0007154//cell communication;GO:0050789//regulation of biological process;GO:0065007//biological regulation;GO:0007165//signal transduction;GO:0051716//cellular response to stimulus;GO:0010468//regulation of gene expression;GO:0050896//response …
110093361	8.51	8.89	8.33	12.32	9.17	9.64	0.915551	1.40321e-06	1.45729e-07		Arachis hypogaea clone AHF-205D04 NBS-LRR gene cluster, complete sequence.	K20367//endoplasmic reticulum-Golgi intermediate compartment protein 3;K20367//endoplasmic reticulum-Golgi intermediate compartment protein 3;K20367//endoplasmic reticulum-Golgi intermediate compartment protein 3;K20367//endoplasmic reticulum-Golgi intermediate compartment protein 3	PKU82226.1|4.3e-241|Protein disulfide-isomerase 5-4 [Dendrobium catenatum]	GO:0016020//membrane;GO:0016021//integral component of membrane;GO:0031224//intrinsic component of membrane;GO:0110165//cellular anatomical entity;GO:0003824//catalytic activity;GO:0016853//isomerase activity;
110093374	7.47	7.61	8.95	9	7.38	10.1	0.479086	0.0120238	0.0034494			K05016//chloride channel 7;K05016//chloride channel 7;K05016//chloride channel 7	XP_020587584.1|0.0e+00|putative chloride channel-like protein CLC-g [Phalaenopsis equestris]	GO:0016021//integral component of membrane;GO:0016020//membrane;GO:0110165//cellular anatomical entity;GO:0031224//intrinsic component of membrane;GO:0022836//gated channel activity;GO:0022832//voltage-gated channel activity;GO:0005244//voltage-gated ion channel activity;GO:0015267//channel activity;GO:0008308//voltage-gated anion channel activity;GO:0005254//chloride channel activity;GO:0022857/…
110093401	40.19	42.17	36.06	40.12	31	37.21	0.168904	0.452097	0.299228			K17499//protein phosphatase 1G [EC:3.1.3.16];K17499//protein phosphatase 1G [EC:3.1.3.16];K17499//protein phosphatase 1G [EC:3.1.3.16];K17499//protein phosphatase 1G [EC:3.1.3.16];K17499//protein phosphatase 1G [EC:3.1.3.16];K17499//protein phosphatase 1G [EC:3.1.3.16];K17499//protein phosphatase 1G [EC:3.1.3.16];K17499//protein phosphatase 1G [EC:3.1.3.16];K17499//protein phosphatase 1G [EC:3.1.…	XP_009396250.1|5.4e-173|PREDICTED: probable protein phosphatase 2C 11 [Musa acuminata subsp. malaccensis]	GO:0016788//hydrolase activity, acting on ester bonds;GO:0005488//binding;GO:0004724//magnesium-dependent protein serine/threonine phosphatase activity;GO:0003824//catalytic activity;GO:0016787//hydrolase activity;GO:0004722//protein serine/threonine phosphatase activity;GO:0016791//phosphatase activity;GO:0043167//ion binding;GO:0140096//catalytic activity, acting on a protein;GO:0042578//phosph…
110093434	47.19	50.29	57.32	45.74	37.96	49.18	0.0552166	0.779601	0.662286			K01262//Xaa-Pro aminopeptidase [EC:3.4.11.9]	XP_020673972.1|0.0e+00|aminopeptidase P2 [Dendrobium catenatum]	GO:0140096//catalytic activity, acting on a protein;GO:0043167//ion binding;GO:0008235//metalloexopeptidase activity;GO:0005488//binding;GO:0008233//peptidase activity;GO:0016787//hydrolase activity;GO:0070011//peptidase activity, acting on L-amino acid peptides;GO:0008238//exopeptidase activity;GO:0070006//metalloaminopeptidase activity;GO:0046872//metal ion binding;GO:0003824//catalytic activit…
110093436	1.51	1.18	1.53	1.44	0.58	1.15	-0.219243	0.745443	0.61721	ABI3VP1			XP_020673976.1|1.0e-211|B3 domain-containing protein Os12g0592300 [Dendrobium catenatum]	GO:0005622//intracellular;GO:0043226//organelle;GO:0005634//nucleus;GO:0043227//membrane-bounded organelle;GO:0043229//intracellular organelle;GO:0043231//intracellular membrane-bounded organelle;GO:0110165//cellular anatomical entity;GO:1901363//heterocyclic compound binding;GO:0003677//DNA binding;GO:0003676//nucleic acid binding;GO:0097159//organic cyclic compound binding;GO:0005488//binding;
110093480	4.86	4.47	6.52	10.4	6.39	6.71	0.840278	0.00673333	0.00176079			K21843//tetratricopeptide repeat protein 7;K21843//tetratricopeptide repeat protein 7;K21843//tetratricopeptide repeat protein 7	XP_028556762.1|0.0e+00|protein NPGR2 [Dendrobium catenatum]	GO:0003824//catalytic activity;GO:0016757//transferase activity, transferring glycosyl groups;GO:0016740//transferase activity;
110093489	5.67	6	6.84	17.48	16.56	22.8	1.84175	6.04199e-34	8.53463e-36			K10400//kinesin family member 15	XP_020674054.1|0.0e+00|RAB11-binding protein RELCH homolog [Dendrobium catenatum]	GO:0032366//intracellular sterol transport;GO:0051641//cellular localization;GO:0015918//sterol transport;GO:0015850//organic hydroxy compound transport;GO:0046907//intracellular transport;GO:0010876//lipid localization;GO:0033036//macromolecule localization;GO:0009987//cellular process;GO:0006869//lipid transport;GO:0032365//intracellular lipid transport;GO:0051179//localization;GO:0051234//esta…
110093533	10.28	11.79	16.07	11.22	11.84	17.03	0.371473	0.16402	0.0795051				XP_020674100.1|0.0e+00|mediator of RNA polymerase II transcription subunit 12 isoform X1 [Dendrobium catenatum]	GO:0050789//regulation of biological process;GO:0051171//regulation of nitrogen compound metabolic process;GO:0065007//biological regulation;GO:0019219//regulation of nucleobase-containing compound metabolic process;GO:0006355//regulation of transcription, DNA-templated;GO:0031323//regulation of cellular metabolic process;GO:0019222//regulation of metabolic process;GO:2000112//regulation of cellu…
110093538	10.07	8.15	9.09	13.69	7.28	6.75	0.304726	0.505722	0.349702			K14399//polyribonucleotide 5'-hydroxyl-kinase [EC:2.7.1.78]+ko03015//mRNA surveillance pathway;K00133//aspartate-semialdehyde dehydrogenase [EC:1.2.1.11]+ko00300//Lysine biosynthesis+ko01230//Biosynthesis of amino acids+ko01100//Metabolic pathways+ko01110//Biosynthesis of secondary metabolites+ko01210//2-Oxocarboxylic acid metabolism+ko00261//Monobactam biosynthesis+ko00260//Glycine, serine and t…	XP_020674111.1|1.4e-168|phosphatidylinositol transfer protein 3 [Dendrobium catenatum]	GO:0120013//lipid transfer activity;GO:0005548//phospholipid transporter activity;GO:0120014//phospholipid transfer activity;GO:0005319//lipid transporter activity;GO:0005215//transporter activity;GO:0008526//phosphatidylinositol transfer activity;
110093543	4.42	5.12	5.51	4.25	4.17	6.32	0.265389	0.297159	0.169856	VARL		K22155//E3 ubiquitin-protein ligase Jade-2 [EC:2.3.2.27];K11348//bromodomain and PHD finger-containing protein 1;K22156//protein Jade-3;K22155//E3 ubiquitin-protein ligase Jade-2 [EC:2.3.2.27];K11348//bromodomain and PHD finger-containing protein 1;K22156//protein Jade-3;K22155//E3 ubiquitin-protein ligase Jade-2 [EC:2.3.2.27];K11348//bromodomain and PHD finger-containing protein 1;K22156//protei…	XP_028550142.1|0.0e+00|histone-lysine N-methyltransferase ATX4 isoform X2 [Dendrobium catenatum]	GO:0032259//methylation;GO:0008152//metabolic process;GO:0046872//metal ion binding;GO:0016741//transferase activity, transferring one-carbon groups;GO:0008168//methyltransferase activity;GO:0005488//binding;GO:0003824//catalytic activity;GO:0016740//transferase activity;GO:0043169//cation binding;GO:0043167//ion binding;
110093544	25.56	30.42	27.12	13.8	10.13	13.56	-0.885152	4.37588e-06	4.95459e-07			K15276//solute carrier family 35 (adenosine 3'-phospho 5'-phosphosulfate transporter), member B2;K15276//solute carrier family 35 (adenosine 3'-phospho 5'-phosphosulfate transporter), member B2;K15276//solute carrier family 35 (adenosine 3'-phospho 5'-phosphosulfate transporter), member B2;K15276//solute carrier family 35 (adenosine 3'-phospho 5'-phosphosulfate transporter), member B2	XP_020674121.1|3.3e-176|UDP-galactose/UDP-glucose transporter 5B-like isoform X2 [Dendrobium catenatum]	GO:0008643//carbohydrate transport;GO:0009987//cellular process;GO:0006810//transport;GO:0055085//transmembrane transport;GO:0051179//localization;GO:0051234//establishment of localization;GO:0071702//organic substance transport;GO:0110165//cellular anatomical entity;GO:0016020//membrane;GO:0031224//intrinsic component of membrane;GO:0016021//integral component of membrane;
110093577	57.49	49.39	59.64	55.53	40.42	50.49	0.09146	0.679745	0.533978			K01897//long-chain acyl-CoA synthetase [EC:6.2.1.3]+ko04146//Peroxisome+ko01100//Metabolic pathways+ko00061//Fatty acid biosynthesis+ko01212//Fatty acid metabolism+ko00071//Fatty acid degradation	XP_010915654.1|0.0e+00|long chain acyl-CoA synthetase 4 isoform X1 [Elaeis guineensis]	GO:0003824//catalytic activity;
110093585	5.26	5.93	6.02	21.33	13.48	16.65	1.8192	6.42529e-15	2.46188e-16			K20032//palmitoyltransferase ZDHHC13/17 [EC:2.3.1.225];K21440//ankyrin repeat domain-containing protein 50;K15502//serine/threonine-protein phosphatase 6 regulatory ankyrin repeat subunit A	XP_020674175.1|4.2e-279|ESX-3 secretion system protein EccA3 isoform X1 [Dendrobium catenatum]	GO:0097159//organic cyclic compound binding;GO:0032555//purine ribonucleotide binding;GO:0016817//hydrolase activity, acting on acid anhydrides;GO:0030554//adenyl nucleotide binding;GO:0016887//ATPase activity;GO:0016787//hydrolase activity;GO:0032559//adenyl ribonucleotide binding;GO:0035639//purine ribonucleoside triphosphate binding;GO:0000166//nucleotide binding;GO:0032553//ribonucleotide bin…
110093605	19.81	22.03	21.76	8.21	7.47	10.25	-1.26097	2.78532e-10	1.65e-11			K06941//23S rRNA (adenine2503-C2)-methyltransferase [EC:2.1.1.192];K06941//23S rRNA (adenine2503-C2)-methyltransferase [EC:2.1.1.192];K06941//23S rRNA (adenine2503-C2)-methyltransferase [EC:2.1.1.192];K06941//23S rRNA (adenine2503-C2)-methyltransferase [EC:2.1.1.192];K06941//23S rRNA (adenine2503-C2)-methyltransferase [EC:2.1.1.192];K06941//23S rRNA (adenine2503-C2)-methyltransferase [EC:2.1.1.19…	XP_020674199.1|6.3e-210|uncharacterized protein LOC110093605 [Dendrobium catenatum]	GO:0044085//cellular component biogenesis;GO:0071704//organic substance metabolic process;GO:0034641//cellular nitrogen compound metabolic process;GO:0006807//nitrogen compound metabolic process;GO:0043170//macromolecule metabolic process;GO:0001510//RNA methylation;GO:0006400//tRNA modification;GO:0090304//nucleic acid metabolic process;GO:0044238//primary metabolic process;GO:0009451//RNA modif…
110093612	3.71	4.07	3.96	3	3.53	3	0.00880321	0.986398	0.97917			K05674//ATP-binding cassette, subfamily C (CFTR/MRP), member 10+ko02010//ABC transporters;K05674//ATP-binding cassette, subfamily C (CFTR/MRP), member 10+ko02010//ABC transporters;K05674//ATP-binding cassette, subfamily C (CFTR/MRP), member 10+ko02010//ABC transporters	XP_010942082.1|2.4e-140|ABC transporter C family member 13 isoform X1 [Elaeis guineensis]	GO:0051234//establishment of localization;GO:0055085//transmembrane transport;GO:0051179//localization;GO:0006810//transport;GO:0009987//cellular process;GO:0031224//intrinsic component of membrane;GO:0110165//cellular anatomical entity;GO:0016021//integral component of membrane;GO:0016020//membrane;GO:0030554//adenyl nucleotide binding;GO:0016887//ATPase activity;GO:0022857//transmembrane transp…
110093630	10.72	10.68	11.08	16.71	13.79	18.42	0.792318	2.63943e-08	2.03194e-09			K14776//ATP-dependent RNA helicase DDX10/DBP4 [EC:3.6.4.13];K14776//ATP-dependent RNA helicase DDX10/DBP4 [EC:3.6.4.13];K14776//ATP-dependent RNA helicase DDX10/DBP4 [EC:3.6.4.13];K14776//ATP-dependent RNA helicase DDX10/DBP4 [EC:3.6.4.13];K14776//ATP-dependent RNA helicase DDX10/DBP4 [EC:3.6.4.13];K14776//ATP-dependent RNA helicase DDX10/DBP4 [EC:3.6.4.13];K14776//ATP-dependent RNA helicase DDX1…	XP_020674230.1|0.0e+00|DEAD-box ATP-dependent RNA helicase 32 isoform X1 [Dendrobium catenatum]	GO:0016818//hydrolase activity, acting on acid anhydrides, in phosphorus-containing anhydrides;GO:0017111//nucleoside-triphosphatase activity;GO:0036094//small molecule binding;GO:0043167//ion binding;GO:0000166//nucleotide binding;GO:0003723//RNA binding;GO:0030554//adenyl nucleotide binding;GO:0035639//purine ribonucleoside triphosphate binding;GO:0003824//catalytic activity;GO:0097159//organic…
110093659	88.13	63.32	84.8	81.34	53.96	69.98	0.0762854	0.797959	0.692305			K01802//peptidylprolyl isomerase [EC:5.2.1.8];K01802//peptidylprolyl isomerase [EC:5.2.1.8];K01802//peptidylprolyl isomerase [EC:5.2.1.8];K01802//peptidylprolyl isomerase [EC:5.2.1.8];K01802//peptidylprolyl isomerase [EC:5.2.1.8];K01802//peptidylprolyl isomerase [EC:5.2.1.8];K01802//peptidylprolyl isomerase [EC:5.2.1.8];K01802//peptidylprolyl isomerase [EC:5.2.1.8];K01802//peptidylprolyl isomeras…	XP_028557227.1|3.4e-122|peptidyl-prolyl cis-trans isomerase FKBP16-4, chloroplastic-like isoform X9 [Dendrobium catenatum]
110093660	151.42	113.23	156.34	129.31	122.2	134.33	0.167547	0.487368	0.332219				XP_020674274.1|1.7e-130|protein RESISTANCE TO PHYTOPHTHORA 1, chloroplastic [Dendrobium catenatum]	GO:0016021//integral component of membrane;GO:0031224//intrinsic component of membrane;GO:0016020//membrane;GO:0110165//cellular anatomical entity;
110093693	13.92	14.13	16.28	8.78	9.58	11.21	-0.302755	0.169914	0.0830967			K08867//WNK lysine deficient protein kinase [EC:2.7.11.1];K08867//WNK lysine deficient protein kinase [EC:2.7.11.1];K08867//WNK lysine deficient protein kinase [EC:2.7.11.1];K08867//WNK lysine deficient protein kinase [EC:2.7.11.1];K08867//WNK lysine deficient protein kinase [EC:2.7.11.1]	XP_028555138.1|0.0e+00|probable serine/threonine-protein kinase WNK3 isoform X4 [Dendrobium catenatum]	GO:0004672//protein kinase activity;GO:0035639//purine ribonucleoside triphosphate binding;GO:0016740//transferase activity;GO:1901363//heterocyclic compound binding;GO:0140096//catalytic activity, acting on a protein;GO:0017076//purine nucleotide binding;GO:0016301//kinase activity;GO:0043167//ion binding;GO:0016773//phosphotransferase activity, alcohol group as acceptor;GO:0005488//binding;GO:0…
110093727	21.19	16.21	15.61	23.94	15.46	18.41	0.433611	0.15065	0.071501			K03127//transcription initiation factor TFIID subunit 13+ko03022//Basal transcription factors;K10743//ribonuclease H2 subunit A [EC:3.1.26.4]+ko03030//DNA replication;K03127//transcription initiation factor TFIID subunit 13+ko03022//Basal transcription factors;K03127//transcription initiation factor TFIID subunit 13+ko03022//Basal transcription factors	XP_028553043.1|5.9e-195|uncharacterized protein LOC110093727 isoform X1 [Dendrobium catenatum]	GO:0016070//RNA metabolic process;GO:0044260//cellular macromolecule metabolic process;GO:0018130//heterocycle biosynthetic process;GO:0044238//primary metabolic process;GO:0044249//cellular biosynthetic process;GO:0006139//nucleobase-containing compound metabolic process;GO:0034654//nucleobase-containing compound biosynthetic process;GO:1901360//organic cyclic compound metabolic process;GO:00063…
110093729	25.84	25.97	28.97	25.65	17.95	22.7	-0.00902994	0.971539	0.954384			K04460//serine/threonine-protein phosphatase 5 [EC:3.1.3.16]	XP_020674366.1|3.8e-285|serine/threonine-protein phosphatase 5 [Dendrobium catenatum]	GO:0016787//hydrolase activity;GO:0042578//phosphoric ester hydrolase activity;GO:0016791//phosphatase activity;GO:0140096//catalytic activity, acting on a protein;GO:0004721//phosphoprotein phosphatase activity;GO:0016788//hydrolase activity, acting on ester bonds;GO:0003824//catalytic activity;
110093732	1.04	1.21	1.39	1.44	1.69	3.51	1.14932	0.00586041	0.0014942			K17964//leucine-rich PPR motif-containing protein, mitochondrial;K17964//leucine-rich PPR motif-containing protein, mitochondrial;K17964//leucine-rich PPR motif-containing protein, mitochondrial	XP_020674371.1|0.0e+00|pentatricopeptide repeat-containing protein At1g63400 [Dendrobium catenatum]	GO:0032259//methylation;GO:0008152//metabolic process;GO:0008168//methyltransferase activity;GO:0016740//transferase activity;GO:0016741//transferase activity, transferring one-carbon groups;GO:0003824//catalytic activity;
110093738	26.2	24.59	26.47	12.57	9.5	12.51	-0.876664	5.4163e-08	4.37531e-09			K01285//lysosomal Pro-X carboxypeptidase [EC:3.4.16.2];K01285//lysosomal Pro-X carboxypeptidase [EC:3.4.16.2];K01285//lysosomal Pro-X carboxypeptidase [EC:3.4.16.2];K01285//lysosomal Pro-X carboxypeptidase [EC:3.4.16.2];K01285//lysosomal Pro-X carboxypeptidase [EC:3.4.16.2]	XP_020578110.1|8.4e-249|lysosomal Pro-X carboxypeptidase [Phalaenopsis equestris]	GO:0070011//peptidase activity, acting on L-amino acid peptides;GO:0016787//hydrolase activity;GO:0008236//serine-type peptidase activity;GO:0004180//carboxypeptidase activity;GO:0003824//catalytic activity;GO:0008238//exopeptidase activity;GO:0140096//catalytic activity, acting on a protein;GO:0017171//serine hydrolase activity;GO:0016825//hydrolase activity, acting on acid phosphorus-nitrogen b…
110093758	5.67	6.81	6.99	7.54	6.31	6.42	0.46109	0.126594	0.0575245			K18156//mitochondrial inner membrane protease ATP23 [EC:3.4.24.-];K18156//mitochondrial inner membrane protease ATP23 [EC:3.4.24.-];K18156//mitochondrial inner membrane protease ATP23 [EC:3.4.24.-];K18156//mitochondrial inner membrane protease ATP23 [EC:3.4.24.-];K18156//mitochondrial inner membrane protease ATP23 [EC:3.4.24.-];K18156//mitochondrial inner membrane protease ATP23 [EC:3.4.24.-];K18…	XP_020674411.1|6.3e-92|mitochondrial inner membrane protease ATP23-like isoform X2 [Dendrobium catenatum]	GO:0043167//ion binding;GO:0070011//peptidase activity, acting on L-amino acid peptides;GO:0003824//catalytic activity;GO:0004175//endopeptidase activity;GO:0043169//cation binding;GO:0004222//metalloendopeptidase activity;GO:0005488//binding;GO:0140096//catalytic activity, acting on a protein;GO:0008233//peptidase activity;GO:0046872//metal ion binding;GO:0016787//hydrolase activity;GO:0008237//…
110093761	4.98	6.19	6.19	7.12	4.83	7.44	0.350404	0.231642	0.122631			K22324//aliphatic glucosinolate S-oxygenase [EC:1.14.13.237];K22324//aliphatic glucosinolate S-oxygenase [EC:1.14.13.237];K22324//aliphatic glucosinolate S-oxygenase [EC:1.14.13.237]	XP_020674399.1|1.8e-280|flavin-containing monooxygenase FMO GS-OX-like 4 [Dendrobium catenatum]	GO:1901363//heterocyclic compound binding;GO:0043168//anion binding;GO:0097159//organic cyclic compound binding;GO:1901265//nucleoside phosphate binding;GO:0004497//monooxygenase activity;GO:0004499//N,N-dimethylaniline monooxygenase activity;GO:0043167//ion binding;GO:0016709//oxidoreductase activity, acting on paired donors, with incorporation or reduction of molecular oxygen, NAD(P)H as one do…
110093783	5.01	3.48	4.76	0.66	0.93	2.23	-1.56552	0.0012775	0.000261433			K19355//mannan endo-1,4-beta-mannosidase [EC:3.2.1.78]+ko00051//Fructose and mannose metabolism;K19355//mannan endo-1,4-beta-mannosidase [EC:3.2.1.78]+ko00051//Fructose and mannose metabolism;K19355//mannan endo-1,4-beta-mannosidase [EC:3.2.1.78]+ko00051//Fructose and mannose metabolism;K19355//mannan endo-1,4-beta-mannosidase [EC:3.2.1.78]+ko00051//Fructose and mannose metabolism;K19355//mannan …	XP_020674429.1|4.2e-250|mannan endo-1,4-beta-mannosidase 1-like isoform X1 [Dendrobium catenatum]	GO:0008152//metabolic process;GO:0005975//carbohydrate metabolic process;GO:0044238//primary metabolic process;GO:0071704//organic substance metabolic process;GO:0016798//hydrolase activity, acting on glycosyl bonds;GO:0016787//hydrolase activity;GO:0003824//catalytic activity;GO:0004553//hydrolase activity, hydrolyzing O-glycosyl compounds;
110093784	16.83	13.24	16.95	10.73	12.96	14.02	-0.00345018	0.991914	0.987357				XP_010915689.1|1.8e-180|protein trichome birefringence-like 23 [Elaeis guineensis]	GO:0043226//organelle;GO:0110165//cellular anatomical entity;GO:0043229//intracellular organelle;GO:0005737//cytoplasm;GO:0043231//intracellular membrane-bounded organelle;GO:0043227//membrane-bounded organelle;GO:0012505//endomembrane system;GO:0005622//intracellular;GO:0005794//Golgi apparatus;GO:0016746//transferase activity, transferring acyl groups;GO:0003824//catalytic activity;GO:0008374//…
110093798	9.29	7.66	10.13	12.24	18.22	13.76	0.815277	0.00663317	0.00172871			K04733//interleukin-1 receptor-associated kinase 4 [EC:2.7.11.1];K04733//interleukin-1 receptor-associated kinase 4 [EC:2.7.11.1]	XP_020674451.1|8.1e-287|probable receptor-like protein kinase At2g42960 [Dendrobium catenatum]	GO:0016021//integral component of membrane;GO:0110165//cellular anatomical entity;GO:0031224//intrinsic component of membrane;GO:0016020//membrane;GO:0035639//purine ribonucleoside triphosphate binding;GO:0016740//transferase activity;GO:0003824//catalytic activity;GO:0004672//protein kinase activity;GO:0004674//protein serine/threonine kinase activity;GO:0016301//kinase activity;GO:0043167//ion …
110093801	6.58	7.7	8.23	25.15	21.69	30.63	2.05213	1.02299e-38	1.1786e-40			K06670//cohesin complex subunit SCC1;K06670//cohesin complex subunit SCC1;K06670//cohesin complex subunit SCC1	XP_020674458.2|0.0e+00|sister chromatid cohesion 1 protein 3 [Dendrobium catenatum]	GO:0000819//sister chromatid segregation;GO:0044238//primary metabolic process;GO:0006996//organelle organization;GO:0034641//cellular nitrogen compound metabolic process;GO:0033554//cellular response to stress;GO:0071704//organic substance metabolic process;GO:0090304//nucleic acid metabolic process;GO:0006974//cellular response to DNA damage stimulus;GO:0006302//double-strand break repair;GO:19…
110093816	13.12	11.55	11.97	6.5	4.28	8.3	-0.680892	0.00874785	0.00237894			K11462//polycomb protein EED;K11462//polycomb protein EED;K11462//polycomb protein EED	XP_020674514.1|9.1e-220|polycomb group protein FIE1 [Dendrobium catenatum]	GO:0071840//cellular component organization or biogenesis;GO:0009409//response to cold;GO:0050896//response to stimulus;GO:0034641//cellular nitrogen compound metabolic process;GO:0051171//regulation of nitrogen compound metabolic process;GO:0071704//organic substance metabolic process;GO:1901564//organonitrogen compound metabolic process;GO:0031324//negative regulation of cellular metabolic proc…
110093825	14.13	13.08	15.32	5.32	5.39	8.08	-0.868009	1.21597e-05	1.50829e-06			K08286//protein-serine/threonine kinase [EC:2.7.11.-];K08286//protein-serine/threonine kinase [EC:2.7.11.-];K08286//protein-serine/threonine kinase [EC:2.7.11.-]	XP_020674486.1|0.0e+00|serine/threonine-protein kinase D6PK [Dendrobium catenatum]	GO:0000166//nucleotide binding;GO:0097159//organic cyclic compound binding;GO:0005524//ATP binding;GO:0005488//binding;GO:0016773//phosphotransferase activity, alcohol group as acceptor;GO:0004672//protein kinase activity;GO:0016301//kinase activity;GO:1901265//nucleoside phosphate binding;GO:0017076//purine nucleotide binding;GO:0036094//small molecule binding;GO:0003824//catalytic activity;GO:0…
110093826	33.68	38.94	24.39	27.01	18.14	27.77	-0.14216	0.693093	0.549206			K03123//transcription initiation factor TFIIA small subunit+ko03022//Basal transcription factors;K03123//transcription initiation factor TFIIA small subunit+ko03022//Basal transcription factors;K03123//transcription initiation factor TFIIA small subunit+ko03022//Basal transcription factors;K03123//transcription initiation factor TFIIA small subunit+ko03022//Basal transcription factors	XP_020674487.1|6.5e-54|transcription initiation factor IIA subunit 2 [Dendrobium catenatum]	GO:0009987//cellular process;GO:0010467//gene expression;GO:0032774//RNA biosynthetic process;GO:0044271//cellular nitrogen compound biosynthetic process;GO:0044249//cellular biosynthetic process;GO:0008152//metabolic process;GO:0006139//nucleobase-containing compound metabolic process;GO:0006367//transcription initiation from RNA polymerase II promoter;GO:0006725//cellular aromatic compound meta…
110093827	23.54	22.4	22.78	13.86	12.41	18.12	-0.435197	0.0112423	0.00318946			K16912//ribosomal biogenesis protein LAS1;K16912//ribosomal biogenesis protein LAS1;K16912//ribosomal biogenesis protein LAS1;K16912//ribosomal biogenesis protein LAS1;K16912//ribosomal biogenesis protein LAS1;K16912//ribosomal biogenesis protein LAS1;K16912//ribosomal biogenesis protein LAS1	XP_020674492.1|0.0e+00|uncharacterized protein LOC110093827 [Dendrobium catenatum]	GO:0006396//RNA processing;GO:0006364//rRNA processing;GO:0044237//cellular metabolic process;GO:0000460//maturation of 5.8S rRNA;GO:0043170//macromolecule metabolic process;GO:0042273//ribosomal large subunit biogenesis;GO:0009987//cellular process;GO:0046483//heterocycle metabolic process;GO:0090304//nucleic acid metabolic process;GO:0010467//gene expression;GO:0071704//organic substance metabo…
110093828	8	8.21	9.86	3.45	4.11	6.53	-0.570157	0.0455392	0.0166115			K03549//KUP system potassium uptake protein;K03549//KUP system potassium uptake protein;K03549//KUP system potassium uptake protein	XP_020674493.1|0.0e+00|potassium transporter 6-like [Dendrobium catenatum]	GO:0006810//transport;GO:0006812//cation transport;GO:0051179//localization;GO:0006811//ion transport;GO:0030001//metal ion transport;GO:0015672//monovalent inorganic cation transport;GO:0051234//establishment of localization;GO:0006813//potassium ion transport;GO:0005886//plasma membrane;GO:0016020//membrane;GO:0071944//cell periphery;GO:0031224//intrinsic component of membrane;GO:0016021//integ…
110093829	13.61	11.07	14.92	103.63	51.86	70.93	2.76196	8.53065e-27	1.59286e-28			K07874//Ras-related protein Rab-1A;K07874//Ras-related protein Rab-1A;K07874//Ras-related protein Rab-1A	XP_020674494.1|9.1e-111|GTP-binding protein YPTM2 [Dendrobium catenatum]	GO:0006810//transport;GO:0045184//establishment of protein localization;GO:0023052//signaling;GO:0051649//establishment of localization in cell;GO:0065007//biological regulation;GO:0050896//response to stimulus;GO:0046907//intracellular transport;GO:0071705//nitrogen compound transport;GO:0042886//amide transport;GO:0035556//intracellular signal transduction;GO:0051234//establishment of localizat…
110093836	6.01	4.57	4.5	2.74	2.84	2.96	-0.66793	0.0189963	0.00592011			K11657//remodeling and spacing factor 1;K11657//remodeling and spacing factor 1;K11657//remodeling and spacing factor 1;K11657//remodeling and spacing factor 1	XP_028556411.1|0.0e+00|pathogenesis-related homeodomain protein [Dendrobium catenatum]	GO:0043226//organelle;GO:0043231//intracellular membrane-bounded organelle;GO:0043227//membrane-bounded organelle;GO:0005634//nucleus;GO:0005622//intracellular;GO:0110165//cellular anatomical entity;GO:0043229//intracellular organelle;GO:1901363//heterocyclic compound binding;GO:0043167//ion binding;GO:0046872//metal ion binding;GO:0003676//nucleic acid binding;GO:0097159//organic cyclic compound…
110093838	22	25.04	23.17	9.89	10.17	11	-0.888942	1.2291e-06	1.26306e-07		NSP-interacting kinase 1 (best arabidopsis hit)	K04733//interleukin-1 receptor-associated kinase 4 [EC:2.7.11.1];K13418//somatic embryogenesis receptor kinase 1 [EC:2.7.10.1 2.7.11.1];K04733//interleukin-1 receptor-associated kinase 4 [EC:2.7.11.1];K13418//somatic embryogenesis receptor kinase 1 [EC:2.7.10.1 2.7.11.1];K04733//interleukin-1 receptor-associated kinase 4 [EC:2.7.11.1];K13418//somatic embryogenesis receptor kinase 1 [EC:2.7.10.1 2…	XP_028552226.1|0.0e+00|protein NSP-INTERACTING KINASE 1 isoform X1 [Dendrobium catenatum]	GO:0006796//phosphate-containing compound metabolic process;GO:0044238//primary metabolic process;GO:0019538//protein metabolic process;GO:0006468//protein phosphorylation;GO:0071704//organic substance metabolic process;GO:0006464//cellular protein modification process;GO:0044267//cellular protein metabolic process;GO:0043170//macromolecule metabolic process;GO:0008152//metabolic process;GO:00434…
110093853	12.42	14.75	16.75	12.46	13.69	16.27	0.210079	0.408753	0.260645			K07456//DNA mismatch repair protein MutS2+ko03430//Mismatch repair;K07456//DNA mismatch repair protein MutS2+ko03430//Mismatch repair;K07456//DNA mismatch repair protein MutS2+ko03430//Mismatch repair;K07456//DNA mismatch repair protein MutS2+ko03430//Mismatch repair;K07456//DNA mismatch repair protein MutS2+ko03430//Mismatch repair;K07456//DNA mismatch repair protein MutS2+ko03430//Mismatch repa…	XP_028551008.1|0.0e+00|uncharacterized protein LOC110093853 isoform X1 [Dendrobium catenatum]
110093861	0.82	1.04	0.78	0.45	0.42	0.83	-0.276196	0.760245	0.63413			K14314//nuclear pore complex protein Nup210+ko03013//RNA transport;K14314//nuclear pore complex protein Nup210+ko03013//RNA transport	XP_028554027.1|3.5e-142|nuclear pore complex protein GP210 isoform X1 [Dendrobium catenatum]	GO:0031224//intrinsic component of membrane;GO:0016021//integral component of membrane;GO:0110165//cellular anatomical entity;GO:0016020//membrane;
110093881	5.71	5.56	6.39	12.52	8.58	8.81	1.04403	7.31929e-05	1.07492e-05			K18401//KAT8 regulatory NSL complex subunit 2;K18401//KAT8 regulatory NSL complex subunit 2	XP_020674566.1|1.3e-165|INO80 complex subunit D-like [Dendrobium catenatum]	GO:0070013//intracellular organelle lumen;GO:0043229//intracellular organelle;GO:1902494//catalytic complex;GO:0005634//nucleus;GO:0110165//cellular anatomical entity;GO:0031974//membrane-enclosed lumen;GO:0043233//organelle lumen;GO:0031248//protein acetyltransferase complex;GO:0043226//organelle;GO:0043227//membrane-bounded organelle;GO:0032991//protein-containing complex;GO:0005622//intracellu…
110093894	43.18	37.98	37.09	36.34	20.67	19.78	-0.358837	0.32025	0.188045				XP_020674591.1|8.8e-198|protein MULTIPLE CHLOROPLAST DIVISION SITE 1 [Dendrobium catenatum]	GO:0009657//plastid organization;GO:0009987//cellular process;GO:0043572//plastid fission;GO:0016043//cellular component organization;GO:0071840//cellular component organization or biogenesis;GO:0048285//organelle fission;GO:0009658//chloroplast organization;GO:0006996//organelle organization;GO:0010020//chloroplast fission;GO:0031224//intrinsic component of membrane;GO:0110165//cellular anatomic…
110093896	21.67	15.38	22.88	107.9	106.11	77.81	2.8851	1.9331e-26	3.66925e-28	MYB		K12133//MYB-related transcription factor LHY+ko04712//Circadian rhythm - plant;K12134//circadian clock associated 1+ko04712//Circadian rhythm - plant;K12133//MYB-related transcription factor LHY+ko04712//Circadian rhythm - plant;K12134//circadian clock associated 1+ko04712//Circadian rhythm - plant;K12133//MYB-related transcription factor LHY+ko04712//Circadian rhythm - plant;K12134//circadian cl…	XP_028552188.1|3.0e-238|protein REVEILLE 1-like isoform X1 [Dendrobium catenatum]	GO:0043231//intracellular membrane-bounded organelle;GO:0043229//intracellular organelle;GO:0043226//organelle;GO:0005622//intracellular;GO:0110165//cellular anatomical entity;GO:0005634//nucleus;GO:0043227//membrane-bounded organelle;GO:1901363//heterocyclic compound binding;GO:0097159//organic cyclic compound binding;GO:0005488//binding;GO:0003676//nucleic acid binding;GO:0003677//DNA binding;
110093901	12.52	9.85	11.93	10.1	9.67	12.34	0.193571	0.417465	0.268199			K12127//pseudo-response regulator 1+ko04712//Circadian rhythm - plant;K12127//pseudo-response regulator 1+ko04712//Circadian rhythm - plant;K12127//pseudo-response regulator 1+ko04712//Circadian rhythm - plant;K12127//pseudo-response regulator 1+ko04712//Circadian rhythm - plant;K12127//pseudo-response regulator 1+ko04712//Circadian rhythm - plant	XP_020674599.1|3.1e-295|two-component response regulator-like PRR1 isoform X2 [Dendrobium catenatum]	GO:0007165//signal transduction;GO:0050789//regulation of biological process;GO:0035556//intracellular signal transduction;GO:0023052//signaling;GO:0009987//cellular process;GO:0051716//cellular response to stimulus;GO:0065007//biological regulation;GO:0050794//regulation of cellular process;GO:0007154//cell communication;GO:0000160//phosphorelay signal transduction system;GO:0050896//response to…
110093910	11.73	12.54	13.36	7.82	5.85	6.4	-0.591681	0.0285736	0.00955864				XP_020674611.1|9.7e-196|uncharacterized protein LOC110093910 [Dendrobium catenatum]
110093939	5.61	6.63	5.86	3.99	4.14	4.53	-0.236203	0.362642	0.221325			K14794//ribosomal RNA-processing protein 12;K14794//ribosomal RNA-processing protein 12	XP_028557230.1|0.0e+00|LOW QUALITY PROTEIN: RRP12-like protein [Dendrobium catenatum]
110093942	12.93	12.8	18.04	2.43	4.79	8.35	-1.24519	0.00170561	0.000363122			K11991//tRNA(adenine34) deaminase [EC:3.5.4.33];K11991//tRNA(adenine34) deaminase [EC:3.5.4.33];K11991//tRNA(adenine34) deaminase [EC:3.5.4.33];K11991//tRNA(adenine34) deaminase [EC:3.5.4.33];K11991//tRNA(adenine34) deaminase [EC:3.5.4.33];K11991//tRNA(adenine34) deaminase [EC:3.5.4.33]	XP_028557238.1|0.0e+00|tRNA(adenine(34)) deaminase, chloroplastic isoform X3 [Dendrobium catenatum]	GO:0016070//RNA metabolic process;GO:0006396//RNA processing;GO:0034641//cellular nitrogen compound metabolic process;GO:0090304//nucleic acid metabolic process;GO:0071704//organic substance metabolic process;GO:0010467//gene expression;GO:0034660//ncRNA metabolic process;GO:0006399//tRNA metabolic process;GO:0044238//primary metabolic process;GO:1901360//organic cyclic compound metabolic process…
110093951	1.87	1.89	2.98	2.22	1.82	1.91	0.169438	0.683352	0.538024			K10406//kinesin family member C2/C3;K10405//kinesin family member C1;K10406//kinesin family member C2/C3;K10406//kinesin family member C2/C3;K10405//kinesin family member C1;K10405//kinesin family member C1;K10406//kinesin family member C2/C3;K10405//kinesin family member C1;K10406//kinesin family member C2/C3;K10405//kinesin family member C1;K10406//kinesin family member C2/C3;K10406//kinesin fa…	XP_020590994.1|0.0e+00|kinesin-like protein KIN-14I isoform X3 [Phalaenopsis equestris]	GO:0007018//microtubule-based movement;GO:0007017//microtubule-based process;GO:0009987//cellular process;GO:0006928//movement of cell or subcellular component;GO:0099080//supramolecular complex;GO:0005875//microtubule associated complex;GO:0015630//microtubule cytoskeleton;GO:0043226//organelle;GO:0099512//supramolecular fiber;GO:0043228//non-membrane-bounded organelle;GO:0005871//kinesin comple…
110093980	5.55	4.93	5.32	15.29	10.78	14.48	1.98325	2.70565e-31	4.3235e-33		cysteine-rich RLK (RECEPTOR-like protein kinase) 2 (best arabidopsis hit); TKL_IRAK_DUF26-lf.4 - DUF26 kinases have homology to DUF26 containing loci, expressed (best rice hit)	K04733//interleukin-1 receptor-associated kinase 4 [EC:2.7.11.1];K04733//interleukin-1 receptor-associated kinase 4 [EC:2.7.11.1];K04733//interleukin-1 receptor-associated kinase 4 [EC:2.7.11.1];K04733//interleukin-1 receptor-associated kinase 4 [EC:2.7.11.1];K04733//interleukin-1 receptor-associated kinase 4 [EC:2.7.11.1];K04733//interleukin-1 receptor-associated kinase 4 [EC:2.7.11.1];K04733//i…	XP_020674719.1|0.0e+00|cysteine-rich receptor-like protein kinase 2 [Dendrobium catenatum]	GO:0031224//intrinsic component of membrane;GO:0016020//membrane;GO:0110165//cellular anatomical entity;GO:0016021//integral component of membrane;GO:0000166//nucleotide binding;GO:0016773//phosphotransferase activity, alcohol group as acceptor;GO:0005488//binding;GO:0140096//catalytic activity, acting on a protein;GO:0036094//small molecule binding;GO:1901363//heterocyclic compound binding;GO:00…
110094005	4.43	4.7	5.58	3.02	2.9	4.21	-0.270365	0.356012	0.216178			K13339//peroxin-6+ko04146//Peroxisome;K13339//peroxin-6+ko04146//Peroxisome;K13339//peroxin-6+ko04146//Peroxisome;K13339//peroxin-6+ko04146//Peroxisome;K13339//peroxin-6+ko04146//Peroxisome;K13339//peroxin-6+ko04146//Peroxisome;K13339//peroxin-6+ko04146//Peroxisome	XP_020674754.1|0.0e+00|peroxisome biogenesis protein 6 isoform X1 [Dendrobium catenatum]	GO:0097367//carbohydrate derivative binding;GO:0032555//purine ribonucleotide binding;GO:0043168//anion binding;GO:0017076//purine nucleotide binding;GO:0036094//small molecule binding;GO:0030554//adenyl nucleotide binding;GO:0097159//organic cyclic compound binding;GO:0000166//nucleotide binding;GO:0005488//binding;GO:0035639//purine ribonucleoside triphosphate binding;GO:0032553//ribonucleotide…
110094012	23.12	23.57	21.71	16.9	13.54	15.2	-0.299245	0.198995	0.100824			K14820//ribosome biogenesis protein BRX1;K14820//ribosome biogenesis protein BRX1;K14820//ribosome biogenesis protein BRX1	XP_020577609.1|6.4e-171|ribosome biogenesis protein BRX1 homolog 2-like [Phalaenopsis equestris]	GO:0022613//ribonucleoprotein complex biogenesis;GO:0065003//protein-containing complex assembly;GO:0042254//ribosome biogenesis;GO:0042255//ribosome assembly;GO:0009987//cellular process;GO:0043933//protein-containing complex subunit organization;GO:0016043//cellular component organization;GO:0022618//ribonucleoprotein complex assembly;GO:0044085//cellular component biogenesis;GO:0071840//cellul…
110094019	7.79	6.48	7.14	7.33	8.07	9.5	0.457681	0.0449908	0.0163726			K08193//MFS transporter, ACS family, solute carrier family 17 (sodium-dependent inorganic phosphate cotransporter), other;K08193//MFS transporter, ACS family, solute carrier family 17 (sodium-dependent inorganic phosphate cotransporter), other;K08193//MFS transporter, ACS family, solute carrier family 17 (sodium-dependent inorganic phosphate cotransporter), other;K08193//MFS transporter, ACS fami…	XP_020674772.1|0.0e+00|probable anion transporter 6, chloroplastic isoform X1 [Dendrobium catenatum]	GO:0016020//membrane;GO:0031224//intrinsic component of membrane;GO:0016021//integral component of membrane;GO:0110165//cellular anatomical entity;GO:0005215//transporter activity;GO:0022857//transmembrane transporter activity;
110094021	4.2	4.58	4.1	0.91	0.91	1.38	-1.67908	3.37012e-07	3.14043e-08			K17964//leucine-rich PPR motif-containing protein, mitochondrial;K17710//pentatricopeptide repeat domain-containing protein 1	XP_020674775.1|0.0e+00|pentatricopeptide repeat-containing protein At1g09900-like [Dendrobium catenatum]	GO:0008152//metabolic process;GO:0032259//methylation;GO:0016740//transferase activity;GO:0008168//methyltransferase activity;GO:0003824//catalytic activity;GO:0016741//transferase activity, transferring one-carbon groups;
110094029	14.7	17.97	17.24	15.27	15.6	15.39	0.320869	0.222919	0.116449				XP_020674792.1|0.0e+00|uncharacterized protein LOC110094029 isoform X1 [Dendrobium catenatum]
110094032	5.23	4.12	7.87	5.49	7.18	8.65	0.586135	0.079578	0.0326335			K11592//endoribonuclease Dicer [EC:3.1.26.-];K11592//endoribonuclease Dicer [EC:3.1.26.-];K11592//endoribonuclease Dicer [EC:3.1.26.-];K11592//endoribonuclease Dicer [EC:3.1.26.-];K11592//endoribonuclease Dicer [EC:3.1.26.-]	XP_020674797.1|0.0e+00|endoribonuclease Dicer homolog 4 isoform X1 [Dendrobium catenatum]	GO:0034641//cellular nitrogen compound metabolic process;GO:0006725//cellular aromatic compound metabolic process;GO:0016070//RNA metabolic process;GO:0044238//primary metabolic process;GO:0046483//heterocycle metabolic process;GO:0009987//cellular process;GO:0006139//nucleobase-containing compound metabolic process;GO:0006396//RNA processing;GO:0006807//nitrogen compound metabolic process;GO:000…
110094037	26.7	28.53	34.77	5.53	9.2	18.47	-1.17735	0.00285152	0.00065202			K01883//cysteinyl-tRNA synthetase [EC:6.1.1.16]+ko00970//Aminoacyl-tRNA biosynthesis;K01883//cysteinyl-tRNA synthetase [EC:6.1.1.16]+ko00970//Aminoacyl-tRNA biosynthesis;K01883//cysteinyl-tRNA synthetase [EC:6.1.1.16]+ko00970//Aminoacyl-tRNA biosynthesis;K01883//cysteinyl-tRNA synthetase [EC:6.1.1.16]+ko00970//Aminoacyl-tRNA biosynthesis;K01883//cysteinyl-tRNA synthetase [EC:6.1.1.16]+ko00970//Am…	XP_028547730.1|2.3e-228|cysteine--tRNA ligase, chloroplastic/mitochondrial-like isoform X1 [Dendrobium catenatum]	GO:0006082//organic acid metabolic process;GO:0006399//tRNA metabolic process;GO:0043170//macromolecule metabolic process;GO:0044238//primary metabolic process;GO:0006418//tRNA aminoacylation for protein translation;GO:0006139//nucleobase-containing compound metabolic process;GO:0009058//biosynthetic process;GO:0034645//cellular macromolecule biosynthetic process;GO:0009987//cellular process;GO:1…
110094038	87.17	88.87	98.47	65.1	56.36	72.97	-0.217252	0.117097	0.0521131			K01883//cysteinyl-tRNA synthetase [EC:6.1.1.16]+ko00970//Aminoacyl-tRNA biosynthesis;K01883//cysteinyl-tRNA synthetase [EC:6.1.1.16]+ko00970//Aminoacyl-tRNA biosynthesis;K01883//cysteinyl-tRNA synthetase [EC:6.1.1.16]+ko00970//Aminoacyl-tRNA biosynthesis;K01883//cysteinyl-tRNA synthetase [EC:6.1.1.16]+ko00970//Aminoacyl-tRNA biosynthesis;K01883//cysteinyl-tRNA synthetase [EC:6.1.1.16]+ko00970//Am…	XP_020674820.1|0.0e+00|cysteine--tRNA ligase CPS1 homolog, chloroplastic/mitochondrial isoform X2 [Dendrobium catenatum]	GO:0043039//tRNA aminoacylation;GO:0044237//cellular metabolic process;GO:0006423//cysteinyl-tRNA aminoacylation;GO:0006399//tRNA metabolic process;GO:0009059//macromolecule biosynthetic process;GO:0006139//nucleobase-containing compound metabolic process;GO:0019538//protein metabolic process;GO:0044260//cellular macromolecule metabolic process;GO:0043604//amide biosynthetic process;GO:0006520//c…
110094040	12.26	13.1	14.35	10.48	9.19	12.24	0.130189	0.622939	0.471013			K03515//DNA repair protein REV1 [EC:2.7.7.-];K03515//DNA repair protein REV1 [EC:2.7.7.-];K03515//DNA repair protein REV1 [EC:2.7.7.-];K03515//DNA repair protein REV1 [EC:2.7.7.-];K03515//DNA repair protein REV1 [EC:2.7.7.-];K03515//DNA repair protein REV1 [EC:2.7.7.-];K03515//DNA repair protein REV1 [EC:2.7.7.-]	XP_028547597.1|0.0e+00|DNA repair protein REV1 isoform X1 [Dendrobium catenatum]	GO:0044237//cellular metabolic process;GO:0046483//heterocycle metabolic process;GO:0042276//error-prone translesion synthesis;GO:0006807//nitrogen compound metabolic process;GO:0033554//cellular response to stress;GO:0044249//cellular biosynthetic process;GO:0006301//postreplication repair;GO:0071704//organic substance metabolic process;GO:1901362//organic cyclic compound biosynthetic process;GO…
110094047	97.06	105.12	94.08	65.17	45.61	50.09	-0.626553	0.00159994	0.000337164				XP_020674841.1|8.0e-264|senescence-associated protein AAF, chlorolplastic isoform X1 [Dendrobium catenatum]
110094053	14.57	13.56	14	12.13	9.09	11.42	-0.0913257	0.743482	0.61516			K03679//exosome complex component RRP4+ko03018//RNA degradation	XP_020674854.1|3.4e-176|exosome complex component RRP4 homolog [Dendrobium catenatum]	GO:0005622//intracellular;GO:0000178//exosome (RNase complex);GO:1905354//exoribonuclease complex;GO:1902494//catalytic complex;GO:0032991//protein-containing complex;GO:1901363//heterocyclic compound binding;GO:0097159//organic cyclic compound binding;GO:0003676//nucleic acid binding;GO:0003723//RNA binding;GO:0005488//binding;
110094059	3.42	3.13	4.33	5.65	5.67	7.17	1.43696	1.49556e-10	8.56905e-12				XP_020674861.1|0.0e+00|uncharacterized protein LOC110094059 [Dendrobium catenatum]	GO:0110165//cellular anatomical entity;GO:0031224//intrinsic component of membrane;GO:0016021//integral component of membrane;GO:0016020//membrane;
110094061	51.7	44.48	48.54	36.5	28.97	36.22	-0.197032	0.275328	0.153782			K00864//glycerol kinase [EC:2.7.1.30]+ko04626//Plant-pathogen interaction+ko01100//Metabolic pathways+ko00561//Glycerolipid metabolism;K00864//glycerol kinase [EC:2.7.1.30]+ko04626//Plant-pathogen interaction+ko01100//Metabolic pathways+ko00561//Glycerolipid metabolism	XP_020674862.1|1.3e-310|glycerol kinase [Dendrobium catenatum]	GO:0009058//biosynthetic process;GO:0009056//catabolic process;GO:0006952//defense response;GO:0005975//carbohydrate metabolic process;GO:1901576//organic substance biosynthetic process;GO:0019405//alditol catabolic process;GO:0019751//polyol metabolic process;GO:0009628//response to abiotic stimulus;GO:0042742//defense response to bacterium;GO:0050896//response to stimulus;GO:0009636//response t…
110094074	7.28	6.97	7.1	6.37	3.98	5.97	-0.179374	0.541635	0.387135			K22827//calcium uptake protein 1, mitochondrial;K22827//calcium uptake protein 1, mitochondrial;K22827//calcium uptake protein 1, mitochondrial	XP_020674877.1|1.8e-250|calcium uptake protein, mitochondrial isoform X1 [Dendrobium catenatum]	GO:0030001//metal ion transport;GO:0055065//metal ion homeostasis;GO:0009987//cellular process;GO:0055080//cation homeostasis;GO:0034220//ion transmembrane transport;GO:0006811//ion transport;GO:0065007//biological regulation;GO:0006874//cellular calcium ion homeostasis;GO:0051179//localization;GO:0051560//mitochondrial calcium ion homeostasis;GO:0072507//divalent inorganic cation homeostasis;GO:…
110094105	8.12	11.17	7.32	7.02	7.36	7.13	0.194421	0.587014	0.431771				XP_028556690.1|1.4e-225|uncharacterized protein LOC110094105 [Dendrobium catenatum]	GO:0017076//purine nucleotide binding;GO:0019001//guanyl nucleotide binding;GO:0032549//ribonucleoside binding;GO:0000166//nucleotide binding;GO:0097159//organic cyclic compound binding;GO:0016462//pyrophosphatase activity;GO:0003924//GTPase activity;GO:0097367//carbohydrate derivative binding;GO:0001882//nucleoside binding;GO:0032561//guanyl ribonucleotide binding;GO:1901363//heterocyclic compou…
110094141	13.46	10	9.2	4.34	3.94	2.87	-1.19921	0.000726654	0.00013796			K15235//josephin [EC:3.4.19.12];K15235//josephin [EC:3.4.19.12];K15235//josephin [EC:3.4.19.12];K15235//josephin [EC:3.4.19.12];K15235//josephin [EC:3.4.19.12];K15235//josephin [EC:3.4.19.12]	XP_020674956.1|1.3e-99|josephin-like protein [Dendrobium catenatum]	GO:0044267//cellular protein metabolic process;GO:0043170//macromolecule metabolic process;GO:0044238//primary metabolic process;GO:0008152//metabolic process;GO:0006464//cellular protein modification process;GO:0006807//nitrogen compound metabolic process;GO:0009987//cellular process;GO:0044237//cellular metabolic process;GO:0043412//macromolecule modification;GO:0070646//protein modification by…
110094155	27.36	22.51	28.9	20.8	17.64	16.33	-0.158141	0.56858	0.413899			K22267//starch-binding domain-containing protein 1;K15535//phosphoglucan, water dikinase [EC:2.7.9.5];K02734//20S proteasome subunit beta 4 [EC:3.4.25.1]+ko03050//Proteasome;K22267//starch-binding domain-containing protein 1;K15535//phosphoglucan, water dikinase [EC:2.7.9.5];K02734//20S proteasome subunit beta 4 [EC:3.4.25.1]+ko03050//Proteasome;K22267//starch-binding domain-containing protein 1;…	XP_020674977.1|2.1e-256|uncharacterized protein LOC110094155 isoform X2 [Dendrobium catenatum]	GO:0030247//polysaccharide binding;GO:0030246//carbohydrate binding;GO:0016301//kinase activity;GO:0003824//catalytic activity;GO:0016772//transferase activity, transferring phosphorus-containing groups;GO:0005488//binding;GO:0016740//transferase activity;GO:2001070//starch binding;
110094159	33.38	34.63	33.05	38.74	40.96	40.05	1.9547	3.70086e-09	2.53868e-10		Brassica rapa subsp. pekinensis isolate BrNL12 disease resistance protein gene, complete cds.	K19363//lipopolysaccharide-induced tumor necrosis factor-alpha factor;K11593//eukaryotic translation initiation factor 2C;K22686//pro-apoptotic serine protease NMA111 [EC:3.4.21.-];K17545//serine/threonine-protein kinase ULK4 [EC:2.7.11.1]	XP_020674983.1|7.3e-95|GSH-induced LITAF domain protein [Dendrobium catenatum]	GO:0006139//nucleobase-containing compound metabolic process;GO:0006259//DNA metabolic process;GO:0043170//macromolecule metabolic process;GO:0044238//primary metabolic process;GO:0006807//nitrogen compound metabolic process;GO:0071704//organic substance metabolic process;GO:0044260//cellular macromolecule metabolic process;GO:0046483//heterocycle metabolic process;GO:0008152//metabolic process;G…
110094175	18.3	19.09	17.54	18.48	13.51	13.67	0.00796274	0.980018	0.968947			K00924//kinase [EC:2.7.1.-];K03083//glycogen synthase kinase 3 beta [EC:2.7.11.26];K00924//kinase [EC:2.7.1.-];K00924//kinase [EC:2.7.1.-];K03083//glycogen synthase kinase 3 beta [EC:2.7.11.26];K00924//kinase [EC:2.7.1.-];K03083//glycogen synthase kinase 3 beta [EC:2.7.11.26]	XP_020674996.1|1.6e-275|shaggy-related protein kinase epsilon-like isoform X1 [Dendrobium catenatum]	GO:0004672//protein kinase activity;GO:0016301//kinase activity;GO:0000166//nucleotide binding;GO:0036094//small molecule binding;GO:0005524//ATP binding;GO:0043168//anion binding;GO:0043167//ion binding;GO:0097367//carbohydrate derivative binding;GO:0004674//protein serine/threonine kinase activity;GO:0016773//phosphotransferase activity, alcohol group as acceptor;GO:1901363//heterocyclic compou…
110094200	29.76	21.3	30.43	33.19	32.63	52.19	0.792807	0.000378366	6.65907e-05		Leucine-rich receptor-like protein kinase family protein (best arabidopsis hit)	K20718//LRR receptor-like serine/threonine-protein kinase ERECTA [EC:2.7.11.1]+ko04016//MAPK signaling pathway - plant	XP_020675032.1|0.0e+00|LRR receptor-like serine/threonine-protein kinase ERECTA [Dendrobium catenatum]	GO:0016020//membrane;GO:0016021//integral component of membrane;GO:0110165//cellular anatomical entity;GO:0031224//intrinsic component of membrane;GO:1901265//nucleoside phosphate binding;GO:0032559//adenyl ribonucleotide binding;GO:0043168//anion binding;GO:0032553//ribonucleotide binding;GO:0016740//transferase activity;GO:0097159//organic cyclic compound binding;GO:0140096//catalytic activity,…
110094205	2.71	2.98	3.39	7.41	4.07	5.42	1.13882	5.90202e-05	8.49106e-06		Oryza sativa Japonica Group cDNA clone:J013001J06, full insert sequence	K15082//DNA repair protein RAD7;K15082//DNA repair protein RAD7;K15082//DNA repair protein RAD7	XP_020675041.1|0.0e+00|uncharacterized protein LOC110094205 [Dendrobium catenatum]
110094212	16.68	18.9	18.33	11.48	9.51	13.03	-0.147065	0.507281	0.351612			K15397//3-ketoacyl-CoA synthase [EC:2.3.1.199]+ko01100//Metabolic pathways+ko01110//Biosynthesis of secondary metabolites+ko00062//Fatty acid elongation;K15397//3-ketoacyl-CoA synthase [EC:2.3.1.199]+ko01100//Metabolic pathways+ko01110//Biosynthesis of secondary metabolites+ko00062//Fatty acid elongation;K15397//3-ketoacyl-CoA synthase [EC:2.3.1.199]+ko01100//Metabolic pathways+ko01110//Biosynthe…	XP_020675048.1|2.5e-279|protein NAR1 [Dendrobium catenatum]	GO:0009628//response to abiotic stimulus;GO:0050896//response to stimulus;GO:0005829//cytosol;GO:0110165//cellular anatomical entity;GO:0043231//intracellular membrane-bounded organelle;GO:0005634//nucleus;GO:0005622//intracellular;GO:0043226//organelle;GO:0043229//intracellular organelle;GO:0043227//membrane-bounded organelle;GO:0005737//cytoplasm;
110094237	81.27	102.8	86.38	80.47	62.93	70.59	-0.0826344	0.764934	0.639899			K12741//heterogeneous nuclear ribonucleoprotein A1/A3+ko03040//Spliceosome;K12741//heterogeneous nuclear ribonucleoprotein A1/A3+ko03040//Spliceosome	XP_020675080.1|2.9e-170|probable RNA-binding protein ARP1 [Dendrobium catenatum]	GO:1901363//heterocyclic compound binding;GO:0003676//nucleic acid binding;GO:0097159//organic cyclic compound binding;GO:0003723//RNA binding;GO:0005488//binding;GO:0003729//mRNA binding;
110094267	1.52	2.07	1.54	4	4.18	3.65	1.47558	1.9882e-05	2.56534e-06				XP_020675120.1|1.6e-251|protein trichome berefringence-like 7 [Dendrobium catenatum]	GO:0031224//intrinsic component of membrane;GO:0016021//integral component of membrane;GO:0043226//organelle;GO:0016020//membrane;GO:0110165//cellular anatomical entity;GO:0005794//Golgi apparatus;GO:0012505//endomembrane system;GO:0005737//cytoplasm;GO:0043227//membrane-bounded organelle;GO:0043229//intracellular organelle;GO:0043231//intracellular membrane-bounded organelle;GO:0005622//intracel…
110094269	113.12	105.7	118.07	110.49	81.41	105.93	0.0163492	0.931186	0.889928			K07426//cytochrome P450 family 4 subfamily B polypeptide 1 [EC:1.14.14.1];K07425//long-chain fatty acid omega-monooxygenase [EC:1.14.14.80]+ko00590//Arachidonic acid metabolism+ko01100//Metabolic pathways+ko00071//Fatty acid degradation;K07428//cytochrome P450 family 4 subfamily X [EC:1.14.14.1];K07426//cytochrome P450 family 4 subfamily B polypeptide 1 [EC:1.14.14.1];K07425//long-chain fatty aci…	PKU84806.1|0.0e+00|Secologanin synthase [Dendrobium catenatum]	GO:0016020//membrane;GO:0031224//intrinsic component of membrane;GO:0016021//integral component of membrane;GO:0110165//cellular anatomical entity;GO:0016491//oxidoreductase activity;GO:0046914//transition metal ion binding;GO:1901363//heterocyclic compound binding;GO:0004497//monooxygenase activity;GO:0046906//tetrapyrrole binding;GO:0097159//organic cyclic compound binding;GO:0016705//oxidoredu…
110094270	37.75	36.83	36.87	9.67	10.23	16.46	-1.43172	6.80084e-12	3.38931e-13			K20168//TBC1 domain family member 15;K20168//TBC1 domain family member 15	XP_020675126.1|2.3e-304|uncharacterized protein LOC110094270 [Dendrobium catenatum]	GO:0031224//intrinsic component of membrane;GO:0016021//integral component of membrane;GO:0016020//membrane;GO:0110165//cellular anatomical entity;
110094271	12.37	14.01	17.19	9.26	13.04	18.34	0.171901	0.64788	0.498222			K17710//pentatricopeptide repeat domain-containing protein 1;K17710//pentatricopeptide repeat domain-containing protein 1	XP_020582801.1|0.0e+00|LOW QUALITY PROTEIN: pentatricopeptide repeat-containing protein At1g74850, chloroplastic [Phalaenopsis equestris]	GO:0008152//metabolic process;GO:0032259//methylation;GO:0003824//catalytic activity;GO:0008168//methyltransferase activity;GO:0016740//transferase activity;GO:0016741//transferase activity, transferring one-carbon groups;
110094305	17.04	22.43	18.67	23.25	20.58	30.27	0.61044	0.00250707	0.000562304			K15542//polyadenylation factor subunit 2+ko03015//mRNA surveillance pathway;K15542//polyadenylation factor subunit 2+ko03015//mRNA surveillance pathway;K15542//polyadenylation factor subunit 2+ko03015//mRNA surveillance pathway;K15542//polyadenylation factor subunit 2+ko03015//mRNA surveillance pathway	XP_020675167.1|0.0e+00|flowering time control protein FY isoform X2 [Dendrobium catenatum]	GO:0043631//RNA polyadenylation;GO:0044238//primary metabolic process;GO:0043170//macromolecule metabolic process;GO:0034641//cellular nitrogen compound metabolic process;GO:0006139//nucleobase-containing compound metabolic process;GO:0006725//cellular aromatic compound metabolic process;GO:0006807//nitrogen compound metabolic process;GO:0010467//gene expression;GO:0008152//metabolic process;GO:0…
110094318	51.49	41.13	53.5	54.01	39.48	39.21	0.15355	0.616295	0.463867			K05337//ferredoxin;K03686//molecular chaperone DnaJ	XP_020675182.1|6.5e-195|chaperone protein dnaJ C76, chloroplastic [Dendrobium catenatum]	GO:0046872//metal ion binding;GO:0005488//binding;GO:0016491//oxidoreductase activity;GO:0003824//catalytic activity;GO:0005506//iron ion binding;GO:0043167//ion binding;GO:0009055//electron transfer activity;GO:0046914//transition metal ion binding;GO:0043169//cation binding;
110094319	9.86	9.71	11.1	9.93	8.88	8.28	0.0832419	0.789699	0.681171				XP_028551705.1|0.0e+00|uncharacterized protein LOC110094319 isoform X2 [Dendrobium catenatum]	GO:0110165//cellular anatomical entity;GO:0031224//intrinsic component of membrane;GO:0016021//integral component of membrane;GO:0016020//membrane;
110094366	32.52	25.91	34.47	47.15	36.19	39.97	0.815469	1.99276e-05	2.57297e-06			K00384//thioredoxin reductase (NADPH) [EC:1.8.1.9]+ko00450//Selenocompound metabolism;K00384//thioredoxin reductase (NADPH) [EC:1.8.1.9]+ko00450//Selenocompound metabolism;K00384//thioredoxin reductase (NADPH) [EC:1.8.1.9]+ko00450//Selenocompound metabolism;K00384//thioredoxin reductase (NADPH) [EC:1.8.1.9]+ko00450//Selenocompound metabolism	XP_028552323.1|4.1e-288|thioredoxin reductase NTRC isoform X3 [Dendrobium catenatum]	GO:0050896//response to stimulus;GO:0034614//cellular response to reactive oxygen species;GO:0000303//response to superoxide;GO:0042221//response to chemical;GO:0034599//cellular response to oxidative stress;GO:0042592//homeostatic process;GO:1990748//cellular detoxification;GO:0062197//cellular response to chemical stress;GO:0071451//cellular response to superoxide;GO:0070887//cellular response …
110094380	13.86	15.23	14.89	13.1	11.52	13.71	0.0786302	0.721321	0.582245			K20553//5'-3' exoribonuclease 4 [EC:3.1.13.-]+ko04016//MAPK signaling pathway - plant	XP_020675267.1|0.0e+00|5'-3' exoribonuclease 4 [Dendrobium catenatum]	GO:0034641//cellular nitrogen compound metabolic process;GO:0043170//macromolecule metabolic process;GO:0006139//nucleobase-containing compound metabolic process;GO:0016070//RNA metabolic process;GO:0008152//metabolic process;GO:1901360//organic cyclic compound metabolic process;GO:0006396//RNA processing;GO:0006725//cellular aromatic compound metabolic process;GO:0090304//nucleic acid metabolic …
110094384	19.05	15.51	23.57	21.96	14	20.39	0.264498	0.336713	0.200721			K10875//DNA repair and recombination protein RAD54 and RAD54-like protein [EC:3.6.4.-]+ko03440//Homologous recombination;K08472//mlo protein;K07541//phosphatidylinositol glycan, class X+ko01100//Metabolic pathways+ko00563//Glycosylphosphatidylinositol (GPI)-anchor biosynthesis;K10875//DNA repair and recombination protein RAD54 and RAD54-like protein [EC:3.6.4.-]+ko03440//Homologous recombination;…	PKA52602.1|3.5e-277|hypothetical protein AXF42_Ash001583 [Apostasia shenzhenica]	GO:0110165//cellular anatomical entity;GO:0016021//integral component of membrane;GO:0016020//membrane;GO:0031224//intrinsic component of membrane;
110094406	168.63	207.23	156.2	38.74	48.09	57.86	-1.58693	1.65477e-12	7.72822e-14			K22376//E3 ubiquitin-protein ligase KCMF1 [EC:2.3.2.27];K22376//E3 ubiquitin-protein ligase KCMF1 [EC:2.3.2.27]	XP_020675296.1|2.2e-125|protein DEHYDRATION-INDUCED 19 isoform X2 [Dendrobium catenatum]
110094460	15.49	17.53	24.22	16.78	18.04	27.49	0.379538	0.192131	0.0966509			K11000//callose synthase [EC:2.4.1.-];K11000//callose synthase [EC:2.4.1.-];K11000//callose synthase [EC:2.4.1.-];K11000//callose synthase [EC:2.4.1.-];K11000//callose synthase [EC:2.4.1.-]	XP_020599990.1|0.0e+00|LOW QUALITY PROTEIN: callose synthase 10-like [Phalaenopsis equestris]	GO:0044260//cellular macromolecule metabolic process;GO:0006074//(1->3)-beta-D-glucan metabolic process;GO:0009250//glucan biosynthetic process;GO:0071704//organic substance metabolic process;GO:0006073//cellular glucan metabolic process;GO:0044262//cellular carbohydrate metabolic process;GO:0044042//glucan metabolic process;GO:0006075//(1->3)-beta-D-glucan biosynthetic process;GO:0009058//biosyn…
110094464	15.83	14.1	17.54	10.23	11.25	13.62	-0.225785	0.331748	0.196597			K13094//RNA-binding protein 5/10;K13094//RNA-binding protein 5/10;K13094//RNA-binding protein 5/10;K13094//RNA-binding protein 5/10;K13094//RNA-binding protein 5/10;K13094//RNA-binding protein 5/10	XP_020675374.1|0.0e+00|SUPPRESSOR OF ABI3-5 isoform X2 [Dendrobium catenatum]
110094479	11.23	10.48	14	15.61	15.32	15.95	1.04468	0.00225856	0.000499687			K15190//7SK snRNA methylphosphate capping enzyme [EC:2.1.1.-];K15190//7SK snRNA methylphosphate capping enzyme [EC:2.1.1.-];K15190//7SK snRNA methylphosphate capping enzyme [EC:2.1.1.-];K15190//7SK snRNA methylphosphate capping enzyme [EC:2.1.1.-];K15190//7SK snRNA methylphosphate capping enzyme [EC:2.1.1.-];K15190//7SK snRNA methylphosphate capping enzyme [EC:2.1.1.-]	XP_020675391.2|7.0e-158|probable RNA methyltransferase At5g51130 [Dendrobium catenatum]	GO:0008152//metabolic process;GO:0032259//methylation;GO:0016741//transferase activity, transferring one-carbon groups;GO:0016740//transferase activity;GO:0008168//methyltransferase activity;GO:0003824//catalytic activity;
110094521	26.12	24.67	32.35	19.07	17.98	24.96	-0.166155	0.485331	0.330181				XP_020675424.1|0.0e+00|ribonuclease E/G-like protein, chloroplastic isoform X2 [Dendrobium catenatum]	GO:0009987//cellular process;GO:0046483//heterocycle metabolic process;GO:0071704//organic substance metabolic process;GO:0034641//cellular nitrogen compound metabolic process;GO:1901360//organic cyclic compound metabolic process;GO:0010467//gene expression;GO:0006139//nucleobase-containing compound metabolic process;GO:0006396//RNA processing;GO:0016070//RNA metabolic process;GO:0090304//nucleic…
110094526	2.17	2.24	2.73	1.07	1.23	1.92	-0.529019	0.172386	0.0846025			K17964//leucine-rich PPR motif-containing protein, mitochondrial;K17964//leucine-rich PPR motif-containing protein, mitochondrial	XP_020675437.1|0.0e+00|putative pentatricopeptide repeat-containing protein At1g16830 [Dendrobium catenatum]	GO:0032259//methylation;GO:0008152//metabolic process;GO:0008168//methyltransferase activity;GO:0016741//transferase activity, transferring one-carbon groups;GO:0003824//catalytic activity;GO:0016740//transferase activity;
110094550	21.08	21.2	19.45	17.7	14.35	16.92	-0.168275	0.554731	0.400413			K12486//stromal membrane-associated protein+ko04144//Endocytosis;K12486//stromal membrane-associated protein+ko04144//Endocytosis;K12486//stromal membrane-associated protein+ko04144//Endocytosis;K12486//stromal membrane-associated protein+ko04144//Endocytosis;K12486//stromal membrane-associated protein+ko04144//Endocytosis;K12486//stromal membrane-associated protein+ko04144//Endocytosis	XP_020675471.1|1.7e-86|protein C2-DOMAIN ABA-RELATED 11 [Dendrobium catenatum]
110094627	51.17	60.91	45.5	35.5	34.85	43.22	-0.19302	0.463177	0.310387			K04554//ubiquitin-conjugating enzyme E2 J2 [EC:2.3.2.23]+ko04141//Protein processing in endoplasmic reticulum+ko04120//Ubiquitin mediated proteolysis;K04554//ubiquitin-conjugating enzyme E2 J2 [EC:2.3.2.23]+ko04141//Protein processing in endoplasmic reticulum+ko04120//Ubiquitin mediated proteolysis;K04554//ubiquitin-conjugating enzyme E2 J2 [EC:2.3.2.23]+ko04141//Protein processing in endoplasmic…	XP_028555109.1|5.8e-140|ubiquitin-conjugating enzyme E2 34 [Dendrobium catenatum]	GO:0031224//intrinsic component of membrane;GO:0016021//integral component of membrane;GO:0016020//membrane;GO:0110165//cellular anatomical entity;
110094648	5.27	5.93	7.46	7.41	5.54	5.95	0.182389	0.608867	0.456234			K22544//deoxynucleoside triphosphate triphosphohydrolase SAMHD1 [EC:3.1.5.-];K22544//deoxynucleoside triphosphate triphosphohydrolase SAMHD1 [EC:3.1.5.-];K22544//deoxynucleoside triphosphate triphosphohydrolase SAMHD1 [EC:3.1.5.-];K22544//deoxynucleoside triphosphate triphosphohydrolase SAMHD1 [EC:3.1.5.-];K22544//deoxynucleoside triphosphate triphosphohydrolase SAMHD1 [EC:3.1.5.-];K22544//deoxyn…	XP_028555861.1|2.2e-215|deoxynucleoside triphosphate triphosphohydrolase SAMHD1 homolog isoform X8 [Dendrobium catenatum]	GO:0003824//catalytic activity;GO:0016787//hydrolase activity;
110094652	8.29	9.35	9.51	9.09	5.25	6.55	-0.0528698	0.881662	0.815969				XP_020597221.1|0.0e+00|uncharacterized protein LOC110036997 isoform X1 [Phalaenopsis equestris]	GO:0043169//cation binding;GO:0046872//metal ion binding;GO:0005488//binding;GO:0043167//ion binding;GO:0046914//transition metal ion binding;GO:0008270//zinc ion binding;
110094659	10.08	7.95	9.92	9.32	7.73	8.9	0.0639885	0.835429	0.751974			K10572//inositol-pentakisphosphate 2-kinase [EC:2.7.1.158]+ko01100//Metabolic pathways+ko04070//Phosphatidylinositol signaling system+ko00562//Inositol phosphate metabolism;K10572//inositol-pentakisphosphate 2-kinase [EC:2.7.1.158]+ko01100//Metabolic pathways+ko04070//Phosphatidylinositol signaling system+ko00562//Inositol phosphate metabolism;K10572//inositol-pentakisphosphate 2-kinase [EC:2.7.1…	XP_020675589.1|3.7e-157|inositol-pentakisphosphate 2-kinase isoform X2 [Dendrobium catenatum]	GO:1900034//regulation of cellular response to heat;GO:0080134//regulation of response to stress;GO:0048583//regulation of response to stimulus;GO:0065007//biological regulation;GO:0050789//regulation of biological process;GO:0080135//regulation of cellular response to stress;GO:0050794//regulation of cellular process;GO:0032559//adenyl ribonucleotide binding;GO:0036094//small molecule binding;GO…
110094680	18.82	19.1	18.89	17.94	14.86	18.01	0.153258	0.39414	0.24803			K14376//poly(A) polymerase [EC:2.7.7.19]+ko03015//mRNA surveillance pathway;K14376//poly(A) polymerase [EC:2.7.7.19]+ko03015//mRNA surveillance pathway	XP_020598321.1|0.0e+00|nuclear poly(A) polymerase 1 [Phalaenopsis equestris]	GO:0006396//RNA processing;GO:0009987//cellular process;GO:0016071//mRNA metabolic process;GO:1901360//organic cyclic compound metabolic process;GO:0046483//heterocycle metabolic process;GO:0006139//nucleobase-containing compound metabolic process;GO:0008152//metabolic process;GO:0044238//primary metabolic process;GO:0006807//nitrogen compound metabolic process;GO:0016070//RNA metabolic process;G…
110094685	68.46	71.45	74.58	61.66	55.2	72.98	0.0935406	0.563191	0.408758	C3H		K23048//RING finger protein unkempt;K03260//translation initiation factor 4G+ko03013//RNA transport;K23048//RING finger protein unkempt;K03260//translation initiation factor 4G+ko03013//RNA transport;K23048//RING finger protein unkempt;K23048//RING finger protein unkempt	XP_020675633.2|0.0e+00|zinc finger CCCH domain-containing protein 8-like isoform X1 [Dendrobium catenatum]	GO:0046872//metal ion binding;GO:0005488//binding;GO:0043167//ion binding;GO:0043169//cation binding;
110094687	8.68	7.76	7.15	6.15	5.87	9.14	0.122862	0.680714	0.53498			K20241//WD repeat-containing protein 44;K20241//WD repeat-containing protein 44	XP_020675636.1|0.0e+00|WD repeat-containing protein 44 [Dendrobium catenatum]	GO:0051020//GTPase binding;GO:0019899//enzyme binding;GO:0017137//Rab GTPase binding;GO:0031267//small GTPase binding;GO:0005488//binding;GO:0017016//Ras GTPase binding;GO:0005515//protein binding;
110094688	7.98	8.64	10.45	5.04	5.9	8.41	-0.245718	0.405162	0.257684			K18998//RNA polymerase II C-terminal domain phosphatase-like 1/2 [EC:3.1.3.16];K18998//RNA polymerase II C-terminal domain phosphatase-like 1/2 [EC:3.1.3.16]	XP_020675637.1|0.0e+00|RNA polymerase II C-terminal domain phosphatase-like 1 [Dendrobium catenatum]	GO:0080090//regulation of primary metabolic process;GO:0006796//phosphate-containing compound metabolic process;GO:0050789//regulation of biological process;GO:0006355//regulation of transcription, DNA-templated;GO:0010556//regulation of macromolecule biosynthetic process;GO:0006470//protein dephosphorylation;GO:0019538//protein metabolic process;GO:0043170//macromolecule metabolic process;GO:000…
110094689	10.22	11.6	13.12	12.9	11.59	15.81	0.464018	0.0136256	0.00399852				XP_020675638.1|0.0e+00|mediator of RNA polymerase II transcription subunit 16 isoform X1 [Dendrobium catenatum]	GO:2000112//regulation of cellular macromolecule biosynthetic process;GO:0010468//regulation of gene expression;GO:0019219//regulation of nucleobase-containing compound metabolic process;GO:0080090//regulation of primary metabolic process;GO:0010556//regulation of macromolecule biosynthetic process;GO:0051252//regulation of RNA metabolic process;GO:0051171//regulation of nitrogen compound metabol…
110094702	11.82	11.65	12.36	11.14	9.85	14.12	0.21229	0.266874	0.147868			K05925//mRNA m6A methyltransferase [EC:2.1.1.348];K05925//mRNA m6A methyltransferase [EC:2.1.1.348]	XP_028549068.1|0.0e+00|probable N6-adenosine-methyltransferase MT-A70-like [Dendrobium catenatum]	GO:0032259//methylation;GO:0043170//macromolecule metabolic process;GO:0034641//cellular nitrogen compound metabolic process;GO:0043412//macromolecule modification;GO:0044237//cellular metabolic process;GO:0006139//nucleobase-containing compound metabolic process;GO:0009987//cellular process;GO:0006725//cellular aromatic compound metabolic process;GO:0001510//RNA methylation;GO:0071704//organic s…
110094715	19.07	16.65	20.04	21.3	28.57	25.62	0.736076	0.00381337	0.000909323		NB-ARC domain-containing disease resistance protein (best arabidopsis hit)	K03364//cell division cycle 20-like protein 1, cofactor of APC complex+ko04120//Ubiquitin mediated proteolysis	XP_020675672.1|3.8e-293|protein FIZZY-RELATED 2 [Dendrobium catenatum]	GO:0032268//regulation of cellular protein metabolic process;GO:0065007//biological regulation;GO:0051173//positive regulation of nitrogen compound metabolic process;GO:0031323//regulation of cellular metabolic process;GO:0043085//positive regulation of catalytic activity;GO:0048518//positive regulation of biological process;GO:0009893//positive regulation of metabolic process;GO:0031399//regulat…
110094718	2.73	3.26	2.64	2.13	1.74	2.28	-0.368424	0.463536	0.31077			K06173//tRNA pseudouridine38-40 synthase [EC:5.4.99.12];K06173//tRNA pseudouridine38-40 synthase [EC:5.4.99.12];K06173//tRNA pseudouridine38-40 synthase [EC:5.4.99.12];K06173//tRNA pseudouridine38-40 synthase [EC:5.4.99.12];K06173//tRNA pseudouridine38-40 synthase [EC:5.4.99.12];K06173//tRNA pseudouridine38-40 synthase [EC:5.4.99.12]	XP_028555615.1|1.8e-110|uncharacterized protein LOC110094718 isoform X4 [Dendrobium catenatum]	GO:0016070//RNA metabolic process;GO:0071704//organic substance metabolic process;GO:0006807//nitrogen compound metabolic process;GO:0044237//cellular metabolic process;GO:0046483//heterocycle metabolic process;GO:0090304//nucleic acid metabolic process;GO:0008152//metabolic process;GO:0043170//macromolecule metabolic process;GO:0034641//cellular nitrogen compound metabolic process;GO:0044238//pr…
110094723	7.73	4.22	4.4	11.58	12.08	8.72	1.96976	4.09553e-07	3.85616e-08			K22522//cytokinin riboside 5'-monophosphate phosphoribohydrolase [EC:3.2.2.-];K22522//cytokinin riboside 5'-monophosphate phosphoribohydrolase [EC:3.2.2.-];K22522//cytokinin riboside 5'-monophosphate phosphoribohydrolase [EC:3.2.2.-]	XP_020675679.1|6.2e-117|cytokinin riboside 5'-monophosphate phosphoribohydrolase LOG1 [Dendrobium catenatum]	GO:0009308//amine metabolic process;GO:0006807//nitrogen compound metabolic process;GO:0046483//heterocycle metabolic process;GO:0009690//cytokinin metabolic process;GO:0009058//biosynthetic process;GO:0065007//biological regulation;GO:0071704//organic substance metabolic process;GO:0042446//hormone biosynthetic process;GO:0009691//cytokinin biosynthetic process;GO:1901564//organonitrogen compoun…
110094727	6.16	4.59	6.06	11.21	10.33	10.13	1.38668	1.40003e-08	1.03454e-09	Tify		K13464//jasmonate ZIM domain-containing protein+ko04075//Plant hormone signal transduction;K13464//jasmonate ZIM domain-containing protein+ko04075//Plant hormone signal transduction	XP_020675683.2|1.1e-212|protein TIFY 6b [Dendrobium catenatum]	GO:0023051//regulation of signaling;GO:2000022//regulation of jasmonic acid mediated signaling pathway;GO:0006950//response to stress;GO:0050789//regulation of biological process;GO:0009966//regulation of signal transduction;GO:0050896//response to stimulus;GO:0009611//response to wounding;GO:0050794//regulation of cellular process;GO:0065007//biological regulation;GO:0010646//regulation of cell …
110094745	81.06	69.41	78.02	67.42	50.11	58.61	-0.098463	0.65697	0.508721			K18729//protein angel;K18729//protein angel;K18729//protein angel;K18729//protein angel	XP_020675714.1|6.6e-207|carbon catabolite repressor protein 4 homolog 3 isoform X1 [Dendrobium catenatum]
110094747	22.74	20.73	23.54	24.84	23.21	29.75	0.48128	0.000887358	0.000173092			K15305//vacuole morphology and inheritance protein 14;K15305//vacuole morphology and inheritance protein 14;K15305//vacuole morphology and inheritance protein 14	XP_020584739.1|0.0e+00|protein VAC14 homolog isoform X1 [Phalaenopsis equestris]	GO:0019222//regulation of metabolic process;GO:1901576//organic substance biosynthetic process;GO:0044255//cellular lipid metabolic process;GO:0033674//positive regulation of kinase activity;GO:0031323//regulation of cellular metabolic process;GO:0008152//metabolic process;GO:0010562//positive regulation of phosphorus metabolic process;GO:0046474//glycerophospholipid biosynthetic process;GO:00507…
110094749	23.49	26.35	28.53	10.82	10.18	14.46	-0.976243	7.14253e-07	7.03722e-08				XP_020675722.1|0.0e+00|regulator of MON1-CCZ1 complex [Dendrobium catenatum]	GO:0010506//regulation of autophagy;GO:0050789//regulation of biological process;GO:0009894//regulation of catabolic process;GO:0031329//regulation of cellular catabolic process;GO:0050794//regulation of cellular process;GO:0019222//regulation of metabolic process;GO:0065007//biological regulation;GO:0031323//regulation of cellular metabolic process;GO:0005737//cytoplasm;GO:0005770//late endosome…
110094750	6.63	7.93	6.11	3.7	4.05	5.79	-0.307196	0.393323	0.247215			K08064//nuclear transcription factor Y, alpha;K08064//nuclear transcription factor Y, alpha;K08064//nuclear transcription factor Y, alpha	XP_020675725.2|1.1e-255|nuclear transcription factor Y subunit A-6 [Dendrobium catenatum]	GO:0090575//RNA polymerase II transcription regulator complex;GO:0016602//CCAAT-binding factor complex;GO:0032991//protein-containing complex;GO:0005667//transcription regulator complex;GO:0140110//transcription regulator activity;GO:0097159//organic cyclic compound binding;GO:0003700//DNA-binding transcription factor activity;GO:0003676//nucleic acid binding;GO:1901363//heterocyclic compound bin…
110094754	14.77	12.02	16.63	12.22	8.95	12.72	0.0459451	0.870209	0.799908	SRS			XP_020675742.1|4.2e-168|uncharacterized protein LOC110094754 isoform X2 [Dendrobium catenatum]
110094757	7.88	5.7	7.13	5.46	7.07	11	0.802113	0.0106746	0.00300484			K11699//RNA-dependent RNA polymerase [EC:2.7.7.48];K11699//RNA-dependent RNA polymerase [EC:2.7.7.48];K11699//RNA-dependent RNA polymerase [EC:2.7.7.48];K11699//RNA-dependent RNA polymerase [EC:2.7.7.48];K11699//RNA-dependent RNA polymerase [EC:2.7.7.48];K11699//RNA-dependent RNA polymerase [EC:2.7.7.48]	PKU78010.1|0.0e+00|RNA-dependent RNA polymerase 1 [Dendrobium catenatum]	GO:0060255//regulation of macromolecule metabolic process;GO:0048519//negative regulation of biological process;GO:0031047//gene silencing by RNA;GO:0065007//biological regulation;GO:0016458//gene silencing;GO:0010629//negative regulation of gene expression;GO:0009987//cellular process;GO:0019222//regulation of metabolic process;GO:0010468//regulation of gene expression;GO:0050789//regulation of …
110094761	17.2	16.1	18.94	8.39	8.66	11.63	-0.582749	0.00264552	0.000598727			K22736//vacuolar iron transporter family protein;K22736//vacuolar iron transporter family protein;K22736//vacuolar iron transporter family protein;K22736//vacuolar iron transporter family protein	XP_020675741.1|2.2e-304|vacuolar fusion protein CCZ1 homolog [Dendrobium catenatum]	GO:0009987//cellular process;GO:0006810//transport;GO:0051234//establishment of localization;GO:0016192//vesicle-mediated transport;GO:0051179//localization;GO:0005737//cytoplasm;GO:0110165//cellular anatomical entity;GO:0005622//intracellular;GO:0031410//cytoplasmic vesicle;GO:0032991//protein-containing complex;GO:0031982//vesicle;GO:0012505//endomembrane system;GO:0043227//membrane-bounded org…
110094763	18.6	19.5	18.92	16.73	14.7	18.17	0.057192	0.796395	0.689898			K04798//prefoldin beta subunit	XP_020675744.1|3.4e-230|E3 ubiquitin-protein ligase GW2 [Dendrobium catenatum]
110094765	337.31	567.44	370.69	367.46	170.04	383.52	-0.242291	0.548442	0.394155			K01595//phosphoenolpyruvate carboxylase [EC:4.1.1.31]+ko01100//Metabolic pathways+ko00710//Carbon fixation in photosynthetic organisms+ko00620//Pyruvate metabolism+ko01200//Carbon metabolism;K01595//phosphoenolpyruvate carboxylase [EC:4.1.1.31]+ko01100//Metabolic pathways+ko00710//Carbon fixation in photosynthetic organisms+ko00620//Pyruvate metabolism+ko01200//Carbon metabolism	TYJ16708.1|0.0e+00|hypothetical protein E1A91_A09G001400v1 [Gossypium mustelinum]	GO:0009605//response to external stimulus;GO:0051716//cellular response to stimulus;GO:0032504//multicellular organism reproduction;GO:0009888//tissue development;GO:0048827//phyllome development;GO:0044237//cellular metabolic process;GO:0009987//cellular process;GO:0060560//developmental growth involved in morphogenesis;GO:0048731//system development;GO:0009653//anatomical structure morphogenesi…
110094805	5.77	6.61	9.15	6.36	5.19	8.73	0.137144	0.73777	0.608535			K12309//beta-galactosidase [EC:3.2.1.23]+ko00600//Sphingolipid metabolism+ko00604//Glycosphingolipid biosynthesis - ganglio series+ko00531//Glycosaminoglycan degradation+ko00511//Other glycan degradation+ko01100//Metabolic pathways+ko00052//Galactose metabolism;K12309//beta-galactosidase [EC:3.2.1.23]+ko00600//Sphingolipid metabolism+ko00604//Glycosphingolipid biosynthesis - ganglio series+ko0053…	XP_028551559.1|1.7e-172|beta-galactosidase 4 [Dendrobium catenatum]	GO:0008152//metabolic process;GO:0005975//carbohydrate metabolic process;GO:0071704//organic substance metabolic process;GO:0044238//primary metabolic process;GO:0016787//hydrolase activity;GO:0005488//binding;GO:0003824//catalytic activity;GO:0004553//hydrolase activity, hydrolyzing O-glycosyl compounds;GO:0015925//galactosidase activity;GO:0016798//hydrolase activity, acting on glycosyl bonds;G…
110094821	7.04	8.34	11.19	10.26	12.08	15.35	0.805274	0.00172379	0.000367524			K17600//vacuolar protein sorting-associated protein 54;K17600//vacuolar protein sorting-associated protein 54;K17600//vacuolar protein sorting-associated protein 54;K17600//vacuolar protein sorting-associated protein 54;K17600//vacuolar protein sorting-associated protein 54;K17600//vacuolar protein sorting-associated protein 54;K17600//vacuolar protein sorting-associated protein 54	XP_028548598.1|0.0e+00|vacuolar protein sorting-associated protein 54, chloroplastic isoform X3 [Dendrobium catenatum]	GO:0016197//endosomal transport;GO:0006810//transport;GO:0051649//establishment of localization in cell;GO:0016192//vesicle-mediated transport;GO:0016482//cytosolic transport;GO:0046907//intracellular transport;GO:0051179//localization;GO:0009987//cellular process;GO:0042147//retrograde transport, endosome to Golgi;GO:0051641//cellular localization;GO:0051234//establishment of localization;GO:004…
110094838	15.51	15.65	16.64	10.37	7.91	11.81	-0.39864	0.033854	0.0116717				XP_020675831.1|1.0e-209|uncharacterized protein LOC110094838 [Dendrobium catenatum]	GO:0031224//intrinsic component of membrane;GO:0016020//membrane;GO:0110165//cellular anatomical entity;GO:0016021//integral component of membrane;
110094868	34.44	30.33	38.34	36.15	27.95	31.3	0.18986	0.390769	0.244994			K15363//fanconi-associated nuclease 1 [EC:3.1.21.- 3.1.4.1];K01807//ribose 5-phosphate isomerase A [EC:5.3.1.6]+ko00030//Pentose phosphate pathway+ko01230//Biosynthesis of amino acids+ko01100//Metabolic pathways+ko01110//Biosynthesis of secondary metabolites+ko00710//Carbon fixation in photosynthetic organisms+ko01200//Carbon metabolism;K03687//molecular chaperone GrpE;K15363//fanconi-associated …	XP_028556816.1|0.0e+00|probable metal-nicotianamine transporter YSL9 isoform X2 [Dendrobium catenatum]	GO:0048316//seed development;GO:0003006//developmental process involved in reproduction;GO:0051234//establishment of localization;GO:0050896//response to stimulus;GO:0000003//reproduction;GO:0006810//transport;GO:0009791//post-embryonic development;GO:0010035//response to inorganic substance;GO:0032502//developmental process;GO:0010154//fruit development;GO:0010038//response to metal ion;GO:00550…
110094882	6.89	8.94	8.56	8.26	10.92	11.75	0.639459	0.0192462	0.00601327	MYB		K11649//SWI/SNF related-matrix-associated actin-dependent regulator of chromatin subfamily C;K11649//SWI/SNF related-matrix-associated actin-dependent regulator of chromatin subfamily C;K11649//SWI/SNF related-matrix-associated actin-dependent regulator of chromatin subfamily C;K11649//SWI/SNF related-matrix-associated actin-dependent regulator of chromatin subfamily C	XP_020681181.1|0.0e+00|SWI/SNF complex subunit SWI3C-like [Dendrobium catenatum]	GO:0043226//organelle;GO:0043227//membrane-bounded organelle;GO:0043231//intracellular membrane-bounded organelle;GO:0005634//nucleus;GO:0110165//cellular anatomical entity;GO:0005622//intracellular;GO:0043229//intracellular organelle;GO:0005488//binding;GO:0003677//DNA binding;GO:0097159//organic cyclic compound binding;GO:1901363//heterocyclic compound binding;GO:0003676//nucleic acid binding;
110094889	10.41	12.53	15.82	11.13	10.62	13.18	0.1457	0.588862	0.433679			K16276//zinc finger protein-like protein;K16276//zinc finger protein-like protein;K16276//zinc finger protein-like protein;K16276//zinc finger protein-like protein;K16276//zinc finger protein-like protein	XP_028555745.1|0.0e+00|zinc finger protein BRUTUS isoform X2 [Dendrobium catenatum]	GO:0005488//binding;GO:0046872//metal ion binding;GO:0043169//cation binding;GO:0046914//transition metal ion binding;GO:0008270//zinc ion binding;GO:0043167//ion binding;
110094897	7.54	8.76	8.63	33.01	24.37	28.33	2.0564	9.45621e-29	1.62793e-30	C2C2-CO-like		K12135//zinc finger protein CONSTANS+ko04712//Circadian rhythm - plant;K12135//zinc finger protein CONSTANS+ko04712//Circadian rhythm - plant;K12135//zinc finger protein CONSTANS+ko04712//Circadian rhythm - plant;K12135//zinc finger protein CONSTANS+ko04712//Circadian rhythm - plant	XP_020675894.1|2.5e-244|zinc finger protein CONSTANS-LIKE 10 [Dendrobium catenatum]	GO:0043227//membrane-bounded organelle;GO:0043231//intracellular membrane-bounded organelle;GO:0005634//nucleus;GO:0110165//cellular anatomical entity;GO:0043229//intracellular organelle;GO:0005622//intracellular;GO:0043226//organelle;GO:0043167//ion binding;GO:0046914//transition metal ion binding;GO:0008270//zinc ion binding;GO:0046872//metal ion binding;GO:0005488//binding;GO:0043169//cation b…
110094904	27.69	22.99	29.63	17.93	14	16.38	-0.457698	0.0315041	0.0107345			K19996//phosphatidylinositol transfer protein SFH5;K19996//phosphatidylinositol transfer protein SFH5;K19996//phosphatidylinositol transfer protein SFH5	XP_020675919.1|1.9e-122|SEC14 cytosolic factor isoform X3 [Dendrobium catenatum]
110094921	10.59	11.46	9.51	9.46	8.03	8.69	-0.0622941	0.842272	0.762261			K03843//alpha-1,3/alpha-1,6-mannosyltransferase [EC:2.4.1.132 2.4.1.257]+ko00510//N-Glycan biosynthesis+ko01100//Metabolic pathways;K03843//alpha-1,3/alpha-1,6-mannosyltransferase [EC:2.4.1.132 2.4.1.257]+ko00510//N-Glycan biosynthesis+ko01100//Metabolic pathways;K03843//alpha-1,3/alpha-1,6-mannosyltransferase [EC:2.4.1.132 2.4.1.257]+ko00510//N-Glycan biosynthesis+ko01100//Metabolic pathways;K03…	XP_028554113.1|2.3e-240|alpha-1,3/1,6-mannosyltransferase ALG2 isoform X1 [Dendrobium catenatum]	GO:1901576//organic substance biosynthetic process;GO:0044260//cellular macromolecule metabolic process;GO:0006464//cellular protein modification process;GO:1901135//carbohydrate derivative metabolic process;GO:0044237//cellular metabolic process;GO:1901137//carbohydrate derivative biosynthetic process;GO:0006486//protein glycosylation;GO:0034645//cellular macromolecule biosynthetic process;GO:00…
110094953	15.56	15.7	18.81	20.59	17.49	22.95	0.559848	0.000369727	6.49071e-05			K12815//pre-mRNA-splicing factor ATP-dependent RNA helicase DHX38/PRP16 [EC:3.6.4.13]+ko03040//Spliceosome;K12815//pre-mRNA-splicing factor ATP-dependent RNA helicase DHX38/PRP16 [EC:3.6.4.13]+ko03040//Spliceosome;K12815//pre-mRNA-splicing factor ATP-dependent RNA helicase DHX38/PRP16 [EC:3.6.4.13]+ko03040//Spliceosome;K12815//pre-mRNA-splicing factor ATP-dependent RNA helicase DHX38/PRP16 [EC:3.…	XP_020675961.1|0.0e+00|pre-mRNA-splicing factor ATP-dependent RNA helicase DEAH7 isoform X1 [Dendrobium catenatum]	GO:0044238//primary metabolic process;GO:0090304//nucleic acid metabolic process;GO:0043170//macromolecule metabolic process;GO:0016070//RNA metabolic process;GO:0006725//cellular aromatic compound metabolic process;GO:1901360//organic cyclic compound metabolic process;GO:0000398//mRNA splicing, via spliceosome;GO:0010467//gene expression;GO:0008152//metabolic process;GO:0034641//cellular nitroge…
110094954	2.92	3.81	4.1	4.45	4.69	6.25	0.594691	0.0225769	0.00724554		Leucine-rich repeat transmembrane protein kinase (best arabidopsis hit)	K04733//interleukin-1 receptor-associated kinase 4 [EC:2.7.11.1];K04733//interleukin-1 receptor-associated kinase 4 [EC:2.7.11.1];K04733//interleukin-1 receptor-associated kinase 4 [EC:2.7.11.1];K04733//interleukin-1 receptor-associated kinase 4 [EC:2.7.11.1];K04733//interleukin-1 receptor-associated kinase 4 [EC:2.7.11.1];K04733//interleukin-1 receptor-associated kinase 4 [EC:2.7.11.1];K04733//i…	XP_028550366.1|0.0e+00|probable leucine-rich repeat receptor-like serine/threonine-protein kinase At3g14840 isoform X4 [Dendrobium catenatum]
110094967	17.19	14.7	17.26	32	25.73	26.02	0.859568	8.31789e-06	1.00274e-06			K08269//serine/threonine-protein kinase ULK2 [EC:2.7.11.1]+ko04136//Autophagy - other;K08269//serine/threonine-protein kinase ULK2 [EC:2.7.11.1]+ko04136//Autophagy - other;K08269//serine/threonine-protein kinase ULK2 [EC:2.7.11.1]+ko04136//Autophagy - other;K08269//serine/threonine-protein kinase ULK2 [EC:2.7.11.1]+ko04136//Autophagy - other;K08269//serine/threonine-protein kinase ULK2 [EC:2.7.11…	XP_020675982.1|0.0e+00|serine/threonine-protein kinase ATG1c isoform X1 [Dendrobium catenatum]	GO:0097367//carbohydrate derivative binding;GO:0016301//kinase activity;GO:1901363//heterocyclic compound binding;GO:0016772//transferase activity, transferring phosphorus-containing groups;GO:1901265//nucleoside phosphate binding;GO:0004672//protein kinase activity;GO:0036094//small molecule binding;GO:0003824//catalytic activity;GO:0030554//adenyl nucleotide binding;GO:0043167//ion binding;GO:0…
110094969	42.87	37.62	44.88	15.31	19.43	22.66	-0.812158	0.000146091	2.31125e-05			K01930//folylpolyglutamate synthase [EC:6.3.2.17]+ko01100//Metabolic pathways+ko00790//Folate biosynthesis;K01930//folylpolyglutamate synthase [EC:6.3.2.17]+ko01100//Metabolic pathways+ko00790//Folate biosynthesis;K01930//folylpolyglutamate synthase [EC:6.3.2.17]+ko01100//Metabolic pathways+ko00790//Folate biosynthesis;K01930//folylpolyglutamate synthase [EC:6.3.2.17]+ko01100//Metabolic pathways+…	XP_020675985.2|1.2e-248|LOW QUALITY PROTEIN: folylpolyglutamate synthase-like [Dendrobium catenatum]	GO:0044281//small molecule metabolic process;GO:0044237//cellular metabolic process;GO:0008152//metabolic process;GO:0006730//one-carbon metabolic process;GO:0009987//cellular process;GO:0016881//acid-amino acid ligase activity;GO:0004326//tetrahydrofolylpolyglutamate synthase activity;GO:0046872//metal ion binding;GO:0097159//organic cyclic compound binding;GO:1901363//heterocyclic compound bind…
110094970	23.69	27.35	21.06	24.73	18.61	23.48	0.160234	0.534577	0.380273			K09480//digalactosyldiacylglycerol synthase [EC:2.4.1.241]+ko01100//Metabolic pathways+ko00561//Glycerolipid metabolism	XP_020588213.1|6.6e-237|digalactosyldiacylglycerol synthase 2, chloroplastic isoform X1 [Phalaenopsis equestris]	GO:1901576//organic substance biosynthetic process;GO:0044249//cellular biosynthetic process;GO:0044237//cellular metabolic process;GO:0071704//organic substance metabolic process;GO:0006664//glycolipid metabolic process;GO:1903509//liposaccharide metabolic process;GO:0046467//membrane lipid biosynthetic process;GO:0019375//galactolipid biosynthetic process;GO:1901137//carbohydrate derivative bio…
110094990	33.61	40.5	35.57	30.77	21.81	26.79	-0.185313	0.455595	0.30259			K01307//gamma-glutamyl hydrolase [EC:3.4.19.9]+ko00790//Folate biosynthesis;K01307//gamma-glutamyl hydrolase [EC:3.4.19.9]+ko00790//Folate biosynthesis	XP_020676011.1|2.5e-201|gamma-glutamyl hydrolase 2 [Dendrobium catenatum]	GO:0042558//pteridine-containing compound metabolic process;GO:1901360//organic cyclic compound metabolic process;GO:0006725//cellular aromatic compound metabolic process;GO:0019752//carboxylic acid metabolic process;GO:0071704//organic substance metabolic process;GO:0034641//cellular nitrogen compound metabolic process;GO:1901564//organonitrogen compound metabolic process;GO:0006760//folic acid-…
110095006	12.69	15.07	12.79	3.91	4.03	5.24	-1.33066	6.70811e-09	4.76443e-10				XP_020676027.1|2.9e-274|uncharacterized GPI-anchored protein At1g61900 isoform X1 [Dendrobium catenatum]	GO:0110165//cellular anatomical entity;GO:0005886//plasma membrane;GO:0016020//membrane;GO:0071944//cell periphery;GO:0016021//integral component of membrane;GO:0031224//intrinsic component of membrane;
110095009	10.58	12.09	11.67	5.7	6.09	6.45	-0.565092	0.0359595	0.0125384			K11423//histone-lysine N-methyltransferase SETD2 [EC:2.1.1.43]+ko00310//Lysine degradation;K11423//histone-lysine N-methyltransferase SETD2 [EC:2.1.1.43]+ko00310//Lysine degradation;K11423//histone-lysine N-methyltransferase SETD2 [EC:2.1.1.43]+ko00310//Lysine degradation	XP_028553618.1|9.4e-177|histone-lysine N-methyltransferase ASHH3-like [Dendrobium catenatum]	GO:0008152//metabolic process;GO:0032259//methylation;GO:0005622//intracellular;GO:0043229//intracellular organelle;GO:0043231//intracellular membrane-bounded organelle;GO:0043227//membrane-bounded organelle;GO:0005634//nucleus;GO:0043226//organelle;GO:0110165//cellular anatomical entity;GO:0003824//catalytic activity;GO:0008168//methyltransferase activity;GO:0016740//transferase activity;GO:0016…
110095018	4.76	5.77	5.31	9.19	8.68	10.82	1.20325	4.46148e-10	2.72959e-11			K12353//sphingomyelin phosphodiesterase 4 [EC:3.1.4.12]+ko00600//Sphingolipid metabolism+ko01100//Metabolic pathways;K12353//sphingomyelin phosphodiesterase 4 [EC:3.1.4.12]+ko00600//Sphingolipid metabolism+ko01100//Metabolic pathways	XP_020676041.1|0.0e+00|uncharacterized protein LOC110095018 [Dendrobium catenatum]	GO:0031224//intrinsic component of membrane;GO:0016021//integral component of membrane;GO:0110165//cellular anatomical entity;GO:0016020//membrane;
110095026	8.03	7.2	9.73	16.28	17.22	11.42	1.13813	0.00164876	0.00034898		RING/U-box superfamily protein (best arabidopsis hit)	K19041//E3 ubiquitin-protein ligase RNF38/44 [EC:2.3.2.27];K19041//E3 ubiquitin-protein ligase RNF38/44 [EC:2.3.2.27];K19041//E3 ubiquitin-protein ligase RNF38/44 [EC:2.3.2.27]	XP_020676048.1|2.7e-152|NEP1-interacting protein-like 1 [Dendrobium catenatum]	GO:0016020//membrane;GO:0110165//cellular anatomical entity;GO:0031224//intrinsic component of membrane;GO:0016021//integral component of membrane;
110095027	53.55	50.44	50.34	41.11	38.55	43.84	-0.0217785	0.922183	0.874352			K01102//pyruvate dehydrogenase phosphatase [EC:3.1.3.43];K01102//pyruvate dehydrogenase phosphatase [EC:3.1.3.43];K01102//pyruvate dehydrogenase phosphatase [EC:3.1.3.43]	XP_020676050.1|5.3e-228|probable protein phosphatase 2C 60 isoform X1 [Dendrobium catenatum]	GO:0043169//cation binding;GO:0043167//ion binding;GO:0005488//binding;GO:0004722//protein serine/threonine phosphatase activity;GO:0046872//metal ion binding;GO:0016788//hydrolase activity, acting on ester bonds;GO:0140096//catalytic activity, acting on a protein;GO:0003824//catalytic activity;GO:0016787//hydrolase activity;GO:0016791//phosphatase activity;GO:0004721//phosphoprotein phosphatase …
110095042	6.28	6.21	7.21	2.7	3.48	5	-0.577668	0.108306	0.0475126			K18328//lariat debranching enzyme [EC:3.1.-.-];K07442//tRNA (adenine57-N1/adenine58-N1)-methyltransferase catalytic subunit [EC:2.1.1.219 2.1.1.220];K13342//peroxin-5+ko04146//Peroxisome;K13356//alcohol-forming fatty acyl-CoA reductase [EC:1.2.1.84]+ko04146//Peroxisome+ko00073//Cutin, suberine and wax biosynthesis;K18328//lariat debranching enzyme [EC:3.1.-.-];K07442//tRNA (adenine57-N1/adenine58…	XP_020676067.1|3.5e-88|uncharacterized protein LOC110095042 [Dendrobium catenatum]
110095063	13.29	15.09	17.75	5.09	7.54	8.67	-0.774974	0.0181005	0.0055858			K10743//ribonuclease H2 subunit A [EC:3.1.26.4]+ko03030//DNA replication;K10743//ribonuclease H2 subunit A [EC:3.1.26.4]+ko03030//DNA replication;K10743//ribonuclease H2 subunit A [EC:3.1.26.4]+ko03030//DNA replication;K10743//ribonuclease H2 subunit A [EC:3.1.26.4]+ko03030//DNA replication;K10743//ribonuclease H2 subunit A [EC:3.1.26.4]+ko03030//DNA replication;K10743//ribonuclease H2 subunit A …	XP_020676143.1|5.0e-96|ribonuclease H2 subunit A isoform X4 [Dendrobium catenatum]	GO:0016893//endonuclease activity, active with either ribo- or deoxyribonucleic acids and producing 5'-phosphomonoesters;GO:0004518//nuclease activity;GO:0016788//hydrolase activity, acting on ester bonds;GO:0004540//ribonuclease activity;GO:0016891//endoribonuclease activity, producing 5'-phosphomonoesters;GO:0003676//nucleic acid binding;GO:0140098//catalytic activity, acting on RNA;GO:0003824/…
110095068	44.98	38.71	43.39	42.05	38.44	42.03	0.232607	0.212508	0.109753			K13412//calcium-dependent protein kinase [EC:2.7.11.1]+ko04626//Plant-pathogen interaction	XP_020574902.1|2.0e-292|calcium-dependent protein kinase 26-like [Phalaenopsis equestris]	GO:0003824//catalytic activity;GO:0000166//nucleotide binding;GO:0005524//ATP binding;GO:0016772//transferase activity, transferring phosphorus-containing groups;GO:0043167//ion binding;GO:0004672//protein kinase activity;GO:0140096//catalytic activity, acting on a protein;GO:0097367//carbohydrate derivative binding;GO:1901363//heterocyclic compound binding;GO:0046872//metal ion binding;GO:003563…
110095089	14.23	15.29	20.52	16.64	11.11	19.29	0.269704	0.284913	0.160768			K14568//rRNA small subunit pseudouridine methyltransferase Nep1 [EC:2.1.1.260]+ko03008//Ribosome biogenesis in eukaryotes;K13356//alcohol-forming fatty acyl-CoA reductase [EC:1.2.1.84]+ko04146//Peroxisome+ko00073//Cutin, suberine and wax biosynthesis;K14568//rRNA small subunit pseudouridine methyltransferase Nep1 [EC:2.1.1.260]+ko03008//Ribosome biogenesis in eukaryotes;K13356//alcohol-forming fa…	XP_020676130.1|0.0e+00|uncharacterized protein LOC110095089 isoform X2 [Dendrobium catenatum]
110095092	23.75	23.5	26.58	14.95	15.93	20.88	-0.219594	0.275885	0.154201			K01148//poly(A)-specific ribonuclease [EC:3.1.13.4]+ko03018//RNA degradation;K01148//poly(A)-specific ribonuclease [EC:3.1.13.4]+ko03018//RNA degradation;K01148//poly(A)-specific ribonuclease [EC:3.1.13.4]+ko03018//RNA degradation;K01148//poly(A)-specific ribonuclease [EC:3.1.13.4]+ko03018//RNA degradation;K01148//poly(A)-specific ribonuclease [EC:3.1.13.4]+ko03018//RNA degradation;K01148//poly(A…	XP_028554750.1|0.0e+00|CRM-domain containing factor CFM2, chloroplastic isoform X1 [Dendrobium catenatum]	GO:0005488//binding;GO:0097159//organic cyclic compound binding;GO:0003723//RNA binding;GO:1901363//heterocyclic compound binding;GO:0003676//nucleic acid binding;
110095099	41.17	35.99	40.72	29.47	22.89	34.94	-0.172907	0.333378	0.198005			K03686//molecular chaperone DnaJ;K03686//molecular chaperone DnaJ	XP_020676152.1|9.9e-283|uncharacterized protein LOC110095099 [Dendrobium catenatum]	GO:0006457//protein folding;GO:0006950//response to stress;GO:0050896//response to stimulus;GO:0009987//cellular process;GO:0009266//response to temperature stimulus;GO:0009628//response to abiotic stimulus;GO:0009408//response to heat;GO:0032553//ribonucleotide binding;GO:0043167//ion binding;GO:0043168//anion binding;GO:0043169//cation binding;GO:0017076//purine nucleotide binding;GO:1901265//n…
110095100	69.36	46.4	63.87	85.58	41.01	71.31	1.03635	0.000202985	3.32156e-05	bZIP		K04450//cyclic AMP-dependent transcription factor ATF-2;K09060//plant G-box-binding factor;K04450//cyclic AMP-dependent transcription factor ATF-2;K06630//14-3-3 protein epsilon;K02988//small subunit ribosomal protein S5+ko03010//Ribosome;K03231//elongation factor 1-alpha+ko03013//RNA transport;K01426//amidase [EC:3.5.1.4]+ko00380//Tryptophan metabolism+ko00330//Arginine and proline metabolism+ko…	XP_020676154.1|1.4e-201|bZIP transcription factor RISBZ4 [Dendrobium catenatum]	GO:0003700//DNA-binding transcription factor activity;GO:0140110//transcription regulator activity;
110095112	2.41	2.36	2.04	2.34	2.84	3.29	0.578219	0.137391	0.0637769			K09510//DnaJ homolog subfamily B member 4;K03686//molecular chaperone DnaJ;K09529//DnaJ homolog subfamily C member 9;K09510//DnaJ homolog subfamily B member 4;K03686//molecular chaperone DnaJ;K09529//DnaJ homolog subfamily C member 9	XP_020676171.1|2.9e-217|chaperone protein dnaJ 10 isoform X1 [Dendrobium catenatum]
110095128	11.84	12.73	12.49	7.18	6.36	8.79	-0.376856	0.0858297	0.0358977			K05909//laccase [EC:1.10.3.2];K05909//laccase [EC:1.10.3.2];K13126//polyadenylate-binding protein+ko03015//mRNA surveillance pathway+ko03018//RNA degradation+ko03013//RNA transport;K13161//heterogeneous nuclear ribonucleoprotein R;K13126//polyadenylate-binding protein+ko03015//mRNA surveillance pathway+ko03018//RNA degradation+ko03013//RNA transport;K13161//heterogeneous nuclear ribonucleoprotein…	XP_028550999.1|5.6e-98|uncharacterized protein LOC110095128 isoform X3 [Dendrobium catenatum]
110095132	7.48	7.78	9.01	19.74	9.9	18.27	1.45607	1.07131e-09	6.88546e-11			K08518//syntaxin-binding protein 5;K08518//syntaxin-binding protein 5;K08518//syntaxin-binding protein 5;K08518//syntaxin-binding protein 5	XP_020676204.1|0.0e+00|uncharacterized protein LOC110095132 isoform X1 [Dendrobium catenatum]
110095135	12.94	12.29	14.55	17.62	13.47	19.69	0.657767	0.00010344	1.57165e-05			K12858//ATP-dependent RNA helicase DDX23/PRP28 [EC:3.6.4.13]+ko03040//Spliceosome;K14806//ATP-dependent RNA helicase DDX31/DBP7 [EC:3.6.4.13];K12858//ATP-dependent RNA helicase DDX23/PRP28 [EC:3.6.4.13]+ko03040//Spliceosome;K14806//ATP-dependent RNA helicase DDX31/DBP7 [EC:3.6.4.13];K12858//ATP-dependent RNA helicase DDX23/PRP28 [EC:3.6.4.13]+ko03040//Spliceosome;K14806//ATP-dependent RNA helicas…	PKU61871.1|2.5e-255|DEAD-box ATP-dependent RNA helicase 22 [Dendrobium catenatum]	GO:0031224//intrinsic component of membrane;GO:0016020//membrane;GO:0110165//cellular anatomical entity;GO:0016021//integral component of membrane;GO:0016887//ATPase activity;GO:0017076//purine nucleotide binding;GO:0003676//nucleic acid binding;GO:0043168//anion binding;GO:0017111//nucleoside-triphosphatase activity;GO:1901363//heterocyclic compound binding;GO:0097367//carbohydrate derivative bi…
110095149	8.32	8.54	11.64	9.81	7.03	10.33	0.194463	0.451284	0.298404			K05285//phosphatidylinositol glycan, class N [EC:2.7.-.-]+ko01100//Metabolic pathways+ko00563//Glycosylphosphatidylinositol (GPI)-anchor biosynthesis;K05285//phosphatidylinositol glycan, class N [EC:2.7.-.-]+ko01100//Metabolic pathways+ko00563//Glycosylphosphatidylinositol (GPI)-anchor biosynthesis;K05285//phosphatidylinositol glycan, class N [EC:2.7.-.-]+ko01100//Metabolic pathways+ko00563//Glyc…	XP_020676240.1|0.0e+00|GPI ethanolamine phosphate transferase 1 isoform X2 [Dendrobium catenatum]	GO:0006807//nitrogen compound metabolic process;GO:0006796//phosphate-containing compound metabolic process;GO:0006650//glycerophospholipid metabolic process;GO:0009059//macromolecule biosynthetic process;GO:1901564//organonitrogen compound metabolic process;GO:0046467//membrane lipid biosynthetic process;GO:0006464//cellular protein modification process;GO:1901566//organonitrogen compound biosyn…
110095153	11.73	8.07	9.6	5.79	5.55	7.49	-0.250603	0.454403	0.301438			K05750//NCK-associated protein 1;K13699//abhydrolase domain-containing protein 5 [EC:2.3.1.51];K05750//NCK-associated protein 1;K05750//NCK-associated protein 1;K05750//NCK-associated protein 1;K05750//NCK-associated protein 1;K05750//NCK-associated protein 1	XP_028551002.1|2.0e-138|uncharacterized protein LOC110095153 isoform X2 [Dendrobium catenatum]
110095164	18.7	20.13	19.45	2.95	3.32	5.9	-2.00906	2.93212e-15	1.09369e-16			K09838//zeaxanthin epoxidase [EC:1.14.15.21]+ko00906//Carotenoid biosynthesis+ko01100//Metabolic pathways+ko01110//Biosynthesis of secondary metabolites;K09838//zeaxanthin epoxidase [EC:1.14.15.21]+ko00906//Carotenoid biosynthesis+ko01100//Metabolic pathways+ko01110//Biosynthesis of secondary metabolites;K01191//alpha-mannosidase [EC:3.2.1.24]+ko00511//Other glycan degradation;K09838//zeaxanthin …	XP_020676242.1|6.7e-248|uncharacterized protein LOC110095164 isoform X1 [Dendrobium catenatum]
110095166	3.8	3.97	5.75	8.89	7.28	9.24	0.987848	9.3266e-05	1.3973e-05			K01278//dipeptidyl-peptidase 4 [EC:3.4.14.5];K01278//dipeptidyl-peptidase 4 [EC:3.4.14.5];K01278//dipeptidyl-peptidase 4 [EC:3.4.14.5];K01278//dipeptidyl-peptidase 4 [EC:3.4.14.5];K01278//dipeptidyl-peptidase 4 [EC:3.4.14.5];K01278//dipeptidyl-peptidase 4 [EC:3.4.14.5]	XP_028554143.1|0.0e+00|uncharacterized protein LOC110095166 [Dendrobium catenatum]	GO:0003824//catalytic activity;GO:0016787//hydrolase activity;GO:0008236//serine-type peptidase activity;GO:0016825//hydrolase activity, acting on acid phosphorus-nitrogen bonds;GO:0070011//peptidase activity, acting on L-amino acid peptides;GO:0008233//peptidase activity;GO:0017171//serine hydrolase activity;GO:0140096//catalytic activity, acting on a protein;
110095167	32.45	33.18	36.33	8.36	8.75	11.96	-1.41164	1.94553e-10	1.12761e-11				XP_020676246.1|2.0e-110|uncharacterized protein LOC110095167 isoform X1 [Dendrobium catenatum]
110095170	6.16	7.25	9.37	7.53	6.12	9.27	0.273886	0.316921	0.185195			K00784//ribonuclease Z [EC:3.1.26.11]+ko03013//RNA transport;K00784//ribonuclease Z [EC:3.1.26.11]+ko03013//RNA transport;K00784//ribonuclease Z [EC:3.1.26.11]+ko03013//RNA transport	XP_020676249.1|0.0e+00|tRNase Z TRZ3, mitochondrial isoform X1 [Dendrobium catenatum]	GO:0034641//cellular nitrogen compound metabolic process;GO:0008033//tRNA processing;GO:0042780//tRNA 3'-end processing;GO:0071704//organic substance metabolic process;GO:0044237//cellular metabolic process;GO:0031123//RNA 3'-end processing;GO:0042779//tRNA 3'-trailer cleavage;GO:0009987//cellular process;GO:0006396//RNA processing;GO:1901360//organic cyclic compound metabolic process;GO:0016070/…
110095171	14.68	17.36	18.95	13.22	11.08	17.61	-0.0772944	0.767675	0.643208			K14552//NET1-associated nuclear protein 1 (U3 small nucleolar RNA-associated protein 17)+ko03008//Ribosome biogenesis in eukaryotes;K14552//NET1-associated nuclear protein 1 (U3 small nucleolar RNA-associated protein 17)+ko03008//Ribosome biogenesis in eukaryotes	XP_028551260.1|0.0e+00|WD repeat-containing protein 75 [Dendrobium catenatum]
110095176	5.91	5.21	5.93	10.47	6.29	9.97	0.387199	0.0723753	0.0290377				XP_028554151.1|0.0e+00|uncharacterized protein LOC110095176 isoform X1 [Dendrobium catenatum]	GO:0031224//intrinsic component of membrane;GO:0016021//integral component of membrane;GO:0110165//cellular anatomical entity;GO:0016020//membrane;
110095186	19.54	17.37	17.81	14.22	11.05	17.01	-0.104771	0.66161	0.513775			K14566//U3 small nucleolar RNA-associated protein 24+ko03008//Ribosome biogenesis in eukaryotes;K03686//molecular chaperone DnaJ;K14566//U3 small nucleolar RNA-associated protein 24+ko03008//Ribosome biogenesis in eukaryotes;K03686//molecular chaperone DnaJ;K14566//U3 small nucleolar RNA-associated protein 24+ko03008//Ribosome biogenesis in eukaryotes;K03686//molecular chaperone DnaJ	XP_020676280.1|4.7e-236|chaperone protein dnaJ 16 [Dendrobium catenatum]
110095188	37.23	29.68	38.66	30.43	29.44	37.01	0.156261	0.486147	0.330987			K13201//nucleolysin TIA-1/TIAR	XP_020676278.1|9.4e-217|uncharacterized protein LOC110095188 [Dendrobium catenatum]
110095189	18.15	14.83	15.48	13.74	10.11	18.35	0.0513555	0.867142	0.796099			K15356//GDP-mannose transporter;K15281//solute carrier family 35;K15356//GDP-mannose transporter;K15281//solute carrier family 35;K15356//GDP-mannose transporter;K15281//solute carrier family 35;K15356//GDP-mannose transporter;K15281//solute carrier family 35;K15356//GDP-mannose transporter;K15281//solute carrier family 35	XP_028554142.1|6.5e-263|GDP-fucose transporter 1-like isoform X2 [Dendrobium catenatum]	GO:0043229//intracellular organelle;GO:0016021//integral component of membrane;GO:0005737//cytoplasm;GO:0016020//membrane;GO:0110165//cellular anatomical entity;GO:0031224//intrinsic component of membrane;GO:0043227//membrane-bounded organelle;GO:0043231//intracellular membrane-bounded organelle;GO:0012505//endomembrane system;GO:0043226//organelle;GO:0005794//Golgi apparatus;GO:0005622//intracel…
110095199	4.67	3.19	3.85	8.09	4.65	5.43	0.847378	0.0238523	0.00772825			K10532//heparan-alpha-glucosaminide N-acetyltransferase [EC:2.3.1.78]+ko00531//Glycosaminoglycan degradation+ko01100//Metabolic pathways;K10532//heparan-alpha-glucosaminide N-acetyltransferase [EC:2.3.1.78]+ko00531//Glycosaminoglycan degradation+ko01100//Metabolic pathways;K10532//heparan-alpha-glucosaminide N-acetyltransferase [EC:2.3.1.78]+ko00531//Glycosaminoglycan degradation+ko01100//Metabol…	XP_028553019.1|1.1e-249|heparan-alpha-glucosaminide N-acetyltransferase isoform X1 [Dendrobium catenatum]	GO:0016021//integral component of membrane;GO:0016020//membrane;GO:0031224//intrinsic component of membrane;GO:0110165//cellular anatomical entity;GO:0016740//transferase activity;GO:0003824//catalytic activity;
110095204	20.39	18.04	17.55	12.03	7.24	11.68	-0.588783	0.0129863	0.00377195			K18756//protein bicaudal C;K18756//protein bicaudal C;K18756//protein bicaudal C	XP_028547687.1|6.2e-201|uncharacterized protein LOC110095204 isoform X2 [Dendrobium catenatum]
110095231	20.9	17.33	18.07	28.7	17.52	26.31	0.64017	0.00202842	0.000443039			K12812//ATP-dependent RNA helicase UAP56/SUB2 [EC:3.6.4.13]+ko03040//Spliceosome+ko03015//mRNA surveillance pathway+ko03013//RNA transport;K04733//interleukin-1 receptor-associated kinase 4 [EC:2.7.11.1];K19307//25S rRNA (uracil2634-N3)-methyltransferase [EC:2.1.1.313];K18081//myotubularin-related protein 1/2 [EC:3.1.3.64 3.1.3.95]+ko01100//Metabolic pathways+ko04070//Phosphatidylinositol signali…	XP_020676336.1|0.0e+00|uncharacterized protein LOC110095231 isoform X1 [Dendrobium catenatum]
110095246	63.68	57.04	62.39	34.74	22.87	44.11	-0.608971	0.00269475	0.000611416			K15111//solute carrier family 25 (mitochondrial S-adenosylmethionine transporter), member 26;K15111//solute carrier family 25 (mitochondrial S-adenosylmethionine transporter), member 26;K15111//solute carrier family 25 (mitochondrial S-adenosylmethionine transporter), member 26;K15111//solute carrier family 25 (mitochondrial S-adenosylmethionine transporter), member 26;K15111//solute carrier fami…	XP_028555953.1|3.9e-182|S-adenosylmethionine carrier 1, chloroplastic/mitochondrial isoform X3 [Dendrobium catenatum]
110095260	4.59	3.24	4.09	3.34	3.19	4.06	-0.0145383	0.970214	0.952257				XP_020676375.1|2.1e-290|uncharacterized protein LOC110095260 isoform X1 [Dendrobium catenatum]
110095274	18.92	19.37	24.6	23.77	17.72	21.58	0.285959	0.171428	0.0839885			K10696//E3 ubiquitin-protein ligase BRE1 [EC:2.3.2.27];K10696//E3 ubiquitin-protein ligase BRE1 [EC:2.3.2.27];K10696//E3 ubiquitin-protein ligase BRE1 [EC:2.3.2.27]	XP_020585211.1|0.0e+00|E3 ubiquitin-protein ligase BRE1-like 1 [Phalaenopsis equestris]	GO:0071704//organic substance metabolic process;GO:0016574//histone ubiquitination;GO:0009987//cellular process;GO:0032446//protein modification by small protein conjugation;GO:0006513//protein monoubiquitination;GO:0006807//nitrogen compound metabolic process;GO:0019538//protein metabolic process;GO:0008152//metabolic process;GO:0016567//protein ubiquitination;GO:0043412//macromolecule modificat…
110095300	6.9	8.06	8.07	8.21	9.08	10.29	0.523137	0.0261924	0.00861942				XP_028555928.1|1.3e-304|uncharacterized protein LOC110095300 [Dendrobium catenatum]	GO:0110165//cellular anatomical entity;GO:0031224//intrinsic component of membrane;GO:0016020//membrane;GO:0016021//integral component of membrane;
110095314	18.05	17.29	16.26	25.69	17.21	19.17	1.54965	9.72147e-15	3.8012e-16			K12135//zinc finger protein CONSTANS+ko04712//Circadian rhythm - plant;K12135//zinc finger protein CONSTANS+ko04712//Circadian rhythm - plant;K12135//zinc finger protein CONSTANS+ko04712//Circadian rhythm - plant;K12135//zinc finger protein CONSTANS+ko04712//Circadian rhythm - plant;K12135//zinc finger protein CONSTANS+ko04712//Circadian rhythm - plant	XP_020676467.1|2.7e-169|B-box zinc finger protein 22 [Dendrobium catenatum]	GO:0046872//metal ion binding;GO:0046914//transition metal ion binding;GO:0043167//ion binding;GO:0008270//zinc ion binding;GO:0043169//cation binding;GO:0005488//binding;
110095315	57.68	65.75	57.65	22.99	20.75	32.59	-0.928647	2.5302e-06	2.7576e-07				XP_028550372.1|2.0e-108|cyclic phosphodiesterase isoform X1 [Dendrobium catenatum]	GO:0042578//phosphoric ester hydrolase activity;GO:0016788//hydrolase activity, acting on ester bonds;GO:0008081//phosphoric diester hydrolase activity;GO:0016874//ligase activity;GO:0003824//catalytic activity;GO:0016787//hydrolase activity;
110095316	15.26	14.62	16.9	12.13	9.3	13.26	-0.154767	0.421186	0.271373			K02218//casein kinase 1 [EC:2.7.11.1];K08960//casein kinase 1, epsilon [EC:2.7.11.1];K02218//casein kinase 1 [EC:2.7.11.1];K08960//casein kinase 1, epsilon [EC:2.7.11.1];K08960//casein kinase 1, epsilon [EC:2.7.11.1];K02218//casein kinase 1 [EC:2.7.11.1];K02218//casein kinase 1 [EC:2.7.11.1];K08960//casein kinase 1, epsilon [EC:2.7.11.1]	XP_028550388.1|0.0e+00|casein kinase 1-like protein HD16 isoform X1 [Dendrobium catenatum]	GO:0006807//nitrogen compound metabolic process;GO:0018105//peptidyl-serine phosphorylation;GO:0044237//cellular metabolic process;GO:0019538//protein metabolic process;GO:0006796//phosphate-containing compound metabolic process;GO:0009987//cellular process;GO:0044238//primary metabolic process;GO:0044267//cellular protein metabolic process;GO:0006793//phosphorus metabolic process;GO:0018193//pep…
110095319	9.3	10.43	9.68	8.16	9.01	11.9	0.207146	0.451284	0.298412			K15463//tRNA A64-2'-O-ribosylphosphate transferase [EC:2.4.2.-];K15463//tRNA A64-2'-O-ribosylphosphate transferase [EC:2.4.2.-];K15463//tRNA A64-2'-O-ribosylphosphate transferase [EC:2.4.2.-];K15463//tRNA A64-2'-O-ribosylphosphate transferase [EC:2.4.2.-]	XP_028550395.1|9.0e-296|uncharacterized protein C3F10.06c isoform X2 [Dendrobium catenatum]	GO:0009987//cellular process;GO:0019538//protein metabolic process;GO:0071704//organic substance metabolic process;GO:0006400//tRNA modification;GO:0006725//cellular aromatic compound metabolic process;GO:0009451//RNA modification;GO:0006807//nitrogen compound metabolic process;GO:0044260//cellular macromolecule metabolic process;GO:0044267//cellular protein metabolic process;GO:0008033//tRNA pro…
110095383	23.29	20.92	19.71	9.5	9.03	12.35	-0.500627	0.027749	0.0092321	G2-like		K01940//argininosuccinate synthase [EC:6.3.4.5]+ko00250//Alanine, aspartate and glutamate metabolism+ko00220//Arginine biosynthesis+ko01230//Biosynthesis of amino acids+ko01100//Metabolic pathways+ko01110//Biosynthesis of secondary metabolites;K14491//two-component response regulator ARR-B family+ko04075//Plant hormone signal transduction;K01940//argininosuccinate synthase [EC:6.3.4.5]+ko00250//A…	XP_028552881.1|1.1e-244|protein PHOSPHATE STARVATION RESPONSE 3 [Dendrobium catenatum]	GO:0043229//intracellular organelle;GO:0043226//organelle;GO:0110165//cellular anatomical entity;GO:0005634//nucleus;GO:0043231//intracellular membrane-bounded organelle;GO:0043227//membrane-bounded organelle;GO:0005622//intracellular;GO:1901363//heterocyclic compound binding;GO:0003677//DNA binding;GO:0003676//nucleic acid binding;GO:0005488//binding;GO:0097159//organic cyclic compound binding;
110095392	14.43	14.88	15.66	14.77	11	10.88	0.141097	0.608212	0.455608			K03351//anaphase-promoting complex subunit 4+ko04120//Ubiquitin mediated proteolysis;K03351//anaphase-promoting complex subunit 4+ko04120//Ubiquitin mediated proteolysis;K03351//anaphase-promoting complex subunit 4+ko04120//Ubiquitin mediated proteolysis;K03351//anaphase-promoting complex subunit 4+ko04120//Ubiquitin mediated proteolysis;K03351//anaphase-promoting complex subunit 4+ko04120//Ubiqu…	XP_020676579.1|0.0e+00|anaphase-promoting complex subunit 4 isoform X2 [Dendrobium catenatum]	GO:0051726//regulation of cell cycle;GO:0043170//macromolecule metabolic process;GO:0050789//regulation of biological process;GO:0051128//regulation of cellular component organization;GO:0051983//regulation of chromosome segregation;GO:1905818//regulation of chromosome separation;GO:1901990//regulation of mitotic cell cycle phase transition;GO:0044265//cellular macromolecule catabolic process;GO:…
110095397	23.37	21.18	25.33	20.75	14.87	20.88	-0.053576	0.809534	0.716052			K21989//calcium permeable stress-gated cation channel;K21989//calcium permeable stress-gated cation channel;K21989//calcium permeable stress-gated cation channel;K21989//calcium permeable stress-gated cation channel	XP_020676588.1|0.0e+00|calmodulin-binding protein 60 B-like isoform X1 [Dendrobium catenatum]	GO:0005515//protein binding;GO:0005488//binding;GO:0005516//calmodulin binding;
110095408	5.13	7.93	6.72	7.07	7.28	6.83	0.391997	0.261571	0.144145				XP_020676620.1|1.6e-176|uncharacterized protein LOC110095408 isoform X3 [Dendrobium catenatum]	GO:0016020//membrane;GO:0016021//integral component of membrane;GO:0031224//intrinsic component of membrane;GO:0110165//cellular anatomical entity;GO:0003824//catalytic activity;
110095412	0.89	0.8	1.01	2.82	1.77	2.19	1.5617	0.00158467	0.000333736	NAC			XP_020676606.1|4.7e-161|NAC domain-containing protein 73 [Dendrobium catenatum]	GO:0006355//regulation of transcription, DNA-templated;GO:2001141//regulation of RNA biosynthetic process;GO:0080090//regulation of primary metabolic process;GO:0009889//regulation of biosynthetic process;GO:2000112//regulation of cellular macromolecule biosynthetic process;GO:0060255//regulation of macromolecule metabolic process;GO:0010468//regulation of gene expression;GO:0065007//biological r…
110095426	4.36	4.76	4.75	17.81	12.19	11.38	1.8595	4.64589e-12	2.27024e-13			K13412//calcium-dependent protein kinase [EC:2.7.11.1]+ko04626//Plant-pathogen interaction;K13412//calcium-dependent protein kinase [EC:2.7.11.1]+ko04626//Plant-pathogen interaction;K13412//calcium-dependent protein kinase [EC:2.7.11.1]+ko04626//Plant-pathogen interaction	XP_020676624.1|9.3e-295|calcium and calcium/calmodulin-dependent serine/threonine-protein kinase [Dendrobium catenatum]	GO:0043170//macromolecule metabolic process;GO:0051716//cellular response to stimulus;GO:0044267//cellular protein metabolic process;GO:0018193//peptidyl-amino acid modification;GO:0006468//protein phosphorylation;GO:0007154//cell communication;GO:0023052//signaling;GO:0018105//peptidyl-serine phosphorylation;GO:0046777//protein autophosphorylation;GO:0036211//protein modification process;GO:0006…
110095439	52.68	54.65	48.25	16.95	17.13	22.44	-1.13522	4.7601e-11	2.5908e-12			K05747//Wiskott-Aldrich syndrome protein+ko04144//Endocytosis;K06911//uncharacterized protein;K05747//Wiskott-Aldrich syndrome protein+ko04144//Endocytosis	XP_028547712.1|3.5e-93|pirin-like protein At1g50590 isoform X2 [Dendrobium catenatum]
110095452	27.13	29.05	30.17	48.38	36.93	51.29	0.894214	1.25543e-11	6.47831e-13			K11594//ATP-dependent RNA helicase DDX3X [EC:3.6.4.13];K11594//ATP-dependent RNA helicase DDX3X [EC:3.6.4.13]	XP_004981371.1|4.6e-266|DEAD-box ATP-dependent RNA helicase 37 [Setaria italica]	GO:0005622//intracellular;GO:0005634//nucleus;GO:0036464//cytoplasmic ribonucleoprotein granule;GO:0099080//supramolecular complex;GO:0035770//ribonucleoprotein granule;GO:0043229//intracellular organelle;GO:0043228//non-membrane-bounded organelle;GO:0060293//germ plasm;GO:0043226//organelle;GO:0043186//P granule;GO:0005737//cytoplasm;GO:0045495//pole plasm;GO:0043231//intracellular membrane-boun…
110095456	11.43	15.14	13.78	15.25	13.59	19.49	0.524437	0.0154942	0.0046419			K00102//D-lactate dehydrogenase (cytochrome) [EC:1.1.2.4]+ko00620//Pyruvate metabolism;K00102//D-lactate dehydrogenase (cytochrome) [EC:1.1.2.4]+ko00620//Pyruvate metabolism;K00102//D-lactate dehydrogenase (cytochrome) [EC:1.1.2.4]+ko00620//Pyruvate metabolism	XP_020676659.1|0.0e+00|D-lactate dehydrogenase [cytochrome], mitochondrial isoform X1 [Dendrobium catenatum]	GO:0043168//anion binding;GO:0050660//flavin adenine dinucleotide binding;GO:0003824//catalytic activity;GO:0036094//small molecule binding;GO:0097159//organic cyclic compound binding;GO:1901363//heterocyclic compound binding;GO:1901265//nucleoside phosphate binding;GO:0043167//ion binding;GO:0016491//oxidoreductase activity;GO:0000166//nucleotide binding;GO:0071949//FAD binding;GO:0005488//bindi…
110095465	9.31	9.91	9.07	3.25	3.18	4.84	-1.05824	0.000366217	6.40483e-05			K00759//adenine phosphoribosyltransferase [EC:2.4.2.7]+ko00230//Purine metabolism+ko01100//Metabolic pathways;K00759//adenine phosphoribosyltransferase [EC:2.4.2.7]+ko00230//Purine metabolism+ko01100//Metabolic pathways	XP_020676678.1|7.7e-99|adenine phosphoribosyltransferase 5 [Dendrobium catenatum]	GO:0055086//nucleobase-containing small molecule metabolic process;GO:0071704//organic substance metabolic process;GO:0044237//cellular metabolic process;GO:0009058//biosynthetic process;GO:1901576//organic substance biosynthetic process;GO:0008152//metabolic process;GO:0072522//purine-containing compound biosynthetic process;GO:0046112//nucleobase biosynthetic process;GO:0043096//purine nucleoba…
110095506	21.38	24.81	22.38	11.14	13.84	18.58	-0.35452	0.170062	0.0832144			K11838//ubiquitin carboxyl-terminal hydrolase 7 [EC:3.4.19.12];K11838//ubiquitin carboxyl-terminal hydrolase 7 [EC:3.4.19.12];K11838//ubiquitin carboxyl-terminal hydrolase 7 [EC:3.4.19.12];K11838//ubiquitin carboxyl-terminal hydrolase 7 [EC:3.4.19.12];K11838//ubiquitin carboxyl-terminal hydrolase 7 [EC:3.4.19.12];K11838//ubiquitin carboxyl-terminal hydrolase 7 [EC:3.4.19.12]	XP_020676734.1|0.0e+00|TNF receptor-associated factor homolog 1a-like isoform X1 [Dendrobium catenatum]	GO:0003824//catalytic activity;GO:0016787//hydrolase activity;
110095508	10.92	11.16	11.6	7.95	7.09	6.67	-0.357187	0.178805	0.0883209			K10755//replication factor C subunit 2/4+ko03420//Nucleotide excision repair+ko03030//DNA replication+ko03430//Mismatch repair;K10755//replication factor C subunit 2/4+ko03420//Nucleotide excision repair+ko03030//DNA replication+ko03430//Mismatch repair	XP_020676738.1|8.1e-159|EID1-like F-box protein 2 isoform X1 [Dendrobium catenatum]
110095526	12	11.05	9.32	8.67	6.15	10.13	-0.0464063	0.888932	0.826345	bHLH		K16189//phytochrome-interacting factor 4+ko04075//Plant hormone signal transduction;K12126//phytochrome-interacting factor 3+ko04712//Circadian rhythm - plant+ko04075//Plant hormone signal transduction;K12126//phytochrome-interacting factor 3+ko04712//Circadian rhythm - plant+ko04075//Plant hormone signal transduction;K16189//phytochrome-interacting factor 4+ko04075//Plant hormone signal transduc…	XP_020676768.1|9.5e-181|transcription factor UNE12 [Dendrobium catenatum]	GO:0046983//protein dimerization activity;GO:0005488//binding;GO:0005515//protein binding;
110095533	17.44	18.59	17.36	13.43	8.47	12.71	-0.381228	0.130636	0.0597836			K00472//prolyl 4-hydroxylase [EC:1.14.11.2]+ko00330//Arginine and proline metabolism+ko01100//Metabolic pathways;K00472//prolyl 4-hydroxylase [EC:1.14.11.2]+ko00330//Arginine and proline metabolism+ko01100//Metabolic pathways;K00472//prolyl 4-hydroxylase [EC:1.14.11.2]+ko00330//Arginine and proline metabolism+ko01100//Metabolic pathways;K00472//prolyl 4-hydroxylase [EC:1.14.11.2]+ko00330//Arginin…	XP_020676778.1|1.6e-168|probable prolyl 4-hydroxylase 9 [Dendrobium catenatum]	GO:0071704//organic substance metabolic process;GO:0043412//macromolecule modification;GO:0044260//cellular macromolecule metabolic process;GO:0018401//peptidyl-proline hydroxylation to 4-hydroxy-L-proline;GO:0006807//nitrogen compound metabolic process;GO:0018208//peptidyl-proline modification;GO:0044237//cellular metabolic process;GO:0036211//protein modification process;GO:0044267//cellular pr…
110095545	18.4	26.01	57.65	40.88	91.84	112.81	1.52936	0.00136545	0.000281963		Arachis hypogaea clone AHF-205D04 NBS-LRR gene cluster, complete sequence.	K04733//interleukin-1 receptor-associated kinase 4 [EC:2.7.11.1];K04733//interleukin-1 receptor-associated kinase 4 [EC:2.7.11.1];K04733//interleukin-1 receptor-associated kinase 4 [EC:2.7.11.1];K15078//structure-specific endonuclease subunit SLX1 [EC:3.6.1.-];K19613//leucine-rich repeat protein SHOC2;K03283//heat shock 70kDa protein 1/2/6/8+ko03040//Spliceosome+ko04144//Endocytosis+ko04141//Prot…	XP_028555589.1|4.1e-113|uncharacterized protein LOC110095545 isoform X1 [Dendrobium catenatum]	GO:0097367//carbohydrate derivative binding;GO:0000166//nucleotide binding;GO:0032555//purine ribonucleotide binding;GO:0032559//adenyl ribonucleotide binding;GO:1901265//nucleoside phosphate binding;GO:0005488//binding;GO:0017076//purine nucleotide binding;GO:0036094//small molecule binding;GO:1901363//heterocyclic compound binding;GO:0030554//adenyl nucleotide binding;GO:0032553//ribonucleotide…
110095564	23.16	24.54	22.59	16.34	17.9	18.95	0.0178088	0.948971	0.917135			K04733//interleukin-1 receptor-associated kinase 4 [EC:2.7.11.1];K04733//interleukin-1 receptor-associated kinase 4 [EC:2.7.11.1];K04733//interleukin-1 receptor-associated kinase 4 [EC:2.7.11.1];K04733//interleukin-1 receptor-associated kinase 4 [EC:2.7.11.1];K04733//interleukin-1 receptor-associated kinase 4 [EC:2.7.11.1]	XP_020676818.1|0.0e+00|probably inactive leucine-rich repeat receptor-like protein kinase At5g48380 [Dendrobium catenatum]	GO:0031224//intrinsic component of membrane;GO:0016020//membrane;GO:0016021//integral component of membrane;GO:0110165//cellular anatomical entity;GO:0032553//ribonucleotide binding;GO:1901363//heterocyclic compound binding;GO:0016773//phosphotransferase activity, alcohol group as acceptor;GO:0016740//transferase activity;GO:0000166//nucleotide binding;GO:0038023//signaling receptor activity;GO:0…
110095566	49.91	50.7	52.93	45.06	38.45	43.41	0.00929443	0.967278	0.946613			K19825//2-alkenal reductase (NADP+) [EC:1.3.1.102];K07119//uncharacterized protein	XP_020676822.1|6.4e-202|2-alkenal reductase (NADP(+)-dependent) [Dendrobium catenatum]	GO:0003824//catalytic activity;GO:0016491//oxidoreductase activity;
110095568	20.4	24.98	21.29	17.29	14.64	12.48	-0.285046	0.40451	0.257144			K13172//serine/arginine repetitive matrix protein 2;K12837//splicing factor U2AF 65 kDa subunit+ko03040//Spliceosome	XP_020676824.1|2.6e-111|protein FAM133-like [Dendrobium catenatum]
110095570	8.81	9.47	10.58	4.7	5.67	5.99	-0.535686	0.0162745	0.00492111			K20177//vacuolar protein sorting-associated protein 3;K20177//vacuolar protein sorting-associated protein 3;K20177//vacuolar protein sorting-associated protein 3;K20177//vacuolar protein sorting-associated protein 3	XP_020676827.1|0.0e+00|vacuolar sorting protein 3 [Dendrobium catenatum]	GO:0070727//cellular macromolecule localization;GO:0015031//protein transport;GO:0042886//amide transport;GO:0015833//peptide transport;GO:0071702//organic substance transport;GO:0046907//intracellular transport;GO:0045184//establishment of protein localization;GO:0033036//macromolecule localization;GO:0071705//nitrogen compound transport;GO:0008104//protein localization;GO:0006810//transport;GO:…
110095583	19.95	21.91	19.49	16.25	13.08	16.38	-0.149991	0.501	0.344711			K14863//ribosome biogenesis protein YTM1;K14863//ribosome biogenesis protein YTM1;K14863//ribosome biogenesis protein YTM1;K14863//ribosome biogenesis protein YTM1;K14863//ribosome biogenesis protein YTM1;K14863//ribosome biogenesis protein YTM1;K14863//ribosome biogenesis protein YTM1;K14863//ribosome biogenesis protein YTM1	XP_020676842.1|9.5e-262|ribosome biogenesis protein WDR12 homolog isoform X1 [Dendrobium catenatum]	GO:0044085//cellular component biogenesis;GO:0010467//gene expression;GO:0006396//RNA processing;GO:0042273//ribosomal large subunit biogenesis;GO:0009987//cellular process;GO:0006364//rRNA processing;GO:0022613//ribonucleoprotein complex biogenesis;GO:0006139//nucleobase-containing compound metabolic process;GO:0000466//maturation of 5.8S rRNA from tricistronic rRNA transcript (SSU-rRNA, 5.8S rR…
110095598	8.55	6.57	6.78	3.98	2.26	5.69	-0.274549	0.595127	0.441157			K01057//6-phosphogluconolactonase [EC:3.1.1.31]+ko00030//Pentose phosphate pathway+ko01100//Metabolic pathways+ko01110//Biosynthesis of secondary metabolites+ko01200//Carbon metabolism;K01057//6-phosphogluconolactonase [EC:3.1.1.31]+ko00030//Pentose phosphate pathway+ko01100//Metabolic pathways+ko01110//Biosynthesis of secondary metabolites+ko01200//Carbon metabolism	XP_020676864.1|1.1e-149|probable 6-phosphogluconolactonase 1 [Dendrobium catenatum]	GO:0006796//phosphate-containing compound metabolic process;GO:0006740//NADPH regeneration;GO:0009987//cellular process;GO:0006091//generation of precursor metabolites and energy;GO:0008152//metabolic process;GO:0051156//glucose 6-phosphate metabolic process;GO:0044237//cellular metabolic process;GO:0044238//primary metabolic process;GO:0005975//carbohydrate metabolic process;GO:0009051//pentose-…
110095635	12.83	15.43	14.28	9.97	10.83	12.96	0.11674	0.688775	0.544281			K02996//small subunit ribosomal protein S9+ko03010//Ribosome;K02996//small subunit ribosomal protein S9+ko03010//Ribosome	XP_020676912.1|8.5e-248|30S ribosomal protein S9, mitochondrial [Dendrobium catenatum]	GO:0043604//amide biosynthetic process;GO:0044238//primary metabolic process;GO:0043170//macromolecule metabolic process;GO:0044260//cellular macromolecule metabolic process;GO:1901566//organonitrogen compound biosynthetic process;GO:0006518//peptide metabolic process;GO:0071704//organic substance metabolic process;GO:1901576//organic substance biosynthetic process;GO:0034641//cellular nitrogen c…
110095641	67.45	69.72	65.67	70.1	57.17	92.15	0.381357	0.0314185	0.0106984			K02184//formin 2;K02184//formin 2;K20892//beta-arabinofuranosyltransferase [EC:2.4.2.-];K02184//formin 2;K20892//beta-arabinofuranosyltransferase [EC:2.4.2.-];K02184//formin 2;K20892//beta-arabinofuranosyltransferase [EC:2.4.2.-];K20892//beta-arabinofuranosyltransferase [EC:2.4.2.-];K02184//formin 2	XP_020676923.1|4.2e-202|pollen-specific leucine-rich repeat extensin-like protein 2 [Dendrobium catenatum]	GO:1901363//heterocyclic compound binding;GO:0097159//organic cyclic compound binding;GO:0003723//RNA binding;GO:0005488//binding;GO:0003676//nucleic acid binding;
110095647	7.76	7.56	9.67	13.25	14.59	16.47	1.10186	2.30546e-09	1.53975e-10			K13457//disease resistance protein RPM1+ko04626//Plant-pathogen interaction;K19525//vacuolar protein sorting-associated protein 13A/C;K07393//glutathionyl-hydroquinone reductase [EC:1.8.5.7];K17964//leucine-rich PPR motif-containing protein, mitochondrial;K04125//gibberellin 2beta-dioxygenase [EC:1.14.11.13]+ko00904//Diterpenoid biosynthesis+ko01110//Biosynthesis of secondary metabolites;K13457//…	XP_020676930.2|0.0e+00|uncharacterized protein LOC110095647 isoform X2 [Dendrobium catenatum]	GO:0004518//nuclease activity;GO:1901363//heterocyclic compound binding;GO:0016891//endoribonuclease activity, producing 5'-phosphomonoesters;GO:0004521//endoribonuclease activity;GO:0046872//metal ion binding;GO:0016893//endonuclease activity, active with either ribo- or deoxyribonucleic acids and producing 5'-phosphomonoesters;GO:0097159//organic cyclic compound binding;GO:0043167//ion binding;…
110095657	25.84	25.29	24.24	7.45	10.2	10.73	-1.09341	2.07534e-06	2.22246e-07			K04733//interleukin-1 receptor-associated kinase 4 [EC:2.7.11.1];K00924//kinase [EC:2.7.1.-];K04733//interleukin-1 receptor-associated kinase 4 [EC:2.7.11.1];K00924//kinase [EC:2.7.1.-];K04733//interleukin-1 receptor-associated kinase 4 [EC:2.7.11.1];K00924//kinase [EC:2.7.1.-]	XP_020676938.1|0.0e+00|probable LRR receptor-like serine/threonine-protein kinase At1g63430 isoform X2 [Dendrobium catenatum]	GO:0016021//integral component of membrane;GO:0110165//cellular anatomical entity;GO:0016020//membrane;GO:0031224//intrinsic component of membrane;GO:0003824//catalytic activity;GO:0036094//small molecule binding;GO:0005488//binding;GO:0097367//carbohydrate derivative binding;GO:0097159//organic cyclic compound binding;GO:0032555//purine ribonucleotide binding;GO:0035639//purine ribonucleoside tr…
110095659	6.21	7.01	8.32	6.76	5.5	6.96	0.115963	0.666149	0.518505			K15075//DNA repair/transcription protein MET18/MMS19;K15075//DNA repair/transcription protein MET18/MMS19;K15075//DNA repair/transcription protein MET18/MMS19;K15075//DNA repair/transcription protein MET18/MMS19;K15075//DNA repair/transcription protein MET18/MMS19;K15075//DNA repair/transcription protein MET18/MMS19;K15075//DNA repair/transcription protein MET18/MMS19;K15075//DNA repair/transcrip…	XP_028554674.1|0.0e+00|MMS19 nucleotide excision repair protein homolog isoform X2 [Dendrobium catenatum]	GO:1901564//organonitrogen compound metabolic process;GO:0008152//metabolic process;GO:0043170//macromolecule metabolic process;GO:0006807//nitrogen compound metabolic process;GO:0010467//gene expression;GO:0097428//protein maturation by iron-sulfur cluster transfer;GO:0019538//protein metabolic process;GO:0051604//protein maturation;GO:0044238//primary metabolic process;GO:0071704//organic subst…
110095671	116.6	103.08	114.68	64.26	56.93	70.34	-0.529653	5.33258e-05	7.57493e-06	Sigma70-like		K03086//RNA polymerase primary sigma factor;K01872//alanyl-tRNA synthetase [EC:6.1.1.7]+ko00970//Aminoacyl-tRNA biosynthesis;K03086//RNA polymerase primary sigma factor;K03086//RNA polymerase primary sigma factor;K01872//alanyl-tRNA synthetase [EC:6.1.1.7]+ko00970//Aminoacyl-tRNA biosynthesis;K03086//RNA polymerase primary sigma factor;K01872//alanyl-tRNA synthetase [EC:6.1.1.7]+ko00970//Aminoacy…	XP_028556217.1|5.4e-266|RNA polymerase sigma factor sigF, chloroplastic isoform X5 [Dendrobium catenatum]	GO:0009987//cellular process;GO:0008152//metabolic process;GO:0097659//nucleic acid-templated transcription;GO:0016070//RNA metabolic process;GO:0046483//heterocycle metabolic process;GO:1901576//organic substance biosynthetic process;GO:0009058//biosynthetic process;GO:0034654//nucleobase-containing compound biosynthetic process;GO:0009059//macromolecule biosynthetic process;GO:0010467//gene exp…
110095675	14.52	14.54	17.19	7.36	5.94	8.51	-0.81314	3.16513e-08	2.46459e-09			K10357//myosin V	XP_019704843.1|0.0e+00|LOW QUALITY PROTEIN: protein OPAQUE1-like [Elaeis guineensis]	GO:0051648//vesicle localization;GO:0051179//localization;GO:0009987//cellular process;GO:0006996//organelle organization;GO:0030050//vesicle transport along actin filament;GO:0051649//establishment of localization in cell;GO:0030029//actin filament-based process;GO:0051641//cellular localization;GO:0051656//establishment of organelle localization;GO:0006928//movement of cell or subcellular compo…
110095746	2.94	2.59	2.07	3.45	2.66	4.12	0.514169	0.225594	0.118294				XP_020677063.1|4.3e-248|protein trichome birefringence-like 13 [Dendrobium catenatum]	GO:0031224//intrinsic component of membrane;GO:0016020//membrane;GO:0016021//integral component of membrane;GO:0110165//cellular anatomical entity;
110095763	22.73	21.32	24.4	22.35	23.91	24.27	0.313357	0.118064	0.0526361			K10615//E3 ubiquitin-protein ligase HERC4 [EC:2.3.2.26]+ko04120//Ubiquitin mediated proteolysis;K10614//E3 ubiquitin-protein ligase HERC3 [EC:2.3.2.26]+ko04120//Ubiquitin mediated proteolysis;K10615//E3 ubiquitin-protein ligase HERC4 [EC:2.3.2.26]+ko04120//Ubiquitin mediated proteolysis;K10614//E3 ubiquitin-protein ligase HERC3 [EC:2.3.2.26]+ko04120//Ubiquitin mediated proteolysis;K10615//E3 ubiq…	XP_020677084.1|0.0e+00|uncharacterized protein LOC110095763 isoform X3 [Dendrobium catenatum]
110095774	12.71	11.39	11.87	14.32	8.42	10.83	0.17202	0.588841	0.433612			K17866//diphthamide biosynthesis protein 2;K17866//diphthamide biosynthesis protein 2	XP_020677098.1|4.0e-289|2-(3-amino-3-carboxypropyl)histidine synthase subunit 2 isoform X1 [Dendrobium catenatum]	GO:0009889//regulation of biosynthetic process;GO:0051171//regulation of nitrogen compound metabolic process;GO:0043170//macromolecule metabolic process;GO:0010556//regulation of macromolecule biosynthetic process;GO:0032268//regulation of cellular protein metabolic process;GO:0071704//organic substance metabolic process;GO:0034248//regulation of cellular amide metabolic process;GO:0080090//regul…
110095780	17.46	17.9	19.2	27.13	20.02	29.58	0.734115	2.26686e-07	2.03932e-08	C3H		K23048//RING finger protein unkempt;K13832//3-dehydroquinate dehydratase / shikimate dehydrogenase [EC:4.2.1.10 1.1.1.25]+ko01230//Biosynthesis of amino acids+ko01100//Metabolic pathways+ko01110//Biosynthesis of secondary metabolites+ko00400//Phenylalanine, tyrosine and tryptophan biosynthesis;K23048//RING finger protein unkempt;K13832//3-dehydroquinate dehydratase / shikimate dehydrogenase [EC:4…	XP_020677108.2|0.0e+00|zinc finger CCCH domain-containing protein 65 isoform X1 [Dendrobium catenatum]
110095789	10.02	10.71	8.64	15.73	24.69	25.76	2.22958	7.77187e-10	4.94362e-11			K16280//E3 ubiquitin-protein ligase RGLG [EC:2.3.2.27];K16280//E3 ubiquitin-protein ligase RGLG [EC:2.3.2.27];K16280//E3 ubiquitin-protein ligase RGLG [EC:2.3.2.27];K16280//E3 ubiquitin-protein ligase RGLG [EC:2.3.2.27];K16280//E3 ubiquitin-protein ligase RGLG [EC:2.3.2.27]	XP_020677125.1|3.9e-242|E3 ubiquitin-protein ligase RGLG2-like [Dendrobium catenatum]	GO:0043169//cation binding;GO:0005488//binding;GO:0043167//ion binding;GO:0046872//metal ion binding;
110095794	9.49	7.61	10.73	4.8	3.89	6.65	-0.598159	0.0476548	0.0175713			K19241//engulfment and cell motility protein 3;K18985//engulfment and cell motility protein 2;K19241//engulfment and cell motility protein 3;K18985//engulfment and cell motility protein 2;K19241//engulfment and cell motility protein 3;K18985//engulfment and cell motility protein 2;K19241//engulfment and cell motility protein 3;K18985//engulfment and cell motility protein 2;K19241//engulfment and …	XP_028549919.1|1.8e-159|ELMO domain-containing protein A isoform X1 [Dendrobium catenatum]
110095797	4.3	3.38	5.98	43.58	26.35	42.19	3.60134	1.02776e-59	6.39684e-62			K19241//engulfment and cell motility protein 3;K18985//engulfment and cell motility protein 2;K19241//engulfment and cell motility protein 3;K19241//engulfment and cell motility protein 3;K19241//engulfment and cell motility protein 3;K19241//engulfment and cell motility protein 3;K18985//engulfment and cell motility protein 2	XP_020677144.1|1.9e-152|ELMO domain-containing protein A [Dendrobium catenatum]	GO:0110165//cellular anatomical entity;GO:0016020//membrane;GO:0031224//intrinsic component of membrane;GO:0016021//integral component of membrane;
110095808	21.24	18.82	17.37	23.95	13.55	13.24	0.104491	0.809458	0.715916			K04392//Ras-related C3 botulinum toxin substrate 1+ko04145//Phagosome;K04392//Ras-related C3 botulinum toxin substrate 1+ko04145//Phagosome;K04392//Ras-related C3 botulinum toxin substrate 1+ko04145//Phagosome;K04392//Ras-related C3 botulinum toxin substrate 1+ko04145//Phagosome	XP_020677160.1|9.3e-108|rac-like GTP-binding protein 5 [Dendrobium catenatum]	GO:0048583//regulation of response to stimulus;GO:0007165//signal transduction;GO:0009629//response to gravity;GO:0023052//signaling;GO:0009987//cellular process;GO:0050789//regulation of biological process;GO:0010646//regulation of cell communication;GO:0009606//tropism;GO:0050794//regulation of cellular process;GO:0023051//regulation of signaling;GO:0009628//response to abiotic stimulus;GO:0009…
110095812	36.57	31.58	31.51	47.35	32.23	33.08	0.456166	0.101827	0.0440992				XP_020677165.1|2.9e-76|uncharacterized protein LOC110095812 isoform X1 [Dendrobium catenatum]
110095824	7.39	7.91	9.23	55.22	50.11	59.61	3.11178	5.2427e-106	1.15713e-108			K01533//Cu2+-exporting ATPase [EC:3.6.3.4];K01533//Cu2+-exporting ATPase [EC:3.6.3.4];K01533//Cu2+-exporting ATPase [EC:3.6.3.4];K01533//Cu2+-exporting ATPase [EC:3.6.3.4]	PKU80265.1|0.0e+00|Copper-transporting ATPase PAA2, chloroplastic [Dendrobium catenatum]	GO:0051234//establishment of localization;GO:0006810//transport;GO:0006811//ion transport;GO:0006812//cation transport;GO:0051179//localization;GO:0030001//metal ion transport;GO:0016021//integral component of membrane;GO:0031224//intrinsic component of membrane;GO:0016020//membrane;GO:0110165//cellular anatomical entity;GO:0032559//adenyl ribonucleotide binding;GO:0046872//metal ion binding;GO:0…
110095826	5.04	4.66	5.35	4.44	4.37	6.2	0.255154	0.309759	0.179711			K20798//small RNA 2'-O-methyltransferase [EC:2.1.1.-];K20798//small RNA 2'-O-methyltransferase [EC:2.1.1.-];K20798//small RNA 2'-O-methyltransferase [EC:2.1.1.-];K20798//small RNA 2'-O-methyltransferase [EC:2.1.1.-];K20798//small RNA 2'-O-methyltransferase [EC:2.1.1.-];K20798//small RNA 2'-O-methyltransferase [EC:2.1.1.-]	XP_028550545.1|0.0e+00|small RNA 2'-O-methyltransferase isoform X2 [Dendrobium catenatum]	GO:0019222//regulation of metabolic process;GO:0090304//nucleic acid metabolic process;GO:0043170//macromolecule metabolic process;GO:0035194//post-transcriptional gene silencing by RNA;GO:0065007//biological regulation;GO:0016070//RNA metabolic process;GO:0010467//gene expression;GO:0016441//posttranscriptional gene silencing;GO:0031050//dsRNA processing;GO:0071704//organic substance metabolic p…
110095827	37.96	42.95	42.52	30.96	24.08	32.75	-0.221497	0.197783	0.100114			K03754//translation initiation factor eIF-2B subunit beta+ko03013//RNA transport;K03754//translation initiation factor eIF-2B subunit beta+ko03013//RNA transport;K03754//translation initiation factor eIF-2B subunit beta+ko03013//RNA transport;K03754//translation initiation factor eIF-2B subunit beta+ko03013//RNA transport;K03754//translation initiation factor eIF-2B subunit beta+ko03013//RNA tran…	XP_020677193.1|2.8e-229|translation initiation factor eIF-2B subunit beta isoform X2 [Dendrobium catenatum]	GO:0008152//metabolic process;GO:0044237//cellular metabolic process;GO:0009987//cellular process;GO:0003824//catalytic activity;GO:0016853//isomerase activity;
110095828	29.58	25.81	31.7	19.6	21.26	25.28	-0.131894	0.584526	0.429144			K17710//pentatricopeptide repeat domain-containing protein 1;K17964//leucine-rich PPR motif-containing protein, mitochondrial	XP_020582132.1|1.9e-281|pentatricopeptide repeat-containing protein At3g59040 isoform X1 [Phalaenopsis equestris]	GO:0008152//metabolic process;GO:0032259//methylation;GO:0003824//catalytic activity;GO:0016740//transferase activity;GO:0008168//methyltransferase activity;GO:0016741//transferase activity, transferring one-carbon groups;
110095837	24.84	22.96	23.36	29.41	25.89	27.09	0.597763	0.00144333	0.000301038	bHLH		K13422//transcription factor MYC2+ko04016//MAPK signaling pathway - plant+ko04075//Plant hormone signal transduction;K13422//transcription factor MYC2+ko04016//MAPK signaling pathway - plant+ko04075//Plant hormone signal transduction	XP_020677214.1|1.1e-207|transcription factor bHLH121 [Dendrobium catenatum]	GO:0005488//binding;GO:0046983//protein dimerization activity;GO:0005515//protein binding;
110095883	10.34	9.98	11.3	6.83	4.79	6.68	-0.533645	0.00762122	0.00203213			K06927//diphthine-ammonia ligase [EC:6.3.1.14];K06927//diphthine-ammonia ligase [EC:6.3.1.14];K06927//diphthine-ammonia ligase [EC:6.3.1.14];K06927//diphthine-ammonia ligase [EC:6.3.1.14]	XP_020677246.1|0.0e+00|diphthine--ammonia ligase [Dendrobium catenatum]
110095889	5.34	6.82	6.33	3.85	4.64	4.87	-0.131012	0.693738	0.549962			K08653//membrane-bound transcription factor site-1 protease [EC:3.4.21.112]+ko04141//Protein processing in endoplasmic reticulum;K08653//membrane-bound transcription factor site-1 protease [EC:3.4.21.112]+ko04141//Protein processing in endoplasmic reticulum;K08653//membrane-bound transcription factor site-1 protease [EC:3.4.21.112]+ko04141//Protein processing in endoplasmic reticulum	XP_020677249.1|0.0e+00|subtilisin-like protease SBT6.1 [Dendrobium catenatum]	GO:0016020//membrane;GO:0110165//cellular anatomical entity;GO:0031224//intrinsic component of membrane;GO:0016021//integral component of membrane;GO:0004252//serine-type endopeptidase activity;GO:0016787//hydrolase activity;GO:0017171//serine hydrolase activity;GO:0008236//serine-type peptidase activity;GO:0070011//peptidase activity, acting on L-amino acid peptides;GO:0008233//peptidase activit…
110095903	5.1	6.02	8.41	6.13	7.25	6.79	0.342489	0.28214	0.158818	Alfin-like		K04498//E1A/CREB-binding protein [EC:2.3.1.48];K04498//E1A/CREB-binding protein [EC:2.3.1.48];K04498//E1A/CREB-binding protein [EC:2.3.1.48];K04498//E1A/CREB-binding protein [EC:2.3.1.48];K04498//E1A/CREB-binding protein [EC:2.3.1.48];K04498//E1A/CREB-binding protein [EC:2.3.1.48];K04498//E1A/CREB-binding protein [EC:2.3.1.48];K04498//E1A/CREB-binding protein [EC:2.3.1.48]	XP_020677263.1|0.0e+00|histone acetyltransferase HAC1 isoform X1 [Dendrobium catenatum]	GO:0051252//regulation of RNA metabolic process;GO:2001141//regulation of RNA biosynthetic process;GO:0080090//regulation of primary metabolic process;GO:0050789//regulation of biological process;GO:0051171//regulation of nitrogen compound metabolic process;GO:0019219//regulation of nucleobase-containing compound metabolic process;GO:0006355//regulation of transcription, DNA-templated;GO:0019222/…
110095904	17.48	16.5	17.51	8.87	10.13	9.14	-0.589793	0.01327	0.00387019				XP_020677264.1|2.7e-302|uncharacterized protein LOC110095904 [Dendrobium catenatum]	GO:0006505//GPI anchor metabolic process;GO:0042157//lipoprotein metabolic process;GO:1901137//carbohydrate derivative biosynthetic process;GO:0046486//glycerolipid metabolic process;GO:1901564//organonitrogen compound metabolic process;GO:1903509//liposaccharide metabolic process;GO:0044260//cellular macromolecule metabolic process;GO:0042158//lipoprotein biosynthetic process;GO:0019538//protein…
110095906	33.43	37.33	36.98	27.09	22.62	29.71	-0.100139	0.589481	0.434422			K11855//ubiquitin carboxyl-terminal hydrolase 36/42 [EC:3.4.19.12];K11855//ubiquitin carboxyl-terminal hydrolase 36/42 [EC:3.4.19.12];K11855//ubiquitin carboxyl-terminal hydrolase 36/42 [EC:3.4.19.12];K11855//ubiquitin carboxyl-terminal hydrolase 36/42 [EC:3.4.19.12]	XP_020677274.1|0.0e+00|ubiquitin carboxyl-terminal hydrolase 17 isoform X1 [Dendrobium catenatum]	GO:0044257//cellular protein catabolic process;GO:0009057//macromolecule catabolic process;GO:0009987//cellular process;GO:1901564//organonitrogen compound metabolic process;GO:0006508//proteolysis;GO:0030163//protein catabolic process;GO:0044248//cellular catabolic process;GO:0036211//protein modification process;GO:0043412//macromolecule modification;GO:0044267//cellular protein metabolic proce…
110095922	35.33	31.13	37.03	47.75	43.19	49.48	0.881416	3.50753e-10	2.1026e-11			K08818//cell division cycle 2-like [EC:2.7.11.22];K08818//cell division cycle 2-like [EC:2.7.11.22]	XP_020677302.1|0.0e+00|cyclin-dependent kinase G-2-like [Dendrobium catenatum]	GO:0031224//intrinsic component of membrane;GO:0016021//integral component of membrane;GO:0110165//cellular anatomical entity;GO:0016020//membrane;GO:0032553//ribonucleotide binding;GO:1901363//heterocyclic compound binding;GO:0004693//cyclin-dependent protein serine/threonine kinase activity;GO:0097367//carbohydrate derivative binding;GO:0004674//protein serine/threonine kinase activity;GO:00167…
110095923	8.01	6.55	7.63	22.27	20.46	18.42	1.47715	6.98685e-14	2.91453e-15				PKU76340.1|0.0e+00|hypothetical protein MA16_Dca020163 [Dendrobium catenatum]
110095937	12.57	14.33	12.79	8.34	11.16	15.82	0.150354	0.673951	0.526452			K03108//signal recognition particle subunit SRP72+ko03060//Protein export;K03108//signal recognition particle subunit SRP72+ko03060//Protein export;K03108//signal recognition particle subunit SRP72+ko03060//Protein export;K03108//signal recognition particle subunit SRP72+ko03060//Protein export	XP_020677322.1|0.0e+00|signal recognition particle subunit SRP72 [Dendrobium catenatum]	GO:0006810//transport;GO:0015833//peptide transport;GO:0071702//organic substance transport;GO:0009987//cellular process;GO:0042886//amide transport;GO:0070727//cellular macromolecule localization;GO:0008104//protein localization;GO:0051234//establishment of localization;GO:0046907//intracellular transport;GO:0034613//cellular protein localization;GO:0051649//establishment of localization in cell…
110095939	3.83	4.55	3.2	4.33	5.13	3.83	0.525612	0.228656	0.120515			K03217//YidC/Oxa1 family membrane protein insertase+ko03060//Protein export;K03217//YidC/Oxa1 family membrane protein insertase+ko03060//Protein export;K03217//YidC/Oxa1 family membrane protein insertase+ko03060//Protein export;K03217//YidC/Oxa1 family membrane protein insertase+ko03060//Protein export;K03217//YidC/Oxa1 family membrane protein insertase+ko03060//Protein export;K03217//YidC/Oxa1 f…	XP_028551344.1|1.5e-217|ALBINO3-like protein 3, mitochondrial isoform X1 [Dendrobium catenatum]	GO:0016021//integral component of membrane;GO:0031224//intrinsic component of membrane;GO:0016020//membrane;GO:0110165//cellular anatomical entity;GO:0032977//membrane insertase activity;GO:0140104//molecular carrier activity;
110095940	29.81	29.2	36.58	16.43	15.18	21.73	-0.564582	0.00105163	0.000209807			K01874//methionyl-tRNA synthetase [EC:6.1.1.10]+ko00970//Aminoacyl-tRNA biosynthesis+ko00450//Selenocompound metabolism;K01874//methionyl-tRNA synthetase [EC:6.1.1.10]+ko00970//Aminoacyl-tRNA biosynthesis+ko00450//Selenocompound metabolism;K01874//methionyl-tRNA synthetase [EC:6.1.1.10]+ko00970//Aminoacyl-tRNA biosynthesis+ko00450//Selenocompound metabolism;K01874//methionyl-tRNA synthetase [EC:6…	XP_026655932.1|0.0e+00|probable methionine--tRNA ligase isoform X2 [Phoenix dactylifera]	GO:0098542//defense response to other organism;GO:0019752//carboxylic acid metabolic process;GO:0006418//tRNA aminoacylation for protein translation;GO:0042742//defense response to bacterium;GO:0043043//peptide biosynthetic process;GO:0043038//amino acid activation;GO:0009620//response to fungus;GO:0043039//tRNA aminoacylation;GO:0010467//gene expression;GO:1901360//organic cyclic compound metabo…
110095941	18.95	21.42	20.7	23.08	19.58	21.8	0.379377	0.0376306	0.0132556			K14538//nuclear GTP-binding protein+ko03008//Ribosome biogenesis in eukaryotes;K14538//nuclear GTP-binding protein+ko03008//Ribosome biogenesis in eukaryotes;K14538//nuclear GTP-binding protein+ko03008//Ribosome biogenesis in eukaryotes	XP_020677329.1|0.0e+00|guanine nucleotide-binding protein-like NSN1 [Dendrobium catenatum]	GO:0001882//nucleoside binding;GO:0043168//anion binding;GO:0005525//GTP binding;GO:0043167//ion binding;GO:0032561//guanyl ribonucleotide binding;GO:0001883//purine nucleoside binding;GO:0097367//carbohydrate derivative binding;GO:0032549//ribonucleoside binding;GO:1901265//nucleoside phosphate binding;GO:0005488//binding;GO:1901363//heterocyclic compound binding;GO:0019001//guanyl nucleotide bi…
110095948	17.16	16.84	18.82	8.52	7.63	8.95	-0.795063	1.06497e-07	9.07297e-09			K20780//mediator of DNA damage checkpoint protein 1;K20780//mediator of DNA damage checkpoint protein 1;K20780//mediator of DNA damage checkpoint protein 1	XP_028557128.1|0.0e+00|uncharacterized protein LOC110095948 [Dendrobium catenatum]
110095952	71.23	75.61	73.58	30.27	27.47	55.06	-0.715823	0.00357411	0.000845644			K22030//leiomodin;K20100//YTH domain-containing protein 1;K03006//DNA-directed RNA polymerase II subunit RPB1 [EC:2.7.7.6]+ko03020//RNA polymerase;K10638//E3 ubiquitin-protein ligase UHRF1 [EC:2.3.2.27];K22030//leiomodin;K20100//YTH domain-containing protein 1;K03006//DNA-directed RNA polymerase II subunit RPB1 [EC:2.7.7.6]+ko03020//RNA polymerase;K10638//E3 ubiquitin-protein ligase UHRF1 [EC:2.3…	XP_020677344.1|5.3e-232|uncharacterized protein LOC110095952 [Dendrobium catenatum]
110095954	9.6	7.44	10.57	13.33	7.96	8.63	0.449116	0.0857682	0.0358459			K03327//multidrug resistance protein, MATE family;K12813//pre-mRNA-splicing factor ATP-dependent RNA helicase DHX16 [EC:3.6.4.13]+ko03040//Spliceosome;K10631//E3 ubiquitin-protein ligase Topors [EC:2.3.2.27];K03327//multidrug resistance protein, MATE family;K12813//pre-mRNA-splicing factor ATP-dependent RNA helicase DHX16 [EC:3.6.4.13]+ko03040//Spliceosome;K03327//multidrug resistance protein, MA…	XP_020677346.1|6.8e-142|uncharacterized protein LOC110095954 [Dendrobium catenatum]	GO:0046872//metal ion binding;GO:0005488//binding;GO:0043167//ion binding;GO:0043169//cation binding;
110095957	8.18	7.04	9.24	4.79	5.17	6.05	-0.349208	0.175357	0.0863241			K10268//F-box and leucine-rich repeat protein 2/20;K10268//F-box and leucine-rich repeat protein 2/20	XP_020677349.1|0.0e+00|F-box/LRR-repeat protein 4 isoform X2 [Dendrobium catenatum]	GO:0071704//organic substance metabolic process;GO:0043161//proteasome-mediated ubiquitin-dependent protein catabolic process;GO:0043170//macromolecule metabolic process;GO:0044267//cellular protein metabolic process;GO:0019538//protein metabolic process;GO:0043412//macromolecule modification;GO:0019941//modification-dependent protein catabolic process;GO:1901575//organic substance catabolic proc…
110095958	8.88	9.81	10.03	5.94	3.91	7.18	-0.531364	0.0744007	0.0300309			K20884//riboflavin kinase / FMN hydrolase [EC:2.7.1.26 3.1.3.102]+ko00740//Riboflavin metabolism+ko01100//Metabolic pathways+ko01110//Biosynthesis of secondary metabolites;K20884//riboflavin kinase / FMN hydrolase [EC:2.7.1.26 3.1.3.102]+ko00740//Riboflavin metabolism+ko01100//Metabolic pathways+ko01110//Biosynthesis of secondary metabolites;K20884//riboflavin kinase / FMN hydrolase [EC:2.7.1.26 …	XP_020599948.1|1.8e-136|bifunctional riboflavin kinase/FMN phosphatase [Phalaenopsis equestris]	GO:1901576//organic substance biosynthetic process;GO:0009260//ribonucleotide biosynthetic process;GO:1901360//organic cyclic compound metabolic process;GO:0006796//phosphate-containing compound metabolic process;GO:0019438//aromatic compound biosynthetic process;GO:0006725//cellular aromatic compound metabolic process;GO:0042727//flavin-containing compound biosynthetic process;GO:0042364//water-…
110095960	17.58	18.75	16.68	20.4	17.43	20.51	0.467343	0.0102927	0.00287736				XP_020677352.1|0.0e+00|probable plastid-lipid-associated protein 14, chloroplastic [Dendrobium catenatum]	GO:0071704//organic substance metabolic process;GO:0043412//macromolecule modification;GO:0019538//protein metabolic process;GO:0044267//cellular protein metabolic process;GO:0006464//cellular protein modification process;GO:0006468//protein phosphorylation;GO:0006807//nitrogen compound metabolic process;GO:0044260//cellular macromolecule metabolic process;GO:0044237//cellular metabolic process;G…
110095997	4.62	4.57	4.42	2.06	2.2	2.77	-0.644304	0.0464405	0.0170011				XP_020677398.1|6.4e-217|uncharacterized protein YKR070W isoform X2 [Dendrobium catenatum]
110096011	2.89	2.63	2.55	1.64	1.59	1.13	-0.533956	0.307431	0.17796			K00784//ribonuclease Z [EC:3.1.26.11]+ko03013//RNA transport;K00784//ribonuclease Z [EC:3.1.26.11]+ko03013//RNA transport	XP_028554637.1|4.2e-188|tRNase Z TRZ1-like [Dendrobium catenatum]
110096022	0.14	0.1	0.16	1.53	0.67	1.88	3.39998	1.39446e-07	1.20893e-08			K14506//jasmonic acid-amino synthetase [EC:6.3.2.52]+ko04075//Plant hormone signal transduction;K20642//Rho GTPase-activating protein 22/24/25;K14506//jasmonic acid-amino synthetase [EC:6.3.2.52]+ko04075//Plant hormone signal transduction;K20642//Rho GTPase-activating protein 22/24/25;K14506//jasmonic acid-amino synthetase [EC:6.3.2.52]+ko04075//Plant hormone signal transduction;K20642//Rho GTPas…	XP_020677432.1|0.0e+00|uncharacterized protein LOC110096022 isoform X2 [Dendrobium catenatum]
110096030	11.13	8.74	11.69	11.95	12.25	14.58	0.575916	0.00442314	0.0010764			K12489//Arf-GAP with coiled-coil, ANK repeat and PH domain-containing protein+ko04144//Endocytosis;K12489//Arf-GAP with coiled-coil, ANK repeat and PH domain-containing protein+ko04144//Endocytosis;K12489//Arf-GAP with coiled-coil, ANK repeat and PH domain-containing protein+ko04144//Endocytosis;K12489//Arf-GAP with coiled-coil, ANK repeat and PH domain-containing protein+ko04144//Endocytosis	XP_020677442.1|0.0e+00|ADP-ribosylation factor GTPase-activating protein AGD3 isoform X1 [Dendrobium catenatum]	GO:0005737//cytoplasm;GO:0005622//intracellular;GO:0110165//cellular anatomical entity;GO:0030234//enzyme regulator activity;GO:0098772//molecular function regulator;GO:0043169//cation binding;GO:0060589//nucleoside-triphosphatase regulator activity;GO:0046872//metal ion binding;GO:0005488//binding;GO:0008047//enzyme activator activity;GO:0043167//ion binding;GO:0005096//GTPase activator activity…
110096043	4.57	3.04	4.03	3.65	2.13	4.03	0.0144501	0.97655	0.963891			K20855//beta-1,3-galactosyltransferase 1/2/3/4/5/7/8 [EC:2.4.1.-]	XP_028552678.1|1.9e-227|beta-1,3-galactosyltransferase 7 [Dendrobium catenatum]	GO:0043413//macromolecule glycosylation;GO:1901564//organonitrogen compound metabolic process;GO:0006464//cellular protein modification process;GO:0009059//macromolecule biosynthetic process;GO:0019538//protein metabolic process;GO:0008152//metabolic process;GO:0009100//glycoprotein metabolic process;GO:0006486//protein glycosylation;GO:0043412//macromolecule modification;GO:0044237//cellular met…
110096072	9.13	10.57	10	10.37	9.47	11.84	0.833462	0.000267888	4.53142e-05				QCD76744.1|4.4e-43|hypothetical protein DEO72_LG1g365 [Vigna unguiculata]
110096092	55	58.48	59.44	36.32	27.41	39.34	-0.475291	0.000767628	0.000146688				XP_020677522.1|1.2e-242|interferon-related developmental regulator 2 [Dendrobium catenatum]	GO:0031224//intrinsic component of membrane;GO:0110165//cellular anatomical entity;GO:0016021//integral component of membrane;GO:0016020//membrane;
110096097	12.09	11.24	17.09	74.57	102.49	66.31	2.97763	1.50797e-22	3.39482e-24			K21351//sucrose:sucrose fructosyltransferase [EC:2.4.1.99];K21351//sucrose:sucrose fructosyltransferase [EC:2.4.1.99];K21351//sucrose:sucrose fructosyltransferase [EC:2.4.1.99];K01193//beta-fructofuranosidase [EC:3.2.1.26]+ko01100//Metabolic pathways+ko00052//Galactose metabolism+ko00500//Starch and sucrose metabolism	XP_020677524.2|0.0e+00|beta-fructofuranosidase 1 isoform X2 [Dendrobium catenatum]	GO:0005975//carbohydrate metabolic process;GO:0008152//metabolic process;GO:0044238//primary metabolic process;GO:0071704//organic substance metabolic process;GO:0110165//cellular anatomical entity;GO:0016021//integral component of membrane;GO:0031224//intrinsic component of membrane;GO:0016020//membrane;GO:0003824//catalytic activity;GO:0004564//beta-fructofuranosidase activity;GO:0015926//gluco…
110096109	14.42	11.6	15.43	5.13	8.15	5.34	-0.828329	0.0181893	0.00562124			K10863//aprataxin [EC:3.1.11.7 3.1.11.8 3.1.12.2];K10863//aprataxin [EC:3.1.11.7 3.1.11.8 3.1.12.2];K10863//aprataxin [EC:3.1.11.7 3.1.11.8 3.1.12.2];K10863//aprataxin [EC:3.1.11.7 3.1.11.8 3.1.12.2]	XP_028550162.1|0.0e+00|transcription factor bHLH140 [Dendrobium catenatum]
110096112	32.09	34.82	34.8	30.61	30.7	33.21	0.179723	0.371552	0.228649			K01103//6-phosphofructo-2-kinase / fructose-2,6-biphosphatase 3 [EC:2.7.1.105 3.1.3.46]+ko00051//Fructose and mannose metabolism	XP_020677543.1|0.0e+00|6-phosphofructo-2-kinase/fructose-2,6-bisphosphatase [Dendrobium catenatum]	GO:0006796//phosphate-containing compound metabolic process;GO:0044281//small molecule metabolic process;GO:1901135//carbohydrate derivative metabolic process;GO:0071704//organic substance metabolic process;GO:0044237//cellular metabolic process;GO:0019318//hexose metabolic process;GO:0005975//carbohydrate metabolic process;GO:0006003//fructose 2,6-bisphosphate metabolic process;GO:0044238//prima…
110096119	41.61	38.52	42.73	46.71	45.99	45.13	0.426648	0.0223104	0.00713707			K00679//phospholipid:diacylglycerol acyltransferase [EC:2.3.1.158]+ko01100//Metabolic pathways+ko00561//Glycerolipid metabolism;K00679//phospholipid:diacylglycerol acyltransferase [EC:2.3.1.158]+ko01100//Metabolic pathways+ko00561//Glycerolipid metabolism	XP_020677549.2|0.0e+00|phospholipid:diacylglycerol acyltransferase 1 [Dendrobium catenatum]	GO:0044238//primary metabolic process;GO:0006629//lipid metabolic process;GO:0008152//metabolic process;GO:0071704//organic substance metabolic process;GO:0110165//cellular anatomical entity;GO:0016021//integral component of membrane;GO:0031224//intrinsic component of membrane;GO:0016020//membrane;GO:0003824//catalytic activity;GO:0046027//phospholipid:diacylglycerol acyltransferase activity;GO:0…
110096129	23.97	24.77	21.95	40.65	23.3	21.02	0.515608	0.14444	0.067961			K09562//hsp70-interacting protein+ko04141//Protein processing in endoplasmic reticulum;K09562//hsp70-interacting protein+ko04141//Protein processing in endoplasmic reticulum;K09562//hsp70-interacting protein+ko04141//Protein processing in endoplasmic reticulum	XP_020677561.1|9.5e-211|uncharacterized protein LOC110096129 [Dendrobium catenatum]	GO:0012505//endomembrane system;GO:0005783//endoplasmic reticulum;GO:0005622//intracellular;GO:0043229//intracellular organelle;GO:0043226//organelle;GO:0043227//membrane-bounded organelle;GO:0043231//intracellular membrane-bounded organelle;GO:0005737//cytoplasm;GO:0110165//cellular anatomical entity;GO:0098772//molecular function regulator;GO:0060589//nucleoside-triphosphatase regulator activit…
110096133	56.52	57.26	63.19	29.99	28.56	40.79	-0.709133	7.89368e-05	1.16694e-05			K11093//U1 small nuclear ribonucleoprotein 70kDa+ko03040//Spliceosome;K11093//U1 small nuclear ribonucleoprotein 70kDa+ko03040//Spliceosome	XP_020677566.1|0.0e+00|U1 small nuclear ribonucleoprotein 70 kDa [Dendrobium catenatum]	GO:0030619//U1 snRNA binding;GO:0005488//binding;GO:0003723//RNA binding;GO:0017069//snRNA binding;GO:0097159//organic cyclic compound binding;GO:0003676//nucleic acid binding;GO:1901363//heterocyclic compound binding;
110096139	17.59	17.8	17.54	22.79	22.91	27.87	0.982036	6.86442e-08	5.62692e-09			K14809//ATP-dependent RNA helicase DDX55/SPB4 [EC:3.6.4.13];K14809//ATP-dependent RNA helicase DDX55/SPB4 [EC:3.6.4.13];K14809//ATP-dependent RNA helicase DDX55/SPB4 [EC:3.6.4.13];K14809//ATP-dependent RNA helicase DDX55/SPB4 [EC:3.6.4.13];K14809//ATP-dependent RNA helicase DDX55/SPB4 [EC:3.6.4.13];K14809//ATP-dependent RNA helicase DDX55/SPB4 [EC:3.6.4.13];K14809//ATP-dependent RNA helicase DDX5…	PKA67265.1|9.9e-277|DEAD-box ATP-dependent RNA helicase 18 [Apostasia shenzhenica]	GO:0043232//intracellular non-membrane-bounded organelle;GO:0031981//nuclear lumen;GO:0043226//organelle;GO:0043229//intracellular organelle;GO:0110165//cellular anatomical entity;GO:0043233//organelle lumen;GO:0005730//nucleolus;GO:0005622//intracellular;GO:0043231//intracellular membrane-bounded organelle;GO:0005634//nucleus;GO:0043227//membrane-bounded organelle;GO:0043228//non-membrane-bounde…
110096152	3.41	4.01	4.53	2.27	2.18	2.75	-0.431199	0.117549	0.0523299			K04733//interleukin-1 receptor-associated kinase 4 [EC:2.7.11.1];K04733//interleukin-1 receptor-associated kinase 4 [EC:2.7.11.1];K04733//interleukin-1 receptor-associated kinase 4 [EC:2.7.11.1];K04733//interleukin-1 receptor-associated kinase 4 [EC:2.7.11.1];K04733//interleukin-1 receptor-associated kinase 4 [EC:2.7.11.1]	XP_020677593.1|0.0e+00|nodulation receptor kinase isoform X2 [Dendrobium catenatum]	GO:0016021//integral component of membrane;GO:0031224//intrinsic component of membrane;GO:0016020//membrane;GO:0110165//cellular anatomical entity;GO:0035639//purine ribonucleoside triphosphate binding;GO:0000166//nucleotide binding;GO:0017076//purine nucleotide binding;GO:0043168//anion binding;GO:1901265//nucleoside phosphate binding;GO:0004672//protein kinase activity;GO:1901363//heterocyclic …
110096166	78	65.59	71.21	56.41	42.64	49.79	-0.246546	0.228963	0.120758				PKU68762.1|1.2e-178|Uncharacterized protein ycf36 [Dendrobium catenatum]	GO:0031224//intrinsic component of membrane;GO:0016020//membrane;GO:0016021//integral component of membrane;GO:0110165//cellular anatomical entity;
110096180	9.38	9.09	11.07	16.61	14.07	23.07	1.11767	5.32426e-10	3.28565e-11			K07374//tubulin alpha+ko04145//Phagosome;K07374//tubulin alpha+ko04145//Phagosome;K22733//magnesium transporter;K07374//tubulin alpha+ko04145//Phagosome;K22733//magnesium transporter	PKA65564.1|0.0e+00|Uncharacterized protein AXF42_Ash005898 [Apostasia shenzhenica]	GO:0008152//metabolic process;GO:0044281//small molecule metabolic process;GO:0006004//fucose metabolic process;GO:0071704//organic substance metabolic process;GO:0005996//monosaccharide metabolic process;GO:0044238//primary metabolic process;GO:0019318//hexose metabolic process;GO:0005975//carbohydrate metabolic process;GO:0043231//intracellular membrane-bounded organelle;GO:0110165//cellular an…
110096187	3.37	2.55	2.78	2.9	2.94	3.38	0.333449	0.371364	0.2285			K16277//E3 ubiquitin-protein ligase DRIP [EC:2.3.2.27];K16277//E3 ubiquitin-protein ligase DRIP [EC:2.3.2.27];K16277//E3 ubiquitin-protein ligase DRIP [EC:2.3.2.27]	XP_020677649.1|2.0e-239|E3 ubiquitin protein ligase DRIP2 isoform X2 [Dendrobium catenatum]
110096189	8.14	8.37	8.51	7.04	4.74	4.74	-0.31939	0.362987	0.22168			K06947//polynucleotide 5'-hydroxyl-kinase GRC3/NOL9 [EC:2.7.1.-];K06947//polynucleotide 5'-hydroxyl-kinase GRC3/NOL9 [EC:2.7.1.-];K06947//polynucleotide 5'-hydroxyl-kinase GRC3/NOL9 [EC:2.7.1.-]	XP_020677653.1|6.4e-221|polynucleotide 5'-hydroxyl-kinase NOL9 isoform X1 [Dendrobium catenatum]	GO:0043170//macromolecule metabolic process;GO:0034470//ncRNA processing;GO:0006396//RNA processing;GO:0044085//cellular component biogenesis;GO:0016070//RNA metabolic process;GO:1901360//organic cyclic compound metabolic process;GO:0090501//RNA phosphodiester bond hydrolysis;GO:0000469//cleavage involved in rRNA processing;GO:0000478//endonucleolytic cleavage involved in rRNA processing;GO:00004…
110096197	13	14.31	14.8	13.87	11.31	12.57	0.0775509	0.770119	0.64786			K14685//solute carrier family 40 (iron-regulated transporter), member 1;K14685//solute carrier family 40 (iron-regulated transporter), member 1;K14685//solute carrier family 40 (iron-regulated transporter), member 1	XP_020677662.1|0.0e+00|solute carrier family 40 member 2, chloroplastic [Dendrobium catenatum]	GO:0110165//cellular anatomical entity;GO:0016020//membrane;GO:0016021//integral component of membrane;GO:0031224//intrinsic component of membrane;GO:0015075//ion transmembrane transporter activity;GO:0005215//transporter activity;GO:0008324//cation transmembrane transporter activity;GO:0046915//transition metal ion transmembrane transporter activity;GO:0015318//inorganic molecular entity transme…
110096201	16.1	13.14	16.4	8.24	6.95	8.21	-0.638112	0.0296118	0.00996188		Flavin-binding monooxygenase family protein (best arabidopsis hit)	K18185//cytochrome c oxidase assembly protein subunit 23;K18185//cytochrome c oxidase assembly protein subunit 23;K18185//cytochrome c oxidase assembly protein subunit 23;K18185//cytochrome c oxidase assembly protein subunit 23;K18185//cytochrome c oxidase assembly protein subunit 23;K18185//cytochrome c oxidase assembly protein subunit 23	XP_020677669.1|2.6e-146|RING-H2 finger protein ATL16-like [Dendrobium catenatum]	GO:0016021//integral component of membrane;GO:0016020//membrane;GO:0031224//intrinsic component of membrane;GO:0110165//cellular anatomical entity;
110096216	13.68	12.05	14.67	15.71	11.91	13.75	0.312085	0.215296	0.111581			K08999//uncharacterized protein;K08999//uncharacterized protein;K08999//uncharacterized protein;K08999//uncharacterized protein;K08999//uncharacterized protein;K08999//uncharacterized protein	XP_020677697.1|1.7e-236|uncharacterized protein LOC110096216 isoform X1 [Dendrobium catenatum]	GO:0016787//hydrolase activity;GO:0016788//hydrolase activity, acting on ester bonds;GO:0004518//nuclease activity;GO:0003824//catalytic activity;
110096268	11.84	9.59	12.26	7.36	9.14	9.52	0.0290145	0.936004	0.896877				XP_020677788.1|1.7e-175|uncharacterized protein LOC110096268 [Dendrobium catenatum]	GO:0110165//cellular anatomical entity;GO:0016021//integral component of membrane;GO:0016020//membrane;GO:0031224//intrinsic component of membrane;GO:0005515//protein binding;GO:0046983//protein dimerization activity;GO:0005488//binding;
110096269	6.18	7.52	7.14	5.04	5.33	6.23	0.00559149	0.989436	0.983365				XP_020677790.1|3.9e-124|transcription factor BHLH062 [Dendrobium catenatum]	GO:0046983//protein dimerization activity;GO:0005515//protein binding;GO:0005488//binding;
110096320	2.5	1.57	3.12	3.99	1.39	4.01	0.607385	0.336475	0.200542			K15441//tRNA-specific adenosine deaminase 2 [EC:3.5.4.-];K15441//tRNA-specific adenosine deaminase 2 [EC:3.5.4.-];K15441//tRNA-specific adenosine deaminase 2 [EC:3.5.4.-]	XP_028553190.1|1.4e-87|tRNA-specific adenosine deaminase TAD2 isoform X1 [Dendrobium catenatum]
110096341	6.26	5.01	6.69	36.79	59.77	39.6	3.41768	9.39748e-30	1.57634e-31				XP_028552913.1|1.2e-278|transmembrane protein 53 isoform X3 [Dendrobium catenatum]	GO:0016021//integral component of membrane;GO:0110165//cellular anatomical entity;GO:0031224//intrinsic component of membrane;GO:0016020//membrane;
110096342	20.4	16.9	20.82	16.98	19.02	19.04	0.214287	0.420584	0.270753			K01892//histidyl-tRNA synthetase [EC:6.1.1.21]+ko00970//Aminoacyl-tRNA biosynthesis;K01892//histidyl-tRNA synthetase [EC:6.1.1.21]+ko00970//Aminoacyl-tRNA biosynthesis	XP_020677895.1|3.4e-284|histidine--tRNA ligase, chloroplastic/mitochondrial [Dendrobium catenatum]	GO:1901564//organonitrogen compound metabolic process;GO:0008152//metabolic process;GO:0019538//protein metabolic process;GO:0044260//cellular macromolecule metabolic process;GO:0044271//cellular nitrogen compound biosynthetic process;GO:0006418//tRNA aminoacylation for protein translation;GO:0009059//macromolecule biosynthetic process;GO:0034641//cellular nitrogen compound metabolic process;GO:0…
110096347	19.63	18.07	19.04	9.32	7.18	11.51	-0.753394	1.19625e-05	1.48171e-06		TSA: Lactuca sativa CLC_LTR_V1A_17001 mRNA sequence	K08332//vacuolar protein 8;K08332//vacuolar protein 8	XP_020677906.1|0.0e+00|U-box domain-containing protein 12 [Dendrobium catenatum]	GO:0050789//regulation of biological process;GO:0051716//cellular response to stimulus;GO:0007166//cell surface receptor signaling pathway;GO:0023052//signaling;GO:0065007//biological regulation;GO:0050896//response to stimulus;GO:0009987//cellular process;GO:0007165//signal transduction;GO:0050794//regulation of cellular process;GO:0007154//cell communication;GO:0005622//intracellular;GO:0005737…
110096354	19.03	16.73	18.29	21.41	18.9	20.29	0.975441	1.37747e-07	1.19283e-08			K12871//coiled-coil domain-containing protein 12+ko03040//Spliceosome;K12871//coiled-coil domain-containing protein 12+ko03040//Spliceosome	XP_020677913.1|6.8e-116|coiled-coil domain-containing protein 12 [Dendrobium catenatum]	GO:0005681//spliceosomal complex;GO:0043226//organelle;GO:0005684//U2-type spliceosomal complex;GO:0071014//post-mRNA release spliceosomal complex;GO:0005622//intracellular;GO:0043229//intracellular organelle;GO:0110165//cellular anatomical entity;GO:0032991//protein-containing complex;GO:1990904//ribonucleoprotein complex;GO:0043231//intracellular membrane-bounded organelle;GO:0005634//nucleus;G…
110096365	17.2	16.35	15.73	14.23	8.93	8.11	-0.611558	0.0364868	0.0127646			K03327//multidrug resistance protein, MATE family;K03327//multidrug resistance protein, MATE family;K03327//multidrug resistance protein, MATE family	XP_020574092.1|9.8e-239|protein DETOXIFICATION 18-like [Phalaenopsis equestris]	GO:0016021//integral component of membrane;GO:0110165//cellular anatomical entity;GO:0016020//membrane;GO:0031224//intrinsic component of membrane;GO:0022804//active transmembrane transporter activity;GO:0005215//transporter activity;GO:0015297//antiporter activity;GO:0042910//xenobiotic transmembrane transporter activity;GO:0022857//transmembrane transporter activity;GO:0015291//secondary active…
110096378	33.07	22.25	32.93	74.1	60.25	58.71	1.30688	1.53534e-09	1.00847e-10			K05894//12-oxophytodienoic acid reductase [EC:1.3.1.42]+ko00592//alpha-Linolenic acid metabolism+ko01100//Metabolic pathways+ko01110//Biosynthesis of secondary metabolites;K05894//12-oxophytodienoic acid reductase [EC:1.3.1.42]+ko00592//alpha-Linolenic acid metabolism+ko01100//Metabolic pathways+ko01110//Biosynthesis of secondary metabolites;K05894//12-oxophytodienoic acid reductase [EC:1.3.1.42]…	XP_028551139.1|0.0e+00|putative 12-oxophytodienoate reductase-like protein 1 isoform X2 [Dendrobium catenatum]	GO:0036094//small molecule binding;GO:0003824//catalytic activity;GO:0097159//organic cyclic compound binding;GO:0043167//ion binding;GO:0097367//carbohydrate derivative binding;GO:0000166//nucleotide binding;GO:0005488//binding;GO:0043168//anion binding;GO:0010181//FMN binding;GO:1901363//heterocyclic compound binding;GO:1901265//nucleoside phosphate binding;GO:0016491//oxidoreductase activity;G…
110096383	8.18	11.92	12.96	10	11.72	17.65	0.462764	0.146039	0.0688937			K15164//mediator of RNA polymerase II transcription subunit 13;K15164//mediator of RNA polymerase II transcription subunit 13;K15164//mediator of RNA polymerase II transcription subunit 13;K15164//mediator of RNA polymerase II transcription subunit 13;K15164//mediator of RNA polymerase II transcription subunit 13;K15164//mediator of RNA polymerase II transcription subunit 13;K15164//mediator of R…	XP_020677962.1|0.0e+00|mediator of RNA polymerase II transcription subunit 13 isoform X2 [Dendrobium catenatum]	GO:0051171//regulation of nitrogen compound metabolic process;GO:0031326//regulation of cellular biosynthetic process;GO:0051252//regulation of RNA metabolic process;GO:0050789//regulation of biological process;GO:0019222//regulation of metabolic process;GO:0050794//regulation of cellular process;GO:0010468//regulation of gene expression;GO:0006355//regulation of transcription, DNA-templated;GO:0…
110096385	25.31	23.94	22.79	16.71	11.82	15.05	-0.481598	0.022517	0.00721908				XP_020677965.1|4.8e-129|uncharacterized protein LOC110096385 [Dendrobium catenatum]
110096388	13.34	13.98	15.54	21.65	19.53	21.11	0.799468	3.83337e-06	4.3048e-07			K13429//chitin elicitor receptor kinase 1+ko04626//Plant-pathogen interaction;K13429//chitin elicitor receptor kinase 1+ko04626//Plant-pathogen interaction;K13429//chitin elicitor receptor kinase 1+ko04626//Plant-pathogen interaction;K13429//chitin elicitor receptor kinase 1+ko04626//Plant-pathogen interaction	XP_020677969.1|0.0e+00|chitin elicitor receptor kinase 1 isoform X1 [Dendrobium catenatum]	GO:0016021//integral component of membrane;GO:0016020//membrane;GO:0031224//intrinsic component of membrane;GO:0110165//cellular anatomical entity;GO:0043167//ion binding;GO:0003824//catalytic activity;GO:0016772//transferase activity, transferring phosphorus-containing groups;GO:0005488//binding;GO:0140096//catalytic activity, acting on a protein;GO:0032553//ribonucleotide binding;GO:0036094//sm…
110096390	59.02	55.44	59.79	70.15	50.96	69.94	0.402394	0.00509293	0.00127132			K00873//pyruvate kinase [EC:2.7.1.40]+ko00010//Glycolysis / Gluconeogenesis+ko00230//Purine metabolism+ko01230//Biosynthesis of amino acids+ko01100//Metabolic pathways+ko01110//Biosynthesis of secondary metabolites+ko00620//Pyruvate metabolism+ko01200//Carbon metabolism	XP_020677973.1|6.3e-296|pyruvate kinase 1, cytosolic [Dendrobium catenatum]	GO:0019752//carboxylic acid metabolic process;GO:0055086//nucleobase-containing small molecule metabolic process;GO:0016310//phosphorylation;GO:0046939//nucleotide phosphorylation;GO:0072521//purine-containing compound metabolic process;GO:0009150//purine ribonucleotide metabolic process;GO:1901135//carbohydrate derivative metabolic process;GO:0009185//ribonucleoside diphosphate metabolic process…
110096391	41.55	47.58	41.58	44.08	32.52	45.79	0.178976	0.365355	0.223664			K15692//E3 ubiquitin-protein ligase RNF13 [EC:2.3.2.27];K15692//E3 ubiquitin-protein ligase RNF13 [EC:2.3.2.27];K15692//E3 ubiquitin-protein ligase RNF13 [EC:2.3.2.27]	XP_020677974.1|1.6e-262|receptor homology region, transmembrane domain- and RING domain-containing protein 1 [Dendrobium catenatum]	GO:1901575//organic substance catabolic process;GO:0044257//cellular protein catabolic process;GO:0044248//cellular catabolic process;GO:0009056//catabolic process;GO:0044260//cellular macromolecule metabolic process;GO:0008152//metabolic process;GO:0009057//macromolecule catabolic process;GO:0006511//ubiquitin-dependent protein catabolic process;GO:0044267//cellular protein metabolic process;GO:…
110096392	217.26	227.24	214.32	143.62	137.95	235.3	-0.0946913	0.729692	0.593056			K10638//E3 ubiquitin-protein ligase UHRF1 [EC:2.3.2.27];K22030//leiomodin;K20100//YTH domain-containing protein 1;K03006//DNA-directed RNA polymerase II subunit RPB1 [EC:2.7.7.6]+ko03020//RNA polymerase	XP_020677977.2|1.6e-311|uncharacterized protein LOC110096392 [Dendrobium catenatum]
110096394	59.24	50.94	56.21	26.9	23.95	32.63	-0.699432	3.5192e-06	3.92183e-07			K10845//TFIIH basal transcription factor complex TTD-A subunit+ko03420//Nucleotide excision repair+ko03022//Basal transcription factors;K10845//TFIIH basal transcription factor complex TTD-A subunit+ko03420//Nucleotide excision repair+ko03022//Basal transcription factors;K10845//TFIIH basal transcription factor complex TTD-A subunit+ko03420//Nucleotide excision repair+ko03022//Basal transcription…	XP_028551131.1|4.9e-195|protein TAB2 homolog, chloroplastic isoform X2 [Dendrobium catenatum]	GO:0003676//nucleic acid binding;GO:0097159//organic cyclic compound binding;GO:1901363//heterocyclic compound binding;GO:0005488//binding;GO:0003723//RNA binding;
110096395	36.33	35.2	38.85	29.41	23.55	30.56	-0.116552	0.454432	0.301497			K03655//ATP-dependent DNA helicase RecG [EC:3.6.4.12]+ko03440//Homologous recombination;K03655//ATP-dependent DNA helicase RecG [EC:3.6.4.12]+ko03440//Homologous recombination;K03655//ATP-dependent DNA helicase RecG [EC:3.6.4.12]+ko03440//Homologous recombination;K03655//ATP-dependent DNA helicase RecG [EC:3.6.4.12]+ko03440//Homologous recombination	XP_020677983.1|0.0e+00|ATP-dependent DNA helicase At3g02060, chloroplastic isoform X2 [Dendrobium catenatum]	GO:0006974//cellular response to DNA damage stimulus;GO:0006725//cellular aromatic compound metabolic process;GO:0009987//cellular process;GO:0008152//metabolic process;GO:0071704//organic substance metabolic process;GO:0034641//cellular nitrogen compound metabolic process;GO:0046483//heterocycle metabolic process;GO:0044238//primary metabolic process;GO:0006259//DNA metabolic process;GO:0006807/…
110096400	5.44	7.37	8.03	3.18	2.86	3.75	-0.737497	0.0113731	0.00323359			K09602//ubiquitin thioesterase protein OTUB1 [EC:3.4.19.12];K09602//ubiquitin thioesterase protein OTUB1 [EC:3.4.19.12];K09602//ubiquitin thioesterase protein OTUB1 [EC:3.4.19.12];K09602//ubiquitin thioesterase protein OTUB1 [EC:3.4.19.12];K09602//ubiquitin thioesterase protein OTUB1 [EC:3.4.19.12];K09602//ubiquitin thioesterase protein OTUB1 [EC:3.4.19.12];K09602//ubiquitin thioesterase protein …	XP_028551146.1|2.7e-225|ubiquitin thioesterase otubain-like isoform X4 [Dendrobium catenatum]
110096438	20.98	19.18	21.23	17.88	12.59	17.2	-0.0825687	0.771389	0.651154				XP_020678052.1|4.1e-120|uncharacterized protein LOC110096438 [Dendrobium catenatum]
110096446	22.01	24.37	26.87	9.81	9.13	10.77	-0.907735	3.88356e-08	3.06173e-09			K22390//acid phosphatase type 7;K22390//acid phosphatase type 7;K22390//acid phosphatase type 7;K22390//acid phosphatase type 7;K22390//acid phosphatase type 7;K22390//acid phosphatase type 7;K22390//acid phosphatase type 7	XP_020678071.1|0.0e+00|probable inactive purple acid phosphatase 27 isoform X2 [Dendrobium catenatum]	GO:0046872//metal ion binding;GO:0043167//ion binding;GO:0005488//binding;GO:0003993//acid phosphatase activity;GO:0042578//phosphoric ester hydrolase activity;GO:0016788//hydrolase activity, acting on ester bonds;GO:0016787//hydrolase activity;GO:0003824//catalytic activity;GO:0043169//cation binding;GO:0016791//phosphatase activity;
110096474	103.42	116	101.32	55.37	55.98	78.13	-0.59446	0.00171875	0.000366223			K13114//pinin+ko03015//mRNA surveillance pathway+ko03013//RNA transport;K13114//pinin+ko03015//mRNA surveillance pathway+ko03013//RNA transport;K13114//pinin+ko03015//mRNA surveillance pathway+ko03013//RNA transport;K13114//pinin+ko03015//mRNA surveillance pathway+ko03013//RNA transport	XP_020678110.1|1.4e-233|pinin isoform X2 [Dendrobium catenatum]
110096499	26.89	27.48	27.42	20.45	19.21	22.34	-0.117485	0.594678	0.440588				XP_028552404.1|2.9e-185|Golgi to ER traffic protein 4 homolog [Dendrobium catenatum]	GO:0045048//protein insertion into ER membrane;GO:0071840//cellular component organization or biogenesis;GO:0051179//localization;GO:0090150//establishment of protein localization to membrane;GO:0010256//endomembrane system organization;GO:0006996//organelle organization;GO:0051205//protein insertion into membrane;GO:0008104//protein localization;GO:0033036//macromolecule localization;GO:0033365/…
110096510	23.41	28.75	22.16	20.41	20.04	32.63	0.221013	0.460966	0.308335			K01247//DNA-3-methyladenine glycosylase II [EC:3.2.2.21]+ko03410//Base excision repair;K01247//DNA-3-methyladenine glycosylase II [EC:3.2.2.21]+ko03410//Base excision repair	XP_020678164.1|7.7e-178|probable DNA-3-methyladenine glycosylase 2 isoform X1 [Dendrobium catenatum]	GO:0043170//macromolecule metabolic process;GO:0006284//base-excision repair;GO:1901360//organic cyclic compound metabolic process;GO:0006725//cellular aromatic compound metabolic process;GO:0051716//cellular response to stimulus;GO:0090304//nucleic acid metabolic process;GO:0044238//primary metabolic process;GO:0006281//DNA repair;GO:0008152//metabolic process;GO:0006259//DNA metabolic process;G…
110096512	60.39	51.34	57.82	102.76	71.18	98.55	1.10169	6.67136e-13	3.01557e-14				XP_020678166.1|1.1e-252|peptidyl-prolyl cis-trans isomerase CYP38, chloroplastic [Dendrobium catenatum]	GO:0016853//isomerase activity;GO:0003824//catalytic activity;GO:0003755//peptidyl-prolyl cis-trans isomerase activity;GO:0016859//cis-trans isomerase activity;GO:0140096//catalytic activity, acting on a protein;
110096513	21.67	23.85	25.43	10.02	9.38	14.42	-0.800827	9.01724e-06	1.09382e-06			K00876//uridine kinase [EC:2.7.1.48]+ko01100//Metabolic pathways+ko00240//Pyrimidine metabolism;K00876//uridine kinase [EC:2.7.1.48]+ko01100//Metabolic pathways+ko00240//Pyrimidine metabolism	XP_020678167.1|0.0e+00|inorganic pyrophosphatase TTM2 [Dendrobium catenatum]	GO:0031224//intrinsic component of membrane;GO:0110165//cellular anatomical entity;GO:0016020//membrane;GO:0016021//integral component of membrane;GO:0019205//nucleobase-containing compound kinase activity;GO:0019206//nucleoside kinase activity;GO:0004849//uridine kinase activity;GO:1901363//heterocyclic compound binding;GO:0000166//nucleotide binding;GO:0017076//purine nucleotide binding;GO:0097…
110096524	29.75	27.39	26.39	7.19	6.3	11.84	-1.2815	2.55414e-09	1.71148e-10			K22685//DNA-dependent metalloprotease WSS1 [EC:3.4.24.-];K22685//DNA-dependent metalloprotease WSS1 [EC:3.4.24.-];K22685//DNA-dependent metalloprotease WSS1 [EC:3.4.24.-];K22685//DNA-dependent metalloprotease WSS1 [EC:3.4.24.-];K22685//DNA-dependent metalloprotease WSS1 [EC:3.4.24.-];K22685//DNA-dependent metalloprotease WSS1 [EC:3.4.24.-];K22685//DNA-dependent metalloprotease WSS1 [EC:3.4.24.-];…	XP_028552357.1|7.6e-196|DNA-dependent metalloprotease WSS1 isoform X1 [Dendrobium catenatum]	GO:0043167//ion binding;GO:0005488//binding;GO:0046872//metal ion binding;GO:0043169//cation binding;
110096544	5.93	5.84	7.35	8.94	8.7	10.69	0.842974	4.41128e-06	4.99869e-07			K00083//cinnamyl-alcohol dehydrogenase [EC:1.1.1.195]+ko01100//Metabolic pathways+ko01110//Biosynthesis of secondary metabolites+ko00940//Phenylpropanoid biosynthesis;K17301//coatomer subunit beta;K20224//importin-9;K00083//cinnamyl-alcohol dehydrogenase [EC:1.1.1.195]+ko01100//Metabolic pathways+ko01110//Biosynthesis of secondary metabolites+ko00940//Phenylpropanoid biosynthesis;K17301//coatomer…	XP_028549715.1|0.0e+00|importin-11 isoform X2 [Dendrobium catenatum]	GO:0008104//protein localization;GO:0009987//cellular process;GO:0051641//cellular localization;GO:0034613//cellular protein localization;GO:0051234//establishment of localization;GO:0033036//macromolecule localization;GO:0006810//transport;GO:0071702//organic substance transport;GO:0006886//intracellular protein transport;GO:0071705//nitrogen compound transport;GO:0015031//protein transport;GO:0…
110096564	58.73	47.35	49.19	94.98	59.94	77.56	0.610672	0.00222449	0.000491561			K19042//E3 ubiquitin-protein ligase BOI and related proteins [EC:2.3.2.27];K19042//E3 ubiquitin-protein ligase BOI and related proteins [EC:2.3.2.27];K19042//E3 ubiquitin-protein ligase BOI and related proteins [EC:2.3.2.27]	PKU68722.1|9.0e-178|hypothetical protein MA16_Dca024259 [Dendrobium catenatum]	GO:0016020//membrane;GO:0016021//integral component of membrane;GO:0031224//intrinsic component of membrane;GO:0110165//cellular anatomical entity;
110096607	25.25	21.58	25.24	19	15.05	18.21	-0.177038	0.537665	0.383206			K03937//NADH dehydrogenase (ubiquinone) Fe-S protein 4+ko01100//Metabolic pathways+ko00190//Oxidative phosphorylation	XP_020678304.1|1.7e-85|NADH dehydrogenase [ubiquinone] iron-sulfur protein 4, mitochondrial [Dendrobium catenatum]	GO:0022900//electron transport chain;GO:0006091//generation of precursor metabolites and energy;GO:0008152//metabolic process;GO:0009987//cellular process;GO:0055114//oxidation-reduction process;GO:0044237//cellular metabolic process;GO:0003954//NADH dehydrogenase activity;GO:0016651//oxidoreductase activity, acting on NAD(P)H;GO:0003824//catalytic activity;GO:0016491//oxidoreductase activity;
110096632	135.92	104.8	126.61	144.36	86.61	106.68	0.152143	0.616226	0.463693			K17892//ferredoxin-thioredoxin reductase catalytic chain [EC:1.8.7.2];K17892//ferredoxin-thioredoxin reductase catalytic chain [EC:1.8.7.2]	XP_020678327.1|4.3e-102|ferredoxin-thioredoxin reductase catalytic chain, chloroplastic [Dendrobium catenatum]	GO:0046872//metal ion binding;GO:0016673//oxidoreductase activity, acting on a sulfur group of donors, iron-sulfur protein as acceptor;GO:0051540//metal cluster binding;GO:0051539//4 iron, 4 sulfur cluster binding;GO:0005488//binding;GO:0016730//oxidoreductase activity, acting on iron-sulfur proteins as donors;GO:0003824//catalytic activity;GO:0043167//ion binding;GO:0051536//iron-sulfur cluster …
110096659	40.41	41.29	37.9	32.63	19.74	22.62	-0.392786	0.153792	0.0734339			K13201//nucleolysin TIA-1/TIAR;K13201//nucleolysin TIA-1/TIAR;K13201//nucleolysin TIA-1/TIAR;K13201//nucleolysin TIA-1/TIAR	XP_020678364.1|2.2e-155|heme-binding-like protein At3g10130, chloroplastic isoform X2 [Dendrobium catenatum]
110096662	11.94	11.63	13.49	17.28	13.63	17.72	0.727033	2.64534e-07	2.416e-08			K14864//tRNA (cytidine32/guanosine34-2'-O)-methyltransferase [EC:2.1.1.205];K14864//tRNA (cytidine32/guanosine34-2'-O)-methyltransferase [EC:2.1.1.205];K14864//tRNA (cytidine32/guanosine34-2'-O)-methyltransferase [EC:2.1.1.205];K14864//tRNA (cytidine32/guanosine34-2'-O)-methyltransferase [EC:2.1.1.205];K14864//tRNA (cytidine32/guanosine34-2'-O)-methyltransferase [EC:2.1.1.205];K14864//tRNA (cytid…	XP_020678372.1|0.0e+00|uncharacterized protein LOC110096662 isoform X2 [Dendrobium catenatum]
110096669	39.34	44.13	35.45	46.47	28.02	29.04	0.0834523	0.828096	0.741445				XP_020678384.1|1.6e-50|uncharacterized protein LOC110096669 [Dendrobium catenatum]
110096683	19.7	13.87	19.55	11.02	9.39	11.12	-0.425221	0.103474	0.045018			K20363//protein YIPF5/7;K02952//small subunit ribosomal protein S13+ko03010//Ribosome;K20363//protein YIPF5/7;K02952//small subunit ribosomal protein S13+ko03010//Ribosome;K20363//protein YIPF5/7;K22733//magnesium transporter	XP_028556294.1|2.9e-224|uncharacterized protein LOC110096683 [Dendrobium catenatum]	GO:0016021//integral component of membrane;GO:0110165//cellular anatomical entity;GO:0016020//membrane;GO:0031224//intrinsic component of membrane;GO:0016787//hydrolase activity;GO:0003824//catalytic activity;
110096725	24.37	19.9	22.15	11.01	11.45	14.35	-0.632729	0.00133215	0.000274145			K19791//iron transport multicopper oxidase;K19791//iron transport multicopper oxidase;K19791//iron transport multicopper oxidase;K19791//iron transport multicopper oxidase;K19791//iron transport multicopper oxidase;K19791//iron transport multicopper oxidase;K19791//iron transport multicopper oxidase;K19791//iron transport multicopper oxidase;K19791//iron transport multicopper oxidase;K19791//iron…	XP_028551246.1|0.0e+00|monocopper oxidase-like protein SKU5 [Dendrobium catenatum]	GO:0031224//intrinsic component of membrane;GO:0110165//cellular anatomical entity;GO:0016021//integral component of membrane;GO:0016020//membrane;GO:0005488//binding;GO:0046872//metal ion binding;GO:0005507//copper ion binding;GO:0016491//oxidoreductase activity;GO:0043167//ion binding;GO:0043169//cation binding;GO:0003824//catalytic activity;GO:0046914//transition metal ion binding;
110096750	47.77	40.52	45.85	36.27	30.43	36.69	-0.0944886	0.658054	0.510025			K13420//LRR receptor-like serine/threonine-protein kinase FLS2 [EC:2.7.11.1]+ko04016//MAPK signaling pathway - plant+ko04626//Plant-pathogen interaction	XP_020242162.1|4.0e-166|probable leucine-rich repeat receptor-like protein kinase At1g35710 [Asparagus officinalis]
110096760	43.01	54.6	72.39	44.7	49.58	75.14	0.211689	0.55869	0.404208			K12811//ATP-dependent RNA helicase DDX46/PRP5 [EC:3.6.4.13]+ko03040//Spliceosome;K12811//ATP-dependent RNA helicase DDX46/PRP5 [EC:3.6.4.13]+ko03040//Spliceosome;K12811//ATP-dependent RNA helicase DDX46/PRP5 [EC:3.6.4.13]+ko03040//Spliceosome;K12811//ATP-dependent RNA helicase DDX46/PRP5 [EC:3.6.4.13]+ko03040//Spliceosome;K12811//ATP-dependent RNA helicase DDX46/PRP5 [EC:3.6.4.13]+ko03040//Splice…	XP_020678491.1|0.0e+00|protein RIK isoform X1 [Dendrobium catenatum]	GO:0043229//intracellular organelle;GO:0110165//cellular anatomical entity;GO:0043231//intracellular membrane-bounded organelle;GO:0043227//membrane-bounded organelle;GO:0005634//nucleus;GO:0005622//intracellular;GO:0043226//organelle;GO:0003723//RNA binding;GO:0003676//nucleic acid binding;GO:1901363//heterocyclic compound binding;GO:0005488//binding;GO:0097159//organic cyclic compound binding;
110096776	9.85	8.65	9.15	18.23	12.7	12.48	1.44096	1.60423e-15	5.81387e-17			K05747//Wiskott-Aldrich syndrome protein+ko04144//Endocytosis;K05747//Wiskott-Aldrich syndrome protein+ko04144//Endocytosis;K05747//Wiskott-Aldrich syndrome protein+ko04144//Endocytosis	XP_028553813.1|2.1e-210|ninja-family protein 6-like isoform X1 [Dendrobium catenatum]	GO:0051716//cellular response to stimulus;GO:0050896//response to stimulus;GO:0023052//signaling;GO:0007154//cell communication;GO:0065007//biological regulation;GO:0050794//regulation of cellular process;GO:0009987//cellular process;GO:0007165//signal transduction;GO:0050789//regulation of biological process;
110096803	5.34	4.82	3.57	7.68	7.46	4.46	0.643946	0.0910765	0.0385308			K01148//poly(A)-specific ribonuclease [EC:3.1.13.4]+ko03018//RNA degradation;K01148//poly(A)-specific ribonuclease [EC:3.1.13.4]+ko03018//RNA degradation;K01148//poly(A)-specific ribonuclease [EC:3.1.13.4]+ko03018//RNA degradation;K01148//poly(A)-specific ribonuclease [EC:3.1.13.4]+ko03018//RNA degradation;K01148//poly(A)-specific ribonuclease [EC:3.1.13.4]+ko03018//RNA degradation;K01148//poly(A…	XP_020678554.1|8.4e-235|uncharacterized CRM domain-containing protein At3g25440, chloroplastic isoform X1 [Dendrobium catenatum]	GO:1901363//heterocyclic compound binding;GO:0097159//organic cyclic compound binding;GO:0003723//RNA binding;GO:0003676//nucleic acid binding;GO:0005488//binding;
110096815	76.85	55.15	63.76	92.18	46.8	71.26	0.343879	0.2472	0.133934			K00797//spermidine synthase [EC:2.5.1.16]+ko00410//beta-Alanine metabolism+ko00330//Arginine and proline metabolism+ko01100//Metabolic pathways+ko00270//Cysteine and methionine metabolism+ko00480//Glutathione metabolism;K00797//spermidine synthase [EC:2.5.1.16]+ko00410//beta-Alanine metabolism+ko00330//Arginine and proline metabolism+ko01100//Metabolic pathways+ko00270//Cysteine and methionine me…	XP_020678596.1|1.2e-186|spermidine synthase 2 isoform X1 [Dendrobium catenatum]	GO:0006595//polyamine metabolic process;GO:1901564//organonitrogen compound metabolic process;GO:1901566//organonitrogen compound biosynthetic process;GO:1901576//organic substance biosynthetic process;GO:0006807//nitrogen compound metabolic process;GO:0008152//metabolic process;GO:0009058//biosynthetic process;GO:0009987//cellular process;GO:0044106//cellular amine metabolic process;GO:0006576//…
110096817	13.71	12.74	14.33	9.39	7.7	14.13	-0.0466212	0.870209	0.799949			K00058//D-3-phosphoglycerate dehydrogenase / 2-oxoglutarate reductase [EC:1.1.1.95 1.1.1.399]+ko01230//Biosynthesis of amino acids+ko01100//Metabolic pathways+ko00260//Glycine, serine and threonine metabolism+ko01200//Carbon metabolism;K00058//D-3-phosphoglycerate dehydrogenase / 2-oxoglutarate reductase [EC:1.1.1.95 1.1.1.399]+ko01230//Biosynthesis of amino acids+ko01100//Metabolic pathways+ko00…	XP_020591866.1|3.6e-311|D-3-phosphoglycerate dehydrogenase 1, chloroplastic-like isoform X1 [Phalaenopsis equestris]	GO:1901566//organonitrogen compound biosynthetic process;GO:0009987//cellular process;GO:0009058//biosynthetic process;GO:0044283//small molecule biosynthetic process;GO:0071704//organic substance metabolic process;GO:0044281//small molecule metabolic process;GO:0006563//L-serine metabolic process;GO:1901564//organonitrogen compound metabolic process;GO:0044238//primary metabolic process;GO:00197…
110096830	2.17	1.77	2.46	1.57	2.11	1.69	0.0879584	0.845142	0.765866			K14489//arabidopsis histidine kinase 2/3/4 (cytokinin receptor) [EC:2.7.13.3]+ko04075//Plant hormone signal transduction;K14489//arabidopsis histidine kinase 2/3/4 (cytokinin receptor) [EC:2.7.13.3]+ko04075//Plant hormone signal transduction;K14489//arabidopsis histidine kinase 2/3/4 (cytokinin receptor) [EC:2.7.13.3]+ko04075//Plant hormone signal transduction;K14489//arabidopsis histidine kinase…	XP_020678611.1|0.0e+00|histidine kinase 5 [Dendrobium catenatum]	GO:0003824//catalytic activity;GO:0016775//phosphotransferase activity, nitrogenous group as acceptor;GO:0004672//protein kinase activity;GO:0016740//transferase activity;GO:0140299//small molecule sensor activity;GO:0000155//phosphorelay sensor kinase activity;GO:0016772//transferase activity, transferring phosphorus-containing groups;GO:0004673//protein histidine kinase activity;GO:0140096//cat…
110096834	4.27	4.01	5.23	3.11	3.12	4.56	-0.144805	0.710597	0.569349			K12448//UDP-arabinose 4-epimerase [EC:5.1.3.5]+ko00520//Amino sugar and nucleotide sugar metabolism+ko01100//Metabolic pathways;K12448//UDP-arabinose 4-epimerase [EC:5.1.3.5]+ko00520//Amino sugar and nucleotide sugar metabolism+ko01100//Metabolic pathways;K12448//UDP-arabinose 4-epimerase [EC:5.1.3.5]+ko00520//Amino sugar and nucleotide sugar metabolism+ko01100//Metabolic pathways	XP_020678615.1|2.3e-239|probable UDP-arabinose 4-epimerase 2 isoform X1 [Dendrobium catenatum]	GO:0019318//hexose metabolic process;GO:0044281//small molecule metabolic process;GO:0005996//monosaccharide metabolic process;GO:0005975//carbohydrate metabolic process;GO:0006012//galactose metabolic process;GO:0071704//organic substance metabolic process;GO:0044238//primary metabolic process;GO:0008152//metabolic process;GO:0016020//membrane;GO:0016021//integral component of membrane;GO:011016…
110096853	40.45	37.46	34.12	31.24	23.01	25.57	-0.20744	0.437431	0.286047			K12189//ESCRT-II complex subunit VPS25+ko04144//Endocytosis;K12189//ESCRT-II complex subunit VPS25+ko04144//Endocytosis;K12189//ESCRT-II complex subunit VPS25+ko04144//Endocytosis	XP_020678639.1|1.5e-96|vacuolar protein sorting-associated protein 25 isoform X2 [Dendrobium catenatum]	GO:0071985//multivesicular body sorting pathway;GO:0051179//localization;GO:0006810//transport;GO:0009987//cellular process;GO:0051234//establishment of localization;GO:0016192//vesicle-mediated transport;GO:0043229//intracellular organelle;GO:0043227//membrane-bounded organelle;GO:0000814//ESCRT II complex;GO:0098805//whole membrane;GO:0005768//endosome;GO:0098588//bounding membrane of organelle…
110096891	14.52	17.38	16.24	28.97	14.58	20.63	0.670204	0.0163157	0.00494015				XP_020678692.1|0.0e+00|uncharacterized protein LOC110096891 [Dendrobium catenatum]
110096927	12.04	8.5	9.51	18.81	17.39	18.78	1.34012	5.95395e-08	4.83854e-09			K11420//euchromatic histone-lysine N-methyltransferase [EC:2.1.1.43]+ko00310//Lysine degradation;K11420//euchromatic histone-lysine N-methyltransferase [EC:2.1.1.43]+ko00310//Lysine degradation;K11420//euchromatic histone-lysine N-methyltransferase [EC:2.1.1.43]+ko00310//Lysine degradation;K11339//mortality factor 4-like protein 1;K11420//euchromatic histone-lysine N-methyltransferase [EC:2.1.1.4…	XP_028555640.1|1.1e-78|uncharacterized protein LOC110096927 isoform X3 [Dendrobium catenatum]	GO:0016278//lysine N-methyltransferase activity;GO:0008168//methyltransferase activity;GO:0008170//N-methyltransferase activity;GO:0003824//catalytic activity;GO:0008276//protein methyltransferase activity;GO:0008757//S-adenosylmethionine-dependent methyltransferase activity;GO:0042054//histone methyltransferase activity;GO:0018024//histone-lysine N-methyltransferase activity;GO:0016279//protein-…
110096928	5.62	5.3	6.89	5.92	5.05	6.53	0.236929	0.306721	0.177258			K18730//PERQ amino acid-rich with GYF domain-containing protein;K21951//homeobox protein Hox-A11;K18730//PERQ amino acid-rich with GYF domain-containing protein;K21951//homeobox protein Hox-A11;K18730//PERQ amino acid-rich with GYF domain-containing protein;K21951//homeobox protein Hox-A11;K18730//PERQ amino acid-rich with GYF domain-containing protein;K21951//homeobox protein Hox-A11;K18730//PER…	XP_020678740.1|0.0e+00|homeobox-DDT domain protein RLT2 isoform X1 [Dendrobium catenatum]	GO:0043227//membrane-bounded organelle;GO:0110165//cellular anatomical entity;GO:0043229//intracellular organelle;GO:0005622//intracellular;GO:0043226//organelle;GO:0043231//intracellular membrane-bounded organelle;GO:0005634//nucleus;GO:0003677//DNA binding;GO:0097159//organic cyclic compound binding;GO:1901363//heterocyclic compound binding;GO:0005488//binding;GO:0003676//nucleic acid binding;
110096939	6.47	5.14	5.96	6.85	4.24	7.89	0.363072	0.233334	0.123733			K21440//ankyrin repeat domain-containing protein 50;K15502//serine/threonine-protein phosphatase 6 regulatory ankyrin repeat subunit A;K15503//serine/threonine-protein phosphatase 6 regulatory ankyrin repeat subunit B	XP_020678760.1|1.2e-266|probable E3 ubiquitin-protein ligase XBOS34 [Dendrobium catenatum]
110096946	14.4	15.1	15.57	19.49	16.64	22.05	0.448134	0.00661927	0.00172392		Arachis hypogaea clone AHF-205D04 NBS-LRR gene cluster, complete sequence.	K18460//exportin-7;K18460//exportin-7;K18460//exportin-7;K18460//exportin-7;K18460//exportin-7;K18460//exportin-7;K03231//elongation factor 1-alpha+ko03013//RNA transport	XP_020678770.1|0.0e+00|exportin-4 [Dendrobium catenatum]	GO:0051649//establishment of localization in cell;GO:0045184//establishment of protein localization;GO:0006611//protein export from nucleus;GO:0051179//localization;GO:0071705//nitrogen compound transport;GO:0006810//transport;GO:0006913//nucleocytoplasmic transport;GO:0051641//cellular localization;GO:0051168//nuclear export;GO:0070727//cellular macromolecule localization;GO:0009987//cellular pr…
110096987	15.92	15.06	13.42	10.28	7.07	11.45	-0.364962	0.252707	0.137928				XP_020678825.1|1.4e-91|vesicle transport protein SFT2B [Dendrobium catenatum]	GO:0042886//amide transport;GO:0045184//establishment of protein localization;GO:0051179//localization;GO:0071705//nitrogen compound transport;GO:0006810//transport;GO:0015031//protein transport;GO:0016192//vesicle-mediated transport;GO:0009987//cellular process;GO:0051234//establishment of localization;GO:0015833//peptide transport;GO:0071702//organic substance transport;GO:0033036//macromolecul…
110096989	19.04	10.06	16.69	22.71	8.5	16.35	0.238465	0.638554	0.48795			K05894//12-oxophytodienoic acid reductase [EC:1.3.1.42]+ko00592//alpha-Linolenic acid metabolism+ko01100//Metabolic pathways+ko01110//Biosynthesis of secondary metabolites;K05894//12-oxophytodienoic acid reductase [EC:1.3.1.42]+ko00592//alpha-Linolenic acid metabolism+ko01100//Metabolic pathways+ko01110//Biosynthesis of secondary metabolites	ONK55442.1|1.8e-185|uncharacterized protein A4U43_UnF3320 [Asparagus officinalis]	GO:0032553//ribonucleotide binding;GO:1901265//nucleoside phosphate binding;GO:0016628//oxidoreductase activity, acting on the CH-CH group of donors, NAD or NADP as acceptor;GO:1901363//heterocyclic compound binding;GO:0016629//12-oxophytodienoate reductase activity;GO:0016491//oxidoreductase activity;GO:0005488//binding;GO:0043168//anion binding;GO:0097159//organic cyclic compound binding;GO:001…
110096997	12.53	11.02	16.65	8.91	9.9	13.19	0.00592065	0.984756	0.976966			K13172//serine/arginine repetitive matrix protein 2;K13172//serine/arginine repetitive matrix protein 2;K13172//serine/arginine repetitive matrix protein 2;K13172//serine/arginine repetitive matrix protein 2;K13172//serine/arginine repetitive matrix protein 2;K13172//serine/arginine repetitive matrix protein 2	XP_020678839.1|0.0e+00|uncharacterized protein LOC110096997 isoform X2 [Dendrobium catenatum]
110096998	12.9	12.19	13.54	12	9.17	14.43	0.156905	0.429639	0.278846	FAR1		K13963//serpin B;K17604//zinc finger SWIM domain-containing protein 3;K13963//serpin B;K17604//zinc finger SWIM domain-containing protein 3;K13963//serpin B;K17604//zinc finger SWIM domain-containing protein 3;K13963//serpin B;K17604//zinc finger SWIM domain-containing protein 3;K13963//serpin B;K17604//zinc finger SWIM domain-containing protein 3;K13963//serpin B;K17604//zinc finger SWIM domain-…	XP_020679208.1|0.0e+00|protein FAR1-RELATED SEQUENCE 5 [Dendrobium catenatum]	GO:0019222//regulation of metabolic process;GO:0050794//regulation of cellular process;GO:0006355//regulation of transcription, DNA-templated;GO:0065007//biological regulation;GO:1903506//regulation of nucleic acid-templated transcription;GO:0010468//regulation of gene expression;GO:0031323//regulation of cellular metabolic process;GO:0009889//regulation of biosynthetic process;GO:0051171//regula…
110097002	19.04	17.75	16.58	9.77	10.41	12.28	-0.393939	0.131874	0.060593	C3H		K13107//RNA-binding motif protein, X-linked 2;K13107//RNA-binding motif protein, X-linked 2;K13107//RNA-binding motif protein, X-linked 2	XP_020678858.1|5.2e-123|zinc finger CCCH domain-containing protein 25 [Dendrobium catenatum]	GO:0006396//RNA processing;GO:0071704//organic substance metabolic process;GO:0016070//RNA metabolic process;GO:0000375//RNA splicing, via transesterification reactions;GO:0046483//heterocycle metabolic process;GO:0006725//cellular aromatic compound metabolic process;GO:0010467//gene expression;GO:0016071//mRNA metabolic process;GO:0034641//cellular nitrogen compound metabolic process;GO:0000398/…
110097003	13.93	18.42	15.5	9.95	8.17	11.87	-0.400467	0.150705	0.0715341				XP_020678865.1|2.4e-131|uncharacterized protein LOC110097003 isoform X1 [Dendrobium catenatum]
110097006	6.52	5.86	7.04	8.38	5.66	7	0.414498	0.372582	0.229497				XP_020678864.1|3.2e-45|late embryogenesis abundant protein Lea5 [Dendrobium catenatum]	GO:0043227//membrane-bounded organelle;GO:0110165//cellular anatomical entity;GO:0005622//intracellular;GO:0043226//organelle;GO:0043231//intracellular membrane-bounded organelle;GO:0043229//intracellular organelle;GO:0005737//cytoplasm;GO:0005739//mitochondrion;
110097011	63.7	70.69	73.7	123.9	89.16	97.95	0.843123	1.10177e-05	1.35593e-06	MYB		K12133//MYB-related transcription factor LHY+ko04712//Circadian rhythm - plant;K12133//MYB-related transcription factor LHY+ko04712//Circadian rhythm - plant;K12133//MYB-related transcription factor LHY+ko04712//Circadian rhythm - plant;K12133//MYB-related transcription factor LHY+ko04712//Circadian rhythm - plant;K12133//MYB-related transcription factor LHY+ko04712//Circadian rhythm - plant;K121…	XP_020678870.1|1.2e-209|protein REVEILLE 8-like isoform X1 [Dendrobium catenatum]	GO:0043226//organelle;GO:0005634//nucleus;GO:0043227//membrane-bounded organelle;GO:0043229//intracellular organelle;GO:0043231//intracellular membrane-bounded organelle;GO:0005622//intracellular;GO:0110165//cellular anatomical entity;GO:0003677//DNA binding;GO:1901363//heterocyclic compound binding;GO:0003676//nucleic acid binding;GO:0005488//binding;GO:0097159//organic cyclic compound binding;
110097029	120.28	105.53	129.44	112.52	96.34	111.05	0.132465	0.474462	0.320525	FHA		K09838//zeaxanthin epoxidase [EC:1.14.15.21]+ko00906//Carotenoid biosynthesis+ko01100//Metabolic pathways+ko01110//Biosynthesis of secondary metabolites;K09838//zeaxanthin epoxidase [EC:1.14.15.21]+ko00906//Carotenoid biosynthesis+ko01100//Metabolic pathways+ko01110//Biosynthesis of secondary metabolites	XP_020678895.1|0.0e+00|zeaxanthin epoxidase, chloroplastic [Dendrobium catenatum]	GO:0006721//terpenoid metabolic process;GO:1902644//tertiary alcohol metabolic process;GO:1901615//organic hydroxy compound metabolic process;GO:0006629//lipid metabolic process;GO:0044281//small molecule metabolic process;GO:0006082//organic acid metabolic process;GO:0008152//metabolic process;GO:0046394//carboxylic acid biosynthetic process;GO:0016106//sesquiterpenoid biosynthetic process;GO:00…
110097040	39.39	35.51	37.32	27.75	19.47	28.42	-0.469275	0.00767176	0.00204951			K02881//large subunit ribosomal protein L18+ko03010//Ribosome;K02881//large subunit ribosomal protein L18+ko03010//Ribosome;K02881//large subunit ribosomal protein L18+ko03010//Ribosome;K02881//large subunit ribosomal protein L18+ko03010//Ribosome	XP_020678912.1|1.0e-91|uncharacterized protein LOC110097040 [Dendrobium catenatum]	GO:0044260//cellular macromolecule metabolic process;GO:0008152//metabolic process;GO:0034641//cellular nitrogen compound metabolic process;GO:0009987//cellular process;GO:0043603//cellular amide metabolic process;GO:0009059//macromolecule biosynthetic process;GO:1901564//organonitrogen compound metabolic process;GO:0006807//nitrogen compound metabolic process;GO:0006518//peptide metabolic proces…
110097050	0.3	0.3	0.39	2.87	3.32	4.11	3.52112	8.67739e-08	7.28159e-09			K22312//hydroxyjasmonate sulfotransferase [EC:2.8.2.39];K10743//ribonuclease H2 subunit A [EC:3.1.26.4]+ko03030//DNA replication;K22312//hydroxyjasmonate sulfotransferase [EC:2.8.2.39];K10743//ribonuclease H2 subunit A [EC:3.1.26.4]+ko03030//DNA replication	XP_028548465.1|2.4e-133|uncharacterized protein LOC110095758 isoform X3 [Dendrobium catenatum]
110097052	4.38	4.23	3.64	6.36	4.69	6.98	0.805953	0.00497822	0.00123632			K03265//peptide chain release factor subunit 1+ko03015//mRNA surveillance pathway;K03265//peptide chain release factor subunit 1+ko03015//mRNA surveillance pathway;K03265//peptide chain release factor subunit 1+ko03015//mRNA surveillance pathway;K03265//peptide chain release factor subunit 1+ko03015//mRNA surveillance pathway;K03265//peptide chain release factor subunit 1+ko03015//mRNA surveillan…	XP_020678924.1|1.0e-191|protein GUCD1 isoform X1 [Dendrobium catenatum]
110097065	4.5	4.74	4.94	3.47	4.77	5.31	-0.00085646	0.997695	0.99708			K11807//WD and tetratricopeptide repeats protein 1;K11807//WD and tetratricopeptide repeats protein 1;K11807//WD and tetratricopeptide repeats protein 1;K11807//WD and tetratricopeptide repeats protein 1;K11807//WD and tetratricopeptide repeats protein 1;K11807//WD and tetratricopeptide repeats protein 1;K11807//WD and tetratricopeptide repeats protein 1;K11807//WD and tetratricopeptide repeats p…	XP_020678943.2|0.0e+00|uncharacterized protein LOC110097065 isoform X1 [Dendrobium catenatum]
110097066	76.26	98.88	70.35	12.11	18.76	26.45	-1.803	3.16338e-09	2.14764e-10			K04506//E3 ubiquitin-protein ligase SIAH1 [EC:2.3.2.27]+ko04120//Ubiquitin mediated proteolysis;K04506//E3 ubiquitin-protein ligase SIAH1 [EC:2.3.2.27]+ko04120//Ubiquitin mediated proteolysis;K04506//E3 ubiquitin-protein ligase SIAH1 [EC:2.3.2.27]+ko04120//Ubiquitin mediated proteolysis	XP_020678948.1|2.2e-195|E3 ubiquitin-protein ligase SINAT5 [Dendrobium catenatum]	GO:0009987//cellular process;GO:0044265//cellular macromolecule catabolic process;GO:0009056//catabolic process;GO:1901565//organonitrogen compound catabolic process;GO:0044267//cellular protein metabolic process;GO:0043170//macromolecule metabolic process;GO:0006508//proteolysis;GO:0071704//organic substance metabolic process;GO:0044238//primary metabolic process;GO:0006511//ubiquitin-dependent …
110097069	134.31	141.94	144.53	163.94	107.26	161.83	0.296113	0.0907794	0.0384011				PKU67699.1|2.9e-160|Transcription factor bHLH145 [Dendrobium catenatum]	GO:0005515//protein binding;GO:0046983//protein dimerization activity;GO:0005488//binding;
110097078	8.53	8.33	8.89	10.27	8.21	10.04	0.893701	5.41294e-09	3.78958e-10			K11807//WD and tetratricopeptide repeats protein 1;K11807//WD and tetratricopeptide repeats protein 1;K11807//WD and tetratricopeptide repeats protein 1;K11807//WD and tetratricopeptide repeats protein 1;K11807//WD and tetratricopeptide repeats protein 1;K11807//WD and tetratricopeptide repeats protein 1	XP_020678963.1|0.0e+00|WD repeat protein iqw1 isoform X1 [Dendrobium catenatum]
110097080	26.82	25.2	29.21	34.5	31.75	47.89	0.595354	0.000199767	3.26184e-05			K14558//periodic tryptophan protein 2+ko03008//Ribosome biogenesis in eukaryotes	XP_020678968.1|7.2e-260|transducin beta-like protein 2 [Dendrobium catenatum]	GO:0016020//membrane;GO:0031224//intrinsic component of membrane;GO:0016021//integral component of membrane;GO:0110165//cellular anatomical entity;
110097086	38.79	37.43	36.89	39.49	27.34	30.15	0.0618555	0.827314	0.740215			K19367//maspardin+ko04144//Endocytosis;K19367//maspardin+ko04144//Endocytosis;K19367//maspardin+ko04144//Endocytosis;K19367//maspardin+ko04144//Endocytosis	XP_020678977.1|1.3e-243|maspardin isoform X1 [Dendrobium catenatum]	GO:0110165//cellular anatomical entity;GO:0031224//intrinsic component of membrane;GO:0016020//membrane;GO:0016021//integral component of membrane;
110097088	35.08	34.29	36.39	39.12	32.8	40.08	0.438953	0.00420661	0.00101554			K20028//palmitoyltransferase ZDHHC2/15/20 [EC:2.3.1.225];K20028//palmitoyltransferase ZDHHC2/15/20 [EC:2.3.1.225]	XP_020678979.1|4.2e-187|probable protein S-acyltransferase 14 [Dendrobium catenatum]	GO:0018193//peptidyl-amino acid modification;GO:0071704//organic substance metabolic process;GO:0008104//protein localization;GO:0071702//organic substance transport;GO:0033036//macromolecule localization;GO:0018230//peptidyl-L-cysteine S-palmitoylation;GO:0009059//macromolecule biosynthetic process;GO:0006886//intracellular protein transport;GO:0006612//protein targeting to membrane;GO:0036211//…
110097097	34.67	35.4	36.59	27.45	21.79	29.7	-0.197529	0.244877	0.132362			K01867//tryptophanyl-tRNA synthetase [EC:6.1.1.2]+ko00970//Aminoacyl-tRNA biosynthesis;K01867//tryptophanyl-tRNA synthetase [EC:6.1.1.2]+ko00970//Aminoacyl-tRNA biosynthesis;K01867//tryptophanyl-tRNA synthetase [EC:6.1.1.2]+ko00970//Aminoacyl-tRNA biosynthesis;K01867//tryptophanyl-tRNA synthetase [EC:6.1.1.2]+ko00970//Aminoacyl-tRNA biosynthesis;K01867//tryptophanyl-tRNA synthetase [EC:6.1.1.2]+k…	XP_020678992.1|2.8e-229|tryptophan--tRNA ligase, cytoplasmic isoform X1 [Dendrobium catenatum]	GO:0046483//heterocycle metabolic process;GO:0008152//metabolic process;GO:0006418//tRNA aminoacylation for protein translation;GO:0019538//protein metabolic process;GO:0043604//amide biosynthetic process;GO:0034660//ncRNA metabolic process;GO:0006725//cellular aromatic compound metabolic process;GO:0043603//cellular amide metabolic process;GO:0010467//gene expression;GO:0034645//cellular macromo…
110097099	17.73	13.58	13.75	12.84	7.16	10.68	0.495201	0.134949	0.0623457				XP_020678996.1|7.8e-105|uncharacterized protein LOC110097099 [Dendrobium catenatum]
110097106	23.02	23.61	30.26	43.02	37.59	48.3	1.02006	7.23655e-11	4.02172e-12			K03696//ATP-dependent Clp protease ATP-binding subunit ClpC	XP_028551372.1|0.0e+00|chaperone protein ClpD, chloroplastic [Dendrobium catenatum]	GO:0008152//metabolic process;GO:0071704//organic substance metabolic process;GO:0043170//macromolecule metabolic process;GO:0019538//protein metabolic process;GO:0044238//primary metabolic process;GO:1901564//organonitrogen compound metabolic process;GO:0006807//nitrogen compound metabolic process;GO:0032555//purine ribonucleotide binding;GO:0097159//organic cyclic compound binding;GO:0032559//a…
110097111	31.68	27.33	33.04	30.58	26.79	32.15	0.23673	0.17437	0.0857533			K03544//ATP-dependent Clp protease ATP-binding subunit ClpX;K03544//ATP-dependent Clp protease ATP-binding subunit ClpX;K03544//ATP-dependent Clp protease ATP-binding subunit ClpX;K03544//ATP-dependent Clp protease ATP-binding subunit ClpX;K03544//ATP-dependent Clp protease ATP-binding subunit ClpX	XP_020679011.1|0.0e+00|CLP protease regulatory subunit CLPX1, mitochondrial isoform X1 [Dendrobium catenatum]	GO:0044238//primary metabolic process;GO:0009987//cellular process;GO:0006457//protein folding;GO:1901575//organic substance catabolic process;GO:0043170//macromolecule metabolic process;GO:0006807//nitrogen compound metabolic process;GO:0009057//macromolecule catabolic process;GO:0009056//catabolic process;GO:0006508//proteolysis;GO:1901564//organonitrogen compound metabolic process;GO:0071704//…
110097146	16.25	16.71	15.87	14.29	15.56	16.25	0.172237	0.482259	0.327502			K02988//small subunit ribosomal protein S5+ko03010//Ribosome;K02988//small subunit ribosomal protein S5+ko03010//Ribosome;K02988//small subunit ribosomal protein S5+ko03010//Ribosome	XP_020679057.1|1.0e-291|uncharacterized protein LOC110097146 [Dendrobium catenatum]	GO:0044271//cellular nitrogen compound biosynthetic process;GO:0034641//cellular nitrogen compound metabolic process;GO:0009058//biosynthetic process;GO:0008152//metabolic process;GO:0019538//protein metabolic process;GO:0044260//cellular macromolecule metabolic process;GO:0043170//macromolecule metabolic process;GO:1901564//organonitrogen compound metabolic process;GO:0009059//macromolecule bios…
110097156	41.14	1.75	25.05	58.57	144.57	60.82	2.13973	0.0639811	0.025088			K01728//pectate lyase [EC:4.2.2.2]+ko00040//Pentose and glucuronate interconversions;K01728//pectate lyase [EC:4.2.2.2]+ko00040//Pentose and glucuronate interconversions;K01728//pectate lyase [EC:4.2.2.2]+ko00040//Pentose and glucuronate interconversions;K01728//pectate lyase [EC:4.2.2.2]+ko00040//Pentose and glucuronate interconversions	XP_008804449.1|3.3e-221|probable pectate lyase 8 isoform X1 [Phoenix dactylifera]	GO:0071704//organic substance metabolic process;GO:0009057//macromolecule catabolic process;GO:0043170//macromolecule metabolic process;GO:0044238//primary metabolic process;GO:1901575//organic substance catabolic process;GO:0008152//metabolic process;GO:0005975//carbohydrate metabolic process;GO:0000272//polysaccharide catabolic process;GO:0016052//carbohydrate catabolic process;GO:0009056//cata…
110097157	14.81	7.32	7.52	4.5	4	1.49	-1.18527	0.0574186	0.0219749			K14492//two-component response regulator ARR-A family+ko04075//Plant hormone signal transduction	XP_020679065.1|9.2e-107|two-component response regulator ORR9 [Dendrobium catenatum]	GO:0050794//regulation of cellular process;GO:0035556//intracellular signal transduction;GO:0050896//response to stimulus;GO:0009987//cellular process;GO:0007165//signal transduction;GO:0065007//biological regulation;GO:0023052//signaling;GO:0000160//phosphorelay signal transduction system;GO:0051716//cellular response to stimulus;GO:0050789//regulation of biological process;GO:0007154//cell comm…
110097158	5.09	5.74	6.7	2.88	2.56	5.18	-0.479522	0.154417	0.0738139			K21343//ubiquitin carboxyl-terminal hydrolase 15 [EC:3.4.19.12];K21343//ubiquitin carboxyl-terminal hydrolase 15 [EC:3.4.19.12]	XP_020679066.1|0.0e+00|ubiquitin carboxyl-terminal hydrolase 8-like isoform X1 [Dendrobium catenatum]	GO:0009057//macromolecule catabolic process;GO:1901575//organic substance catabolic process;GO:0044260//cellular macromolecule metabolic process;GO:0044238//primary metabolic process;GO:0009056//catabolic process;GO:1901564//organonitrogen compound metabolic process;GO:0044248//cellular catabolic process;GO:0044265//cellular macromolecule catabolic process;GO:0008152//metabolic process;GO:0006807…
110097169	30.21	29.89	30.44	26.9	19.94	26.95	0.00734503	0.97375	0.959093			K10752//histone-binding protein RBBP4;K10752//histone-binding protein RBBP4;K10752//histone-binding protein RBBP4;K10752//histone-binding protein RBBP4;K10752//histone-binding protein RBBP4	XP_028554716.1|9.3e-258|histone-binding protein MSI1 isoform X1 [Dendrobium catenatum]	GO:0043231//intracellular membrane-bounded organelle;GO:0005622//intracellular;GO:0005634//nucleus;GO:0043226//organelle;GO:0110165//cellular anatomical entity;GO:0043229//intracellular organelle;GO:0043227//membrane-bounded organelle;
110097186	16.47	14.16	14.09	8.5	7.43	12.54	-0.333912	0.187721	0.0937696			K10770//alkylated DNA repair protein alkB homolog 8 [EC:1.14.11.- 2.1.1.229];K10770//alkylated DNA repair protein alkB homolog 8 [EC:1.14.11.- 2.1.1.229];K10770//alkylated DNA repair protein alkB homolog 8 [EC:1.14.11.- 2.1.1.229];K10770//alkylated DNA repair protein alkB homolog 8 [EC:1.14.11.- 2.1.1.229];K10770//alkylated DNA repair protein alkB homolog 8 [EC:1.14.11.- 2.1.1.229];K10770//alkyla…	XP_028552767.1|7.9e-244|tRNA (carboxymethyluridine(34)-5-O)-methyltransferase isoform X1 [Dendrobium catenatum]	GO:0034660//ncRNA metabolic process;GO:0006400//tRNA modification;GO:0016070//RNA metabolic process;GO:0009987//cellular process;GO:0006725//cellular aromatic compound metabolic process;GO:0043412//macromolecule modification;GO:0006396//RNA processing;GO:0044238//primary metabolic process;GO:0034641//cellular nitrogen compound metabolic process;GO:0002097//tRNA wobble base modification;GO:0071704…
110097187	12.9	12.78	15.84	20.55	16.94	18.5	0.688876	0.000426181	7.6003e-05			K17768//mitochondrial import receptor subunit TOM70;K21991//protein unc-45;K17768//mitochondrial import receptor subunit TOM70;K21991//protein unc-45;K17768//mitochondrial import receptor subunit TOM70;K21991//protein unc-45;K17768//mitochondrial import receptor subunit TOM70;K21991//protein unc-45;K17768//mitochondrial import receptor subunit TOM70;K21991//protein unc-45;K17768//mitochondrial im…	XP_020679097.1|0.0e+00|protein PHOX1 [Dendrobium catenatum]	GO:0140096//catalytic activity, acting on a protein;GO:0016859//cis-trans isomerase activity;GO:0016853//isomerase activity;GO:0003824//catalytic activity;GO:0003755//peptidyl-prolyl cis-trans isomerase activity;
110097190	23.44	22.17	26.12	26.21	22.78	26.96	0.371569	0.0186318	0.0057843	NAC	NAC domain containing protein 17 (best arabidopsis hit)	K00521//ferric-chelate reductase [EC:1.16.1.7];K13126//polyadenylate-binding protein+ko03015//mRNA surveillance pathway+ko03018//RNA degradation+ko03013//RNA transport;K16296//serine carboxypeptidase-like clade I [EC:3.4.16.-];K05941//glutathione gamma-glutamylcysteinyltransferase [EC:2.3.2.15];K00521//ferric-chelate reductase [EC:1.16.1.7];K13126//polyadenylate-binding protein+ko03015//mRNA surv…	XP_020679103.1|0.0e+00|NAC domain-containing protein 17 isoform X1 [Dendrobium catenatum]	GO:0080090//regulation of primary metabolic process;GO:0050794//regulation of cellular process;GO:0010556//regulation of macromolecule biosynthetic process;GO:0006355//regulation of transcription, DNA-templated;GO:0051252//regulation of RNA metabolic process;GO:0019219//regulation of nucleobase-containing compound metabolic process;GO:0019222//regulation of metabolic process;GO:0050789//regulatio…
110097192	13.05	12.42	12.18	8.97	5.04	8.57	-0.476569	0.0584051	0.0224174				XP_028552773.1|1.2e-305|uncharacterized protein LOC110097192 [Dendrobium catenatum]
110097193	7.33	7.15	7.15	8.73	8.52	9.69	0.538713	0.0051973	0.00130173			K21989//calcium permeable stress-gated cation channel;K21989//calcium permeable stress-gated cation channel;K21989//calcium permeable stress-gated cation channel;K21989//calcium permeable stress-gated cation channel;K21989//calcium permeable stress-gated cation channel	XP_020679109.1|0.0e+00|calmodulin-binding protein 60 A isoform X1 [Dendrobium catenatum]	GO:0005488//binding;GO:0005515//protein binding;GO:0005516//calmodulin binding;
110097207	1.32	1.75	2.22	4.21	3.2	3.19	1.11125	0.00453225	0.00110715				XP_020679126.1|6.1e-240|uncharacterized protein LOC110097207 [Dendrobium catenatum]	GO:0016021//integral component of membrane;GO:0031224//intrinsic component of membrane;GO:0110165//cellular anatomical entity;GO:0016020//membrane;GO:0016740//transferase activity;GO:0003824//catalytic activity;GO:0016757//transferase activity, transferring glycosyl groups;
110097248	19.61	20.71	22.89	16.51	16.53	17.6	0.0461502	0.849245	0.771316			K03128//transcription initiation factor TFIID subunit 2+ko03022//Basal transcription factors;K03128//transcription initiation factor TFIID subunit 2+ko03022//Basal transcription factors;K03128//transcription initiation factor TFIID subunit 2+ko03022//Basal transcription factors;K03128//transcription initiation factor TFIID subunit 2+ko03022//Basal transcription factors;K03128//transcription initi…	XP_020679173.1|0.0e+00|transcription initiation factor TFIID subunit 2 isoform X1 [Dendrobium catenatum]	GO:0016591//RNA polymerase II, holoenzyme;GO:0043231//intracellular membrane-bounded organelle;GO:0061695//transferase complex, transferring phosphorus-containing groups;GO:0030880//RNA polymerase complex;GO:0000428//DNA-directed RNA polymerase complex;GO:0005654//nucleoplasm;GO:0055029//nuclear DNA-directed RNA polymerase complex;GO:0005622//intracellular;GO:0070013//intracellular organelle lume…
110097250	138.06	126.03	116.14	77	69.09	75.53	-0.335802	0.0843893	0.0350871				XP_020679178.1|2.9e-107|cell number regulator 2-like [Dendrobium catenatum]	GO:0110165//cellular anatomical entity;GO:0016021//integral component of membrane;GO:0031224//intrinsic component of membrane;GO:0016020//membrane;
110097256	25.53	23.68	27.84	66.54	59.85	51.07	1.48226	4.17828e-12	2.02698e-13				XP_020679184.1|0.0e+00|uncharacterized protein LOC110097256 [Dendrobium catenatum]	GO:0003682//chromatin binding;GO:0005488//binding;
110097270	21.33	22.43	23.52	30.83	28.21	35.92	0.833487	7.99782e-11	4.45893e-12	ARF		K14486//auxin response factor+ko04075//Plant hormone signal transduction;K14486//auxin response factor+ko04075//Plant hormone signal transduction;K14486//auxin response factor+ko04075//Plant hormone signal transduction;K14486//auxin response factor+ko04075//Plant hormone signal transduction;K14486//auxin response factor+ko04075//Plant hormone signal transduction;K14486//auxin response factor+ko04…	XP_020679201.1|0.0e+00|auxin response factor 12-like isoform X1 [Dendrobium catenatum]	GO:0009987//cellular process;GO:0006355//regulation of transcription, DNA-templated;GO:0019222//regulation of metabolic process;GO:0031326//regulation of cellular biosynthetic process;GO:0009889//regulation of biosynthetic process;GO:0031323//regulation of cellular metabolic process;GO:0050794//regulation of cellular process;GO:0080090//regulation of primary metabolic process;GO:0070887//cellular…
110097277	16.52	17.24	17.39	13.69	9.78	14.14	-0.170723	0.44476	0.292724			K14399//polyribonucleotide 5'-hydroxyl-kinase [EC:2.7.1.78]+ko03015//mRNA surveillance pathway;K14399//polyribonucleotide 5'-hydroxyl-kinase [EC:2.7.1.78]+ko03015//mRNA surveillance pathway;K14399//polyribonucleotide 5'-hydroxyl-kinase [EC:2.7.1.78]+ko03015//mRNA surveillance pathway;K14399//polyribonucleotide 5'-hydroxyl-kinase [EC:2.7.1.78]+ko03015//mRNA surveillance pathway;K14399//polyribonuc…	XP_020679212.1|8.0e-241|protein CLP1 homolog isoform X1 [Dendrobium catenatum]	GO:1901360//organic cyclic compound metabolic process;GO:0071704//organic substance metabolic process;GO:0009987//cellular process;GO:0043631//RNA polyadenylation;GO:0006378//mRNA polyadenylation;GO:0031124//mRNA 3'-end processing;GO:0006397//mRNA processing;GO:0008152//metabolic process;GO:0006399//tRNA metabolic process;GO:0008033//tRNA processing;GO:0034470//ncRNA processing;GO:0044237//cellul…
110097285	2.74	2.26	2.1	10.3	10.82	15.98	3.43348	3.02636e-35	4.03444e-37			K06167//phosphoribosyl 1,2-cyclic phosphate phosphodiesterase [EC:3.1.4.55]+ko00440//Phosphonate and phosphinate metabolism;K06167//phosphoribosyl 1,2-cyclic phosphate phosphodiesterase [EC:3.1.4.55]+ko00440//Phosphonate and phosphinate metabolism;K06167//phosphoribosyl 1,2-cyclic phosphate phosphodiesterase [EC:3.1.4.55]+ko00440//Phosphonate and phosphinate metabolism;K06167//phosphoribosyl 1,2-…	XP_020679226.1|1.0e-192|putative hydrolase C777.06c [Dendrobium catenatum]
110097289	19.73	17.55	22.06	16.07	11.48	16.33	-0.175833	0.483549	0.32867			K03781//catalase [EC:1.11.1.6]+ko04016//MAPK signaling pathway - plant+ko04146//Peroxisome+ko00380//Tryptophan metabolism+ko01110//Biosynthesis of secondary metabolites+ko01200//Carbon metabolism+ko00630//Glyoxylate and dicarboxylate metabolism;K03781//catalase [EC:1.11.1.6]+ko04016//MAPK signaling pathway - plant+ko04146//Peroxisome+ko00380//Tryptophan metabolism+ko01110//Biosynthesis of seconda…	XP_020679232.1|3.8e-137|traB domain-containing protein isoform X1 [Dendrobium catenatum]
110097347	5.91	6.73	4.76	3.87	3.1	3.75	-0.125364	0.81739	0.72632			K06210//nicotinamide mononucleotide adenylyltransferase [EC:2.7.7.1 2.7.7.18]+ko01100//Metabolic pathways+ko00760//Nicotinate and nicotinamide metabolism;K06210//nicotinamide mononucleotide adenylyltransferase [EC:2.7.7.1 2.7.7.18]+ko01100//Metabolic pathways+ko00760//Nicotinate and nicotinamide metabolism;K06210//nicotinamide mononucleotide adenylyltransferase [EC:2.7.7.1 2.7.7.18]+ko01100//Meta…	XP_020679319.2|2.0e-73|nicotinamide/nicotinic acid mononucleotide adenylyltransferase isoform X1 [Dendrobium catenatum]	GO:0019363//pyridine nucleotide biosynthetic process;GO:0006753//nucleoside phosphate metabolic process;GO:0019362//pyridine nucleotide metabolic process;GO:0044249//cellular biosynthetic process;GO:0019359//nicotinamide nucleotide biosynthetic process;GO:0019438//aromatic compound biosynthetic process;GO:0034641//cellular nitrogen compound metabolic process;GO:0044237//cellular metabolic process…
110097350	8.86	10.76	9.78	4.82	4.92	6.13	-0.592204	0.0142464	0.00420525			K22614//NLR family CARD domain-containing protein 3;K22614//NLR family CARD domain-containing protein 3;K22614//NLR family CARD domain-containing protein 3;K22614//NLR family CARD domain-containing protein 3;K22614//NLR family CARD domain-containing protein 3;K22614//NLR family CARD domain-containing protein 3;K22614//NLR family CARD domain-containing protein 3;K22614//NLR family CARD domain-cont…	XP_020679326.1|0.0e+00|protein NLRC3 isoform X3 [Dendrobium catenatum]
110097369	41.91	39.12	44.11	30.9	31.68	39.17	-0.0724377	0.732593	0.599369			K08869//aarF domain-containing kinase;K08869//aarF domain-containing kinase;K08869//aarF domain-containing kinase;K08869//aarF domain-containing kinase	XP_020679369.1|0.0e+00|uncharacterized protein LOC110097369 [Dendrobium catenatum]	GO:0043168//anion binding;GO:0016773//phosphotransferase activity, alcohol group as acceptor;GO:1901363//heterocyclic compound binding;GO:0030554//adenyl nucleotide binding;GO:0017076//purine nucleotide binding;GO:0097367//carbohydrate derivative binding;GO:0005488//binding;GO:0003824//catalytic activity;GO:0016772//transferase activity, transferring phosphorus-containing groups;GO:0043167//ion b…
110097370	33.3	29.53	29.21	26.35	19.74	20.45	-0.17471	0.514147	0.358477			K03797//carboxyl-terminal processing protease [EC:3.4.21.102];K03797//carboxyl-terminal processing protease [EC:3.4.21.102];K03797//carboxyl-terminal processing protease [EC:3.4.21.102];K03797//carboxyl-terminal processing protease [EC:3.4.21.102];K03797//carboxyl-terminal processing protease [EC:3.4.21.102];K03797//carboxyl-terminal processing protease [EC:3.4.21.102];K03797//carboxyl-terminal p…	XP_020679370.1|1.8e-288|carboxyl-terminal-processing peptidase 2, chloroplastic isoform X1 [Dendrobium catenatum]
110097391	33.93	37.55	30.37	18.31	12.89	22.17	-0.696588	0.000815805	0.000157442	Trihelix			XP_020679410.1|1.2e-234|trihelix transcription factor ASIL2 isoform X2 [Dendrobium catenatum]
110097403	6.36	6.56	8.39	10.06	8.19	17.79	0.994256	0.000213001	3.50049e-05			K01530//phospholipid-translocating ATPase [EC:7.6.2.1];K01530//phospholipid-translocating ATPase [EC:7.6.2.1];K01530//phospholipid-translocating ATPase [EC:7.6.2.1];K01530//phospholipid-translocating ATPase [EC:7.6.2.1];K01530//phospholipid-translocating ATPase [EC:7.6.2.1]	XP_020679426.1|0.0e+00|probable phospholipid-transporting ATPase 4 isoform X1 [Dendrobium catenatum]	GO:0034204//lipid translocation;GO:0051179//localization;GO:0065008//regulation of biological quality;GO:0010876//lipid localization;GO:0006811//ion transport;GO:0071702//organic substance transport;GO:0015914//phospholipid transport;GO:0015711//organic anion transport;GO:0097035//regulation of membrane lipid distribution;GO:0006810//transport;GO:0071840//cellular component organization or biogen…
110097442	13.12	12.41	13.94	43.16	43.11	36.07	1.89478	9.55856e-18	2.90293e-19			K08498//syntaxin 6+ko04130//SNARE interactions in vesicular transport;K08500//syntaxin of plants SYP6+ko04130//SNARE interactions in vesicular transport;K08498//syntaxin 6+ko04130//SNARE interactions in vesicular transport;K08500//syntaxin of plants SYP6+ko04130//SNARE interactions in vesicular transport	XP_020679471.1|1.2e-206|uncharacterized protein LOC110097442 [Dendrobium catenatum]	GO:0048193//Golgi vesicle transport;GO:0006810//transport;GO:0051234//establishment of localization;GO:0051179//localization;GO:0009987//cellular process;GO:0016192//vesicle-mediated transport;GO:0016021//integral component of membrane;GO:0031224//intrinsic component of membrane;GO:0016020//membrane;GO:0110165//cellular anatomical entity;
110097443	10.36	10.34	10.18	14.95	10.93	13.21	1.31648	9.06585e-15	3.52966e-16			K00472//prolyl 4-hydroxylase [EC:1.14.11.2]+ko00330//Arginine and proline metabolism+ko01100//Metabolic pathways;K00472//prolyl 4-hydroxylase [EC:1.14.11.2]+ko00330//Arginine and proline metabolism+ko01100//Metabolic pathways;K00472//prolyl 4-hydroxylase [EC:1.14.11.2]+ko00330//Arginine and proline metabolism+ko01100//Metabolic pathways;K00472//prolyl 4-hydroxylase [EC:1.14.11.2]+ko00330//Arginin…	XP_028556138.1|2.4e-166|probable prolyl 4-hydroxylase 9 [Dendrobium catenatum]	GO:0018126//protein hydroxylation;GO:0044260//cellular macromolecule metabolic process;GO:0018193//peptidyl-amino acid modification;GO:0018208//peptidyl-proline modification;GO:0044238//primary metabolic process;GO:0043170//macromolecule metabolic process;GO:0043412//macromolecule modification;GO:0036211//protein modification process;GO:0018401//peptidyl-proline hydroxylation to 4-hydroxy-L-proli…
110097452	2.74	2.36	3.12	2.81	3.07	4.59	0.660653	0.0744025	0.0300415			K01784//UDP-glucose 4-epimerase [EC:5.1.3.2]+ko00520//Amino sugar and nucleotide sugar metabolism+ko01100//Metabolic pathways+ko00052//Galactose metabolism;K01784//UDP-glucose 4-epimerase [EC:5.1.3.2]+ko00520//Amino sugar and nucleotide sugar metabolism+ko01100//Metabolic pathways+ko00052//Galactose metabolism	XP_020679485.1|1.1e-201|UDP-glucose 4-epimerase GEPI48 [Dendrobium catenatum]	GO:0005996//monosaccharide metabolic process;GO:0019318//hexose metabolic process;GO:0006012//galactose metabolic process;GO:0008152//metabolic process;GO:0044238//primary metabolic process;GO:0071704//organic substance metabolic process;GO:0005975//carbohydrate metabolic process;GO:0044281//small molecule metabolic process;GO:0016854//racemase and epimerase activity;GO:0003978//UDP-glucose 4-epi…
110097492	13.78	13.4	14.69	10.17	9.28	12.22	-0.161113	0.510867	0.355199			K18932//palmitoyltransferase [EC:2.3.1.225];K18932//palmitoyltransferase [EC:2.3.1.225];K18932//palmitoyltransferase [EC:2.3.1.225];K18932//palmitoyltransferase [EC:2.3.1.225];K18932//palmitoyltransferase [EC:2.3.1.225];K18932//palmitoyltransferase [EC:2.3.1.225];K18932//palmitoyltransferase [EC:2.3.1.225];K18932//palmitoyltransferase [EC:2.3.1.225]	XP_028552248.1|2.6e-210|protein S-acyltransferase 11 isoform X2 [Dendrobium catenatum]
110097500	33.56	25.79	30.44	30.44	24.72	37.25	0.41819	0.0205475	0.00648335				XP_020679540.1|6.3e-293|uncharacterized protein At1g76660 isoform X1 [Dendrobium catenatum]
110097504	50.13	41.7	48.45	32.68	28.91	28.8	-0.341094	0.122249	0.0549626				XP_020679551.1|2.7e-154|uncharacterized protein LOC110097504 isoform X5 [Dendrobium catenatum]
110097506	40.55	46	37.53	145.03	60.49	83.95	1.66257	2.62741e-07	2.39731e-08			K17279//receptor expression-enhancing protein 5/6;K17279//receptor expression-enhancing protein 5/6;K17279//receptor expression-enhancing protein 5/6	XP_020679554.1|2.0e-111|HVA22-like protein e [Dendrobium catenatum]	GO:0016020//membrane;GO:0016021//integral component of membrane;GO:0031224//intrinsic component of membrane;GO:0110165//cellular anatomical entity;
110097517	7.27	7.74	9.41	4.65	6.34	9.87	0.0582206	0.888702	0.825974			K10728//topoisomerase (DNA) II binding protein 1+ko03440//Homologous recombination;K10728//topoisomerase (DNA) II binding protein 1+ko03440//Homologous recombination;K10728//topoisomerase (DNA) II binding protein 1+ko03440//Homologous recombination;K10728//topoisomerase (DNA) II binding protein 1+ko03440//Homologous recombination;K10728//topoisomerase (DNA) II binding protein 1+ko03440//Homologou…	XP_020679576.1|0.0e+00|DNA topoisomerase 2-binding protein 1 isoform X1 [Dendrobium catenatum]
110097519	14.18	16.29	14.39	14.37	10.14	12.16	-0.0962394	0.777548	0.659821				XP_020679590.1|4.6e-157|chromophore lyase CRL, chloroplastic [Dendrobium catenatum]	GO:0006807//nitrogen compound metabolic process;GO:0036211//protein modification process;GO:0008152//metabolic process;GO:0071704//organic substance metabolic process;GO:1901564//organonitrogen compound metabolic process;GO:0044238//primary metabolic process;GO:0009987//cellular process;GO:0043170//macromolecule metabolic process;GO:0006464//cellular protein modification process;GO:0044237//cellu…
110097523	55.91	63.3	67.8	40.44	32.13	46.39	-0.390787	0.0107694	0.00303466				XP_020679595.1|0.0e+00|protein SCAI homolog isoform X1 [Dendrobium catenatum]	GO:1901362//organic cyclic compound biosynthetic process;GO:0044238//primary metabolic process;GO:0034641//cellular nitrogen compound metabolic process;GO:0009058//biosynthetic process;GO:0018130//heterocycle biosynthetic process;GO:0071704//organic substance metabolic process;GO:1901360//organic cyclic compound metabolic process;GO:0006725//cellular aromatic compound metabolic process;GO:0008152…
110097531	32.65	33.73	38.14	19.32	18.81	22.46	-0.505509	0.00151881	0.000318184			K03495//tRNA uridine 5-carboxymethylaminomethyl modification enzyme;K03495//tRNA uridine 5-carboxymethylaminomethyl modification enzyme;K03495//tRNA uridine 5-carboxymethylaminomethyl modification enzyme;K03495//tRNA uridine 5-carboxymethylaminomethyl modification enzyme;K03495//tRNA uridine 5-carboxymethylaminomethyl modification enzyme	XP_020679613.1|0.0e+00|uncharacterized protein LOC110097531 isoform X3 [Dendrobium catenatum]	GO:0000959//mitochondrial RNA metabolic process;GO:0140053//mitochondrial gene expression;GO:0043414//macromolecule methylation;GO:0044237//cellular metabolic process;GO:0006400//tRNA modification;GO:0002098//tRNA wobble uridine modification;GO:0006399//tRNA metabolic process;GO:0070525//tRNA threonylcarbamoyladenosine metabolic process;GO:0006396//RNA processing;GO:0044260//cellular macromolecul…
110097532	8.14	8.9	9.96	4.58	3.66	4.88	-0.820172	7.90013e-06	9.47848e-07			K10841//DNA excision repair protein ERCC-6+ko03420//Nucleotide excision repair;K10841//DNA excision repair protein ERCC-6+ko03420//Nucleotide excision repair;K10841//DNA excision repair protein ERCC-6+ko03420//Nucleotide excision repair;K10841//DNA excision repair protein ERCC-6+ko03420//Nucleotide excision repair;K10841//DNA excision repair protein ERCC-6+ko03420//Nucleotide excision repair;K108…	XP_028549869.1|0.0e+00|DNA excision repair protein CSB isoform X1 [Dendrobium catenatum]	GO:0005488//binding;GO:1901363//heterocyclic compound binding;GO:0035639//purine ribonucleoside triphosphate binding;GO:1901265//nucleoside phosphate binding;GO:0030554//adenyl nucleotide binding;GO:0032553//ribonucleotide binding;GO:0000166//nucleotide binding;GO:0043167//ion binding;GO:0005524//ATP binding;GO:0017076//purine nucleotide binding;GO:0097367//carbohydrate derivative binding;GO:0043…
110097535	4.24	4.44	4.93	15.19	15.63	17.51	1.97822	3.55989e-30	5.90853e-32			K10896//fanconi anemia group M protein;K10896//fanconi anemia group M protein;K10896//fanconi anemia group M protein;K10896//fanconi anemia group M protein;K10896//fanconi anemia group M protein;K10896//fanconi anemia group M protein;K10896//fanconi anemia group M protein;K10896//fanconi anemia group M protein;K10896//fanconi anemia group M protein;K10896//fanconi anemia group M protein;K10896//f…	XP_020679621.1|0.0e+00|DEAD-box ATP-dependent RNA helicase FANCM isoform X2 [Dendrobium catenatum]
110097543	9.5	8.13	10.73	4.64	4.92	6.17	-0.567316	0.0662847	0.0261522			K01689//enolase [EC:4.2.1.11]+ko00010//Glycolysis / Gluconeogenesis+ko01230//Biosynthesis of amino acids+ko03018//RNA degradation+ko01100//Metabolic pathways+ko01110//Biosynthesis of secondary metabolites+ko01200//Carbon metabolism;K01689//enolase [EC:4.2.1.11]+ko00010//Glycolysis / Gluconeogenesis+ko01230//Biosynthesis of amino acids+ko03018//RNA degradation+ko01100//Metabolic pathways+ko01110//…	XP_020576555.1|2.0e-181|cytosolic enolase 3 [Phalaenopsis equestris]	GO:1901360//organic cyclic compound metabolic process;GO:0044237//cellular metabolic process;GO:0006082//organic acid metabolic process;GO:0009056//catabolic process;GO:0009259//ribonucleotide metabolic process;GO:0005975//carbohydrate metabolic process;GO:1901135//carbohydrate derivative metabolic process;GO:0006753//nucleoside phosphate metabolic process;GO:0006163//purine nucleotide metabolic …
110097550	30.93	34.35	39.62	27.63	25.31	40.39	0.0921883	0.71557	0.575513			K11593//eukaryotic translation initiation factor 2C;K11593//eukaryotic translation initiation factor 2C	XP_020679649.1|0.0e+00|protein argonaute 1A-like [Dendrobium catenatum]	GO:0009987//cellular process;GO:0044237//cellular metabolic process;GO:0050789//regulation of biological process;GO:0065007//biological regulation;GO:0019222//regulation of metabolic process;GO:0008152//metabolic process;GO:0090304//nucleic acid metabolic process;GO:0016458//gene silencing;GO:0006259//DNA metabolic process;GO:0010629//negative regulation of gene expression;GO:0043170//macromolecu…
110097558	17.21	12.64	17.75	15.37	14.24	18.82	0.297332	0.181472	0.0899588			K00574//cyclopropane-fatty-acyl-phospholipid synthase [EC:2.1.1.79];K00574//cyclopropane-fatty-acyl-phospholipid synthase [EC:2.1.1.79];K00574//cyclopropane-fatty-acyl-phospholipid synthase [EC:2.1.1.79];K00574//cyclopropane-fatty-acyl-phospholipid synthase [EC:2.1.1.79]	XP_020581327.1|0.0e+00|uncharacterized protein LOC110025272 [Phalaenopsis equestris]	GO:0016741//transferase activity, transferring one-carbon groups;GO:0016740//transferase activity;GO:0008168//methyltransferase activity;GO:0003824//catalytic activity;
110097561	26.09	26.08	33.54	20.39	19.98	31.01	0.00661105	0.981474	0.971292			K17087//transmembrane 9 superfamily member 3;K17087//transmembrane 9 superfamily member 3	XP_020679666.1|0.0e+00|transmembrane 9 superfamily member 1-like isoform X1 [Dendrobium catenatum]	GO:0016021//integral component of membrane;GO:0016020//membrane;GO:0031224//intrinsic component of membrane;GO:0110165//cellular anatomical entity;
110097562	28.93	24.6	27.05	29.71	21.73	24.02	0.199583	0.41442	0.265456			K16670//homeobox protein Meis2;K15613//homeobox protein Meis1;K16670//homeobox protein Meis2;K15613//homeobox protein Meis1	XP_020679668.1|2.1e-300|homeobox protein BEL1 homolog [Dendrobium catenatum]	GO:2001141//regulation of RNA biosynthetic process;GO:2000112//regulation of cellular macromolecule biosynthetic process;GO:0019222//regulation of metabolic process;GO:0065007//biological regulation;GO:0010468//regulation of gene expression;GO:0009889//regulation of biosynthetic process;GO:0006355//regulation of transcription, DNA-templated;GO:0031323//regulation of cellular metabolic process;GO:…
110097568	10.14	10.04	12.86	9.06	5.26	7.85	-0.414905	0.105773	0.0462005				XP_020679675.1|0.0e+00|TATA box-binding protein-associated factor RNA polymerase I subunit B [Dendrobium catenatum]	GO:0043227//membrane-bounded organelle;GO:0031981//nuclear lumen;GO:0005622//intracellular;GO:0043233//organelle lumen;GO:0043229//intracellular organelle;GO:0005667//transcription regulator complex;GO:0005634//nucleus;GO:0005730//nucleolus;GO:0031974//membrane-enclosed lumen;GO:0043228//non-membrane-bounded organelle;GO:0070013//intracellular organelle lumen;GO:0043231//intracellular membrane-bo…
110097578	663.19	708.45	654.33	886.05	607.58	746.59	0.419931	0.0240861	0.00782207			K08956//AFG3 family protein [EC:3.4.24.-];K22857//EEF1A lysine methyltransferase 4 [EC:2.1.1.-]	XP_020679710.1|1.7e-171|uncharacterized protein At5g02240 [Dendrobium catenatum]	GO:0009536//plastid;GO:0110165//cellular anatomical entity;GO:0009507//chloroplast;GO:0043226//organelle;GO:0005622//intracellular;GO:0005737//cytoplasm;GO:0043229//intracellular organelle;GO:0043231//intracellular membrane-bounded organelle;GO:0043227//membrane-bounded organelle;
110097589	12.11	12.19	14.09	14.13	11.65	13.64	0.344413	0.0748872	0.0302835			K10772//AP endonuclease 2 [EC:4.2.99.18]+ko03410//Base excision repair;K10772//AP endonuclease 2 [EC:4.2.99.18]+ko03410//Base excision repair;K10772//AP endonuclease 2 [EC:4.2.99.18]+ko03410//Base excision repair;K10772//AP endonuclease 2 [EC:4.2.99.18]+ko03410//Base excision repair;K10772//AP endonuclease 2 [EC:4.2.99.18]+ko03410//Base excision repair;K10772//AP endonuclease 2 [EC:4.2.99.18]+ko0…	PKU82058.1|0.0e+00|Apurinic endonuclease-redox protein [Dendrobium catenatum]	GO:0006259//DNA metabolic process;GO:0044238//primary metabolic process;GO:1901360//organic cyclic compound metabolic process;GO:0008152//metabolic process;GO:0006139//nucleobase-containing compound metabolic process;GO:0050896//response to stimulus;GO:0044237//cellular metabolic process;GO:0006281//DNA repair;GO:0090304//nucleic acid metabolic process;GO:0034641//cellular nitrogen compound metab…
110097598	15.88	18.02	17.36	21.08	17.48	24.32	0.566148	8.79537e-05	1.31228e-05			K11593//eukaryotic translation initiation factor 2C;K11593//eukaryotic translation initiation factor 2C;K11593//eukaryotic translation initiation factor 2C;K11593//eukaryotic translation initiation factor 2C;K11593//eukaryotic translation initiation factor 2C	XP_020679738.2|0.0e+00|protein argonaute 1C-like [Dendrobium catenatum]	GO:0048519//negative regulation of biological process;GO:0016458//gene silencing;GO:0009987//cellular process;GO:0010629//negative regulation of gene expression;GO:0009892//negative regulation of metabolic process;GO:0050789//regulation of biological process;GO:0010468//regulation of gene expression;GO:0060255//regulation of macromolecule metabolic process;GO:0031047//gene silencing by RNA;GO:006…
110097601	7.52	7.71	7.95	11.32	8.95	9.63	0.655925	0.0072172	0.00190768			K17279//receptor expression-enhancing protein 5/6;K13203//zinc finger RNA-binding protein;K17279//receptor expression-enhancing protein 5/6;K13203//zinc finger RNA-binding protein;K17279//receptor expression-enhancing protein 5/6;K13203//zinc finger RNA-binding protein	XP_020679749.1|1.2e-197|zinc finger RNA-binding protein-like [Dendrobium catenatum]	GO:1901363//heterocyclic compound binding;GO:0046872//metal ion binding;GO:0046914//transition metal ion binding;GO:0097159//organic cyclic compound binding;GO:0043169//cation binding;GO:0008270//zinc ion binding;GO:0043167//ion binding;GO:0003676//nucleic acid binding;GO:0005488//binding;
110097602	224.33	236.51	229.76	109.53	140.65	161.66	-0.449908	0.04218	0.0151765	MYB		K12133//MYB-related transcription factor LHY+ko04712//Circadian rhythm - plant;K12133//MYB-related transcription factor LHY+ko04712//Circadian rhythm - plant;K12133//MYB-related transcription factor LHY+ko04712//Circadian rhythm - plant;K12133//MYB-related transcription factor LHY+ko04712//Circadian rhythm - plant;K12133//MYB-related transcription factor LHY+ko04712//Circadian rhythm - plant;K121…	XP_028549879.1|0.0e+00|protein LHY isoform X2 [Dendrobium catenatum]	GO:0110165//cellular anatomical entity;GO:0005622//intracellular;GO:0043229//intracellular organelle;GO:0043231//intracellular membrane-bounded organelle;GO:0043226//organelle;GO:0005634//nucleus;GO:0043227//membrane-bounded organelle;GO:0005488//binding;GO:1901363//heterocyclic compound binding;GO:0003676//nucleic acid binding;GO:0097159//organic cyclic compound binding;GO:0003677//DNA binding;
110097610	0.27	0.34	0.31	0.66	0.75	0.98	1.56213	0.0162115	0.00489694			K23047//E3 ubiquitin-protein ligase UNKL [EC:2.3.2.27]	XP_020679762.1|1.8e-209|AT-hook motif nuclear-localized protein 10 [Dendrobium catenatum]	GO:0043565//sequence-specific DNA binding;GO:0097159//organic cyclic compound binding;GO:0003690//double-stranded DNA binding;GO:0005488//binding;GO:0003676//nucleic acid binding;GO:1990837//sequence-specific double-stranded DNA binding;GO:1901363//heterocyclic compound binding;GO:0003677//DNA binding;GO:0003680//AT DNA binding;
110097619	11.33	11.21	12.64	15.79	13.23	16.71	0.706035	1.01781e-06	1.02931e-07			K17602//YLP motif-containing protein 1;K17602//YLP motif-containing protein 1;K17602//YLP motif-containing protein 1;K17602//YLP motif-containing protein 1;K17602//YLP motif-containing protein 1;K17602//YLP motif-containing protein 1;K17602//YLP motif-containing protein 1;K17602//YLP motif-containing protein 1	XP_028557095.1|0.0e+00|uncharacterized protein LOC110097619 isoform X3 [Dendrobium catenatum]	GO:0043231//intracellular membrane-bounded organelle;GO:0005622//intracellular;GO:0043227//membrane-bounded organelle;GO:0043229//intracellular organelle;GO:0043226//organelle;GO:0110165//cellular anatomical entity;GO:0005634//nucleus;
110097625	22.95	18.58	23.08	9.03	8.38	10.67	-0.908577	1.12106e-07	9.58056e-09		Arabidopsis thaliana WRKY19; transcription factor (WRKY19) mRNA, complete cds	K11644//paired amphipathic helix protein Sin3a;K11644//paired amphipathic helix protein Sin3a;K11644//paired amphipathic helix protein Sin3a;K11644//paired amphipathic helix protein Sin3a;K11644//paired amphipathic helix protein Sin3a;K11644//paired amphipathic helix protein Sin3a;K11644//paired amphipathic helix protein Sin3a;K11644//paired amphipathic helix protein Sin3a	XP_020679777.2|2.8e-250|paired amphipathic helix protein Sin3-like 5 isoform X1 [Dendrobium catenatum]	GO:0009889//regulation of biosynthetic process;GO:0051252//regulation of RNA metabolic process;GO:1903506//regulation of nucleic acid-templated transcription;GO:0060255//regulation of macromolecule metabolic process;GO:2000112//regulation of cellular macromolecule biosynthetic process;GO:0019219//regulation of nucleobase-containing compound metabolic process;GO:2001141//regulation of RNA biosynth…
110097628	55.99	58.24	64.69	37.57	28.09	36.96	-0.527768	0.000262345	4.42375e-05			K01886//glutaminyl-tRNA synthetase [EC:6.1.1.18]+ko00970//Aminoacyl-tRNA biosynthesis+ko01100//Metabolic pathways;K01886//glutaminyl-tRNA synthetase [EC:6.1.1.18]+ko00970//Aminoacyl-tRNA biosynthesis+ko01100//Metabolic pathways;K01886//glutaminyl-tRNA synthetase [EC:6.1.1.18]+ko00970//Aminoacyl-tRNA biosynthesis+ko01100//Metabolic pathways;K01886//glutaminyl-tRNA synthetase [EC:6.1.1.18]+ko00970/…	PKA63404.1|0.0e+00|Glutamine--tRNA ligase [Apostasia shenzhenica]	GO:0019752//carboxylic acid metabolic process;GO:0044281//small molecule metabolic process;GO:0009987//cellular process;GO:0043604//amide biosynthetic process;GO:0044237//cellular metabolic process;GO:0043043//peptide biosynthetic process;GO:1901566//organonitrogen compound biosynthetic process;GO:0008152//metabolic process;GO:0010467//gene expression;GO:0043039//tRNA aminoacylation;GO:0006807//n…
110097657	0.32	0.63	1.29	31.68	41.79	58.79	6.26076	8.67787e-63	4.86488e-65			K19891//glucan endo-1,3-beta-glucosidase 1/2/3 [EC:3.2.1.39]+ko00500//Starch and sucrose metabolism;K19891//glucan endo-1,3-beta-glucosidase 1/2/3 [EC:3.2.1.39]+ko00500//Starch and sucrose metabolism	XP_020679825.1|1.5e-267|glucan endo-1,3-beta-glucosidase-like [Dendrobium catenatum]	GO:0044238//primary metabolic process;GO:0008152//metabolic process;GO:0071704//organic substance metabolic process;GO:0005975//carbohydrate metabolic process;GO:0004673//protein histidine kinase activity;GO:0003824//catalytic activity;GO:0016775//phosphotransferase activity, nitrogenous group as acceptor;GO:0016301//kinase activity;GO:0016740//transferase activity;GO:0004553//hydrolase activity,…
110097673	13.57	12.48	13.75	47.98	29.8	46.78	1.84565	1.93761e-25	3.84889e-27				XP_020679841.1|1.9e-230|cell wall protein RBR3 [Dendrobium catenatum]
110097678	2.74	3.01	2.73	0.55	0.71	1.15	-1.51756	0.000167192	2.67534e-05				XP_020679847.1|3.4e-237|silicon efflux transporter LSI3 isoform X2 [Dendrobium catenatum]	GO:0006810//transport;GO:0009987//cellular process;GO:0051179//localization;GO:0051234//establishment of localization;GO:0055085//transmembrane transport;GO:0031224//intrinsic component of membrane;GO:0110165//cellular anatomical entity;GO:0016021//integral component of membrane;GO:0016020//membrane;
110097679	7.21	8.57	4.66	2.99	1.69	4.75	-0.574982	0.232513	0.123174			K19202//histone deacetylase complex subunit SAP30;K19202//histone deacetylase complex subunit SAP30;K19202//histone deacetylase complex subunit SAP30;K19202//histone deacetylase complex subunit SAP30;K19202//histone deacetylase complex subunit SAP30;K19202//histone deacetylase complex subunit SAP30	XP_028555379.1|1.2e-138|uncharacterized protein LOC110097679 isoform X2 [Dendrobium catenatum]
110097684	35.25	38.05	40.17	42.21	37.78	45.7	0.525143	0.000282792	4.80349e-05		Oryza sativa Japonica Group Os11g0462900 (Os11g0462900) mRNA, complete cds	K08669//HtrA serine peptidase 2 [EC:3.4.21.108];K08669//HtrA serine peptidase 2 [EC:3.4.21.108];K08669//HtrA serine peptidase 2 [EC:3.4.21.108];K08669//HtrA serine peptidase 2 [EC:3.4.21.108];K08669//HtrA serine peptidase 2 [EC:3.4.21.108];K14485//transport inhibitor response 1+ko04075//Plant hormone signal transduction;K08669//HtrA serine peptidase 2 [EC:3.4.21.108];K08669//HtrA serine peptidase…	XP_028556088.1|0.0e+00|protease Do-like 2, chloroplastic isoform X1 [Dendrobium catenatum]	GO:0016787//hydrolase activity;GO:0016825//hydrolase activity, acting on acid phosphorus-nitrogen bonds;GO:0008236//serine-type peptidase activity;GO:0004252//serine-type endopeptidase activity;GO:0004175//endopeptidase activity;GO:0017171//serine hydrolase activity;GO:0008233//peptidase activity;GO:0140096//catalytic activity, acting on a protein;GO:0003824//catalytic activity;GO:0070011//peptid…
110097686	12.93	12.32	10.92	6.3	5.67	11.39	-0.474958	0.127796	0.058219			K14485//transport inhibitor response 1+ko04075//Plant hormone signal transduction;K14485//transport inhibitor response 1+ko04075//Plant hormone signal transduction	XP_020679863.1|0.0e+00|protein TRANSPORT INHIBITOR RESPONSE 1 [Dendrobium catenatum]
110097691	12.98	13.86	10.77	12.26	10.19	15.45	-0.226378	0.507886	0.352386			K15078//structure-specific endonuclease subunit SLX1 [EC:3.6.1.-];K15078//structure-specific endonuclease subunit SLX1 [EC:3.6.1.-];K03004//DNA-directed RNA polymerase I subunit RPA43+ko03020//RNA polymerase;K03004//DNA-directed RNA polymerase I subunit RPA43+ko03020//RNA polymerase;K03004//DNA-directed RNA polymerase I subunit RPA43+ko03020//RNA polymerase;K15078//structure-specific endonuclease…	XP_020679872.1|1.7e-98|structure-specific endonuclease subunit SLX1 homolog isoform X2 [Dendrobium catenatum]	GO:0043229//intracellular organelle;GO:0043227//membrane-bounded organelle;GO:0005634//nucleus;GO:0005622//intracellular;GO:0043226//organelle;GO:0043231//intracellular membrane-bounded organelle;GO:0110165//cellular anatomical entity;GO:0004519//endonuclease activity;GO:0046983//protein dimerization activity;GO:0005515//protein binding;GO:0003824//catalytic activity;GO:0016787//hydrolase activit…
110097697	8.46	9.98	9.67	7.26	5.03	6.72	-0.33394	0.278998	0.156522			K06133//4'-phosphopantetheinyl transferase [EC:2.7.8.-]+ko00770//Pantothenate and CoA biosynthesis;K06133//4'-phosphopantetheinyl transferase [EC:2.7.8.-]+ko00770//Pantothenate and CoA biosynthesis;K06133//4'-phosphopantetheinyl transferase [EC:2.7.8.-]+ko00770//Pantothenate and CoA biosynthesis;K06133//4'-phosphopantetheinyl transferase [EC:2.7.8.-]+ko00770//Pantothenate and CoA biosynthesis;K06…	XP_020679887.1|1.3e-174|uncharacterized protein LOC110097697 isoform X1 [Dendrobium catenatum]	GO:0046872//metal ion binding;GO:0043169//cation binding;GO:0016772//transferase activity, transferring phosphorus-containing groups;GO:0016740//transferase activity;GO:0016780//phosphotransferase activity, for other substituted phosphate groups;GO:0005488//binding;GO:0043167//ion binding;GO:0003824//catalytic activity;GO:0000287//magnesium ion binding;
110097703	21.78	28.51	27.7	26.39	24.19	24.03	0.306288	0.201701	0.102783			K10523//speckle-type POZ protein;K10523//speckle-type POZ protein;K03368//beta-galactoside alpha-2,3-sialyltransferase (sialyltransferase 4B) [EC:2.4.99.4]+ko00603//Glycosphingolipid biosynthesis - globo and isoglobo series+ko00604//Glycosphingolipid biosynthesis - ganglio series+ko01100//Metabolic pathways;K06614//alpha-N-acetyl-neuraminate alpha-2,8-sialyltransferase (sialyltransferase 8D) [EC:…	XP_020679893.2|0.0e+00|BTB/POZ domain-containing protein At2g30600 [Dendrobium catenatum]
110097704	13.54	13.8	17.66	21.99	23.94	25.33	0.90731	7.04509e-06	8.35931e-07			K13356//alcohol-forming fatty acyl-CoA reductase [EC:1.2.1.84]+ko04146//Peroxisome+ko00073//Cutin, suberine and wax biosynthesis;K13356//alcohol-forming fatty acyl-CoA reductase [EC:1.2.1.84]+ko04146//Peroxisome+ko00073//Cutin, suberine and wax biosynthesis;K13356//alcohol-forming fatty acyl-CoA reductase [EC:1.2.1.84]+ko04146//Peroxisome+ko00073//Cutin, suberine and wax biosynthesis;K13356//alco…	XP_020679896.1|5.6e-289|protein LAZ1 isoform X1 [Dendrobium catenatum]	GO:0045087//innate immune response;GO:0051716//cellular response to stimulus;GO:0012501//programmed cell death;GO:0034050//host programmed cell death induced by symbiont;GO:0002376//immune system process;GO:0009605//response to external stimulus;GO:0009626//plant-type hypersensitive response;GO:0009987//cellular process;GO:0033554//cellular response to stress;GO:0008219//cell death;GO:0006950//re…
110097709	22.84	22.56	24.83	22.88	21.72	24.11	0.271128	0.124663	0.0563168			K08332//vacuolar protein 8;K08332//vacuolar protein 8;K08332//vacuolar protein 8	XP_020679907.2|0.0e+00|protein spotted leaf 11 [Dendrobium catenatum]	GO:0007166//cell surface receptor signaling pathway;GO:0050789//regulation of biological process;GO:0050794//regulation of cellular process;GO:0023052//signaling;GO:0007165//signal transduction;GO:0009987//cellular process;GO:0065007//biological regulation;GO:0007154//cell communication;GO:0051716//cellular response to stimulus;GO:0050896//response to stimulus;GO:0043227//membrane-bounded organel…
110097710	3.78	5.99	6.4	3.5	3.13	5.9	-0.0339818	0.939433	0.902775			K01076//abhydrolase domain-containing protein 17 [EC:3.1.2.22]+ko00062//Fatty acid elongation;K01076//abhydrolase domain-containing protein 17 [EC:3.1.2.22]+ko00062//Fatty acid elongation	XP_028551547.1|0.0e+00|pentatricopeptide repeat-containing protein At4g28010 [Dendrobium catenatum]	GO:0032259//methylation;GO:0008152//metabolic process;GO:0016740//transferase activity;GO:0003824//catalytic activity;GO:0008168//methyltransferase activity;GO:0016741//transferase activity, transferring one-carbon groups;
110097712	8.66	10.02	11.4	7.38	6.11	8.75	-0.165056	0.530337	0.375525			K18195//rhamnogalacturonan endolyase [EC:4.2.2.23];K18195//rhamnogalacturonan endolyase [EC:4.2.2.23];K18195//rhamnogalacturonan endolyase [EC:4.2.2.23];K18195//rhamnogalacturonan endolyase [EC:4.2.2.23];K18195//rhamnogalacturonan endolyase [EC:4.2.2.23];K18195//rhamnogalacturonan endolyase [EC:4.2.2.23];K18195//rhamnogalacturonan endolyase [EC:4.2.2.23];K18195//rhamnogalacturonan endolyase [EC:4…	XP_020576578.1|0.0e+00|rhamnogalacturonate lyase B-like [Phalaenopsis equestris]	GO:0071704//organic substance metabolic process;GO:0005975//carbohydrate metabolic process;GO:0008152//metabolic process;GO:0044238//primary metabolic process;GO:0016829//lyase activity;GO:0005488//binding;GO:0003824//catalytic activity;GO:0030246//carbohydrate binding;
110097744	6.39	7.02	8.03	7.19	5.64	8.36	0.250001	0.255472	0.139915			K20870//putative beta-1,4-xylosyltransferase IRX10 [EC:2.4.2.-];K20870//putative beta-1,4-xylosyltransferase IRX10 [EC:2.4.2.-];K20870//putative beta-1,4-xylosyltransferase IRX10 [EC:2.4.2.-];K20870//putative beta-1,4-xylosyltransferase IRX10 [EC:2.4.2.-];K20870//putative beta-1,4-xylosyltransferase IRX10 [EC:2.4.2.-];K20870//putative beta-1,4-xylosyltransferase IRX10 [EC:2.4.2.-]	XP_020679952.1|0.0e+00|uncharacterized protein LOC110097744 isoform X3 [Dendrobium catenatum]	GO:0036211//protein modification process;GO:0044267//cellular protein metabolic process;GO:1901564//organonitrogen compound metabolic process;GO:0043412//macromolecule modification;GO:0044237//cellular metabolic process;GO:1901137//carbohydrate derivative biosynthetic process;GO:0009059//macromolecule biosynthetic process;GO:0043170//macromolecule metabolic process;GO:0006464//cellular protein mo…
110097757	0.43	1.56	0.29	13.58	10.21	13.81	4.72781	2.7638e-22	6.33184e-24			K14611//solute carrier family 23 (nucleobase transporter), member 1/2;K14611//solute carrier family 23 (nucleobase transporter), member 1/2;K14611//solute carrier family 23 (nucleobase transporter), member 1/2;K14611//solute carrier family 23 (nucleobase transporter), member 1/2	XP_020274245.1|4.1e-249|nucleobase-ascorbate transporter 3 [Asparagus officinalis]	GO:0071705//nitrogen compound transport;GO:0055085//transmembrane transport;GO:0071702//organic substance transport;GO:0098739//import across plasma membrane;GO:0051179//localization;GO:0006810//transport;GO:0009987//cellular process;GO:0051234//establishment of localization;GO:0098657//import into cell;GO:0055044//symplast;GO:0009506//plasmodesma;GO:0070161//anchoring junction;GO:0110165//cellul…
110097759	47.01	54.51	49.04	49.25	38.76	48.89	0.139645	0.521336	0.366804			K10575//ubiquitin-conjugating enzyme E2 G1 [EC:2.3.2.23]+ko04141//Protein processing in endoplasmic reticulum+ko04120//Ubiquitin mediated proteolysis	XP_020679969.1|5.7e-93|ubiquitin-conjugating enzyme E2 7 [Dendrobium catenatum]	GO:0032559//adenyl ribonucleotide binding;GO:0030554//adenyl nucleotide binding;GO:0032555//purine ribonucleotide binding;GO:0000166//nucleotide binding;GO:0097367//carbohydrate derivative binding;GO:0035639//purine ribonucleoside triphosphate binding;GO:1901265//nucleoside phosphate binding;GO:0043167//ion binding;GO:0005524//ATP binding;GO:0032553//ribonucleotide binding;GO:0097159//organic cyc…
110097764	8.89	10.43	9.41	5.59	7.23	7.37	-0.292472	0.305722	0.176356	FAR1		K17604//zinc finger SWIM domain-containing protein 3;K17604//zinc finger SWIM domain-containing protein 3;K17604//zinc finger SWIM domain-containing protein 3;K17604//zinc finger SWIM domain-containing protein 3	XP_020679973.1|0.0e+00|protein FAR1-RELATED SEQUENCE 6 isoform X1 [Dendrobium catenatum]	GO:0051252//regulation of RNA metabolic process;GO:1903506//regulation of nucleic acid-templated transcription;GO:0031323//regulation of cellular metabolic process;GO:0050789//regulation of biological process;GO:0080090//regulation of primary metabolic process;GO:0006355//regulation of transcription, DNA-templated;GO:0051171//regulation of nitrogen compound metabolic process;GO:0019219//regulatio…
110097767	7.33	8.4	7.28	6.64	7.57	6.43	0.0833904	0.828556	0.742122	ABI3VP1			XP_028555868.1|8.3e-183|putative B3 domain-containing protein Os03g0621600 isoform X2 [Dendrobium catenatum]	GO:0043229//intracellular organelle;GO:0043226//organelle;GO:0005634//nucleus;GO:0043227//membrane-bounded organelle;GO:0043231//intracellular membrane-bounded organelle;GO:0005622//intracellular;GO:0110165//cellular anatomical entity;GO:0005488//binding;GO:0097159//organic cyclic compound binding;GO:0003676//nucleic acid binding;GO:1901363//heterocyclic compound binding;GO:0003677//DNA binding;
110097769	9.74	10.6	15.07	12.62	13.17	16.91	0.520913	0.037844	0.0133491			K06672//cohesin loading factor subunit SCC2;K06672//cohesin loading factor subunit SCC2;K06672//cohesin loading factor subunit SCC2;K06672//cohesin loading factor subunit SCC2;K06672//cohesin loading factor subunit SCC2;K06672//cohesin loading factor subunit SCC2	XP_020679980.1|0.0e+00|sister chromatid cohesion protein SCC2 isoform X2 [Dendrobium catenatum]	GO:0032879//regulation of localization;GO:0050789//regulation of biological process;GO:0007076//mitotic chromosome condensation;GO:0033036//macromolecule localization;GO:0044260//cellular macromolecule metabolic process;GO:0140014//mitotic nuclear division;GO:0080090//regulation of primary metabolic process;GO:0033044//regulation of chromosome organization;GO:0045935//positive regulation of nucle…
110097786	106.23	130.8	84.59	129.93	87.37	126	0.351517	0.19452	0.098141			K07300//Ca2+:H+ antiporter	XP_020680009.1|1.3e-254|vacuolar cation/proton exchanger 1a [Dendrobium catenatum]	GO:0110165//cellular anatomical entity;GO:0031090//organelle membrane;GO:0043231//intracellular membrane-bounded organelle;GO:0031224//intrinsic component of membrane;GO:0005774//vacuolar membrane;GO:0098588//bounding membrane of organelle;GO:0016021//integral component of membrane;GO:0016020//membrane;GO:0005773//vacuole;GO:0005622//intracellular;GO:0098805//whole membrane;GO:0043227//membrane-b…
110097793	4.35	6.83	6.7	10.78	39.97	50.47	2.97301	1.58861e-09	1.04486e-10			K18875//enhanced disease susceptibility 1 protein+ko04626//Plant-pathogen interaction;K16818//phospholipase A1 [EC:3.1.1.32]+ko00592//alpha-Linolenic acid metabolism+ko01100//Metabolic pathways+ko01110//Biosynthesis of secondary metabolites+ko00564//Glycerophospholipid metabolism;K18875//enhanced disease susceptibility 1 protein+ko04626//Plant-pathogen interaction;K16818//phospholipase A1 [EC:3.1…	XP_020680019.1|1.8e-285|uncharacterized protein LOC110097793 [Dendrobium catenatum]	GO:0044238//primary metabolic process;GO:0006629//lipid metabolic process;GO:0071704//organic substance metabolic process;GO:0008152//metabolic process;GO:0110165//cellular anatomical entity;GO:0016021//integral component of membrane;GO:0031224//intrinsic component of membrane;GO:0016020//membrane;
110097797	2.92	3.29	3.29	4.83	3.27	5.56	0.762355	0.000420769	7.48893e-05		Oryza sativa Japonica Group genomic DNA, chromosome 2, BAC clone:OJ1003_F04.	K15078//structure-specific endonuclease subunit SLX1 [EC:3.6.1.-];K15078//structure-specific endonuclease subunit SLX1 [EC:3.6.1.-]	XP_020680023.1|0.0e+00|putative disease resistance protein RGA1 [Dendrobium catenatum]	GO:0017076//purine nucleotide binding;GO:0000166//nucleotide binding;GO:0097367//carbohydrate derivative binding;GO:0030554//adenyl nucleotide binding;GO:0005488//binding;GO:0043531//ADP binding;GO:0032559//adenyl ribonucleotide binding;GO:0036094//small molecule binding;GO:0032553//ribonucleotide binding;GO:0032555//purine ribonucleotide binding;GO:1901265//nucleoside phosphate binding;GO:004316…
110097811	4.52	4.61	5.03	11.27	5.39	6.65	0.945594	0.00738228	0.00195914				XP_020680044.1|3.1e-195|uncharacterized protein LOC110097811 [Dendrobium catenatum]	GO:0019438//aromatic compound biosynthetic process;GO:1901362//organic cyclic compound biosynthetic process;GO:0009056//catabolic process;GO:0006139//nucleobase-containing compound metabolic process;GO:0044281//small molecule metabolic process;GO:0046483//heterocycle metabolic process;GO:1901361//organic cyclic compound catabolic process;GO:0034655//nucleobase-containing compound catabolic proces…
110097816	38.44	40.21	49.17	25.87	25.08	36.48	-0.256352	0.22621	0.118807			K06027//vesicle-fusing ATPase [EC:3.6.4.6];K06027//vesicle-fusing ATPase [EC:3.6.4.6];K06027//vesicle-fusing ATPase [EC:3.6.4.6];K06027//vesicle-fusing ATPase [EC:3.6.4.6];K06027//vesicle-fusing ATPase [EC:3.6.4.6];K06027//vesicle-fusing ATPase [EC:3.6.4.6];K06027//vesicle-fusing ATPase [EC:3.6.4.6];K06027//vesicle-fusing ATPase [EC:3.6.4.6];K06027//vesicle-fusing ATPase [EC:3.6.4.6];K06027//vesi…	XP_028549699.1|0.0e+00|vesicle-fusing ATPase isoform X2 [Dendrobium catenatum]	GO:0071702//organic substance transport;GO:0016192//vesicle-mediated transport;GO:0048193//Golgi vesicle transport;GO:0022411//cellular component disassembly;GO:0090150//establishment of protein localization to membrane;GO:0033036//macromolecule localization;GO:0072659//protein localization to plasma membrane;GO:0006892//post-Golgi vesicle-mediated transport;GO:0009987//cellular process;GO:001604…
110097820	43.21	71.39	65.06	11.22	25.01	34.92	-1.03881	0.0229056	0.00737242			K02988//small subunit ribosomal protein S5+ko03010//Ribosome;K03231//elongation factor 1-alpha+ko03013//RNA transport;K02988//small subunit ribosomal protein S5+ko03010//Ribosome;K03231//elongation factor 1-alpha+ko03013//RNA transport;K02988//small subunit ribosomal protein S5+ko03010//Ribosome;K03231//elongation factor 1-alpha+ko03013//RNA transport;K02988//small subunit ribosomal protein S5+ko…	XP_020680055.1|4.5e-61|uncharacterized protein LOC110097820 isoform X1 [Dendrobium catenatum]	GO:0032559//adenyl ribonucleotide binding;GO:0097367//carbohydrate derivative binding;GO:0043531//ADP binding;GO:1901363//heterocyclic compound binding;GO:0036094//small molecule binding;GO:0030554//adenyl nucleotide binding;GO:0000166//nucleotide binding;GO:0097159//organic cyclic compound binding;GO:1901265//nucleoside phosphate binding;GO:0032555//purine ribonucleotide binding;GO:0017076//puri…
110097821	21.12	22.75	26.74	26.1	27.6	27.46	0.431995	0.0464747	0.0170193			K14652//3,4-dihydroxy 2-butanone 4-phosphate synthase / GTP cyclohydrolase II [EC:4.1.99.12 3.5.4.25]+ko00740//Riboflavin metabolism+ko01100//Metabolic pathways+ko00790//Folate biosynthesis+ko01110//Biosynthesis of secondary metabolites;K14652//3,4-dihydroxy 2-butanone 4-phosphate synthase / GTP cyclohydrolase II [EC:4.1.99.12 3.5.4.25]+ko00740//Riboflavin metabolism+ko01100//Metabolic pathways+k…	XP_020680064.1|4.5e-308|probable monofunctional riboflavin biosynthesis protein RIBA 3, chloroplastic [Dendrobium catenatum]	GO:0044249//cellular biosynthetic process;GO:0046483//heterocycle metabolic process;GO:0044283//small molecule biosynthetic process;GO:1901576//organic substance biosynthetic process;GO:0009231//riboflavin biosynthetic process;GO:0006767//water-soluble vitamin metabolic process;GO:0034641//cellular nitrogen compound metabolic process;GO:0006807//nitrogen compound metabolic process;GO:1901566//org…
110097825	21.73	22.52	25.85	11.09	11.11	15.53	-0.618294	0.000589493	0.00010903			K17579//protein phosphatase 1 regulatory subunit 42;K13201//nucleolysin TIA-1/TIAR;K17579//protein phosphatase 1 regulatory subunit 42;K13201//nucleolysin TIA-1/TIAR;K17579//protein phosphatase 1 regulatory subunit 42;K14787//multiple RNA-binding domain-containing protein 1;K17579//protein phosphatase 1 regulatory subunit 42;K13201//nucleolysin TIA-1/TIAR;K17579//protein phosphatase 1 regulatory …	XP_020680067.1|0.0e+00|protein MEI2-like 2 isoform X1 [Dendrobium catenatum]	GO:0005488//binding;GO:0097159//organic cyclic compound binding;GO:0003676//nucleic acid binding;GO:0003723//RNA binding;GO:1901363//heterocyclic compound binding;
110097826	4.02	4.03	4.39	5.21	4.02	4.47	0.433816	0.092098	0.0390605			K10268//F-box and leucine-rich repeat protein 2/20;K10268//F-box and leucine-rich repeat protein 2/20;K10268//F-box and leucine-rich repeat protein 2/20;K10268//F-box and leucine-rich repeat protein 2/20;K10268//F-box and leucine-rich repeat protein 2/20;K10268//F-box and leucine-rich repeat protein 2/20;K10268//F-box and leucine-rich repeat protein 2/20;K10268//F-box and leucine-rich repeat prot…	XP_028549026.1|0.0e+00|BTB/POZ domain-containing protein FBL11 isoform X1 [Dendrobium catenatum]
110097827	2.43	2.23	3.02	1.4	1.24	1.73	-0.539926	0.134635	0.062147			K12820//pre-mRNA-splicing factor ATP-dependent RNA helicase DHX15/PRP43 [EC:3.6.4.13]+ko03040//Spliceosome;K12820//pre-mRNA-splicing factor ATP-dependent RNA helicase DHX15/PRP43 [EC:3.6.4.13]+ko03040//Spliceosome;K12820//pre-mRNA-splicing factor ATP-dependent RNA helicase DHX15/PRP43 [EC:3.6.4.13]+ko03040//Spliceosome;K12820//pre-mRNA-splicing factor ATP-dependent RNA helicase DHX15/PRP43 [EC:3.…	XP_028556017.1|0.0e+00|probable pre-mRNA-splicing factor ATP-dependent RNA helicase DEAH3 isoform X2 [Dendrobium catenatum]	GO:0017111//nucleoside-triphosphatase activity;GO:0016817//hydrolase activity, acting on acid anhydrides;GO:0000166//nucleotide binding;GO:0004386//helicase activity;GO:0016887//ATPase activity;GO:0035639//purine ribonucleoside triphosphate binding;GO:0017076//purine nucleotide binding;GO:1901363//heterocyclic compound binding;GO:0032553//ribonucleotide binding;GO:0032559//adenyl ribonucleotide b…
110097831	23.93	26.58	25.56	33.23	22.8	29.28	0.439852	0.020526	0.00647474			K12820//pre-mRNA-splicing factor ATP-dependent RNA helicase DHX15/PRP43 [EC:3.6.4.13]+ko03040//Spliceosome;K12820//pre-mRNA-splicing factor ATP-dependent RNA helicase DHX15/PRP43 [EC:3.6.4.13]+ko03040//Spliceosome;K12820//pre-mRNA-splicing factor ATP-dependent RNA helicase DHX15/PRP43 [EC:3.6.4.13]+ko03040//Spliceosome;K12820//pre-mRNA-splicing factor ATP-dependent RNA helicase DHX15/PRP43 [EC:3.…	XP_028555992.1|0.0e+00|probable pre-mRNA-splicing factor ATP-dependent RNA helicase DEAH3 isoform X2 [Dendrobium catenatum]	GO:0035639//purine ribonucleoside triphosphate binding;GO:0097159//organic cyclic compound binding;GO:0036094//small molecule binding;GO:0016817//hydrolase activity, acting on acid anhydrides;GO:0016818//hydrolase activity, acting on acid anhydrides, in phosphorus-containing anhydrides;GO:0004386//helicase activity;GO:1901363//heterocyclic compound binding;GO:0016787//hydrolase activity;GO:004316…
110097833	23.5	30.5	33.49	10.75	11.25	19.73	-0.781512	0.000298746	5.11405e-05			K12169//Kip1 ubiquitination-promoting complex protein 1 [EC:2.3.2.27];K12169//Kip1 ubiquitination-promoting complex protein 1 [EC:2.3.2.27];K12169//Kip1 ubiquitination-promoting complex protein 1 [EC:2.3.2.27];K12169//Kip1 ubiquitination-promoting complex protein 1 [EC:2.3.2.27];K12169//Kip1 ubiquitination-promoting complex protein 1 [EC:2.3.2.27]	XP_028556028.1|0.0e+00|E3 ubiquitin-protein ligase RKP isoform X2 [Dendrobium catenatum]	GO:0043170//macromolecule metabolic process;GO:0006807//nitrogen compound metabolic process;GO:0009987//cellular process;GO:1901575//organic substance catabolic process;GO:0051603//proteolysis involved in cellular protein catabolic process;GO:0044267//cellular protein metabolic process;GO:0044238//primary metabolic process;GO:1901564//organonitrogen compound metabolic process;GO:0006508//proteoly…
110097837	1.1	1.02	2.24	3.65	4.02	4.17	1.60648	6.41402e-05	9.30648e-06			K01179//endoglucanase [EC:3.2.1.4]+ko01100//Metabolic pathways+ko00500//Starch and sucrose metabolism;K01179//endoglucanase [EC:3.2.1.4]+ko01100//Metabolic pathways+ko00500//Starch and sucrose metabolism	XP_020571498.1|0.0e+00|endoglucanase 12-like [Phalaenopsis equestris]	GO:0044247//cellular polysaccharide catabolic process;GO:0009056//catabolic process;GO:0006073//cellular glucan metabolic process;GO:0051275//beta-glucan catabolic process;GO:0000272//polysaccharide catabolic process;GO:0044237//cellular metabolic process;GO:0051273//beta-glucan metabolic process;GO:0005975//carbohydrate metabolic process;GO:0016052//carbohydrate catabolic process;GO:0030243//cel…
110097851	48.26	41.16	46.63	64.35	46.04	54.42	0.609651	0.00132678	0.000272923			K02184//formin 2;K10955//mucin-2;K02184//formin 2;K10955//mucin-2;K02184//formin 2;K10955//mucin-2;K02184//formin 2;K10955//mucin-2;K02184//formin 2;K10955//mucin-2;K02184//formin 2;K10955//mucin-2	XP_020680126.1|4.2e-187|acyl-CoA-binding domain-containing protein 5 isoform X2 [Dendrobium catenatum]	GO:0097367//carbohydrate derivative binding;GO:0000062//fatty-acyl-CoA binding;GO:1901363//heterocyclic compound binding;GO:0036094//small molecule binding;GO:0000166//nucleotide binding;GO:0120227//acyl-CoA binding;GO:0030554//adenyl nucleotide binding;GO:0005488//binding;GO:0043168//anion binding;GO:0033218//amide binding;GO:1901681//sulfur compound binding;GO:0032553//ribonucleotide binding;GO…
110097854	8.59	14.25	8.33	43.65	21.31	44.71	1.92641	2.26258e-10	1.32435e-11			K00029//malate dehydrogenase (oxaloacetate-decarboxylating)(NADP+) [EC:1.1.1.40]+ko01100//Metabolic pathways+ko00710//Carbon fixation in photosynthetic organisms+ko00620//Pyruvate metabolism+ko01200//Carbon metabolism;K00029//malate dehydrogenase (oxaloacetate-decarboxylating)(NADP+) [EC:1.1.1.40]+ko01100//Metabolic pathways+ko00710//Carbon fixation in photosynthetic organisms+ko00620//Pyruvate m…	XP_010915357.1|0.0e+00|NADP-dependent malic enzyme isoform X1 [Elaeis guineensis]	GO:0006108//malate metabolic process;GO:0008152//metabolic process;GO:0043436//oxoacid metabolic process;GO:0009987//cellular process;GO:0044237//cellular metabolic process;GO:0043648//dicarboxylic acid metabolic process;GO:0019752//carboxylic acid metabolic process;GO:0032787//monocarboxylic acid metabolic process;GO:0044281//small molecule metabolic process;GO:0006090//pyruvate metabolic proces…
110097857	11.44	12.09	10.36	11.32	14.8	13.08	0.362458	0.250394	0.13625			K04733//interleukin-1 receptor-associated kinase 4 [EC:2.7.11.1];K04733//interleukin-1 receptor-associated kinase 4 [EC:2.7.11.1];K04733//interleukin-1 receptor-associated kinase 4 [EC:2.7.11.1];K04733//interleukin-1 receptor-associated kinase 4 [EC:2.7.11.1];K04733//interleukin-1 receptor-associated kinase 4 [EC:2.7.11.1]	XP_020680138.1|7.8e-238|cold-responsive protein kinase 1 [Dendrobium catenatum]	GO:0003824//catalytic activity;GO:0016301//kinase activity;GO:0032559//adenyl ribonucleotide binding;GO:0035639//purine ribonucleoside triphosphate binding;GO:0017076//purine nucleotide binding;GO:0097367//carbohydrate derivative binding;GO:0043167//ion binding;GO:1901363//heterocyclic compound binding;GO:0005524//ATP binding;GO:0016773//phosphotransferase activity, alcohol group as acceptor;GO:0…
110097858	18.67	20.38	21.43	28.3	18.95	12.75	0.324304	0.446653	0.294581			K03695//ATP-dependent Clp protease ATP-binding subunit ClpB;K03695//ATP-dependent Clp protease ATP-binding subunit ClpB	XP_020680139.1|0.0e+00|chaperone protein ClpB1 [Dendrobium catenatum]	GO:0044238//primary metabolic process;GO:0008152//metabolic process;GO:0071704//organic substance metabolic process;GO:1901564//organonitrogen compound metabolic process;GO:0043170//macromolecule metabolic process;GO:0006807//nitrogen compound metabolic process;GO:0019538//protein metabolic process;GO:1901265//nucleoside phosphate binding;GO:0032553//ribonucleotide binding;GO:0043167//ion binding…
110097861	3.12	2.67	3.78	0.75	2.34	5.02	0.0342711	0.969327	0.950757			K04733//interleukin-1 receptor-associated kinase 4 [EC:2.7.11.1];K04733//interleukin-1 receptor-associated kinase 4 [EC:2.7.11.1]	XP_020680142.2|3.9e-179|thaumatin-like protein 1 [Dendrobium catenatum]
110097865	40.95	46.65	38.32	52.79	38.53	74.51	0.648236	0.00412656	0.000994024			K00020//3-hydroxyisobutyrate dehydrogenase [EC:1.1.1.31]+ko00280//Valine, leucine and isoleucine degradation+ko01100//Metabolic pathways;K00020//3-hydroxyisobutyrate dehydrogenase [EC:1.1.1.31]+ko00280//Valine, leucine and isoleucine degradation+ko01100//Metabolic pathways;K00020//3-hydroxyisobutyrate dehydrogenase [EC:1.1.1.31]+ko00280//Valine, leucine and isoleucine degradation+ko01100//Metabol…	XP_020680147.1|1.3e-191|probable 3-hydroxyisobutyrate dehydrogenase-like 1, mitochondrial [Dendrobium catenatum]	GO:1901265//nucleoside phosphate binding;GO:1901363//heterocyclic compound binding;GO:0003824//catalytic activity;GO:0097159//organic cyclic compound binding;GO:0005488//binding;GO:0050661//NADP binding;GO:0051287//NAD binding;GO:0000166//nucleotide binding;GO:0016491//oxidoreductase activity;GO:0036094//small molecule binding;
110097867	32.9	37.06	30.25	12.67	12.31	17.69	-0.954575	3.34429e-05	4.53503e-06			K10534//nitrate reductase (NAD(P)H) [EC:1.7.1.1 1.7.1.2 1.7.1.3]+ko00910//Nitrogen metabolism	XP_020680151.1|4.2e-73|cytochrome b5 [Dendrobium catenatum]	GO:0016020//membrane;GO:0031224//intrinsic component of membrane;GO:0016021//integral component of membrane;GO:0110165//cellular anatomical entity;GO:0005488//binding;GO:0046872//metal ion binding;GO:0043169//cation binding;GO:0097159//organic cyclic compound binding;GO:0043167//ion binding;GO:0020037//heme binding;GO:0046906//tetrapyrrole binding;GO:1901363//heterocyclic compound binding;
110097868	2.19	1.74	1.62	18.9	12.04	18.22	3.4014	1.36808e-62	7.79034e-65			K00901//diacylglycerol kinase (ATP) [EC:2.7.1.107]+ko01100//Metabolic pathways+ko01110//Biosynthesis of secondary metabolites+ko04070//Phosphatidylinositol signaling system+ko00564//Glycerophospholipid metabolism+ko00561//Glycerolipid metabolism;K00901//diacylglycerol kinase (ATP) [EC:2.7.1.107]+ko01100//Metabolic pathways+ko01110//Biosynthesis of secondary metabolites+ko04070//Phosphatidylinosit…	XP_020680152.1|0.0e+00|diacylglycerol kinase 2 isoform X1 [Dendrobium catenatum]	GO:0050789//regulation of biological process;GO:0023052//signaling;GO:0050794//regulation of cellular process;GO:0009987//cellular process;GO:0065007//biological regulation;GO:0050896//response to stimulus;GO:0007165//signal transduction;GO:0051716//cellular response to stimulus;GO:0007186//G protein-coupled receptor signaling pathway;GO:0007154//cell communication;GO:0035556//intracellular signa…
110097882	3.94	4.36	4.83	10.35	6.18	9.83	1.22535	1.13624e-06	1.15961e-07		Seven transmembrane MLO family protein (best arabidopsis hit)	K08472//mlo protein;K08472//mlo protein;K08472//mlo protein	XP_020680176.1|8.1e-300|MLO-like protein 1 [Dendrobium catenatum]	GO:0006952//defense response;GO:0009607//response to biotic stimulus;GO:0050896//response to stimulus;GO:0006950//response to stress;GO:0016021//integral component of membrane;GO:0016020//membrane;GO:0110165//cellular anatomical entity;GO:0031224//intrinsic component of membrane;GO:0005516//calmodulin binding;GO:0005488//binding;GO:0005515//protein binding;
110097917	13.77	13.09	16.27	13.77	13.4	18.3	0.346109	0.0692637	0.027563			K01931//protein neuralized [EC:2.3.2.27];K01931//protein neuralized [EC:2.3.2.27]	XP_028557290.1|0.0e+00|uncharacterized protein LOC110097917 isoform X2 [Dendrobium catenatum]
110097930	8.72	9.74	8.83	44.25	42.61	51.51	2.61142	9.90877e-60	6.12355e-62			K13508//glycerol-3-phosphate acyltransferase [EC:2.3.1.15 2.3.1.198]+ko01100//Metabolic pathways+ko01110//Biosynthesis of secondary metabolites+ko00564//Glycerophospholipid metabolism+ko00561//Glycerolipid metabolism;K13508//glycerol-3-phosphate acyltransferase [EC:2.3.1.15 2.3.1.198]+ko01100//Metabolic pathways+ko01110//Biosynthesis of secondary metabolites+ko00564//Glycerophospholipid metabolis…	XP_020680251.1|3.6e-281|glycerol-3-phosphate 2-O-acyltransferase 4 [Dendrobium catenatum]	GO:0009059//macromolecule biosynthetic process;GO:0009058//biosynthetic process;GO:0071704//organic substance metabolic process;GO:0008152//metabolic process;GO:1901576//organic substance biosynthetic process;GO:0010143//cutin biosynthetic process;GO:0043170//macromolecule metabolic process;GO:0016020//membrane;GO:0110165//cellular anatomical entity;GO:0016021//integral component of membrane;GO:0…
110097933	34.55	37.46	27.64	23.03	13.67	17.31	-0.609636	0.0277157	0.00921737			K19329//WW domain-containing oxidoreductase;K11153//retinol dehydrogenase 12 [EC:1.1.1.300]+ko01100//Metabolic pathways;K19329//WW domain-containing oxidoreductase	XP_028557292.1|1.1e-140|short-chain dehydrogenase TIC 32, chloroplastic-like isoform X2 [Dendrobium catenatum]
110097942	4.4	6.3	7.17	1.16	2.22	3.01	-1.16626	0.0060972	0.00156454	FHA		K10862//tyrosyl-DNA phosphodiesterase 1 [EC:3.1.4.-];K00819//ornithine--oxo-acid transaminase [EC:2.6.1.13]+ko00330//Arginine and proline metabolism+ko01100//Metabolic pathways+ko01110//Biosynthesis of secondary metabolites;K10862//tyrosyl-DNA phosphodiesterase 1 [EC:3.1.4.-]	XP_020680271.1|0.0e+00|uncharacterized protein LOC110097942 [Dendrobium catenatum]	GO:0051716//cellular response to stimulus;GO:0043170//macromolecule metabolic process;GO:0046483//heterocycle metabolic process;GO:0006807//nitrogen compound metabolic process;GO:0006139//nucleobase-containing compound metabolic process;GO:0006259//DNA metabolic process;GO:0050896//response to stimulus;GO:0006950//response to stress;GO:0006974//cellular response to DNA damage stimulus;GO:0033554/…
110097956	3.37	2.8	4.4	18.02	12.29	13.2	2.11159	3.99292e-12	1.93177e-13			K22077//ganglioside-induced differentiation-associated protein 1;K22077//ganglioside-induced differentiation-associated protein 1;K22077//ganglioside-induced differentiation-associated protein 1;K22077//ganglioside-induced differentiation-associated protein 1;K22077//ganglioside-induced differentiation-associated protein 1;K22077//ganglioside-induced differentiation-associated protein 1;K22077//g…	XP_020680294.1|1.6e-149|glutathione S-transferase TCHQD isoform X2 [Dendrobium catenatum]	GO:0003824//catalytic activity;GO:0016740//transferase activity;GO:0004364//glutathione transferase activity;GO:0016765//transferase activity, transferring alkyl or aryl (other than methyl) groups;
110097965	8.36	9.05	9.96	5.8	4.27	6.71	-0.440078	0.0334662	0.0115139			K01228//mannosyl-oligosaccharide glucosidase [EC:3.2.1.106]+ko04141//Protein processing in endoplasmic reticulum+ko00510//N-Glycan biosynthesis+ko01100//Metabolic pathways	XP_020680303.1|0.0e+00|mannosyl-oligosaccharide glucosidase GCS1 [Dendrobium catenatum]	GO:0071704//organic substance metabolic process;GO:0009311//oligosaccharide metabolic process;GO:0044238//primary metabolic process;GO:0008152//metabolic process;GO:0005975//carbohydrate metabolic process;GO:0016020//membrane;GO:0110165//cellular anatomical entity;GO:0031224//intrinsic component of membrane;GO:0016021//integral component of membrane;GO:0015926//glucosidase activity;GO:0003824//ca…
110097968	12.03	12.05	15.08	14.47	14.7	14.42	0.461701	0.0224968	0.00720961	TIG	Hordeum vulgare subsp. vulgare mRNA for predicted protein, complete cds, clone: NIASHv2089K17	K21596//calmodulin-binding transcription activator;K21596//calmodulin-binding transcription activator;K21596//calmodulin-binding transcription activator;K21596//calmodulin-binding transcription activator;K21596//calmodulin-binding transcription activator;K21596//calmodulin-binding transcription activator;K21596//calmodulin-binding transcription activator;K21596//calmodulin-binding transcription a…	XP_028550153.1|0.0e+00|calmodulin-binding transcription activator 2 isoform X2 [Dendrobium catenatum]
110097986	19.94	22.44	23.16	38	27.05	35.07	0.880261	3.21149e-08	2.50211e-09			K14972//PAX-interacting protein 1	XP_020680333.1|0.0e+00|transcriptional corepressor SEUSS [Dendrobium catenatum]	GO:0051252//regulation of RNA metabolic process;GO:0060255//regulation of macromolecule metabolic process;GO:0010557//positive regulation of macromolecule biosynthetic process;GO:0010605//negative regulation of macromolecule metabolic process;GO:0031323//regulation of cellular metabolic process;GO:2001141//regulation of RNA biosynthetic process;GO:0031326//regulation of cellular biosynthetic proc…
110098001	7.29	7.77	10.49	27.92	28.74	32.96	2.0867	4.81654e-28	8.6321e-30			K03695//ATP-dependent Clp protease ATP-binding subunit ClpB	XP_020680356.1|0.0e+00|protein DWARF 53-LIKE [Dendrobium catenatum]	GO:1901564//organonitrogen compound metabolic process;GO:0008152//metabolic process;GO:0019538//protein metabolic process;GO:0006807//nitrogen compound metabolic process;GO:0044238//primary metabolic process;GO:0071704//organic substance metabolic process;GO:0043170//macromolecule metabolic process;GO:0005488//binding;GO:0097159//organic cyclic compound binding;GO:1901265//nucleoside phosphate bi…
110098010	41.03	40.9	42.54	52.61	34.99	48.51	0.410654	0.0162745	0.00492168			K02291//15-cis-phytoene synthase [EC:2.5.1.32]+ko00906//Carotenoid biosynthesis+ko01100//Metabolic pathways+ko01110//Biosynthesis of secondary metabolites	XP_020680360.1|0.0e+00|membralin-like protein At1g60995 isoform X1 [Dendrobium catenatum]	GO:0016021//integral component of membrane;GO:0016020//membrane;GO:0110165//cellular anatomical entity;GO:0031224//intrinsic component of membrane;
110098026	3.88	4.47	4.67	2.53	2.2	5.53	-0.106356	0.822592	0.733229			K10401//kinesin family member 18/19;K10401//kinesin family member 18/19;K10401//kinesin family member 18/19	XP_020680384.1|0.0e+00|kinesin-like protein KIN-8B isoform X2 [Dendrobium catenatum]	GO:0000226//microtubule cytoskeleton organization;GO:0007018//microtubule-based movement;GO:0048285//organelle fission;GO:0032984//protein-containing complex disassembly;GO:0009987//cellular process;GO:0022402//cell cycle process;GO:0031109//microtubule polymerization or depolymerization;GO:0043933//protein-containing complex subunit organization;GO:0140014//mitotic nuclear division;GO:0006996//o…
110098027	14.7	12.91	12.24	20.77	17.04	15.93	0.743793	0.003672	0.000872857			K03100//signal peptidase I [EC:3.4.21.89]+ko03060//Protein export;K03100//signal peptidase I [EC:3.4.21.89]+ko03060//Protein export	XP_020680385.1|2.7e-238|uncharacterized protein LOC110098027 [Dendrobium catenatum]
110098036	11.8	14.54	13.5	9.49	7.11	12.07	-0.307374	0.19331	0.0974059			K21989//calcium permeable stress-gated cation channel;K21989//calcium permeable stress-gated cation channel	XP_020680395.2|0.0e+00|CSC1-like protein RXW8 [Dendrobium catenatum]	GO:0016020//membrane;GO:0110165//cellular anatomical entity;GO:0016021//integral component of membrane;GO:0031224//intrinsic component of membrane;GO:0003824//catalytic activity;GO:0097747//RNA polymerase activity;GO:0003899//DNA-directed 5'-3' RNA polymerase activity;GO:0016772//transferase activity, transferring phosphorus-containing groups;GO:0016779//nucleotidyltransferase activity;GO:0140098…
110098043	80.81	85.25	69.91	76.33	51.9	54.93	-0.0440246	0.892854	0.832317			K14852//regulator of ribosome biosynthesis;K14852//regulator of ribosome biosynthesis;K14852//regulator of ribosome biosynthesis	XP_020680407.1|1.0e-182|ribosome biogenesis regulatory protein homolog [Dendrobium catenatum]	GO:0000460//maturation of 5.8S rRNA;GO:0006364//rRNA processing;GO:0033036//macromolecule localization;GO:0006405//RNA export from nucleus;GO:0051234//establishment of localization;GO:0006886//intracellular protein transport;GO:0034660//ncRNA metabolic process;GO:0046483//heterocycle metabolic process;GO:0006403//RNA localization;GO:0034641//cellular nitrogen compound metabolic process;GO:0000462…
110098063	549.97	570.69	509.58	188.83	187.9	268.04	-0.985123	4.20271e-10	2.55828e-11				XP_020680431.1|7.6e-72|uncharacterized protein LOC110098063 [Dendrobium catenatum]
110098093	43.39	30.98	45.47	11.57	12.2	14.05	-1.42019	3.28862e-10	1.96266e-11				XP_020680464.1|3.0e-136|large ribosomal RNA subunit accumulation protein YCED homolog 2, chloroplastic [Dendrobium catenatum]
110098100	8.51	8.03	7.39	18.25	8.54	13.28	1.09523	0.000214364	3.52668e-05			K04733//interleukin-1 receptor-associated kinase 4 [EC:2.7.11.1];K04733//interleukin-1 receptor-associated kinase 4 [EC:2.7.11.1]	XP_020680474.1|5.5e-235|probable serine/threonine-protein kinase PIX13 [Dendrobium catenatum]	GO:0030554//adenyl nucleotide binding;GO:0036094//small molecule binding;GO:0005488//binding;GO:0043168//anion binding;GO:0016740//transferase activity;GO:0003824//catalytic activity;GO:0140096//catalytic activity, acting on a protein;GO:0000166//nucleotide binding;GO:1901363//heterocyclic compound binding;GO:0032553//ribonucleotide binding;GO:0097159//organic cyclic compound binding;GO:0032555//…
110098103	56.12	47.71	52.76	65.35	33.96	36.39	0.119888	0.775167	0.656535				XP_020680479.1|8.6e-99|uncharacterized protein LOC110098103 isoform X3 [Dendrobium catenatum]
110098109	15.42	12.13	15.44	32.5	14.24	17.71	0.847615	0.0179947	0.00554361			K06901//putative MFS transporter, AGZA family, xanthine/uracil permease;K05278//flavonol synthase [EC:1.14.20.6]+ko01100//Metabolic pathways+ko01110//Biosynthesis of secondary metabolites+ko00941//Flavonoid biosynthesis;K04124//gibberellin 3beta-dioxygenase [EC:1.14.11.15]+ko00904//Diterpenoid biosynthesis+ko01110//Biosynthesis of secondary metabolites;K06901//putative MFS transporter, AGZA famil…	XP_020680486.2|3.7e-204|2-oxoglutarate-Fe(II) type oxidoreductase hxnY-like [Dendrobium catenatum]	GO:0046872//metal ion binding;GO:0005488//binding;GO:0016491//oxidoreductase activity;GO:0043167//ion binding;GO:0043169//cation binding;GO:0003824//catalytic activity;
110098111	12.32	14.05	19.76	21.43	15.69	24.14	0.686095	0.00366423	0.000870687			K03178//ubiquitin-activating enzyme E1 [EC:6.2.1.45]+ko04120//Ubiquitin mediated proteolysis;K03178//ubiquitin-activating enzyme E1 [EC:6.2.1.45]+ko04120//Ubiquitin mediated proteolysis	XP_020571673.1|0.0e+00|LOW QUALITY PROTEIN: ubiquitin-activating enzyme E1 1-like [Phalaenopsis equestris]	GO:0006807//nitrogen compound metabolic process;GO:0019538//protein metabolic process;GO:0044267//cellular protein metabolic process;GO:0044237//cellular metabolic process;GO:0044260//cellular macromolecule metabolic process;GO:0006464//cellular protein modification process;GO:0044238//primary metabolic process;GO:0036211//protein modification process;GO:0008152//metabolic process;GO:0043412//mac…
110098122	18.67	13.12	21.85	19.91	14.38	19.77	0.397837	0.119404	0.0533401			K10143//E3 ubiquitin-protein ligase RFWD2 [EC:2.3.2.27]+ko04712//Circadian rhythm - plant+ko04120//Ubiquitin mediated proteolysis;K10143//E3 ubiquitin-protein ligase RFWD2 [EC:2.3.2.27]+ko04712//Circadian rhythm - plant+ko04120//Ubiquitin mediated proteolysis;K10143//E3 ubiquitin-protein ligase RFWD2 [EC:2.3.2.27]+ko04712//Circadian rhythm - plant+ko04120//Ubiquitin mediated proteolysis;K10143//E…	XP_020680502.1|0.0e+00|protein SPA1-RELATED 3-like isoform X2 [Dendrobium catenatum]	GO:0016301//kinase activity;GO:1901363//heterocyclic compound binding;GO:0097159//organic cyclic compound binding;GO:0017076//purine nucleotide binding;GO:0043167//ion binding;GO:0016772//transferase activity, transferring phosphorus-containing groups;GO:0140096//catalytic activity, acting on a protein;GO:0036094//small molecule binding;GO:0032555//purine ribonucleotide binding;GO:0016773//phosph…
110098123	4.36	5.33	5.99	7.04	6.54	7.45	0.706679	0.00051565	9.38021e-05			K10406//kinesin family member C2/C3;K18626//trichohyalin;K10406//kinesin family member C2/C3;K18626//trichohyalin;K10406//kinesin family member C2/C3;K18626//trichohyalin;K10406//kinesin family member C2/C3;K18626//trichohyalin;K10406//kinesin family member C2/C3;K18626//trichohyalin;K10406//kinesin family member C2/C3;K18626//trichohyalin;K10406//kinesin family member C2/C3;K18626//trichohyalin;…	XP_028552606.1|0.0e+00|uncharacterized protein LOC110098123 isoform X4 [Dendrobium catenatum]
110098180	10.42	9.72	9.56	7.07	6.38	7.97	-0.147381	0.557658	0.403265				XP_020680572.1|5.9e-293|uncharacterized protein LOC110098180 [Dendrobium catenatum]
110098185	19.73	19.28	17.39	36.35	19.46	18.79	0.689941	0.0533352	0.0201155				XP_020680580.2|8.2e-148|cell number regulator 8 [Dendrobium catenatum]
110098193	32.76	27.12	29.26	26.84	20.54	22.11	-0.0827755	0.774648	0.655828			K13606//chlorophyll(ide) b reductase [EC:1.1.1.294]+ko00860//Porphyrin and chlorophyll metabolism+ko01100//Metabolic pathways+ko01110//Biosynthesis of secondary metabolites;K13606//chlorophyll(ide) b reductase [EC:1.1.1.294]+ko00860//Porphyrin and chlorophyll metabolism+ko01100//Metabolic pathways+ko01110//Biosynthesis of secondary metabolites;K13606//chlorophyll(ide) b reductase [EC:1.1.1.294]+k…	XP_020680593.1|3.8e-196|chlorophyll(ide) b reductase NOL, chloroplastic isoform X2 [Dendrobium catenatum]	GO:0016491//oxidoreductase activity;GO:0003824//catalytic activity;
110098211	0.42	0.28	0.61	2.41	1.48	2.24	3.09307	1.60045e-19	4.28125e-21			K06670//cohesin complex subunit SCC1;K06670//cohesin complex subunit SCC1	XP_028556636.1|0.0e+00|sister chromatid cohesion 1 protein 1 [Dendrobium catenatum]	GO:0006996//organelle organization;GO:0007135//meiosis II;GO:0061982//meiosis I cell cycle process;GO:0071840//cellular component organization or biogenesis;GO:0007059//chromosome segregation;GO:0007062//sister chromatid cohesion;GO:0006323//DNA packaging;GO:0098813//nuclear chromosome segregation;GO:0071103//DNA conformation change;GO:0030261//chromosome condensation;GO:0070192//chromosome organ…
110098214	28.65	29.85	29.19	22.34	18.32	22.72	-0.127709	0.551979	0.398013			K16584//HAUS augmin-like complex subunit 1;K16584//HAUS augmin-like complex subunit 1;K16584//HAUS augmin-like complex subunit 1	XP_028549714.1|3.6e-90|AUGMIN subunit 1 isoform X2 [Dendrobium catenatum]	GO:0007017//microtubule-based process;GO:0022607//cellular component assembly;GO:0071840//cellular component organization or biogenesis;GO:0007049//cell cycle;GO:0016043//cellular component organization;GO:0022402//cell cycle process;GO:0006996//organelle organization;GO:0007010//cytoskeleton organization;GO:0000226//microtubule cytoskeleton organization;GO:0070925//organelle assembly;GO:0044085/…
110098222	8.32	8.9	9.97	10.71	8	10.91	0.387387	0.0836686	0.0347262			K12190//ESCRT-II complex subunit VPS36+ko04144//Endocytosis;K12190//ESCRT-II complex subunit VPS36+ko04144//Endocytosis;K12190//ESCRT-II complex subunit VPS36+ko04144//Endocytosis	XP_020680624.2|8.7e-248|vacuolar protein sorting-associated protein 36 isoform X1 [Dendrobium catenatum]	GO:0071985//multivesicular body sorting pathway;GO:0016192//vesicle-mediated transport;GO:0016197//endosomal transport;GO:0051641//cellular localization;GO:0032509//endosome transport via multivesicular body sorting pathway;GO:0051234//establishment of localization;GO:0051179//localization;GO:0046907//intracellular transport;GO:0006810//transport;GO:0051649//establishment of localization in cell;…
110098227	7.47	6.03	9	1.89	2.99	3.73	-0.955671	0.010032	0.00278897			K20279//synaptojanin [EC:3.1.3.36]+ko01100//Metabolic pathways+ko04070//Phosphatidylinositol signaling system+ko00562//Inositol phosphate metabolism;K20279//synaptojanin [EC:3.1.3.36]+ko01100//Metabolic pathways+ko04070//Phosphatidylinositol signaling system+ko00562//Inositol phosphate metabolism;K20279//synaptojanin [EC:3.1.3.36]+ko01100//Metabolic pathways+ko04070//Phosphatidylinositol signalin…	XP_020680631.1|0.0e+00|type I inositol polyphosphate 5-phosphatase 10 isoform X1 [Dendrobium catenatum]	GO:0044255//cellular lipid metabolic process;GO:0006796//phosphate-containing compound metabolic process;GO:0030258//lipid modification;GO:0046486//glycerolipid metabolic process;GO:0006650//glycerophospholipid metabolic process;GO:0071704//organic substance metabolic process;GO:0046488//phosphatidylinositol metabolic process;GO:0008152//metabolic process;GO:0019637//organophosphate metabolic pro…
110098232	35.09	44.11	45.39	20.83	33	25.28	-0.0402668	0.933588	0.893366			K14504//xyloglucan:xyloglucosyl transferase TCH4 [EC:2.4.1.207]+ko04075//Plant hormone signal transduction;K14504//xyloglucan:xyloglucosyl transferase TCH4 [EC:2.4.1.207]+ko04075//Plant hormone signal transduction	XP_020680644.1|3.5e-171|xyloglucan endotransglucosylase/hydrolase protein 22 [Dendrobium catenatum]	GO:0044042//glucan metabolic process;GO:0010410//hemicellulose metabolic process;GO:0044237//cellular metabolic process;GO:0044264//cellular polysaccharide metabolic process;GO:0010411//xyloglucan metabolic process;GO:0016043//cellular component organization;GO:0044036//cell wall macromolecule metabolic process;GO:0044238//primary metabolic process;GO:0005975//carbohydrate metabolic process;GO:00…
110098247	280.02	284.27	249.61	212.63	161.35	170.44	-0.253195	0.274869	0.153475				XP_028547485.1|5.4e-79|zinc finger AN1 domain-containing stress-associated protein 15-like [Dendrobium catenatum]	GO:0009987//cellular process;GO:0019538//protein metabolic process;GO:1901564//organonitrogen compound metabolic process;GO:0032446//protein modification by small protein conjugation;GO:0043170//macromolecule metabolic process;GO:0006464//cellular protein modification process;GO:0044267//cellular protein metabolic process;GO:0044238//primary metabolic process;GO:0016567//protein ubiquitination;GO…
110098258	9.83	11.1	9.38	7.32	6.16	8.41	-0.214165	0.415661	0.266673			K20360//TBC1 domain family member 2;K20360//TBC1 domain family member 2;K20360//TBC1 domain family member 2;K20360//TBC1 domain family member 2;K20360//TBC1 domain family member 2;K20360//TBC1 domain family member 2;K18469//TBC1 domain family member 5	XP_028549123.1|1.1e-254|TBC domain-containing protein C1952.17c isoform X3 [Dendrobium catenatum]
110098268	68.47	58.43	62.89	76.77	56.57	69.37	0.396607	0.0257866	0.0084631			K20600//mitogen-activated protein kinase 4 [EC:2.7.11.24]+ko04016//MAPK signaling pathway - plant;K04464//mitogen-activated protein kinase 7 [EC:2.7.11.24];K20600//mitogen-activated protein kinase 4 [EC:2.7.11.24]+ko04016//MAPK signaling pathway - plant;K04464//mitogen-activated protein kinase 7 [EC:2.7.11.24]	XP_020592448.1|4.5e-207|mitogen-activated protein kinase 2-like isoform X1 [Phalaenopsis equestris]	GO:0035556//intracellular signal transduction;GO:0023052//signaling;GO:0050896//response to stimulus;GO:0051716//cellular response to stimulus;GO:0050789//regulation of biological process;GO:0010468//regulation of gene expression;GO:0019222//regulation of metabolic process;GO:0007165//signal transduction;GO:0065007//biological regulation;GO:0007154//cell communication;GO:0050794//regulation of ce…
110098281	78.36	67.42	64.84	57.44	43.93	58.17	-0.105071	0.639923	0.48922				XP_028548864.1|2.0e-187|uncharacterized protein LOC110098281 isoform X1 [Dendrobium catenatum]	GO:0010035//response to inorganic substance;GO:1901700//response to oxygen-containing compound;GO:0001101//response to acid chemical;GO:0050896//response to stimulus;GO:0009414//response to water deprivation;GO:0042221//response to chemical;GO:0009628//response to abiotic stimulus;GO:0009269//response to desiccation;GO:0006950//response to stress;GO:0009415//response to water;GO:0003676//nucleic …
[truncated: 1,722 more rows]

## Sheet: DAS events
Gene ID	Chr	Strand	skipExonStart	skipExonEnd	upstreamExonStart	upstreamExonEnd	downstreamExonStart	downstreamExonEnd	IC_Dc_ck	SC_Dc_ck	IC_Dc_cold	SC_Dc_cold	P-value	FDR	InclusionTranscripts	SkippingTranscripts	XM_020822507.2_dup1,BGI_novel_T000610,BGI_novel_T000608
[truncated: 4,005 more rows]

## Sheet: A3SS
Gene ID	Chr	Strand	longExonStart	longExonEnd	shortExonStart	shortExonEnd	flankingExonStart	flankingExonEnd	IC_Dc_ck	SC_Dc_ck	IC_Dc_cold	SC_Dc_cold	P-value	FDR	LongExonTranscripts	ShortExonTranscripts
[truncated: 606 more rows]

[truncated: 4 more sheets: A5SS, MXE, RI, SE]
