# Supplementary material for: Cold Response Transcriptome Analysis of the Alternative Splicing Events Induced by the Cold Stress in D. catenatum
Source: Int J Mol Sci. 2022 Jan 17;23(2):981. doi: 10.3390/ijms23020981 (PMC8778272; doi:10.3390/ijms23020981)
Supplement: Supplementary file 1 [file ijms-23-00981-s001.zip › Table S11. GO enrichment analysis for DASGs.xlsx]

## Sheet: GO
Gene ID	GO Term	Level 2	Level 1
110091779	[P]GO:0032259//methylation;GO:0008152//metabolic process;[F]GO:0016740//transferase activity;GO:0003824//catalytic activity;GO:0016741//transferase activity, transferring one-carbon groups;GO:0008168//methyltransferase activity;GO:0008757//S-adenosylmethionine-dependent methyltransferase activity;	[P]metabolic process;[F]catalytic activity;	molecular_function;biological_process
110091800	[P]GO:0016310//phosphorylation;GO:0009987//cellular process;GO:0019538//protein metabolic process;GO:1901564//organonitrogen compound metabolic process;GO:0043412//macromolecule modification;GO:0008152//metabolic process;GO:0006796//phosphate-containing compound metabolic process;GO:0044260//cellular macromolecule metabolic process;GO:0044238//primary metabolic process;GO:0071704//organic substan…	[C]cellular anatomical entity;[P]cellular process;metabolic process;[F]binding;molecular transducer activity;catalytic activity;	molecular_function;biological_process;cellular_component
110091805	[P]GO:1903506//regulation of nucleic acid-templated transcription;GO:0019219//regulation of nucleobase-containing compound metabolic process;GO:2001141//regulation of RNA biosynthetic process;GO:2000112//regulation of cellular macromolecule biosynthetic process;GO:0009889//regulation of biosynthetic process;GO:0010556//regulation of macromolecule biosynthetic process;GO:0050789//regulation of bio…	[C]cellular anatomical entity;intracellular;[P]biological regulation;[F]transcription regulator activity;	biological_process;molecular_function;cellular_component
110091832	[C]GO:0016021//integral component of membrane;GO:0031410//cytoplasmic vesicle;GO:0098791//Golgi apparatus subcompartment;GO:0005768//endosome;GO:0043231//intracellular membrane-bounded organelle;GO:0043227//membrane-bounded organelle;GO:0016020//membrane;GO:0031224//intrinsic component of membrane;GO:0005622//intracellular;GO:0043229//intracellular organelle;GO:0043226//organelle;GO:0097708//intr…	[C]cellular anatomical entity;intracellular;[F]transporter activity;	molecular_function;cellular_component
110091847
110091856
110091857	[P]GO:2001141//regulation of RNA biosynthetic process;GO:0009734//auxin-activated signaling pathway;GO:0009987//cellular process;GO:0009755//hormone-mediated signaling pathway;GO:0009725//response to hormone;GO:0019222//regulation of metabolic process;GO:0010033//response to organic substance;GO:0071365//cellular response to auxin stimulus;GO:0010556//regulation of macromolecule biosynthetic proc…	[C]cellular anatomical entity;intracellular;[P]biological regulation;response to stimulus;signaling;cellular process;[F]binding;	cellular_component;molecular_function;biological_process
110091869
110091872	[C]GO:0043229//intracellular organelle;GO:0043227//membrane-bounded organelle;GO:0110165//cellular anatomical entity;GO:0043231//intracellular membrane-bounded organelle;GO:0043226//organelle;GO:0005622//intracellular;GO:0005634//nucleus;[F]GO:0097159//organic cyclic compound binding;GO:0003677//DNA binding;GO:1901363//heterocyclic compound binding;GO:0005488//binding;GO:0003676//nucleic acid bin…	[C]intracellular;cellular anatomical entity;[F]binding;	molecular_function;cellular_component
110091889	[F]GO:0046914//transition metal ion binding;GO:0043169//cation binding;GO:0003676//nucleic acid binding;GO:0005488//binding;GO:1901363//heterocyclic compound binding;GO:0046872//metal ion binding;GO:0008270//zinc ion binding;GO:0043167//ion binding;GO:0097159//organic cyclic compound binding;	[F]binding;	molecular_function
110091896	[P]GO:0008152//metabolic process;GO:0032259//methylation;[F]GO:0008168//methyltransferase activity;GO:0016741//transferase activity, transferring one-carbon groups;GO:0016740//transferase activity;GO:0003824//catalytic activity;	[P]metabolic process;[F]catalytic activity;	molecular_function;biological_process
110091900	[C]GO:0016020//membrane;GO:0031224//intrinsic component of membrane;GO:0016021//integral component of membrane;GO:0110165//cellular anatomical entity;	[C]cellular anatomical entity;	cellular_component
110091922	[P]GO:0055085//transmembrane transport;GO:0051234//establishment of localization;GO:0009987//cellular process;GO:0098656//anion transmembrane transport;GO:0034220//ion transmembrane transport;GO:0006811//ion transport;GO:0051179//localization;GO:0006810//transport;GO:0006820//anion transport;[C]GO:0016020//membrane;GO:0016021//integral component of membrane;GO:0110165//cellular anatomical entity;…	[C]cellular anatomical entity;[P]cellular process;localization;[F]transporter activity;	biological_process;cellular_component;molecular_function
110091939	[F]GO:0003824//catalytic activity;GO:0016874//ligase activity;	[F]catalytic activity;	molecular_function
110091946	[P]GO:0042254//ribosome biogenesis;GO:0009987//cellular process;GO:0044085//cellular component biogenesis;GO:0071840//cellular component organization or biogenesis;GO:0042274//ribosomal small subunit biogenesis;GO:0022613//ribonucleoprotein complex biogenesis;[C]GO:0043229//intracellular organelle;GO:0110165//cellular anatomical entity;GO:0031974//membrane-enclosed lumen;GO:0043226//organelle;GO:…	[C]intracellular;cellular anatomical entity;[P]cellular process;[F]binding;	cellular_component;molecular_function;biological_process
110091954	[P]GO:0010114//response to red light;GO:0050896//response to stimulus;GO:0009416//response to light stimulus;GO:0009628//response to abiotic stimulus;GO:0009314//response to radiation;GO:0009639//response to red or far red light;[C]GO:0005634//nucleus;GO:0043226//organelle;GO:0043229//intracellular organelle;GO:0110165//cellular anatomical entity;GO:0005622//intracellular;GO:0043231//intracellula…	[C]intracellular;cellular anatomical entity;[P]response to stimulus;	cellular_component;biological_process
110091959	[F]GO:0016740//transferase activity;GO:0016757//transferase activity, transferring glycosyl groups;GO:0003824//catalytic activity;	[F]catalytic activity;	molecular_function
110092002	[F]GO:0004527//exonuclease activity;GO:0004518//nuclease activity;GO:0016787//hydrolase activity;GO:0016788//hydrolase activity, acting on ester bonds;GO:0003824//catalytic activity;	[F]catalytic activity;	molecular_function
110092003	[P]GO:0008152//metabolic process;GO:0032259//methylation;[F]GO:0008168//methyltransferase activity;GO:0016740//transferase activity;GO:0003824//catalytic activity;GO:0016741//transferase activity, transferring one-carbon groups;	[P]metabolic process;[F]catalytic activity;	molecular_function;biological_process
110092030	[P]GO:0034067//protein localization to Golgi apparatus;GO:0006886//intracellular protein transport;GO:0071705//nitrogen compound transport;GO:0015833//peptide transport;GO:0045184//establishment of protein localization;GO:0045053//protein retention in Golgi apparatus;GO:0071702//organic substance transport;GO:0072665//protein localization to vacuole;GO:0072594//establishment of protein localizati…	[C]cellular anatomical entity;[P]cellular process;localization;biological regulation;	cellular_component;biological_process
110092032
110092047	[P]GO:0051171//regulation of nitrogen compound metabolic process;GO:0009889//regulation of biosynthetic process;GO:0065007//biological regulation;GO:0006355//regulation of transcription, DNA-templated;GO:0060255//regulation of macromolecule metabolic process;GO:0010468//regulation of gene expression;GO:0019219//regulation of nucleobase-containing compound metabolic process;GO:0080090//regulation …	[C]intracellular;cellular anatomical entity;[P]biological regulation;[F]binding;transcription regulator activity;	biological_process;cellular_component;molecular_function
110092052
110092055
110092057	[P]GO:0044238//primary metabolic process;GO:0006396//RNA processing;GO:0034641//cellular nitrogen compound metabolic process;GO:0090304//nucleic acid metabolic process;GO:0031123//RNA 3'-end processing;GO:0009987//cellular process;GO:0008152//metabolic process;GO:0071704//organic substance metabolic process;GO:0043170//macromolecule metabolic process;GO:1901360//organic cyclic compound metabolic …	[C]cellular anatomical entity;intracellular;[P]cellular process;metabolic process;[F]binding;	cellular_component;biological_process;molecular_function
110092069	[P]GO:0090087//regulation of peptide transport;GO:0045184//establishment of protein localization;GO:0050789//regulation of biological process;GO:0046907//intracellular transport;GO:0051649//establishment of localization in cell;GO:0000055//ribosomal large subunit export from nucleus;GO:0044085//cellular component biogenesis;GO:0070201//regulation of establishment of protein localization;GO:007116…	[C]cellular anatomical entity;intracellular;[P]cellular process;localization;biological regulation;[F]transporter activity;binding;	molecular_function;biological_process;cellular_component
110092097
110092100
110092101	[C]GO:0016020//membrane;GO:0016021//integral component of membrane;GO:0031224//intrinsic component of membrane;GO:0110165//cellular anatomical entity;[F]GO:0008233//peptidase activity;GO:0016787//hydrolase activity;GO:0070011//peptidase activity, acting on L-amino acid peptides;GO:0003824//catalytic activity;GO:0140096//catalytic activity, acting on a protein;GO:0008236//serine-type peptidase act…	[C]cellular anatomical entity;[F]catalytic activity;	molecular_function;cellular_component
110092134	[P]GO:0055085//transmembrane transport;GO:0051179//localization;GO:0009653//anatomical structure morphogenesis;GO:0051234//establishment of localization;GO:0009987//cellular process;GO:0032502//developmental process;GO:0000902//cell morphogenesis;GO:0048856//anatomical structure development;GO:0006810//transport;[C]GO:0031224//intrinsic component of membrane;GO:0016020//membrane;GO:0016021//integ…	[C]cellular anatomical entity;[P]localization;cellular process;developmental process;	biological_process;cellular_component
110092138	[P]GO:0008152//metabolic process;GO:0032259//methylation;[C]GO:0016021//integral component of membrane;GO:0110165//cellular anatomical entity;GO:0016020//membrane;GO:0031224//intrinsic component of membrane;[F]GO:0016740//transferase activity;GO:0003824//catalytic activity;GO:0008168//methyltransferase activity;GO:0016741//transferase activity, transferring one-carbon groups;	[C]cellular anatomical entity;[P]metabolic process;[F]catalytic activity;	cellular_component;biological_process;molecular_function
110092139	[F]GO:0097159//organic cyclic compound binding;GO:0046872//metal ion binding;GO:0016740//transferase activity;GO:0003677//DNA binding;GO:0140097//catalytic activity, acting on DNA;GO:0005488//binding;GO:0016787//hydrolase activity;GO:0016462//pyrophosphatase activity;GO:0043167//ion binding;GO:0008094//DNA-dependent ATPase activity;GO:0043169//cation binding;GO:0016410//N-acyltransferase activity…	[F]catalytic activity;binding;	molecular_function
110092146	[P]GO:0043170//macromolecule metabolic process;GO:0071482//cellular response to light stimulus;GO:0023052//signaling;GO:0009416//response to light stimulus;GO:0065007//biological regulation;GO:0071704//organic substance metabolic process;GO:0044237//cellular metabolic process;GO:0006464//cellular protein modification process;GO:2001141//regulation of RNA biosynthetic process;GO:0006807//nitrogen …	[P]response to stimulus;biological regulation;signaling;metabolic process;cellular process;[F]binding;catalytic activity;molecular transducer activity;small molecule sensor activity;	molecular_function;biological_process
110092148	[P]GO:0045184//establishment of protein localization;GO:0015833//peptide transport;GO:0051234//establishment of localization;GO:0015031//protein transport;GO:0008104//protein localization;GO:0051179//localization;GO:0071705//nitrogen compound transport;GO:0033036//macromolecule localization;GO:0071702//organic substance transport;GO:0006810//transport;GO:0042886//amide transport;	[P]localization;	biological_process
110092155	[C]GO:0110165//cellular anatomical entity;GO:0005622//intracellular;GO:0005737//cytoplasm;	[C]intracellular;cellular anatomical entity;	cellular_component
110092171	[C]GO:0110165//cellular anatomical entity;GO:0016020//membrane;GO:0031224//intrinsic component of membrane;GO:0016021//integral component of membrane;[F]GO:0003824//catalytic activity;GO:0016788//hydrolase activity, acting on ester bonds;GO:0140096//catalytic activity, acting on a protein;GO:0005488//binding;GO:0004722//protein serine/threonine phosphatase activity;GO:0046872//metal ion binding;G…	[C]cellular anatomical entity;[F]binding;catalytic activity;	cellular_component;molecular_function
110092176	[P]GO:0043414//macromolecule methylation;GO:0009059//macromolecule biosynthetic process;GO:0006518//peptide metabolic process;GO:0008033//tRNA processing;GO:0043412//macromolecule modification;GO:0006725//cellular aromatic compound metabolic process;GO:0016070//RNA metabolic process;GO:0044249//cellular biosynthetic process;GO:0090304//nucleic acid metabolic process;GO:0008152//metabolic process;…	[C]intracellular;cellular anatomical entity;[P]metabolic process;cellular process;[F]catalytic activity;	cellular_component;molecular_function;biological_process
110092184
110092193	[P]GO:1901565//organonitrogen compound catabolic process;GO:0019439//aromatic compound catabolic process;GO:0044270//cellular nitrogen compound catabolic process;GO:0006787//porphyrin-containing compound catabolic process;GO:0009987//cellular process;GO:0071704//organic substance metabolic process;GO:0006807//nitrogen compound metabolic process;GO:1901361//organic cyclic compound catabolic proces…	[C]intracellular;cellular anatomical entity;[P]metabolic process;cellular process;[F]catalytic activity;	cellular_component;molecular_function;biological_process
110092206
110092215	[P]GO:0046034//ATP metabolic process;GO:1901566//organonitrogen compound biosynthetic process;GO:0008645//hexose transmembrane transport;GO:0044271//cellular nitrogen compound biosynthetic process;GO:0034641//cellular nitrogen compound metabolic process;GO:1990542//mitochondrial transmembrane transport;GO:0006119//oxidative phosphorylation;GO:0051641//cellular localization;GO:0072521//purine-cont…	[C]cellular anatomical entity;protein-containing complex;intracellular;[P]cellular process;localization;metabolic process;[F]binding;catalytic activity;transporter activity;	biological_process;cellular_component;molecular_function
110092220	[P]GO:0006099//tricarboxylic acid cycle;GO:0044238//primary metabolic process;GO:0008152//metabolic process;GO:0015977//carbon fixation;GO:0009060//aerobic respiration;GO:0006091//generation of precursor metabolites and energy;GO:0044237//cellular metabolic process;GO:0055114//oxidation-reduction process;GO:0009987//cellular process;GO:0015980//energy derivation by oxidation of organic compounds;…	[P]cellular process;metabolic process;[F]catalytic activity;	molecular_function;biological_process
110092240
110092243	[F]GO:0097159//organic cyclic compound binding;GO:0003676//nucleic acid binding;GO:1901363//heterocyclic compound binding;GO:0005488//binding;	[F]binding;	molecular_function
110092244	[C]GO:0043227//membrane-bounded organelle;GO:0005634//nucleus;GO:0043229//intracellular organelle;GO:0043231//intracellular membrane-bounded organelle;GO:0005622//intracellular;GO:0110165//cellular anatomical entity;GO:0043226//organelle;[F]GO:0003677//DNA binding;GO:0005488//binding;GO:0097159//organic cyclic compound binding;GO:0003676//nucleic acid binding;GO:1901363//heterocyclic compound bin…	[C]cellular anatomical entity;intracellular;[F]binding;	molecular_function;cellular_component
110092246
110092253	[F]GO:0003677//DNA binding;GO:0003676//nucleic acid binding;GO:0097159//organic cyclic compound binding;GO:0005488//binding;GO:1901363//heterocyclic compound binding;	[F]binding;	molecular_function
110092257	[P]GO:0016071//mRNA metabolic process;GO:0090304//nucleic acid metabolic process;GO:0010468//regulation of gene expression;GO:0010467//gene expression;GO:0044238//primary metabolic process;GO:0006807//nitrogen compound metabolic process;GO:0000377//RNA splicing, via transesterification reactions with bulged adenosine as nucleophile;GO:0043484//regulation of RNA splicing;GO:0043170//macromolecule …	[C]cellular anatomical entity;intracellular;[P]biological regulation;cellular process;metabolic process;[F]binding;	molecular_function;biological_process;cellular_component
110092260	[F]GO:0016301//kinase activity;GO:0016740//transferase activity;GO:0003824//catalytic activity;GO:0016772//transferase activity, transferring phosphorus-containing groups;	[F]catalytic activity;	molecular_function
110092291	[P]GO:0032259//methylation;GO:0008152//metabolic process;[F]GO:0016740//transferase activity;GO:0016741//transferase activity, transferring one-carbon groups;GO:0008168//methyltransferase activity;GO:0003824//catalytic activity;	[P]metabolic process;[F]catalytic activity;	molecular_function;biological_process
110092292	[C]GO:0043229//intracellular organelle;GO:0005634//nucleus;GO:0043227//membrane-bounded organelle;GO:0005622//intracellular;GO:0043231//intracellular membrane-bounded organelle;GO:0043226//organelle;GO:0110165//cellular anatomical entity;[F]GO:0097159//organic cyclic compound binding;GO:0003677//DNA binding;GO:0005488//binding;GO:0003676//nucleic acid binding;GO:1901363//heterocyclic compound bin…	[C]cellular anatomical entity;intracellular;[F]binding;	molecular_function;cellular_component
110092320	[P]GO:0006725//cellular aromatic compound metabolic process;GO:0071704//organic substance metabolic process;GO:0006378//mRNA polyadenylation;GO:0008152//metabolic process;GO:0016070//RNA metabolic process;GO:0044238//primary metabolic process;GO:0010467//gene expression;GO:0043631//RNA polyadenylation;GO:0090304//nucleic acid metabolic process;GO:0043170//macromolecule metabolic process;GO:000639…	[C]cellular anatomical entity;intracellular;[P]metabolic process;cellular process;[F]binding;	cellular_component;biological_process;molecular_function
110092328	[C]GO:0110165//cellular anatomical entity;GO:0043227//membrane-bounded organelle;GO:0005622//intracellular;GO:0005634//nucleus;GO:0043226//organelle;GO:0043231//intracellular membrane-bounded organelle;GO:0043229//intracellular organelle;[F]GO:0003676//nucleic acid binding;GO:0003677//DNA binding;GO:0097159//organic cyclic compound binding;GO:1901363//heterocyclic compound binding;GO:0005488//bin…	[C]cellular anatomical entity;intracellular;[F]binding;	cellular_component;molecular_function
110092353	[P]GO:0019222//regulation of metabolic process;GO:0031323//regulation of cellular metabolic process;GO:0071310//cellular response to organic substance;GO:0009889//regulation of biosynthetic process;GO:0042221//response to chemical;GO:0060255//regulation of macromolecule metabolic process;GO:1903506//regulation of nucleic acid-templated transcription;GO:0071495//cellular response to endogenous sti…	[C]cellular anatomical entity;intracellular;[P]biological regulation;response to stimulus;signaling;cellular process;[F]binding;	biological_process;molecular_function;cellular_component
110092358	[P]GO:0006725//cellular aromatic compound metabolic process;GO:0044237//cellular metabolic process;GO:0006396//RNA processing;GO:0044238//primary metabolic process;GO:0006397//mRNA processing;GO:0071704//organic substance metabolic process;GO:0090304//nucleic acid metabolic process;GO:0016071//mRNA metabolic process;GO:0010467//gene expression;GO:0008152//metabolic process;GO:0000398//mRNA splici…	[C]intracellular;protein-containing complex;cellular anatomical entity;[P]metabolic process;cellular process;[F]binding;	cellular_component;molecular_function;biological_process
110092359	[F]GO:0034256//chlorophyll(ide) b reductase activity;GO:0016491//oxidoreductase activity;GO:0003824//catalytic activity;GO:0016616//oxidoreductase activity, acting on the CH-OH group of donors, NAD or NADP as acceptor;GO:0016614//oxidoreductase activity, acting on CH-OH group of donors;	[F]catalytic activity;	molecular_function
110092360	[C]GO:0031224//intrinsic component of membrane;GO:0110165//cellular anatomical entity;GO:0016020//membrane;GO:0016021//integral component of membrane;[F]GO:1901363//heterocyclic compound binding;GO:0003723//RNA binding;GO:0005488//binding;GO:0097159//organic cyclic compound binding;GO:0003676//nucleic acid binding;	[C]cellular anatomical entity;[F]binding;	molecular_function;cellular_component
110092363	[C]GO:0016020//membrane;GO:0110165//cellular anatomical entity;GO:0031224//intrinsic component of membrane;GO:0016021//integral component of membrane;	[C]cellular anatomical entity;	cellular_component
110092368	[F]GO:0016773//phosphotransferase activity, alcohol group as acceptor;GO:0016740//transferase activity;GO:0000166//nucleotide binding;GO:1901363//heterocyclic compound binding;GO:0035639//purine ribonucleoside triphosphate binding;GO:0016772//transferase activity, transferring phosphorus-containing groups;GO:0017076//purine nucleotide binding;GO:0005488//binding;GO:0032555//purine ribonucleotide …	[F]catalytic activity;binding;	molecular_function
110092410	[P]GO:0008152//metabolic process;[C]GO:0110165//cellular anatomical entity;GO:0016020//membrane;[F]GO:0015923//mannosidase activity;GO:0005488//binding;GO:0043167//ion binding;GO:0015924//mannosyl-oligosaccharide mannosidase activity;GO:0046872//metal ion binding;GO:0004571//mannosyl-oligosaccharide 1,2-alpha-mannosidase activity;GO:0016798//hydrolase activity, acting on glycosyl bonds;GO:0016787…	[C]cellular anatomical entity;[P]metabolic process;[F]binding;catalytic activity;	cellular_component;biological_process;molecular_function
110092422	[F]GO:0003824//catalytic activity;GO:0016616//oxidoreductase activity, acting on the CH-OH group of donors, NAD or NADP as acceptor;GO:0016614//oxidoreductase activity, acting on CH-OH group of donors;GO:0047886//farnesol dehydrogenase activity;GO:0016491//oxidoreductase activity;	[F]catalytic activity;	molecular_function
110092424
110092425
110092426	[P]GO:0044237//cellular metabolic process;GO:0019725//cellular homeostasis;GO:0045454//cell redox homeostasis;GO:0008152//metabolic process;GO:0065008//regulation of biological quality;GO:0009987//cellular process;GO:0065007//biological regulation;GO:0015979//photosynthesis;GO:0042592//homeostatic process;GO:0050789//regulation of biological process;GO:0050794//regulation of cellular process;[C]G…	[C]intracellular;cellular anatomical entity;protein-containing complex;[P]cellular process;metabolic process;biological regulation;[F]binding;	cellular_component;molecular_function;biological_process
110092427	[F]GO:0008092//cytoskeletal protein binding;GO:0005515//protein binding;GO:0005488//binding;GO:0003779//actin binding;	[F]binding;	molecular_function
110092432
110092435	[C]GO:0110165//cellular anatomical entity;GO:0031224//intrinsic component of membrane;GO:0016021//integral component of membrane;GO:0016020//membrane;[F]GO:0032441//pheophorbide a oxygenase activity;GO:0016730//oxidoreductase activity, acting on iron-sulfur proteins as donors;GO:0003824//catalytic activity;GO:0016701//oxidoreductase activity, acting on single donors with incorporation of molecula…	[C]cellular anatomical entity;[F]binding;catalytic activity;	cellular_component;molecular_function
110092457	[P]GO:0044283//small molecule biosynthetic process;GO:0042180//cellular ketone metabolic process;GO:0044237//cellular metabolic process;GO:0006743//ubiquinone metabolic process;GO:0044249//cellular biosynthetic process;GO:0044281//small molecule metabolic process;GO:0008152//metabolic process;GO:0071704//organic substance metabolic process;GO:1901576//organic substance biosynthetic process;GO:000…	[P]metabolic process;cellular process;[F]catalytic activity;	molecular_function;biological_process
110092467	[P]GO:0008152//metabolic process;GO:0032259//methylation;[F]GO:0003824//catalytic activity;GO:0008168//methyltransferase activity;GO:0016741//transferase activity, transferring one-carbon groups;GO:0008171//O-methyltransferase activity;GO:0016740//transferase activity;	[P]metabolic process;[F]catalytic activity;	molecular_function;biological_process
110092469
110092477	[P]GO:0050896//response to stimulus;GO:0000160//phosphorelay signal transduction system;GO:0007165//signal transduction;GO:0035556//intracellular signal transduction;GO:0009987//cellular process;GO:0023052//signaling;GO:0065007//biological regulation;GO:0050794//regulation of cellular process;GO:0050789//regulation of biological process;GO:0051716//cellular response to stimulus;GO:0007154//cell c…	[C]intracellular;cellular anatomical entity;[P]cellular process;biological regulation;signaling;response to stimulus;[F]transcription regulator activity;binding;	biological_process;molecular_function;cellular_component
110092483
110092496	[C]GO:0031224//intrinsic component of membrane;GO:0016020//membrane;GO:0016021//integral component of membrane;GO:0110165//cellular anatomical entity;	[C]cellular anatomical entity;	cellular_component
110092505
110092544	[F]GO:0032559//adenyl ribonucleotide binding;GO:0043167//ion binding;GO:0032555//purine ribonucleotide binding;GO:0004386//helicase activity;GO:0016887//ATPase activity;GO:0097367//carbohydrate derivative binding;GO:0016818//hydrolase activity, acting on acid anhydrides, in phosphorus-containing anhydrides;GO:0016787//hydrolase activity;GO:0017076//purine nucleotide binding;GO:0043168//anion bind…	[F]binding;catalytic activity;	molecular_function
110092546
110092551	[F]GO:1901363//heterocyclic compound binding;GO:0003824//catalytic activity;GO:0030554//adenyl nucleotide binding;GO:1901265//nucleoside phosphate binding;GO:0043167//ion binding;GO:0032559//adenyl ribonucleotide binding;GO:0036094//small molecule binding;GO:0032555//purine ribonucleotide binding;GO:0016773//phosphotransferase activity, alcohol group as acceptor;GO:0016301//kinase activity;GO:001…	[F]binding;catalytic activity;	molecular_function
110092561	[P]GO:0009059//macromolecule biosynthetic process;GO:0006352//DNA-templated transcription, initiation;GO:0097659//nucleic acid-templated transcription;GO:1901362//organic cyclic compound biosynthetic process;GO:0034654//nucleobase-containing compound biosynthetic process;GO:0044249//cellular biosynthetic process;GO:0044271//cellular nitrogen compound biosynthetic process;GO:0016070//RNA metabolic…	[P]cellular process;metabolic process;[F]transcription regulator activity;	molecular_function;biological_process
110092566	[P]GO:0044237//cellular metabolic process;GO:0009987//cellular process;GO:0015979//photosynthesis;GO:0008152//metabolic process;[C]GO:1990204//oxidoreductase complex;GO:0009579//thylakoid;GO:0016020//membrane;GO:1902494//catalytic complex;GO:0110165//cellular anatomical entity;GO:0032991//protein-containing complex;GO:0098796//membrane protein complex;GO:0009521//photosystem;GO:0042651//thylakoid…	[C]cellular anatomical entity;protein-containing complex;intracellular;[P]metabolic process;cellular process;[F]binding;	molecular_function;cellular_component;biological_process
110092572	[P]GO:0015833//peptide transport;GO:0015031//protein transport;GO:0051641//cellular localization;GO:0009987//cellular process;GO:0034504//protein localization to nucleus;GO:0034613//cellular protein localization;GO:0070727//cellular macromolecule localization;GO:0006606//protein import into nucleus;GO:0071702//organic substance transport;GO:0033036//macromolecule localization;GO:0051169//nuclear …	[C]intracellular;cellular anatomical entity;[P]localization;cellular process;	cellular_component;biological_process
110092574	[C]GO:0016021//integral component of membrane;GO:0031224//intrinsic component of membrane;GO:0016020//membrane;GO:0110165//cellular anatomical entity;[F]GO:0016765//transferase activity, transferring alkyl or aryl (other than methyl) groups;GO:0016740//transferase activity;GO:0003824//catalytic activity;	[C]cellular anatomical entity;[F]catalytic activity;	molecular_function;cellular_component
110092575	[P]GO:0009889//regulation of biosynthetic process;GO:0050789//regulation of biological process;GO:0007623//circadian rhythm;GO:0010556//regulation of macromolecule biosynthetic process;GO:0065007//biological regulation;GO:0060255//regulation of macromolecule metabolic process;GO:2001141//regulation of RNA biosynthetic process;GO:0050794//regulation of cellular process;GO:0080090//regulation of pr…	[P]biological regulation;rhythmic process;	biological_process
110092580	[P]GO:0009059//macromolecule biosynthetic process;GO:0034645//cellular macromolecule biosynthetic process;GO:0008152//metabolic process;GO:0043603//cellular amide metabolic process;GO:0006518//peptide metabolic process;GO:0071704//organic substance metabolic process;GO:0043436//oxoacid metabolic process;GO:0006725//cellular aromatic compound metabolic process;GO:1901360//organic cyclic compound m…	[C]intracellular;protein-containing complex;cellular anatomical entity;[P]biological regulation;cellular process;metabolic process;[F]binding;catalytic activity;	molecular_function;cellular_component;biological_process
110092582	[F]GO:0019213//deacetylase activity;GO:0016787//hydrolase activity;GO:0003824//catalytic activity;GO:0140096//catalytic activity, acting on a protein;GO:0016810//hydrolase activity, acting on carbon-nitrogen (but not peptide) bonds;GO:0034979//NAD-dependent protein deacetylase activity;GO:0004407//histone deacetylase activity;GO:0016811//hydrolase activity, acting on carbon-nitrogen (but not pept…	[F]catalytic activity;	molecular_function
110092588	[C]GO:0016020//membrane;GO:0110165//cellular anatomical entity;GO:0031224//intrinsic component of membrane;GO:0016021//integral component of membrane;[F]GO:0030554//adenyl nucleotide binding;GO:0005524//ATP binding;GO:1901363//heterocyclic compound binding;GO:0005488//binding;GO:0035639//purine ribonucleoside triphosphate binding;GO:0003824//catalytic activity;GO:0032555//purine ribonucleotide bi…	[C]cellular anatomical entity;[F]binding;catalytic activity;	cellular_component;molecular_function
110092603	[P]GO:0051179//localization;GO:0140029//exocytic process;GO:0051234//establishment of localization;GO:0032940//secretion by cell;GO:0006887//exocytosis;GO:0051640//organelle localization;GO:0009987//cellular process;GO:0048278//vesicle docking;GO:0006810//transport;GO:0006904//vesicle docking involved in exocytosis;GO:0140056//organelle localization by membrane tethering;GO:0016192//vesicle-media…	[P]localization;cellular process;	biological_process
110092606	[C]GO:0031224//intrinsic component of membrane;GO:0016020//membrane;GO:0016021//integral component of membrane;GO:0110165//cellular anatomical entity;	[C]cellular anatomical entity;	cellular_component
110092609	[P]GO:1901564//organonitrogen compound metabolic process;GO:0044271//cellular nitrogen compound biosynthetic process;GO:0009059//macromolecule biosynthetic process;GO:1901566//organonitrogen compound biosynthetic process;GO:0044260//cellular macromolecule metabolic process;GO:0043170//macromolecule metabolic process;GO:0006518//peptide metabolic process;GO:0008152//metabolic process;GO:0044267//c…	[C]cellular anatomical entity;intracellular;[P]metabolic process;cellular process;[F]structural molecule activity;	molecular_function;cellular_component;biological_process
110092612	[F]GO:0003824//catalytic activity;GO:0016787//hydrolase activity;GO:0043167//ion binding;GO:0016740//transferase activity;GO:0043169//cation binding;GO:0046872//metal ion binding;GO:0005488//binding;	[F]catalytic activity;binding;	molecular_function
110092622	[C]GO:0043226//organelle;GO:0043227//membrane-bounded organelle;GO:0005622//intracellular;GO:0043229//intracellular organelle;GO:0005634//nucleus;GO:0110165//cellular anatomical entity;GO:0043231//intracellular membrane-bounded organelle;[F]GO:0097159//organic cyclic compound binding;GO:0003677//DNA binding;GO:0043169//cation binding;GO:0043167//ion binding;GO:1901363//heterocyclic compound bindi…	[C]intracellular;cellular anatomical entity;[F]binding;	molecular_function;cellular_component
110092634	[C]GO:0031224//intrinsic component of membrane;GO:0016021//integral component of membrane;GO:0110165//cellular anatomical entity;GO:0016020//membrane;	[C]cellular anatomical entity;	cellular_component
110092640	[C]GO:0031224//intrinsic component of membrane;GO:0016020//membrane;GO:0110165//cellular anatomical entity;GO:0016021//integral component of membrane;	[C]cellular anatomical entity;	cellular_component
110092648
110092685	[C]GO:0031224//intrinsic component of membrane;GO:0110165//cellular anatomical entity;GO:0016020//membrane;GO:0016021//integral component of membrane;	[C]cellular anatomical entity;	cellular_component
110092697
110092698	[P]GO:0051246//regulation of protein metabolic process;GO:0060255//regulation of macromolecule metabolic process;GO:0009653//anatomical structure morphogenesis;GO:0034248//regulation of cellular amide metabolic process;GO:0019222//regulation of metabolic process;GO:2000112//regulation of cellular macromolecule biosynthetic process;GO:0032502//developmental process;GO:0010608//posttranscriptional …	[C]cellular anatomical entity;intracellular;protein-containing complex;[P]biological regulation;developmental process;[F]binding;	biological_process;cellular_component;molecular_function
110092708	[P]GO:0006082//organic acid metabolic process;GO:0043038//amino acid activation;GO:0043043//peptide biosynthetic process;GO:0044271//cellular nitrogen compound biosynthetic process;GO:0044260//cellular macromolecule metabolic process;GO:1901576//organic substance biosynthetic process;GO:0043604//amide biosynthetic process;GO:0034641//cellular nitrogen compound metabolic process;GO:0006418//tRNA a…	[C]cellular anatomical entity;protein-containing complex;[P]cellular process;metabolic process;[F]binding;catalytic activity;	molecular_function;cellular_component;biological_process
110092711
110092724	[F]GO:0016818//hydrolase activity, acting on acid anhydrides, in phosphorus-containing anhydrides;GO:0016817//hydrolase activity, acting on acid anhydrides;GO:0036094//small molecule binding;GO:0035639//purine ribonucleoside triphosphate binding;GO:0032555//purine ribonucleotide binding;GO:0005524//ATP binding;GO:0032553//ribonucleotide binding;GO:0032559//adenyl ribonucleotide binding;GO:1901265…	[F]binding;catalytic activity;	molecular_function
110092741
110092743
110092794
110092804	[P]GO:0034641//cellular nitrogen compound metabolic process;GO:0046483//heterocycle metabolic process;GO:0008152//metabolic process;GO:0044248//cellular catabolic process;GO:0034655//nucleobase-containing compound catabolic process;GO:1901360//organic cyclic compound metabolic process;GO:0006139//nucleobase-containing compound metabolic process;GO:0044265//cellular macromolecule catabolic process…	[P]cellular process;metabolic process;biological regulation;	biological_process
110092812	[F]GO:0016853//isomerase activity;GO:0003824//catalytic activity;	[F]catalytic activity;	molecular_function
110092817	[P]GO:0015833//peptide transport;GO:0015031//protein transport;GO:0051649//establishment of localization in cell;GO:0009987//cellular process;GO:0071840//cellular component organization or biogenesis;GO:0006810//transport;GO:0008104//protein localization;GO:0051179//localization;GO:0071702//organic substance transport;GO:0070727//cellular macromolecule localization;GO:0034613//cellular protein lo…	[C]intracellular;cellular anatomical entity;[P]localization;cellular process;[F]catalytic activity;binding;	biological_process;molecular_function;cellular_component
110092828	[F]GO:0004784//superoxide dismutase activity;GO:0005488//binding;GO:0043169//cation binding;GO:0016209//antioxidant activity;GO:0016721//oxidoreductase activity, acting on superoxide radicals as acceptor;GO:0046872//metal ion binding;GO:0003824//catalytic activity;GO:0043167//ion binding;GO:0016491//oxidoreductase activity;	[F]antioxidant activity;catalytic activity;binding;	molecular_function
110092850	[C]GO:0031224//intrinsic component of membrane;GO:0016020//membrane;GO:0110165//cellular anatomical entity;GO:0016021//integral component of membrane;[F]GO:0003723//RNA binding;GO:0005488//binding;GO:0003676//nucleic acid binding;GO:1901363//heterocyclic compound binding;GO:0097159//organic cyclic compound binding;	[C]cellular anatomical entity;[F]binding;	molecular_function;cellular_component
110092901	[F]GO:1901265//nucleoside phosphate binding;GO:0004674//protein serine/threonine kinase activity;GO:0097159//organic cyclic compound binding;GO:1901363//heterocyclic compound binding;GO:0005524//ATP binding;GO:0140096//catalytic activity, acting on a protein;GO:0032553//ribonucleotide binding;GO:0016301//kinase activity;GO:0016740//transferase activity;GO:0016772//transferase activity, transferri…	[F]binding;catalytic activity;	molecular_function
110092904	[P]GO:0046483//heterocycle metabolic process;GO:0051276//chromosome organization;GO:1901360//organic cyclic compound metabolic process;GO:0071704//organic substance metabolic process;GO:0044260//cellular macromolecule metabolic process;GO:0006807//nitrogen compound metabolic process;GO:0006725//cellular aromatic compound metabolic process;GO:0043170//macromolecule metabolic process;GO:0008152//me…	[C]intracellular;cellular anatomical entity;[P]metabolic process;cellular process;[F]binding;catalytic activity;	molecular_function;biological_process;cellular_component
110092906
110092908
110092924	[F]GO:0016740//transferase activity;GO:0016746//transferase activity, transferring acyl groups;GO:0003824//catalytic activity;	[F]catalytic activity;	molecular_function
110092931	[P]GO:0051649//establishment of localization in cell;GO:0008104//protein localization;GO:0034613//cellular protein localization;GO:0070727//cellular macromolecule localization;GO:0090630//activation of GTPase activity;GO:0042886//amide transport;GO:0009987//cellular process;GO:0015031//protein transport;GO:0065009//regulation of molecular function;GO:0043547//positive regulation of GTPase activit…	[P]biological regulation;localization;cellular process;[F]binding;molecular function regulator;	biological_process;molecular_function
110092933	[F]GO:0043167//ion binding;GO:0043169//cation binding;GO:0005488//binding;GO:0005509//calcium ion binding;GO:0046872//metal ion binding;	[F]binding;	molecular_function
110092935	[C]GO:0016021//integral component of membrane;GO:0016020//membrane;GO:0110165//cellular anatomical entity;GO:0031224//intrinsic component of membrane;[F]GO:0004672//protein kinase activity;GO:0016772//transferase activity, transferring phosphorus-containing groups;GO:0003824//catalytic activity;GO:0043168//anion binding;GO:0016740//transferase activity;GO:0032559//adenyl ribonucleotide binding;GO…	[C]cellular anatomical entity;[F]catalytic activity;binding;	molecular_function;cellular_component
110092948	[C]GO:0043231//intracellular membrane-bounded organelle;GO:0005774//vacuolar membrane;GO:0043226//organelle;GO:0110165//cellular anatomical entity;GO:0016020//membrane;GO:0043229//intracellular organelle;GO:0005737//cytoplasm;GO:0005622//intracellular;GO:0005773//vacuole;GO:0031090//organelle membrane;GO:0016021//integral component of membrane;GO:0098588//bounding membrane of organelle;GO:0098805…	[C]cellular anatomical entity;intracellular;[F]transporter activity;	cellular_component;molecular_function
110092963	[C]GO:0110165//cellular anatomical entity;GO:0005634//nucleus;GO:0043231//intracellular membrane-bounded organelle;GO:0043227//membrane-bounded organelle;GO:0005622//intracellular;GO:0043226//organelle;GO:0043229//intracellular organelle;[F]GO:0003677//DNA binding;GO:0003700//DNA-binding transcription factor activity;GO:0005488//binding;GO:0003676//nucleic acid binding;GO:0140110//transcription r…	[C]intracellular;cellular anatomical entity;[F]binding;transcription regulator activity;	molecular_function;cellular_component
110092999	[C]GO:0110165//cellular anatomical entity;GO:0018995//host cellular component;GO:0043657//host cell;GO:0033648//host intracellular membrane-bounded organelle;GO:0033643//host cell part;GO:0043656//host intracellular region;GO:0033646//host intracellular part;GO:0033647//host intracellular organelle;GO:0042025//host cell nucleus;	[C]cellular anatomical entity;	cellular_component
110093004	[P]GO:1901575//organic substance catabolic process;GO:0044265//cellular macromolecule catabolic process;GO:0016579//protein deubiquitination;GO:0044267//cellular protein metabolic process;GO:0044248//cellular catabolic process;GO:0019941//modification-dependent protein catabolic process;GO:0006807//nitrogen compound metabolic process;GO:0044237//cellular metabolic process;GO:0070647//protein modi…	[P]cellular process;metabolic process;[F]catalytic activity;binding;	molecular_function;biological_process
110093011	[C]GO:0110165//cellular anatomical entity;GO:0016021//integral component of membrane;GO:0016020//membrane;GO:0031224//intrinsic component of membrane;	[C]cellular anatomical entity;	cellular_component
110093019	[C]GO:0110165//cellular anatomical entity;GO:0043229//intracellular organelle;GO:0043227//membrane-bounded organelle;GO:0043231//intracellular membrane-bounded organelle;GO:0043226//organelle;GO:0005622//intracellular;GO:0005634//nucleus;[F]GO:0043169//cation binding;GO:0043167//ion binding;GO:0035639//purine ribonucleoside triphosphate binding;GO:0003824//catalytic activity;GO:0000166//nucleotid…	[C]intracellular;cellular anatomical entity;[F]binding;catalytic activity;	cellular_component;molecular_function
110093020	[P]GO:0006974//cellular response to DNA damage stimulus;GO:0008152//metabolic process;GO:0090304//nucleic acid metabolic process;GO:0006725//cellular aromatic compound metabolic process;GO:0009987//cellular process;GO:0006950//response to stress;GO:0034641//cellular nitrogen compound metabolic process;GO:0071704//organic substance metabolic process;GO:0006259//DNA metabolic process;GO:0006281//DN…	[P]response to stimulus;metabolic process;cellular process;[F]catalytic activity;binding;	biological_process;molecular_function
110093028	[P]GO:0032259//methylation;GO:0008152//metabolic process;[F]GO:0003824//catalytic activity;GO:0008276//protein methyltransferase activity;GO:0016741//transferase activity, transferring one-carbon groups;GO:0042054//histone methyltransferase activity;GO:0018024//histone-lysine N-methyltransferase activity;GO:0016740//transferase activity;GO:0016279//protein-lysine N-methyltransferase activity;GO:0…	[P]metabolic process;[F]catalytic activity;	biological_process;molecular_function
110093048	[F]GO:0016740//transferase activity;GO:0017076//purine nucleotide binding;GO:0005524//ATP binding;GO:0016772//transferase activity, transferring phosphorus-containing groups;GO:0000166//nucleotide binding;GO:0036094//small molecule binding;GO:1901363//heterocyclic compound binding;GO:0004672//protein kinase activity;GO:0032559//adenyl ribonucleotide binding;GO:0003824//catalytic activity;GO:00305…	[F]catalytic activity;binding;	molecular_function
110093054	[F]GO:0003824//catalytic activity;GO:0016874//ligase activity;	[F]catalytic activity;	molecular_function
110093080	[C]GO:0110165//cellular anatomical entity;GO:0016020//membrane;GO:0031224//intrinsic component of membrane;GO:0016021//integral component of membrane;	[C]cellular anatomical entity;	cellular_component
110093084	[F]GO:0003676//nucleic acid binding;GO:0046872//metal ion binding;GO:0005488//binding;GO:1901363//heterocyclic compound binding;GO:0003723//RNA binding;GO:0043167//ion binding;GO:0097159//organic cyclic compound binding;GO:0043169//cation binding;	[F]binding;	molecular_function
110093118	[P]GO:0051716//cellular response to stimulus;GO:0050789//regulation of biological process;GO:0007154//cell communication;GO:0007165//signal transduction;GO:0009987//cellular process;GO:0010468//regulation of gene expression;GO:0050896//response to stimulus;GO:0060255//regulation of macromolecule metabolic process;GO:0023052//signaling;GO:0065007//biological regulation;GO:0019222//regulation of me…	[C]cellular anatomical entity;intracellular;[P]signaling;cellular process;biological regulation;response to stimulus;[F]catalytic activity;binding;	molecular_function;cellular_component;biological_process
110093130	[P]GO:0051641//cellular localization;GO:0045184//establishment of protein localization;GO:0008104//protein localization;GO:0006886//intracellular protein transport;GO:0071705//nitrogen compound transport;GO:0051234//establishment of localization;GO:0071702//organic substance transport;GO:0051179//localization;GO:0006810//transport;GO:0009987//cellular process;GO:0006913//nucleocytoplasmic transpo…	[C]protein-containing complex;intracellular;cellular anatomical entity;[P]localization;cellular process;[F]transporter activity;	biological_process;cellular_component;molecular_function
110093189	[P]GO:0010468//regulation of gene expression;GO:0051252//regulation of RNA metabolic process;GO:1903506//regulation of nucleic acid-templated transcription;GO:0031326//regulation of cellular biosynthetic process;GO:0031323//regulation of cellular metabolic process;GO:0050789//regulation of biological process;GO:0019222//regulation of metabolic process;GO:2001141//regulation of RNA biosynthetic pr…	[C]intracellular;cellular anatomical entity;[P]biological regulation;[F]binding;transcription regulator activity;	cellular_component;biological_process;molecular_function
110093190	[F]GO:0003824//catalytic activity;GO:0016769//transferase activity, transferring nitrogenous groups;GO:0052654//L-leucine transaminase activity;GO:0008483//transaminase activity;GO:0004084//branched-chain-amino-acid transaminase activity;GO:0052656//L-isoleucine transaminase activity;GO:0016740//transferase activity;GO:0052655//L-valine transaminase activity;	[F]catalytic activity;	molecular_function
110093192
110093194	[P]GO:1903506//regulation of nucleic acid-templated transcription;GO:0060255//regulation of macromolecule metabolic process;GO:0051171//regulation of nitrogen compound metabolic process;GO:0019222//regulation of metabolic process;GO:2001141//regulation of RNA biosynthetic process;GO:0019219//regulation of nucleobase-containing compound metabolic process;GO:0031323//regulation of cellular metaboli…	[C]cellular anatomical entity;intracellular;[P]biological regulation;[F]binding;	molecular_function;cellular_component;biological_process
110093195
110093214	[F]GO:0003676//nucleic acid binding;GO:0097159//organic cyclic compound binding;GO:0005488//binding;GO:1901363//heterocyclic compound binding;	[F]binding;	molecular_function
110093215	[P]GO:0044281//small molecule metabolic process;GO:0072350//tricarboxylic acid metabolic process;GO:0015980//energy derivation by oxidation of organic compounds;GO:0006099//tricarboxylic acid cycle;GO:0009987//cellular process;GO:0006082//organic acid metabolic process;GO:0044238//primary metabolic process;GO:0044237//cellular metabolic process;GO:0006091//generation of precursor metabolites and …	[C]intracellular;cellular anatomical entity;[P]cellular process;metabolic process;[F]catalytic activity;binding;	cellular_component;molecular_function;biological_process
110093220
110093223	[P]GO:0006535//cysteine biosynthetic process from serine;GO:1901576//organic substance biosynthetic process;GO:0009058//biosynthetic process;GO:0006534//cysteine metabolic process;GO:0019344//cysteine biosynthetic process;GO:0006563//L-serine metabolic process;GO:0044249//cellular biosynthetic process;GO:0009070//serine family amino acid biosynthetic process;GO:0046394//carboxylic acid biosynthet…	[P]metabolic process;cellular process;[F]catalytic activity;	biological_process;molecular_function
110093227	[C]GO:0016021//integral component of membrane;GO:0016020//membrane;GO:0110165//cellular anatomical entity;GO:0031224//intrinsic component of membrane;[F]GO:0003824//catalytic activity;GO:0016853//isomerase activity;	[C]cellular anatomical entity;[F]catalytic activity;	cellular_component;molecular_function
110093236	[F]GO:0017111//nucleoside-triphosphatase activity;GO:0140098//catalytic activity, acting on RNA;GO:0005524//ATP binding;GO:0043168//anion binding;GO:0016462//pyrophosphatase activity;GO:0005488//binding;GO:0016887//ATPase activity;GO:0032555//purine ribonucleotide binding;GO:0032559//adenyl ribonucleotide binding;GO:0003676//nucleic acid binding;GO:0043167//ion binding;GO:0016817//hydrolase activ…	[F]binding;catalytic activity;	molecular_function
110093251	[C]GO:0031224//intrinsic component of membrane;GO:0016021//integral component of membrane;GO:0110165//cellular anatomical entity;GO:0016020//membrane;[F]GO:0022857//transmembrane transporter activity;GO:0015318//inorganic molecular entity transmembrane transporter activity;GO:0015079//potassium ion transmembrane transporter activity;GO:0046873//metal ion transmembrane transporter activity;GO:0005…	[C]cellular anatomical entity;[F]transporter activity;	molecular_function;cellular_component
110093270	[P]GO:0008152//metabolic process;GO:0006629//lipid metabolic process;GO:0044238//primary metabolic process;GO:0071704//organic substance metabolic process;[C]GO:0016021//integral component of membrane;GO:0110165//cellular anatomical entity;GO:0031224//intrinsic component of membrane;GO:0016020//membrane;[F]GO:0016491//oxidoreductase activity;GO:0003824//catalytic activity;GO:0016627//oxidoreducta…	[C]cellular anatomical entity;[P]metabolic process;[F]catalytic activity;	cellular_component;biological_process;molecular_function
110093278	[P]GO:0044237//cellular metabolic process;GO:0008152//metabolic process;GO:0009987//cellular process;[F]GO:0016491//oxidoreductase activity;GO:0051536//iron-sulfur cluster binding;GO:0051537//2 iron, 2 sulfur cluster binding;GO:0051540//metal cluster binding;GO:0046872//metal ion binding;GO:0046914//transition metal ion binding;GO:0005506//iron ion binding;GO:0043169//cation binding;GO:0003824//c…	[P]cellular process;metabolic process;[F]catalytic activity;binding;	biological_process;molecular_function
110093280	[P]GO:0009987//cellular process;GO:0051179//localization;GO:0006810//transport;GO:0055085//transmembrane transport;GO:0051234//establishment of localization;[C]GO:0110165//cellular anatomical entity;GO:0043226//organelle;GO:0043229//intracellular organelle;GO:0098588//bounding membrane of organelle;GO:0005773//vacuole;GO:0000325//plant-type vacuole;GO:0043231//intracellular membrane-bounded organ…	[C]cellular anatomical entity;intracellular;[P]cellular process;localization;[F]catalytic activity;binding;transporter activity;	cellular_component;molecular_function;biological_process
110093294
110093295	[P]GO:0065007//biological regulation;GO:0031399//regulation of protein modification process;GO:0060255//regulation of macromolecule metabolic process;GO:0051171//regulation of nitrogen compound metabolic process;GO:0050789//regulation of biological process;GO:0050794//regulation of cellular process;GO:0051246//regulation of protein metabolic process;GO:0019222//regulation of metabolic process;GO:…	[P]biological regulation;[F]binding;molecular function regulator;	biological_process;molecular_function
110093303	[C]GO:0043231//intracellular membrane-bounded organelle;GO:0005622//intracellular;GO:0043227//membrane-bounded organelle;GO:0043226//organelle;GO:0110165//cellular anatomical entity;GO:0043229//intracellular organelle;GO:0005634//nucleus;[F]GO:0016818//hydrolase activity, acting on acid anhydrides, in phosphorus-containing anhydrides;GO:0005524//ATP binding;GO:0003676//nucleic acid binding;GO:003…	[C]intracellular;cellular anatomical entity;[F]catalytic activity;binding;	cellular_component;molecular_function
110093309	[F]GO:0008080//N-acetyltransferase activity;GO:0016746//transferase activity, transferring acyl groups;GO:0016740//transferase activity;GO:0016407//acetyltransferase activity;GO:0016747//transferase activity, transferring acyl groups other than amino-acyl groups;GO:0003824//catalytic activity;GO:0016410//N-acyltransferase activity;	[F]catalytic activity;	molecular_function
110093311	[C]GO:0110165//cellular anatomical entity;GO:0016021//integral component of membrane;GO:0031224//intrinsic component of membrane;GO:0016020//membrane;[F]GO:0043167//ion binding;GO:0046914//transition metal ion binding;GO:0043169//cation binding;GO:0005488//binding;GO:0046872//metal ion binding;GO:0008270//zinc ion binding;	[C]cellular anatomical entity;[F]binding;	molecular_function;cellular_component
110093315	[F]GO:0016740//transferase activity;GO:0003824//catalytic activity;GO:0005488//binding;GO:0046872//metal ion binding;GO:0016779//nucleotidyltransferase activity;GO:0043169//cation binding;GO:0043167//ion binding;GO:0140097//catalytic activity, acting on DNA;GO:0034061//DNA polymerase activity;GO:0003887//DNA-directed DNA polymerase activity;GO:0016772//transferase activity, transferring phosphoru…	[F]catalytic activity;binding;	molecular_function
110093320	[P]GO:0043632//modification-dependent macromolecule catabolic process;GO:0030163//protein catabolic process;GO:0071704//organic substance metabolic process;GO:0006511//ubiquitin-dependent protein catabolic process;GO:1901575//organic substance catabolic process;GO:0019538//protein metabolic process;GO:1901360//organic cyclic compound metabolic process;GO:0006281//DNA repair;GO:0043161//proteasome…	[C]cellular anatomical entity;[P]metabolic process;response to stimulus;cellular process;[F]binding;	biological_process;molecular_function;cellular_component
110093337	[P]GO:0050790//regulation of catalytic activity;GO:0065009//regulation of molecular function;GO:0065007//biological regulation;[F]GO:0008234//cysteine-type peptidase activity;GO:0140096//catalytic activity, acting on a protein;GO:0070011//peptidase activity, acting on L-amino acid peptides;GO:0004197//cysteine-type endopeptidase activity;GO:0003824//catalytic activity;GO:0008233//peptidase activi…	[P]biological regulation;[F]catalytic activity;	molecular_function;biological_process
110093344	[P]GO:0060255//regulation of macromolecule metabolic process;GO:0009987//cellular process;GO:0050794//regulation of cellular process;GO:0023052//signaling;GO:0007154//cell communication;GO:0050789//regulation of biological process;GO:0065007//biological regulation;GO:0007165//signal transduction;GO:0051716//cellular response to stimulus;GO:0010468//regulation of gene expression;GO:0050896//respon…	[C]cellular anatomical entity;intracellular;[P]response to stimulus;biological regulation;signaling;cellular process;[F]catalytic activity;binding;	molecular_function;biological_process;cellular_component
110093361	[C]GO:0016020//membrane;GO:0016021//integral component of membrane;GO:0031224//intrinsic component of membrane;GO:0110165//cellular anatomical entity;[F]GO:0003824//catalytic activity;GO:0016853//isomerase activity;	[C]cellular anatomical entity;[F]catalytic activity;	cellular_component;molecular_function
110093374	[C]GO:0016021//integral component of membrane;GO:0016020//membrane;GO:0110165//cellular anatomical entity;GO:0031224//intrinsic component of membrane;[F]GO:0022836//gated channel activity;GO:0022832//voltage-gated channel activity;GO:0005244//voltage-gated ion channel activity;GO:0015267//channel activity;GO:0008308//voltage-gated anion channel activity;GO:0005254//chloride channel activity;GO:00…	[C]cellular anatomical entity;[F]transporter activity;	molecular_function;cellular_component
110093401	[F]GO:0016788//hydrolase activity, acting on ester bonds;GO:0005488//binding;GO:0004724//magnesium-dependent protein serine/threonine phosphatase activity;GO:0003824//catalytic activity;GO:0016787//hydrolase activity;GO:0004722//protein serine/threonine phosphatase activity;GO:0016791//phosphatase activity;GO:0043167//ion binding;GO:0140096//catalytic activity, acting on a protein;GO:0042578//pho…	[F]binding;catalytic activity;	molecular_function
110093434	[F]GO:0140096//catalytic activity, acting on a protein;GO:0043167//ion binding;GO:0008235//metalloexopeptidase activity;GO:0005488//binding;GO:0008233//peptidase activity;GO:0016787//hydrolase activity;GO:0070011//peptidase activity, acting on L-amino acid peptides;GO:0008238//exopeptidase activity;GO:0070006//metalloaminopeptidase activity;GO:0046872//metal ion binding;GO:0003824//catalytic acti…	[F]catalytic activity;binding;	molecular_function
110093436	[C]GO:0005622//intracellular;GO:0043226//organelle;GO:0005634//nucleus;GO:0043227//membrane-bounded organelle;GO:0043229//intracellular organelle;GO:0043231//intracellular membrane-bounded organelle;GO:0110165//cellular anatomical entity;[F]GO:1901363//heterocyclic compound binding;GO:0003677//DNA binding;GO:0003676//nucleic acid binding;GO:0097159//organic cyclic compound binding;GO:0005488//bin…	[C]cellular anatomical entity;intracellular;[F]binding;	cellular_component;molecular_function
110093480	[F]GO:0003824//catalytic activity;GO:0016757//transferase activity, transferring glycosyl groups;GO:0016740//transferase activity;	[F]catalytic activity;	molecular_function
110093489	[P]GO:0032366//intracellular sterol transport;GO:0051641//cellular localization;GO:0015918//sterol transport;GO:0015850//organic hydroxy compound transport;GO:0046907//intracellular transport;GO:0010876//lipid localization;GO:0033036//macromolecule localization;GO:0009987//cellular process;GO:0006869//lipid transport;GO:0032365//intracellular lipid transport;GO:0051179//localization;GO:0051234//e…	[C]cellular anatomical entity;intracellular;[P]localization;cellular process;	cellular_component;biological_process
110093533	[P]GO:0050789//regulation of biological process;GO:0051171//regulation of nitrogen compound metabolic process;GO:0065007//biological regulation;GO:0019219//regulation of nucleobase-containing compound metabolic process;GO:0006355//regulation of transcription, DNA-templated;GO:0031323//regulation of cellular metabolic process;GO:0019222//regulation of metabolic process;GO:2000112//regulation of ce…	[C]intracellular;protein-containing complex;cellular anatomical entity;[P]biological regulation;[F]transcription regulator activity;	molecular_function;cellular_component;biological_process
110093538	[F]GO:0120013//lipid transfer activity;GO:0005548//phospholipid transporter activity;GO:0120014//phospholipid transfer activity;GO:0005319//lipid transporter activity;GO:0005215//transporter activity;GO:0008526//phosphatidylinositol transfer activity;	[F]transporter activity;	molecular_function
110093543	[P]GO:0032259//methylation;GO:0008152//metabolic process;[F]GO:0046872//metal ion binding;GO:0016741//transferase activity, transferring one-carbon groups;GO:0008168//methyltransferase activity;GO:0005488//binding;GO:0003824//catalytic activity;GO:0016740//transferase activity;GO:0043169//cation binding;GO:0043167//ion binding;	[P]metabolic process;[F]binding;catalytic activity;	molecular_function;biological_process
110093544	[P]GO:0008643//carbohydrate transport;GO:0009987//cellular process;GO:0006810//transport;GO:0055085//transmembrane transport;GO:0051179//localization;GO:0051234//establishment of localization;GO:0071702//organic substance transport;[C]GO:0110165//cellular anatomical entity;GO:0016020//membrane;GO:0031224//intrinsic component of membrane;GO:0016021//integral component of membrane;	[C]cellular anatomical entity;[P]cellular process;localization;	cellular_component;biological_process
110093577	[F]GO:0003824//catalytic activity;	[F]catalytic activity;	molecular_function
110093585	[F]GO:0097159//organic cyclic compound binding;GO:0032555//purine ribonucleotide binding;GO:0016817//hydrolase activity, acting on acid anhydrides;GO:0030554//adenyl nucleotide binding;GO:0016887//ATPase activity;GO:0016787//hydrolase activity;GO:0032559//adenyl ribonucleotide binding;GO:0035639//purine ribonucleoside triphosphate binding;GO:0000166//nucleotide binding;GO:0032553//ribonucleotide …	[F]binding;catalytic activity;	molecular_function
110093605	[P]GO:0044085//cellular component biogenesis;GO:0071704//organic substance metabolic process;GO:0034641//cellular nitrogen compound metabolic process;GO:0006807//nitrogen compound metabolic process;GO:0043170//macromolecule metabolic process;GO:0001510//RNA methylation;GO:0006400//tRNA modification;GO:0090304//nucleic acid metabolic process;GO:0044238//primary metabolic process;GO:0009451//RNA mo…	[P]cellular process;metabolic process;[F]binding;catalytic activity;	biological_process;molecular_function
110093612	[P]GO:0051234//establishment of localization;GO:0055085//transmembrane transport;GO:0051179//localization;GO:0006810//transport;GO:0009987//cellular process;[C]GO:0031224//intrinsic component of membrane;GO:0110165//cellular anatomical entity;GO:0016021//integral component of membrane;GO:0016020//membrane;[F]GO:0030554//adenyl nucleotide binding;GO:0016887//ATPase activity;GO:0022857//transmembra…	[C]cellular anatomical entity;[P]cellular process;localization;[F]binding;transporter activity;catalytic activity;	biological_process;molecular_function;cellular_component
110093630	[F]GO:0016818//hydrolase activity, acting on acid anhydrides, in phosphorus-containing anhydrides;GO:0017111//nucleoside-triphosphatase activity;GO:0036094//small molecule binding;GO:0043167//ion binding;GO:0000166//nucleotide binding;GO:0003723//RNA binding;GO:0030554//adenyl nucleotide binding;GO:0035639//purine ribonucleoside triphosphate binding;GO:0003824//catalytic activity;GO:0097159//orga…	[F]binding;catalytic activity;	molecular_function
110093659
110093660	[C]GO:0016021//integral component of membrane;GO:0031224//intrinsic component of membrane;GO:0016020//membrane;GO:0110165//cellular anatomical entity;	[C]cellular anatomical entity;	cellular_component
110093693	[F]GO:0004672//protein kinase activity;GO:0035639//purine ribonucleoside triphosphate binding;GO:0016740//transferase activity;GO:1901363//heterocyclic compound binding;GO:0140096//catalytic activity, acting on a protein;GO:0017076//purine nucleotide binding;GO:0016301//kinase activity;GO:0043167//ion binding;GO:0016773//phosphotransferase activity, alcohol group as acceptor;GO:0005488//binding;G…	[F]catalytic activity;binding;	molecular_function
110093727	[P]GO:0016070//RNA metabolic process;GO:0044260//cellular macromolecule metabolic process;GO:0018130//heterocycle biosynthetic process;GO:0044238//primary metabolic process;GO:0044249//cellular biosynthetic process;GO:0006139//nucleobase-containing compound metabolic process;GO:0034654//nucleobase-containing compound biosynthetic process;GO:1901360//organic cyclic compound metabolic process;GO:00…	[P]cellular process;metabolic process;[F]binding;translation regulator activity;	molecular_function;biological_process
110093729	[F]GO:0016787//hydrolase activity;GO:0042578//phosphoric ester hydrolase activity;GO:0016791//phosphatase activity;GO:0140096//catalytic activity, acting on a protein;GO:0004721//phosphoprotein phosphatase activity;GO:0016788//hydrolase activity, acting on ester bonds;GO:0003824//catalytic activity;	[F]catalytic activity;	molecular_function
110093732	[P]GO:0032259//methylation;GO:0008152//metabolic process;[F]GO:0008168//methyltransferase activity;GO:0016740//transferase activity;GO:0016741//transferase activity, transferring one-carbon groups;GO:0003824//catalytic activity;	[P]metabolic process;[F]catalytic activity;	molecular_function;biological_process
110093738	[F]GO:0070011//peptidase activity, acting on L-amino acid peptides;GO:0016787//hydrolase activity;GO:0008236//serine-type peptidase activity;GO:0004180//carboxypeptidase activity;GO:0003824//catalytic activity;GO:0008238//exopeptidase activity;GO:0140096//catalytic activity, acting on a protein;GO:0017171//serine hydrolase activity;GO:0016825//hydrolase activity, acting on acid phosphorus-nitroge…	[F]catalytic activity;	molecular_function
110093758	[F]GO:0043167//ion binding;GO:0070011//peptidase activity, acting on L-amino acid peptides;GO:0003824//catalytic activity;GO:0004175//endopeptidase activity;GO:0043169//cation binding;GO:0004222//metalloendopeptidase activity;GO:0005488//binding;GO:0140096//catalytic activity, acting on a protein;GO:0008233//peptidase activity;GO:0046872//metal ion binding;GO:0016787//hydrolase activity;GO:000823…	[F]catalytic activity;binding;	molecular_function
110093761	[F]GO:1901363//heterocyclic compound binding;GO:0043168//anion binding;GO:0097159//organic cyclic compound binding;GO:1901265//nucleoside phosphate binding;GO:0004497//monooxygenase activity;GO:0004499//N,N-dimethylaniline monooxygenase activity;GO:0043167//ion binding;GO:0016709//oxidoreductase activity, acting on paired donors, with incorporation or reduction of molecular oxygen, NAD(P)H as one…	[F]catalytic activity;binding;	molecular_function
110093783	[P]GO:0008152//metabolic process;GO:0005975//carbohydrate metabolic process;GO:0044238//primary metabolic process;GO:0071704//organic substance metabolic process;[F]GO:0016798//hydrolase activity, acting on glycosyl bonds;GO:0016787//hydrolase activity;GO:0003824//catalytic activity;GO:0004553//hydrolase activity, hydrolyzing O-glycosyl compounds;	[P]metabolic process;[F]catalytic activity;	molecular_function;biological_process
110093784	[C]GO:0043226//organelle;GO:0110165//cellular anatomical entity;GO:0043229//intracellular organelle;GO:0005737//cytoplasm;GO:0043231//intracellular membrane-bounded organelle;GO:0043227//membrane-bounded organelle;GO:0012505//endomembrane system;GO:0005622//intracellular;GO:0005794//Golgi apparatus;[F]GO:0016746//transferase activity, transferring acyl groups;GO:0003824//catalytic activity;GO:000…	[C]intracellular;cellular anatomical entity;[F]catalytic activity;	cellular_component;molecular_function
110093798	[C]GO:0016021//integral component of membrane;GO:0110165//cellular anatomical entity;GO:0031224//intrinsic component of membrane;GO:0016020//membrane;[F]GO:0035639//purine ribonucleoside triphosphate binding;GO:0016740//transferase activity;GO:0003824//catalytic activity;GO:0004672//protein kinase activity;GO:0004674//protein serine/threonine kinase activity;GO:0016301//kinase activity;GO:0043167…	[C]cellular anatomical entity;[F]catalytic activity;binding;	cellular_component;molecular_function
110093801	[P]GO:0000819//sister chromatid segregation;GO:0044238//primary metabolic process;GO:0006996//organelle organization;GO:0034641//cellular nitrogen compound metabolic process;GO:0033554//cellular response to stress;GO:0071704//organic substance metabolic process;GO:0090304//nucleic acid metabolic process;GO:0006974//cellular response to DNA damage stimulus;GO:0006302//double-strand break repair;GO…	[C]protein-containing complex;intracellular;cellular anatomical entity;[P]response to stimulus;cellular process;metabolic process;[F]binding;	cellular_component;molecular_function;biological_process
110093816	[P]GO:0071840//cellular component organization or biogenesis;GO:0009409//response to cold;GO:0050896//response to stimulus;GO:0034641//cellular nitrogen compound metabolic process;GO:0051171//regulation of nitrogen compound metabolic process;GO:0071704//organic substance metabolic process;GO:1901564//organonitrogen compound metabolic process;GO:0031324//negative regulation of cellular metabolic p…	[C]intracellular;cellular anatomical entity;protein-containing complex;[P]metabolic process;biological regulation;response to stimulus;cellular process;	cellular_component;biological_process
110093825	[F]GO:0000166//nucleotide binding;GO:0097159//organic cyclic compound binding;GO:0005524//ATP binding;GO:0005488//binding;GO:0016773//phosphotransferase activity, alcohol group as acceptor;GO:0004672//protein kinase activity;GO:0016301//kinase activity;GO:1901265//nucleoside phosphate binding;GO:0017076//purine nucleotide binding;GO:0036094//small molecule binding;GO:0003824//catalytic activity;G…	[F]catalytic activity;binding;	molecular_function
110093826	[P]GO:0009987//cellular process;GO:0010467//gene expression;GO:0032774//RNA biosynthetic process;GO:0044271//cellular nitrogen compound biosynthetic process;GO:0044249//cellular biosynthetic process;GO:0008152//metabolic process;GO:0006139//nucleobase-containing compound metabolic process;GO:0006367//transcription initiation from RNA polymerase II promoter;GO:0006725//cellular aromatic compound m…	[C]protein-containing complex;intracellular;cellular anatomical entity;[P]metabolic process;cellular process;[F]binding;translation regulator activity;	molecular_function;biological_process;cellular_component
110093827	[P]GO:0006396//RNA processing;GO:0006364//rRNA processing;GO:0044237//cellular metabolic process;GO:0000460//maturation of 5.8S rRNA;GO:0043170//macromolecule metabolic process;GO:0042273//ribosomal large subunit biogenesis;GO:0009987//cellular process;GO:0046483//heterocycle metabolic process;GO:0090304//nucleic acid metabolic process;GO:0010467//gene expression;GO:0071704//organic substance met…	[C]protein-containing complex;cellular anatomical entity;intracellular;[P]metabolic process;cellular process;[F]catalytic activity;	biological_process;cellular_component;molecular_function
110093828	[P]GO:0006810//transport;GO:0006812//cation transport;GO:0051179//localization;GO:0006811//ion transport;GO:0030001//metal ion transport;GO:0015672//monovalent inorganic cation transport;GO:0051234//establishment of localization;GO:0006813//potassium ion transport;[C]GO:0005886//plasma membrane;GO:0016020//membrane;GO:0071944//cell periphery;GO:0031224//intrinsic component of membrane;GO:0016021/…	[C]cellular anatomical entity;[P]localization;[F]transporter activity;	cellular_component;molecular_function;biological_process
110093829	[P]GO:0006810//transport;GO:0045184//establishment of protein localization;GO:0023052//signaling;GO:0051649//establishment of localization in cell;GO:0065007//biological regulation;GO:0050896//response to stimulus;GO:0046907//intracellular transport;GO:0071705//nitrogen compound transport;GO:0042886//amide transport;GO:0035556//intracellular signal transduction;GO:0051234//establishment of locali…	[C]cellular anatomical entity;[P]localization;biological regulation;signaling;cellular process;response to stimulus;[F]binding;catalytic activity;	cellular_component;molecular_function;biological_process
110093836	[C]GO:0043226//organelle;GO:0043231//intracellular membrane-bounded organelle;GO:0043227//membrane-bounded organelle;GO:0005634//nucleus;GO:0005622//intracellular;GO:0110165//cellular anatomical entity;GO:0043229//intracellular organelle;[F]GO:1901363//heterocyclic compound binding;GO:0043167//ion binding;GO:0046872//metal ion binding;GO:0003676//nucleic acid binding;GO:0097159//organic cyclic co…	[C]cellular anatomical entity;intracellular;[F]binding;	molecular_function;cellular_component
110093838	[P]GO:0006796//phosphate-containing compound metabolic process;GO:0044238//primary metabolic process;GO:0019538//protein metabolic process;GO:0006468//protein phosphorylation;GO:0071704//organic substance metabolic process;GO:0006464//cellular protein modification process;GO:0044267//cellular protein metabolic process;GO:0043170//macromolecule metabolic process;GO:0008152//metabolic process;GO:00…	[C]cellular anatomical entity;[P]cellular process;metabolic process;[F]catalytic activity;binding;molecular transducer activity;	cellular_component;molecular_function;biological_process
110093853
110093861	[C]GO:0031224//intrinsic component of membrane;GO:0016021//integral component of membrane;GO:0110165//cellular anatomical entity;GO:0016020//membrane;	[C]cellular anatomical entity;	cellular_component
110093881	[C]GO:0070013//intracellular organelle lumen;GO:0043229//intracellular organelle;GO:1902494//catalytic complex;GO:0005634//nucleus;GO:0110165//cellular anatomical entity;GO:0031974//membrane-enclosed lumen;GO:0043233//organelle lumen;GO:0031248//protein acetyltransferase complex;GO:0043226//organelle;GO:0043227//membrane-bounded organelle;GO:0032991//protein-containing complex;GO:0005622//intrace…	[C]cellular anatomical entity;protein-containing complex;intracellular;	cellular_component
110093894	[P]GO:0009657//plastid organization;GO:0009987//cellular process;GO:0043572//plastid fission;GO:0016043//cellular component organization;GO:0071840//cellular component organization or biogenesis;GO:0048285//organelle fission;GO:0009658//chloroplast organization;GO:0006996//organelle organization;GO:0010020//chloroplast fission;[C]GO:0031224//intrinsic component of membrane;GO:0110165//cellular an…	[C]cellular anatomical entity;intracellular;[P]cellular process;	cellular_component;biological_process
110093896	[C]GO:0043231//intracellular membrane-bounded organelle;GO:0043229//intracellular organelle;GO:0043226//organelle;GO:0005622//intracellular;GO:0110165//cellular anatomical entity;GO:0005634//nucleus;GO:0043227//membrane-bounded organelle;[F]GO:1901363//heterocyclic compound binding;GO:0097159//organic cyclic compound binding;GO:0005488//binding;GO:0003676//nucleic acid binding;GO:0003677//DNA bin…	[C]cellular anatomical entity;intracellular;[F]binding;	molecular_function;cellular_component
110093901	[P]GO:0007165//signal transduction;GO:0050789//regulation of biological process;GO:0035556//intracellular signal transduction;GO:0023052//signaling;GO:0009987//cellular process;GO:0051716//cellular response to stimulus;GO:0065007//biological regulation;GO:0050794//regulation of cellular process;GO:0007154//cell communication;GO:0000160//phosphorelay signal transduction system;GO:0050896//response…	[C]intracellular;cellular anatomical entity;[P]response to stimulus;biological regulation;cellular process;signaling;	biological_process;cellular_component
110093910
110093939
110093942	[P]GO:0016070//RNA metabolic process;GO:0006396//RNA processing;GO:0034641//cellular nitrogen compound metabolic process;GO:0090304//nucleic acid metabolic process;GO:0071704//organic substance metabolic process;GO:0010467//gene expression;GO:0034660//ncRNA metabolic process;GO:0006399//tRNA metabolic process;GO:0044238//primary metabolic process;GO:1901360//organic cyclic compound metabolic proc…	[P]cellular process;metabolic process;[F]catalytic activity;	molecular_function;biological_process
110093951	[P]GO:0007018//microtubule-based movement;GO:0007017//microtubule-based process;GO:0009987//cellular process;GO:0006928//movement of cell or subcellular component;[C]GO:0099080//supramolecular complex;GO:0005875//microtubule associated complex;GO:0015630//microtubule cytoskeleton;GO:0043226//organelle;GO:0099512//supramolecular fiber;GO:0043228//non-membrane-bounded organelle;GO:0005871//kinesin …	[C]cellular anatomical entity;intracellular;protein-containing complex;[P]cellular process;[F]catalytic activity;binding;	cellular_component;molecular_function;biological_process
110093980	[C]GO:0031224//intrinsic component of membrane;GO:0016020//membrane;GO:0110165//cellular anatomical entity;GO:0016021//integral component of membrane;[F]GO:0000166//nucleotide binding;GO:0016773//phosphotransferase activity, alcohol group as acceptor;GO:0005488//binding;GO:0140096//catalytic activity, acting on a protein;GO:0036094//small molecule binding;GO:1901363//heterocyclic compound binding…	[C]cellular anatomical entity;[F]binding;catalytic activity;	cellular_component;molecular_function
110094005	[F]GO:0097367//carbohydrate derivative binding;GO:0032555//purine ribonucleotide binding;GO:0043168//anion binding;GO:0017076//purine nucleotide binding;GO:0036094//small molecule binding;GO:0030554//adenyl nucleotide binding;GO:0097159//organic cyclic compound binding;GO:0000166//nucleotide binding;GO:0005488//binding;GO:0035639//purine ribonucleoside triphosphate binding;GO:0032553//ribonucleot…	[F]binding;	molecular_function
110094012	[P]GO:0022613//ribonucleoprotein complex biogenesis;GO:0065003//protein-containing complex assembly;GO:0042254//ribosome biogenesis;GO:0042255//ribosome assembly;GO:0009987//cellular process;GO:0043933//protein-containing complex subunit organization;GO:0016043//cellular component organization;GO:0022618//ribonucleoprotein complex assembly;GO:0044085//cellular component biogenesis;GO:0071840//cel…	[C]intracellular;cellular anatomical entity;[P]cellular process;	cellular_component;biological_process
110094019	[C]GO:0016020//membrane;GO:0031224//intrinsic component of membrane;GO:0016021//integral component of membrane;GO:0110165//cellular anatomical entity;[F]GO:0005215//transporter activity;GO:0022857//transmembrane transporter activity;	[C]cellular anatomical entity;[F]transporter activity;	cellular_component;molecular_function
110094021	[P]GO:0008152//metabolic process;GO:0032259//methylation;[F]GO:0016740//transferase activity;GO:0008168//methyltransferase activity;GO:0003824//catalytic activity;GO:0016741//transferase activity, transferring one-carbon groups;	[P]metabolic process;[F]catalytic activity;	molecular_function;biological_process
110094029
110094032	[P]GO:0034641//cellular nitrogen compound metabolic process;GO:0006725//cellular aromatic compound metabolic process;GO:0016070//RNA metabolic process;GO:0044238//primary metabolic process;GO:0046483//heterocycle metabolic process;GO:0009987//cellular process;GO:0006139//nucleobase-containing compound metabolic process;GO:0006396//RNA processing;GO:0006807//nitrogen compound metabolic process;GO:…	[P]metabolic process;cellular process;[F]binding;catalytic activity;	biological_process;molecular_function
110094037	[P]GO:0006082//organic acid metabolic process;GO:0006399//tRNA metabolic process;GO:0043170//macromolecule metabolic process;GO:0044238//primary metabolic process;GO:0006418//tRNA aminoacylation for protein translation;GO:0006139//nucleobase-containing compound metabolic process;GO:0009058//biosynthetic process;GO:0034645//cellular macromolecule biosynthetic process;GO:0009987//cellular process;G…	[C]intracellular;cellular anatomical entity;[P]cellular process;metabolic process;[F]binding;catalytic activity;	molecular_function;biological_process;cellular_component
110094038	[P]GO:0043039//tRNA aminoacylation;GO:0044237//cellular metabolic process;GO:0006423//cysteinyl-tRNA aminoacylation;GO:0006399//tRNA metabolic process;GO:0009059//macromolecule biosynthetic process;GO:0006139//nucleobase-containing compound metabolic process;GO:0019538//protein metabolic process;GO:0044260//cellular macromolecule metabolic process;GO:0043604//amide biosynthetic process;GO:0006520…	[C]intracellular;cellular anatomical entity;[P]metabolic process;cellular process;[F]binding;catalytic activity;	biological_process;molecular_function;cellular_component
110094040	[P]GO:0044237//cellular metabolic process;GO:0046483//heterocycle metabolic process;GO:0042276//error-prone translesion synthesis;GO:0006807//nitrogen compound metabolic process;GO:0033554//cellular response to stress;GO:0044249//cellular biosynthetic process;GO:0006301//postreplication repair;GO:0071704//organic substance metabolic process;GO:1901362//organic cyclic compound biosynthetic process…	[C]intracellular;cellular anatomical entity;[P]metabolic process;cellular process;response to stimulus;[F]catalytic activity;binding;	molecular_function;cellular_component;biological_process
110094047
110094053	[C]GO:0005622//intracellular;GO:0000178//exosome (RNase complex);GO:1905354//exoribonuclease complex;GO:1902494//catalytic complex;GO:0032991//protein-containing complex;[F]GO:1901363//heterocyclic compound binding;GO:0097159//organic cyclic compound binding;GO:0003676//nucleic acid binding;GO:0003723//RNA binding;GO:0005488//binding;	[C]protein-containing complex;intracellular;[F]binding;	molecular_function;cellular_component
110094059	[C]GO:0110165//cellular anatomical entity;GO:0031224//intrinsic component of membrane;GO:0016021//integral component of membrane;GO:0016020//membrane;	[C]cellular anatomical entity;	cellular_component
110094061	[P]GO:0009058//biosynthetic process;GO:0009056//catabolic process;GO:0006952//defense response;GO:0005975//carbohydrate metabolic process;GO:1901576//organic substance biosynthetic process;GO:0019405//alditol catabolic process;GO:0019751//polyol metabolic process;GO:0009628//response to abiotic stimulus;GO:0042742//defense response to bacterium;GO:0050896//response to stimulus;GO:0009636//respons…	[C]cellular anatomical entity;intracellular;[P]metabolic process;interspecies interaction between organisms;cellular process;response to stimulus;[F]catalytic activity;	cellular_component;molecular_function;biological_process
110094074	[P]GO:0030001//metal ion transport;GO:0055065//metal ion homeostasis;GO:0009987//cellular process;GO:0055080//cation homeostasis;GO:0034220//ion transmembrane transport;GO:0006811//ion transport;GO:0065007//biological regulation;GO:0006874//cellular calcium ion homeostasis;GO:0051179//localization;GO:0051560//mitochondrial calcium ion homeostasis;GO:0072507//divalent inorganic cation homeostasis;…	[C]intracellular;cellular anatomical entity;[P]biological regulation;cellular process;localization;[F]binding;	cellular_component;molecular_function;biological_process
110094105	[F]GO:0017076//purine nucleotide binding;GO:0019001//guanyl nucleotide binding;GO:0032549//ribonucleoside binding;GO:0000166//nucleotide binding;GO:0097159//organic cyclic compound binding;GO:0016462//pyrophosphatase activity;GO:0003924//GTPase activity;GO:0097367//carbohydrate derivative binding;GO:0001882//nucleoside binding;GO:0032561//guanyl ribonucleotide binding;GO:1901363//heterocyclic com…	[F]catalytic activity;binding;	molecular_function
110094141	[P]GO:0044267//cellular protein metabolic process;GO:0043170//macromolecule metabolic process;GO:0044238//primary metabolic process;GO:0008152//metabolic process;GO:0006464//cellular protein modification process;GO:0006807//nitrogen compound metabolic process;GO:0009987//cellular process;GO:0044237//cellular metabolic process;GO:0043412//macromolecule modification;GO:0070646//protein modification…	[P]metabolic process;cellular process;[F]catalytic activity;	biological_process;molecular_function
110094155	[F]GO:0030247//polysaccharide binding;GO:0030246//carbohydrate binding;GO:0016301//kinase activity;GO:0003824//catalytic activity;GO:0016772//transferase activity, transferring phosphorus-containing groups;GO:0005488//binding;GO:0016740//transferase activity;GO:2001070//starch binding;	[F]catalytic activity;binding;	molecular_function
110094159	[P]GO:0006139//nucleobase-containing compound metabolic process;GO:0006259//DNA metabolic process;GO:0043170//macromolecule metabolic process;GO:0044238//primary metabolic process;GO:0006807//nitrogen compound metabolic process;GO:0071704//organic substance metabolic process;GO:0044260//cellular macromolecule metabolic process;GO:0046483//heterocycle metabolic process;GO:0008152//metabolic proces…	[P]cellular process;metabolic process;[F]binding;	biological_process;molecular_function
110094175	[F]GO:0004672//protein kinase activity;GO:0016301//kinase activity;GO:0000166//nucleotide binding;GO:0036094//small molecule binding;GO:0005524//ATP binding;GO:0043168//anion binding;GO:0043167//ion binding;GO:0097367//carbohydrate derivative binding;GO:0004674//protein serine/threonine kinase activity;GO:0016773//phosphotransferase activity, alcohol group as acceptor;GO:1901363//heterocyclic com…	[F]catalytic activity;binding;	molecular_function
110094200	[C]GO:0016020//membrane;GO:0016021//integral component of membrane;GO:0110165//cellular anatomical entity;GO:0031224//intrinsic component of membrane;[F]GO:1901265//nucleoside phosphate binding;GO:0032559//adenyl ribonucleotide binding;GO:0043168//anion binding;GO:0032553//ribonucleotide binding;GO:0016740//transferase activity;GO:0097159//organic cyclic compound binding;GO:0140096//catalytic act…	[C]cellular anatomical entity;[F]catalytic activity;binding;	molecular_function;cellular_component
110094205
110094212	[P]GO:0009628//response to abiotic stimulus;GO:0050896//response to stimulus;[C]GO:0005829//cytosol;GO:0110165//cellular anatomical entity;GO:0043231//intracellular membrane-bounded organelle;GO:0005634//nucleus;GO:0005622//intracellular;GO:0043226//organelle;GO:0043229//intracellular organelle;GO:0043227//membrane-bounded organelle;GO:0005737//cytoplasm;	[C]cellular anatomical entity;intracellular;[P]response to stimulus;	biological_process;cellular_component
110094237	[F]GO:1901363//heterocyclic compound binding;GO:0003676//nucleic acid binding;GO:0097159//organic cyclic compound binding;GO:0003723//RNA binding;GO:0005488//binding;GO:0003729//mRNA binding;	[F]binding;	molecular_function
110094267	[C]GO:0031224//intrinsic component of membrane;GO:0016021//integral component of membrane;GO:0043226//organelle;GO:0016020//membrane;GO:0110165//cellular anatomical entity;GO:0005794//Golgi apparatus;GO:0012505//endomembrane system;GO:0005737//cytoplasm;GO:0043227//membrane-bounded organelle;GO:0043229//intracellular organelle;GO:0043231//intracellular membrane-bounded organelle;GO:0005622//intra…	[C]intracellular;cellular anatomical entity;[F]catalytic activity;	molecular_function;cellular_component
110094269	[C]GO:0016020//membrane;GO:0031224//intrinsic component of membrane;GO:0016021//integral component of membrane;GO:0110165//cellular anatomical entity;[F]GO:0016491//oxidoreductase activity;GO:0046914//transition metal ion binding;GO:1901363//heterocyclic compound binding;GO:0004497//monooxygenase activity;GO:0046906//tetrapyrrole binding;GO:0097159//organic cyclic compound binding;GO:0016705//oxi…	[C]cellular anatomical entity;[F]catalytic activity;binding;	cellular_component;molecular_function
110094270	[C]GO:0031224//intrinsic component of membrane;GO:0016021//integral component of membrane;GO:0016020//membrane;GO:0110165//cellular anatomical entity;	[C]cellular anatomical entity;	cellular_component
110094271	[P]GO:0008152//metabolic process;GO:0032259//methylation;[F]GO:0003824//catalytic activity;GO:0008168//methyltransferase activity;GO:0016740//transferase activity;GO:0016741//transferase activity, transferring one-carbon groups;	[P]metabolic process;[F]catalytic activity;	biological_process;molecular_function
110094305	[P]GO:0043631//RNA polyadenylation;GO:0044238//primary metabolic process;GO:0043170//macromolecule metabolic process;GO:0034641//cellular nitrogen compound metabolic process;GO:0006139//nucleobase-containing compound metabolic process;GO:0006725//cellular aromatic compound metabolic process;GO:0006807//nitrogen compound metabolic process;GO:0010467//gene expression;GO:0008152//metabolic process;G…	[C]protein-containing complex;intracellular;cellular anatomical entity;[P]cellular process;metabolic process;	cellular_component;biological_process
110094318	[F]GO:0046872//metal ion binding;GO:0005488//binding;GO:0016491//oxidoreductase activity;GO:0003824//catalytic activity;GO:0005506//iron ion binding;GO:0043167//ion binding;GO:0009055//electron transfer activity;GO:0046914//transition metal ion binding;GO:0043169//cation binding;	[F]catalytic activity;binding;	molecular_function
110094319	[C]GO:0110165//cellular anatomical entity;GO:0031224//intrinsic component of membrane;GO:0016021//integral component of membrane;GO:0016020//membrane;	[C]cellular anatomical entity;	cellular_component
110094366	[P]GO:0050896//response to stimulus;GO:0034614//cellular response to reactive oxygen species;GO:0000303//response to superoxide;GO:0042221//response to chemical;GO:0034599//cellular response to oxidative stress;GO:0042592//homeostatic process;GO:1990748//cellular detoxification;GO:0062197//cellular response to chemical stress;GO:0071451//cellular response to superoxide;GO:0070887//cellular respon…	[C]intracellular;cellular anatomical entity;[P]response to stimulus;metabolic process;cellular process;biological regulation;detoxification;[F]catalytic activity;antioxidant activity;	cellular_component;molecular_function;biological_process
110094380	[P]GO:0034641//cellular nitrogen compound metabolic process;GO:0043170//macromolecule metabolic process;GO:0006139//nucleobase-containing compound metabolic process;GO:0016070//RNA metabolic process;GO:0008152//metabolic process;GO:1901360//organic cyclic compound metabolic process;GO:0006396//RNA processing;GO:0006725//cellular aromatic compound metabolic process;GO:0090304//nucleic acid metabol…	[C]cellular anatomical entity;intracellular;[P]cellular process;metabolic process;[F]catalytic activity;binding;	biological_process;molecular_function;cellular_component
110094384	[C]GO:0110165//cellular anatomical entity;GO:0016021//integral component of membrane;GO:0016020//membrane;GO:0031224//intrinsic component of membrane;	[C]cellular anatomical entity;	cellular_component
110094406
110094460	[P]GO:0044260//cellular macromolecule metabolic process;GO:0006074//(1->3)-beta-D-glucan metabolic process;GO:0009250//glucan biosynthetic process;GO:0071704//organic substance metabolic process;GO:0006073//cellular glucan metabolic process;GO:0044262//cellular carbohydrate metabolic process;GO:0044042//glucan metabolic process;GO:0006075//(1->3)-beta-D-glucan biosynthetic process;GO:0009058//bio…	[C]protein-containing complex;cellular anatomical entity;[P]metabolic process;cellular process;[F]catalytic activity;	cellular_component;biological_process;molecular_function
110094464
110094479	[P]GO:0008152//metabolic process;GO:0032259//methylation;[F]GO:0016741//transferase activity, transferring one-carbon groups;GO:0016740//transferase activity;GO:0008168//methyltransferase activity;GO:0003824//catalytic activity;	[P]metabolic process;[F]catalytic activity;	molecular_function;biological_process
110094521	[P]GO:0009987//cellular process;GO:0046483//heterocycle metabolic process;GO:0071704//organic substance metabolic process;GO:0034641//cellular nitrogen compound metabolic process;GO:1901360//organic cyclic compound metabolic process;GO:0010467//gene expression;GO:0006139//nucleobase-containing compound metabolic process;GO:0006396//RNA processing;GO:0016070//RNA metabolic process;GO:0090304//nucl…	[P]metabolic process;cellular process;[F]catalytic activity;binding;	molecular_function;biological_process
110094526	[P]GO:0032259//methylation;GO:0008152//metabolic process;[F]GO:0008168//methyltransferase activity;GO:0016741//transferase activity, transferring one-carbon groups;GO:0003824//catalytic activity;GO:0016740//transferase activity;	[P]metabolic process;[F]catalytic activity;	molecular_function;biological_process
110094550
110094627	[C]GO:0031224//intrinsic component of membrane;GO:0016021//integral component of membrane;GO:0016020//membrane;GO:0110165//cellular anatomical entity;	[C]cellular anatomical entity;	cellular_component
110094648	[F]GO:0003824//catalytic activity;GO:0016787//hydrolase activity;	[F]catalytic activity;	molecular_function
110094652	[F]GO:0043169//cation binding;GO:0046872//metal ion binding;GO:0005488//binding;GO:0043167//ion binding;GO:0046914//transition metal ion binding;GO:0008270//zinc ion binding;	[F]binding;	molecular_function
110094659	[P]GO:1900034//regulation of cellular response to heat;GO:0080134//regulation of response to stress;GO:0048583//regulation of response to stimulus;GO:0065007//biological regulation;GO:0050789//regulation of biological process;GO:0080135//regulation of cellular response to stress;GO:0050794//regulation of cellular process;[F]GO:0032559//adenyl ribonucleotide binding;GO:0036094//small molecule bind…	[P]biological regulation;[F]catalytic activity;binding;	biological_process;molecular_function
110094680	[P]GO:0006396//RNA processing;GO:0009987//cellular process;GO:0016071//mRNA metabolic process;GO:1901360//organic cyclic compound metabolic process;GO:0046483//heterocycle metabolic process;GO:0006139//nucleobase-containing compound metabolic process;GO:0008152//metabolic process;GO:0044238//primary metabolic process;GO:0006807//nitrogen compound metabolic process;GO:0016070//RNA metabolic proces…	[C]intracellular;cellular anatomical entity;[P]metabolic process;cellular process;[F]catalytic activity;binding;	molecular_function;cellular_component;biological_process
110094685	[F]GO:0046872//metal ion binding;GO:0005488//binding;GO:0043167//ion binding;GO:0043169//cation binding;	[F]binding;	molecular_function
110094687	[F]GO:0051020//GTPase binding;GO:0019899//enzyme binding;GO:0017137//Rab GTPase binding;GO:0031267//small GTPase binding;GO:0005488//binding;GO:0017016//Ras GTPase binding;GO:0005515//protein binding;	[F]binding;	molecular_function
110094688	[P]GO:0080090//regulation of primary metabolic process;GO:0006796//phosphate-containing compound metabolic process;GO:0050789//regulation of biological process;GO:0006355//regulation of transcription, DNA-templated;GO:0010556//regulation of macromolecule biosynthetic process;GO:0006470//protein dephosphorylation;GO:0019538//protein metabolic process;GO:0043170//macromolecule metabolic process;GO:…	[P]metabolic process;cellular process;biological regulation;[F]catalytic activity;binding;	biological_process;molecular_function
110094689	[P]GO:2000112//regulation of cellular macromolecule biosynthetic process;GO:0010468//regulation of gene expression;GO:0019219//regulation of nucleobase-containing compound metabolic process;GO:0080090//regulation of primary metabolic process;GO:0010556//regulation of macromolecule biosynthetic process;GO:0051252//regulation of RNA metabolic process;GO:0051171//regulation of nitrogen compound meta…	[C]intracellular;cellular anatomical entity;protein-containing complex;[P]biological regulation;	cellular_component;biological_process
110094702	[P]GO:0032259//methylation;GO:0043170//macromolecule metabolic process;GO:0034641//cellular nitrogen compound metabolic process;GO:0043412//macromolecule modification;GO:0044237//cellular metabolic process;GO:0006139//nucleobase-containing compound metabolic process;GO:0009987//cellular process;GO:0006725//cellular aromatic compound metabolic process;GO:0001510//RNA methylation;GO:0071704//organi…	[C]intracellular;protein-containing complex;cellular anatomical entity;[P]metabolic process;cellular process;[F]catalytic activity;	biological_process;cellular_component;molecular_function
110094715	[P]GO:0032268//regulation of cellular protein metabolic process;GO:0065007//biological regulation;GO:0051173//positive regulation of nitrogen compound metabolic process;GO:0031323//regulation of cellular metabolic process;GO:0043085//positive regulation of catalytic activity;GO:0048518//positive regulation of biological process;GO:0009893//positive regulation of metabolic process;GO:0031399//regu…	[P]biological regulation;[F]molecular function regulator;binding;	biological_process;molecular_function
110094718	[P]GO:0016070//RNA metabolic process;GO:0071704//organic substance metabolic process;GO:0006807//nitrogen compound metabolic process;GO:0044237//cellular metabolic process;GO:0046483//heterocycle metabolic process;GO:0090304//nucleic acid metabolic process;GO:0008152//metabolic process;GO:0043170//macromolecule metabolic process;GO:0034641//cellular nitrogen compound metabolic process;GO:0044238/…	[P]metabolic process;cellular process;[F]binding;catalytic activity;	molecular_function;biological_process
110094723	[P]GO:0009308//amine metabolic process;GO:0006807//nitrogen compound metabolic process;GO:0046483//heterocycle metabolic process;GO:0009690//cytokinin metabolic process;GO:0009058//biosynthetic process;GO:0065007//biological regulation;GO:0071704//organic substance metabolic process;GO:0042446//hormone biosynthetic process;GO:0009691//cytokinin biosynthetic process;GO:1901564//organonitrogen comp…	[P]cellular process;biological regulation;metabolic process;[F]catalytic activity;	biological_process;molecular_function
110094727	[P]GO:0023051//regulation of signaling;GO:2000022//regulation of jasmonic acid mediated signaling pathway;GO:0006950//response to stress;GO:0050789//regulation of biological process;GO:0009966//regulation of signal transduction;GO:0050896//response to stimulus;GO:0009611//response to wounding;GO:0050794//regulation of cellular process;GO:0065007//biological regulation;GO:0010646//regulation of ce…	[C]cellular anatomical entity;intracellular;[P]response to stimulus;biological regulation;	biological_process;cellular_component
110094745
110094747	[P]GO:0019222//regulation of metabolic process;GO:1901576//organic substance biosynthetic process;GO:0044255//cellular lipid metabolic process;GO:0033674//positive regulation of kinase activity;GO:0031323//regulation of cellular metabolic process;GO:0008152//metabolic process;GO:0010562//positive regulation of phosphorus metabolic process;GO:0046474//glycerophospholipid biosynthetic process;GO:00…	[C]cellular anatomical entity;protein-containing complex;intracellular;[P]metabolic process;biological regulation;cellular process;	cellular_component;biological_process
110094749	[P]GO:0010506//regulation of autophagy;GO:0050789//regulation of biological process;GO:0009894//regulation of catabolic process;GO:0031329//regulation of cellular catabolic process;GO:0050794//regulation of cellular process;GO:0019222//regulation of metabolic process;GO:0065007//biological regulation;GO:0031323//regulation of cellular metabolic process;[C]GO:0005737//cytoplasm;GO:0005770//late en…	[C]protein-containing complex;cellular anatomical entity;intracellular;[P]biological regulation;	biological_process;cellular_component
110094750	[C]GO:0090575//RNA polymerase II transcription regulator complex;GO:0016602//CCAAT-binding factor complex;GO:0032991//protein-containing complex;GO:0005667//transcription regulator complex;[F]GO:0140110//transcription regulator activity;GO:0097159//organic cyclic compound binding;GO:0003700//DNA-binding transcription factor activity;GO:0003676//nucleic acid binding;GO:1901363//heterocyclic compou…	[C]protein-containing complex;[F]transcription regulator activity;binding;	cellular_component;molecular_function
110094754
110094757	[P]GO:0060255//regulation of macromolecule metabolic process;GO:0048519//negative regulation of biological process;GO:0031047//gene silencing by RNA;GO:0065007//biological regulation;GO:0016458//gene silencing;GO:0010629//negative regulation of gene expression;GO:0009987//cellular process;GO:0019222//regulation of metabolic process;GO:0010468//regulation of gene expression;GO:0050789//regulation …	[P]cellular process;biological regulation;[F]binding;catalytic activity;	biological_process;molecular_function
110094761	[P]GO:0009987//cellular process;GO:0006810//transport;GO:0051234//establishment of localization;GO:0016192//vesicle-mediated transport;GO:0051179//localization;[C]GO:0005737//cytoplasm;GO:0110165//cellular anatomical entity;GO:0005622//intracellular;GO:0031410//cytoplasmic vesicle;GO:0032991//protein-containing complex;GO:0031982//vesicle;GO:0012505//endomembrane system;GO:0043227//membrane-bound…	[C]cellular anatomical entity;protein-containing complex;intracellular;[P]cellular process;localization;	biological_process;cellular_component
110094763
110094765	[P]GO:0009605//response to external stimulus;GO:0051716//cellular response to stimulus;GO:0032504//multicellular organism reproduction;GO:0009888//tissue development;GO:0048827//phyllome development;GO:0044237//cellular metabolic process;GO:0009987//cellular process;GO:0060560//developmental growth involved in morphogenesis;GO:0048731//system development;GO:0009653//anatomical structure morphogen…	[C]cellular anatomical entity;intracellular;[P]developmental process;cellular process;reproduction;growth;response to stimulus;multicellular organismal process;metabolic process;reproductive process;[F]catalytic activity;	molecular_function;biological_process;cellular_component
110094805	[P]GO:0008152//metabolic process;GO:0005975//carbohydrate metabolic process;GO:0071704//organic substance metabolic process;GO:0044238//primary metabolic process;[F]GO:0016787//hydrolase activity;GO:0005488//binding;GO:0003824//catalytic activity;GO:0004553//hydrolase activity, hydrolyzing O-glycosyl compounds;GO:0015925//galactosidase activity;GO:0016798//hydrolase activity, acting on glycosyl b…	[P]metabolic process;[F]catalytic activity;binding;	molecular_function;biological_process
110094821	[P]GO:0016197//endosomal transport;GO:0006810//transport;GO:0051649//establishment of localization in cell;GO:0016192//vesicle-mediated transport;GO:0016482//cytosolic transport;GO:0046907//intracellular transport;GO:0051179//localization;GO:0009987//cellular process;GO:0042147//retrograde transport, endosome to Golgi;GO:0051641//cellular localization;GO:0051234//establishment of localization;[C]…	[C]protein-containing complex;intracellular;cellular anatomical entity;[P]cellular process;localization;	cellular_component;biological_process
110094838	[C]GO:0031224//intrinsic component of membrane;GO:0016020//membrane;GO:0110165//cellular anatomical entity;GO:0016021//integral component of membrane;	[C]cellular anatomical entity;	cellular_component
110094868	[P]GO:0048316//seed development;GO:0003006//developmental process involved in reproduction;GO:0051234//establishment of localization;GO:0050896//response to stimulus;GO:0000003//reproduction;GO:0006810//transport;GO:0009791//post-embryonic development;GO:0010035//response to inorganic substance;GO:0032502//developmental process;GO:0010154//fruit development;GO:0010038//response to metal ion;GO:00…	[C]cellular anatomical entity;[P]cellular process;response to stimulus;developmental process;localization;reproduction;multicellular organismal process;reproductive process;[F]transporter activity;	biological_process;molecular_function;cellular_component
110094882	[C]GO:0043226//organelle;GO:0043227//membrane-bounded organelle;GO:0043231//intracellular membrane-bounded organelle;GO:0005634//nucleus;GO:0110165//cellular anatomical entity;GO:0005622//intracellular;GO:0043229//intracellular organelle;[F]GO:0005488//binding;GO:0003677//DNA binding;GO:0097159//organic cyclic compound binding;GO:1901363//heterocyclic compound binding;GO:0003676//nucleic acid bin…	[C]cellular anatomical entity;intracellular;[F]binding;	molecular_function;cellular_component
110094889	[F]GO:0005488//binding;GO:0046872//metal ion binding;GO:0043169//cation binding;GO:0046914//transition metal ion binding;GO:0008270//zinc ion binding;GO:0043167//ion binding;	[F]binding;	molecular_function
110094897	[C]GO:0043227//membrane-bounded organelle;GO:0043231//intracellular membrane-bounded organelle;GO:0005634//nucleus;GO:0110165//cellular anatomical entity;GO:0043229//intracellular organelle;GO:0005622//intracellular;GO:0043226//organelle;[F]GO:0043167//ion binding;GO:0046914//transition metal ion binding;GO:0008270//zinc ion binding;GO:0046872//metal ion binding;GO:0005488//binding;GO:0043169//ca…	[C]intracellular;cellular anatomical entity;[F]binding;	cellular_component;molecular_function
110094904
110094921	[P]GO:1901576//organic substance biosynthetic process;GO:0044260//cellular macromolecule metabolic process;GO:0006464//cellular protein modification process;GO:1901135//carbohydrate derivative metabolic process;GO:0044237//cellular metabolic process;GO:1901137//carbohydrate derivative biosynthetic process;GO:0006486//protein glycosylation;GO:0034645//cellular macromolecule biosynthetic process;GO…	[C]cellular anatomical entity;[P]metabolic process;cellular process;[F]catalytic activity;	molecular_function;cellular_component;biological_process
110094953	[P]GO:0044238//primary metabolic process;GO:0090304//nucleic acid metabolic process;GO:0043170//macromolecule metabolic process;GO:0016070//RNA metabolic process;GO:0006725//cellular aromatic compound metabolic process;GO:1901360//organic cyclic compound metabolic process;GO:0000398//mRNA splicing, via spliceosome;GO:0010467//gene expression;GO:0008152//metabolic process;GO:0034641//cellular nitr…	[C]intracellular;cellular anatomical entity;protein-containing complex;[P]metabolic process;cellular process;[F]catalytic activity;binding;	molecular_function;cellular_component;biological_process
110094954
110094967	[F]GO:0097367//carbohydrate derivative binding;GO:0016301//kinase activity;GO:1901363//heterocyclic compound binding;GO:0016772//transferase activity, transferring phosphorus-containing groups;GO:1901265//nucleoside phosphate binding;GO:0004672//protein kinase activity;GO:0036094//small molecule binding;GO:0003824//catalytic activity;GO:0030554//adenyl nucleotide binding;GO:0043167//ion binding;G…	[F]binding;catalytic activity;	molecular_function
110094969	[P]GO:0044281//small molecule metabolic process;GO:0044237//cellular metabolic process;GO:0008152//metabolic process;GO:0006730//one-carbon metabolic process;GO:0009987//cellular process;[F]GO:0016881//acid-amino acid ligase activity;GO:0004326//tetrahydrofolylpolyglutamate synthase activity;GO:0046872//metal ion binding;GO:0097159//organic cyclic compound binding;GO:1901363//heterocyclic compoun…	[P]metabolic process;cellular process;[F]catalytic activity;binding;	biological_process;molecular_function
110094970	[P]GO:1901576//organic substance biosynthetic process;GO:0044249//cellular biosynthetic process;GO:0044237//cellular metabolic process;GO:0071704//organic substance metabolic process;GO:0006664//glycolipid metabolic process;GO:1903509//liposaccharide metabolic process;GO:0046467//membrane lipid biosynthetic process;GO:0019375//galactolipid biosynthetic process;GO:1901137//carbohydrate derivative …	[C]intracellular;cellular anatomical entity;[P]metabolic process;cellular process;[F]catalytic activity;	cellular_component;molecular_function;biological_process
110094990	[P]GO:0042558//pteridine-containing compound metabolic process;GO:1901360//organic cyclic compound metabolic process;GO:0006725//cellular aromatic compound metabolic process;GO:0019752//carboxylic acid metabolic process;GO:0071704//organic substance metabolic process;GO:0034641//cellular nitrogen compound metabolic process;GO:1901564//organonitrogen compound metabolic process;GO:0006760//folic ac…	[C]intracellular;cellular anatomical entity;[P]cellular process;metabolic process;[F]catalytic activity;	molecular_function;cellular_component;biological_process
110095006	[C]GO:0110165//cellular anatomical entity;GO:0005886//plasma membrane;GO:0016020//membrane;GO:0071944//cell periphery;GO:0016021//integral component of membrane;GO:0031224//intrinsic component of membrane;	[C]cellular anatomical entity;	cellular_component
110095009	[P]GO:0008152//metabolic process;GO:0032259//methylation;[C]GO:0005622//intracellular;GO:0043229//intracellular organelle;GO:0043231//intracellular membrane-bounded organelle;GO:0043227//membrane-bounded organelle;GO:0005634//nucleus;GO:0043226//organelle;GO:0110165//cellular anatomical entity;[F]GO:0003824//catalytic activity;GO:0008168//methyltransferase activity;GO:0016740//transferase activit…	[C]cellular anatomical entity;intracellular;[P]metabolic process;[F]catalytic activity;	cellular_component;molecular_function;biological_process
110095018	[C]GO:0031224//intrinsic component of membrane;GO:0016021//integral component of membrane;GO:0110165//cellular anatomical entity;GO:0016020//membrane;	[C]cellular anatomical entity;	cellular_component
110095026	[C]GO:0016020//membrane;GO:0110165//cellular anatomical entity;GO:0031224//intrinsic component of membrane;GO:0016021//integral component of membrane;	[C]cellular anatomical entity;	cellular_component
110095027	[F]GO:0043169//cation binding;GO:0043167//ion binding;GO:0005488//binding;GO:0004722//protein serine/threonine phosphatase activity;GO:0046872//metal ion binding;GO:0016788//hydrolase activity, acting on ester bonds;GO:0140096//catalytic activity, acting on a protein;GO:0003824//catalytic activity;GO:0016787//hydrolase activity;GO:0016791//phosphatase activity;GO:0004721//phosphoprotein phosphata…	[F]catalytic activity;binding;	molecular_function
110095042
110095063	[F]GO:0016893//endonuclease activity, active with either ribo- or deoxyribonucleic acids and producing 5'-phosphomonoesters;GO:0004518//nuclease activity;GO:0016788//hydrolase activity, acting on ester bonds;GO:0004540//ribonuclease activity;GO:0016891//endoribonuclease activity, producing 5'-phosphomonoesters;GO:0003676//nucleic acid binding;GO:0140098//catalytic activity, acting on RNA;GO:00038…	[F]binding;catalytic activity;	molecular_function
110095068	[F]GO:0003824//catalytic activity;GO:0000166//nucleotide binding;GO:0005524//ATP binding;GO:0016772//transferase activity, transferring phosphorus-containing groups;GO:0043167//ion binding;GO:0004672//protein kinase activity;GO:0140096//catalytic activity, acting on a protein;GO:0097367//carbohydrate derivative binding;GO:1901363//heterocyclic compound binding;GO:0046872//metal ion binding;GO:003…	[F]catalytic activity;binding;	molecular_function
110095089
110095092	[F]GO:0005488//binding;GO:0097159//organic cyclic compound binding;GO:0003723//RNA binding;GO:1901363//heterocyclic compound binding;GO:0003676//nucleic acid binding;	[F]binding;	molecular_function
110095099	[P]GO:0006457//protein folding;GO:0006950//response to stress;GO:0050896//response to stimulus;GO:0009987//cellular process;GO:0009266//response to temperature stimulus;GO:0009628//response to abiotic stimulus;GO:0009408//response to heat;[F]GO:0032553//ribonucleotide binding;GO:0043167//ion binding;GO:0043168//anion binding;GO:0043169//cation binding;GO:0017076//purine nucleotide binding;GO:1901…	[P]response to stimulus;cellular process;[F]binding;	molecular_function;biological_process
110095100	[F]GO:0003700//DNA-binding transcription factor activity;GO:0140110//transcription regulator activity;	[F]transcription regulator activity;	molecular_function
110095112
110095128
110095132
110095135	[C]GO:0031224//intrinsic component of membrane;GO:0016020//membrane;GO:0110165//cellular anatomical entity;GO:0016021//integral component of membrane;[F]GO:0016887//ATPase activity;GO:0017076//purine nucleotide binding;GO:0003676//nucleic acid binding;GO:0043168//anion binding;GO:0017111//nucleoside-triphosphatase activity;GO:1901363//heterocyclic compound binding;GO:0097367//carbohydrate derivat…	[C]cellular anatomical entity;[F]binding;catalytic activity;	cellular_component;molecular_function
110095149	[P]GO:0006807//nitrogen compound metabolic process;GO:0006796//phosphate-containing compound metabolic process;GO:0006650//glycerophospholipid metabolic process;GO:0009059//macromolecule biosynthetic process;GO:1901564//organonitrogen compound metabolic process;GO:0046467//membrane lipid biosynthetic process;GO:0006464//cellular protein modification process;GO:1901566//organonitrogen compound bio…	[C]cellular anatomical entity;[P]metabolic process;cellular process;[F]catalytic activity;	molecular_function;cellular_component;biological_process
110095153
110095164
110095166	[F]GO:0003824//catalytic activity;GO:0016787//hydrolase activity;GO:0008236//serine-type peptidase activity;GO:0016825//hydrolase activity, acting on acid phosphorus-nitrogen bonds;GO:0070011//peptidase activity, acting on L-amino acid peptides;GO:0008233//peptidase activity;GO:0017171//serine hydrolase activity;GO:0140096//catalytic activity, acting on a protein;	[F]catalytic activity;	molecular_function
110095167
110095170	[P]GO:0034641//cellular nitrogen compound metabolic process;GO:0008033//tRNA processing;GO:0042780//tRNA 3'-end processing;GO:0071704//organic substance metabolic process;GO:0044237//cellular metabolic process;GO:0031123//RNA 3'-end processing;GO:0042779//tRNA 3'-trailer cleavage;GO:0009987//cellular process;GO:0006396//RNA processing;GO:1901360//organic cyclic compound metabolic process;GO:00160…	[P]metabolic process;cellular process;[F]catalytic activity;	molecular_function;biological_process
110095171
110095176	[C]GO:0031224//intrinsic component of membrane;GO:0016021//integral component of membrane;GO:0110165//cellular anatomical entity;GO:0016020//membrane;	[C]cellular anatomical entity;	cellular_component
110095186
110095188
110095189	[C]GO:0043229//intracellular organelle;GO:0016021//integral component of membrane;GO:0005737//cytoplasm;GO:0016020//membrane;GO:0110165//cellular anatomical entity;GO:0031224//intrinsic component of membrane;GO:0043227//membrane-bounded organelle;GO:0043231//intracellular membrane-bounded organelle;GO:0012505//endomembrane system;GO:0043226//organelle;GO:0005794//Golgi apparatus;GO:0005622//intra…	[C]cellular anatomical entity;intracellular;[F]transporter activity;	cellular_component;molecular_function
110095199	[C]GO:0016021//integral component of membrane;GO:0016020//membrane;GO:0031224//intrinsic component of membrane;GO:0110165//cellular anatomical entity;[F]GO:0016740//transferase activity;GO:0003824//catalytic activity;	[C]cellular anatomical entity;[F]catalytic activity;	cellular_component;molecular_function
110095204
110095231
110095246
110095260
110095274	[P]GO:0071704//organic substance metabolic process;GO:0016574//histone ubiquitination;GO:0009987//cellular process;GO:0032446//protein modification by small protein conjugation;GO:0006513//protein monoubiquitination;GO:0006807//nitrogen compound metabolic process;GO:0019538//protein metabolic process;GO:0008152//metabolic process;GO:0016567//protein ubiquitination;GO:0043412//macromolecule modifi…	[C]cellular anatomical entity;intracellular;[P]metabolic process;cellular process;[F]catalytic activity;binding;	biological_process;cellular_component;molecular_function
110095300	[C]GO:0110165//cellular anatomical entity;GO:0031224//intrinsic component of membrane;GO:0016020//membrane;GO:0016021//integral component of membrane;	[C]cellular anatomical entity;	cellular_component
110095314	[F]GO:0046872//metal ion binding;GO:0046914//transition metal ion binding;GO:0043167//ion binding;GO:0008270//zinc ion binding;GO:0043169//cation binding;GO:0005488//binding;	[F]binding;	molecular_function
110095315	[F]GO:0042578//phosphoric ester hydrolase activity;GO:0016788//hydrolase activity, acting on ester bonds;GO:0008081//phosphoric diester hydrolase activity;GO:0016874//ligase activity;GO:0003824//catalytic activity;GO:0016787//hydrolase activity;	[F]catalytic activity;	molecular_function
110095316	[P]GO:0006807//nitrogen compound metabolic process;GO:0018105//peptidyl-serine phosphorylation;GO:0044237//cellular metabolic process;GO:0019538//protein metabolic process;GO:0006796//phosphate-containing compound metabolic process;GO:0009987//cellular process;GO:0044238//primary metabolic process;GO:0044267//cellular protein metabolic process;GO:0006793//phosphorus metabolic process;GO:0018193//…	[C]intracellular;cellular anatomical entity;[P]cellular process;metabolic process;[F]binding;catalytic activity;	cellular_component;molecular_function;biological_process
110095319	[P]GO:0009987//cellular process;GO:0019538//protein metabolic process;GO:0071704//organic substance metabolic process;GO:0006400//tRNA modification;GO:0006725//cellular aromatic compound metabolic process;GO:0009451//RNA modification;GO:0006807//nitrogen compound metabolic process;GO:0044260//cellular macromolecule metabolic process;GO:0044267//cellular protein metabolic process;GO:0008033//tRNA …	[P]cellular process;metabolic process;[F]catalytic activity;	biological_process;molecular_function
110095383	[C]GO:0043229//intracellular organelle;GO:0043226//organelle;GO:0110165//cellular anatomical entity;GO:0005634//nucleus;GO:0043231//intracellular membrane-bounded organelle;GO:0043227//membrane-bounded organelle;GO:0005622//intracellular;[F]GO:1901363//heterocyclic compound binding;GO:0003677//DNA binding;GO:0003676//nucleic acid binding;GO:0005488//binding;GO:0097159//organic cyclic compound bin…	[C]cellular anatomical entity;intracellular;[F]binding;	molecular_function;cellular_component
110095392	[P]GO:0051726//regulation of cell cycle;GO:0043170//macromolecule metabolic process;GO:0050789//regulation of biological process;GO:0051128//regulation of cellular component organization;GO:0051983//regulation of chromosome segregation;GO:1905818//regulation of chromosome separation;GO:1901990//regulation of mitotic cell cycle phase transition;GO:0044265//cellular macromolecule catabolic process;…	[C]cellular anatomical entity;intracellular;protein-containing complex;[P]metabolic process;cellular process;biological regulation;	cellular_component;biological_process
110095397	[F]GO:0005515//protein binding;GO:0005488//binding;GO:0005516//calmodulin binding;	[F]binding;	molecular_function
110095408	[C]GO:0016020//membrane;GO:0016021//integral component of membrane;GO:0031224//intrinsic component of membrane;GO:0110165//cellular anatomical entity;[F]GO:0003824//catalytic activity;	[C]cellular anatomical entity;[F]catalytic activity;	molecular_function;cellular_component
110095412	[P]GO:0006355//regulation of transcription, DNA-templated;GO:2001141//regulation of RNA biosynthetic process;GO:0080090//regulation of primary metabolic process;GO:0009889//regulation of biosynthetic process;GO:2000112//regulation of cellular macromolecule biosynthetic process;GO:0060255//regulation of macromolecule metabolic process;GO:0010468//regulation of gene expression;GO:0065007//biologica…	[C]cellular anatomical entity;intracellular;[P]biological regulation;[F]binding;	biological_process;molecular_function;cellular_component
110095426	[P]GO:0043170//macromolecule metabolic process;GO:0051716//cellular response to stimulus;GO:0044267//cellular protein metabolic process;GO:0018193//peptidyl-amino acid modification;GO:0006468//protein phosphorylation;GO:0007154//cell communication;GO:0023052//signaling;GO:0018105//peptidyl-serine phosphorylation;GO:0046777//protein autophosphorylation;GO:0036211//protein modification process;GO:0…	[C]cellular anatomical entity;intracellular;[P]signaling;cellular process;metabolic process;response to stimulus;biological regulation;[F]catalytic activity;binding;	biological_process;cellular_component;molecular_function
110095439
110095452	[C]GO:0005622//intracellular;GO:0005634//nucleus;GO:0036464//cytoplasmic ribonucleoprotein granule;GO:0099080//supramolecular complex;GO:0035770//ribonucleoprotein granule;GO:0043229//intracellular organelle;GO:0043228//non-membrane-bounded organelle;GO:0060293//germ plasm;GO:0043226//organelle;GO:0043186//P granule;GO:0005737//cytoplasm;GO:0045495//pole plasm;GO:0043231//intracellular membrane-b…	[C]cellular anatomical entity;intracellular;[F]catalytic activity;binding;	cellular_component;molecular_function
110095456	[F]GO:0043168//anion binding;GO:0050660//flavin adenine dinucleotide binding;GO:0003824//catalytic activity;GO:0036094//small molecule binding;GO:0097159//organic cyclic compound binding;GO:1901363//heterocyclic compound binding;GO:1901265//nucleoside phosphate binding;GO:0043167//ion binding;GO:0016491//oxidoreductase activity;GO:0000166//nucleotide binding;GO:0071949//FAD binding;GO:0005488//bi…	[F]binding;catalytic activity;	molecular_function
110095465	[P]GO:0055086//nucleobase-containing small molecule metabolic process;GO:0071704//organic substance metabolic process;GO:0044237//cellular metabolic process;GO:0009058//biosynthetic process;GO:1901576//organic substance biosynthetic process;GO:0008152//metabolic process;GO:0072522//purine-containing compound biosynthetic process;GO:0046112//nucleobase biosynthetic process;GO:0043096//purine nucle…	[C]cellular anatomical entity;intracellular;[P]metabolic process;cellular process;[F]catalytic activity;	biological_process;cellular_component;molecular_function
110095506	[F]GO:0003824//catalytic activity;GO:0016787//hydrolase activity;	[F]catalytic activity;	molecular_function
110095508
110095526	[F]GO:0046983//protein dimerization activity;GO:0005488//binding;GO:0005515//protein binding;	[F]binding;	molecular_function
110095533	[P]GO:0071704//organic substance metabolic process;GO:0043412//macromolecule modification;GO:0044260//cellular macromolecule metabolic process;GO:0018401//peptidyl-proline hydroxylation to 4-hydroxy-L-proline;GO:0006807//nitrogen compound metabolic process;GO:0018208//peptidyl-proline modification;GO:0044237//cellular metabolic process;GO:0036211//protein modification process;GO:0044267//cellular…	[C]cellular anatomical entity;intracellular;[P]metabolic process;cellular process;[F]binding;catalytic activity;	molecular_function;biological_process;cellular_component
110095545	[F]GO:0097367//carbohydrate derivative binding;GO:0000166//nucleotide binding;GO:0032555//purine ribonucleotide binding;GO:0032559//adenyl ribonucleotide binding;GO:1901265//nucleoside phosphate binding;GO:0005488//binding;GO:0017076//purine nucleotide binding;GO:0036094//small molecule binding;GO:1901363//heterocyclic compound binding;GO:0030554//adenyl nucleotide binding;GO:0032553//ribonucleot…	[F]binding;	molecular_function
110095564	[C]GO:0031224//intrinsic component of membrane;GO:0016020//membrane;GO:0016021//integral component of membrane;GO:0110165//cellular anatomical entity;[F]GO:0032553//ribonucleotide binding;GO:1901363//heterocyclic compound binding;GO:0016773//phosphotransferase activity, alcohol group as acceptor;GO:0016740//transferase activity;GO:0000166//nucleotide binding;GO:0038023//signaling receptor activit…	[C]cellular anatomical entity;[F]catalytic activity;binding;molecular transducer activity;	molecular_function;cellular_component
110095566	[F]GO:0003824//catalytic activity;GO:0016491//oxidoreductase activity;	[F]catalytic activity;	molecular_function
110095568
110095570	[P]GO:0070727//cellular macromolecule localization;GO:0015031//protein transport;GO:0042886//amide transport;GO:0015833//peptide transport;GO:0071702//organic substance transport;GO:0046907//intracellular transport;GO:0045184//establishment of protein localization;GO:0033036//macromolecule localization;GO:0071705//nitrogen compound transport;GO:0008104//protein localization;GO:0006810//transport;…	[C]cellular anatomical entity;[P]cellular process;localization;	biological_process;cellular_component
110095583	[P]GO:0044085//cellular component biogenesis;GO:0010467//gene expression;GO:0006396//RNA processing;GO:0042273//ribosomal large subunit biogenesis;GO:0009987//cellular process;GO:0006364//rRNA processing;GO:0022613//ribonucleoprotein complex biogenesis;GO:0006139//nucleobase-containing compound metabolic process;GO:0000466//maturation of 5.8S rRNA from tricistronic rRNA transcript (SSU-rRNA, 5.8S…	[C]protein-containing complex;cellular anatomical entity;intracellular;[P]cellular process;metabolic process;[F]binding;	molecular_function;biological_process;cellular_component
110095598	[P]GO:0006796//phosphate-containing compound metabolic process;GO:0006740//NADPH regeneration;GO:0009987//cellular process;GO:0006091//generation of precursor metabolites and energy;GO:0008152//metabolic process;GO:0051156//glucose 6-phosphate metabolic process;GO:0044237//cellular metabolic process;GO:0044238//primary metabolic process;GO:0005975//carbohydrate metabolic process;GO:0009051//pento…	[C]intracellular;cellular anatomical entity;[P]cellular process;metabolic process;[F]catalytic activity;	molecular_function;cellular_component;biological_process
110095635	[P]GO:0043604//amide biosynthetic process;GO:0044238//primary metabolic process;GO:0043170//macromolecule metabolic process;GO:0044260//cellular macromolecule metabolic process;GO:1901566//organonitrogen compound biosynthetic process;GO:0006518//peptide metabolic process;GO:0071704//organic substance metabolic process;GO:1901576//organic substance biosynthetic process;GO:0034641//cellular nitroge…	[C]cellular anatomical entity;protein-containing complex;intracellular;[P]metabolic process;cellular process;[F]structural molecule activity;binding;	molecular_function;biological_process;cellular_component
110095641	[F]GO:1901363//heterocyclic compound binding;GO:0097159//organic cyclic compound binding;GO:0003723//RNA binding;GO:0005488//binding;GO:0003676//nucleic acid binding;	[F]binding;	molecular_function
110095647	[F]GO:0004518//nuclease activity;GO:1901363//heterocyclic compound binding;GO:0016891//endoribonuclease activity, producing 5'-phosphomonoesters;GO:0004521//endoribonuclease activity;GO:0046872//metal ion binding;GO:0016893//endonuclease activity, active with either ribo- or deoxyribonucleic acids and producing 5'-phosphomonoesters;GO:0097159//organic cyclic compound binding;GO:0043167//ion bindi…	[F]binding;catalytic activity;	molecular_function
110095657	[C]GO:0016021//integral component of membrane;GO:0110165//cellular anatomical entity;GO:0016020//membrane;GO:0031224//intrinsic component of membrane;[F]GO:0003824//catalytic activity;GO:0036094//small molecule binding;GO:0005488//binding;GO:0097367//carbohydrate derivative binding;GO:0097159//organic cyclic compound binding;GO:0032555//purine ribonucleotide binding;GO:0035639//purine ribonucleos…	[C]cellular anatomical entity;[F]binding;catalytic activity;	cellular_component;molecular_function
110095659	[P]GO:1901564//organonitrogen compound metabolic process;GO:0008152//metabolic process;GO:0043170//macromolecule metabolic process;GO:0006807//nitrogen compound metabolic process;GO:0010467//gene expression;GO:0097428//protein maturation by iron-sulfur cluster transfer;GO:0019538//protein metabolic process;GO:0051604//protein maturation;GO:0044238//primary metabolic process;GO:0071704//organic su…	[P]metabolic process;	biological_process
110095671	[P]GO:0009987//cellular process;GO:0008152//metabolic process;GO:0097659//nucleic acid-templated transcription;GO:0016070//RNA metabolic process;GO:0046483//heterocycle metabolic process;GO:1901576//organic substance biosynthetic process;GO:0009058//biosynthetic process;GO:0034654//nucleobase-containing compound biosynthetic process;GO:0009059//macromolecule biosynthetic process;GO:0010467//gene …	[P]cellular process;metabolic process;[F]transcription regulator activity;	biological_process;molecular_function
110095675	[P]GO:0051648//vesicle localization;GO:0051179//localization;GO:0009987//cellular process;GO:0006996//organelle organization;GO:0030050//vesicle transport along actin filament;GO:0051649//establishment of localization in cell;GO:0030029//actin filament-based process;GO:0051641//cellular localization;GO:0051656//establishment of organelle localization;GO:0006928//movement of cell or subcellular co…	[C]cellular anatomical entity;protein-containing complex;intracellular;[P]localization;cellular process;[F]binding;catalytic activity;	cellular_component;biological_process;molecular_function
110095746	[C]GO:0031224//intrinsic component of membrane;GO:0016020//membrane;GO:0016021//integral component of membrane;GO:0110165//cellular anatomical entity;	[C]cellular anatomical entity;	cellular_component
110095763
110095774	[P]GO:0009889//regulation of biosynthetic process;GO:0051171//regulation of nitrogen compound metabolic process;GO:0043170//macromolecule metabolic process;GO:0010556//regulation of macromolecule biosynthetic process;GO:0032268//regulation of cellular protein metabolic process;GO:0071704//organic substance metabolic process;GO:0034248//regulation of cellular amide metabolic process;GO:0080090//re…	[P]biological regulation;metabolic process;cellular process;[F]catalytic activity;	biological_process;molecular_function
110095780
110095789	[F]GO:0043169//cation binding;GO:0005488//binding;GO:0043167//ion binding;GO:0046872//metal ion binding;	[F]binding;	molecular_function
110095794
110095797	[C]GO:0110165//cellular anatomical entity;GO:0016020//membrane;GO:0031224//intrinsic component of membrane;GO:0016021//integral component of membrane;	[C]cellular anatomical entity;	cellular_component
110095808	[P]GO:0048583//regulation of response to stimulus;GO:0007165//signal transduction;GO:0009629//response to gravity;GO:0023052//signaling;GO:0009987//cellular process;GO:0050789//regulation of biological process;GO:0010646//regulation of cell communication;GO:0009606//tropism;GO:0050794//regulation of cellular process;GO:0023051//regulation of signaling;GO:0009628//response to abiotic stimulus;GO:0…	[C]intracellular;cellular anatomical entity;[P]biological regulation;signaling;response to stimulus;cellular process;[F]catalytic activity;binding;	cellular_component;molecular_function;biological_process
110095812
110095824	[P]GO:0051234//establishment of localization;GO:0006810//transport;GO:0006811//ion transport;GO:0006812//cation transport;GO:0051179//localization;GO:0030001//metal ion transport;[C]GO:0016021//integral component of membrane;GO:0031224//intrinsic component of membrane;GO:0016020//membrane;GO:0110165//cellular anatomical entity;[F]GO:0032559//adenyl ribonucleotide binding;GO:0046872//metal ion bin…	[C]cellular anatomical entity;[P]localization;[F]binding;transporter activity;	cellular_component;molecular_function;biological_process
110095826	[P]GO:0019222//regulation of metabolic process;GO:0090304//nucleic acid metabolic process;GO:0043170//macromolecule metabolic process;GO:0035194//post-transcriptional gene silencing by RNA;GO:0065007//biological regulation;GO:0016070//RNA metabolic process;GO:0010467//gene expression;GO:0016441//posttranscriptional gene silencing;GO:0031050//dsRNA processing;GO:0071704//organic substance metaboli…	[C]intracellular;cellular anatomical entity;[P]cellular process;biological regulation;metabolic process;[F]catalytic activity;	cellular_component;biological_process;molecular_function
110095827	[P]GO:0008152//metabolic process;GO:0044237//cellular metabolic process;GO:0009987//cellular process;[F]GO:0003824//catalytic activity;GO:0016853//isomerase activity;	[P]metabolic process;cellular process;[F]catalytic activity;	biological_process;molecular_function
110095828	[P]GO:0008152//metabolic process;GO:0032259//methylation;[F]GO:0003824//catalytic activity;GO:0016740//transferase activity;GO:0008168//methyltransferase activity;GO:0016741//transferase activity, transferring one-carbon groups;	[P]metabolic process;[F]catalytic activity;	molecular_function;biological_process
110095837	[F]GO:0005488//binding;GO:0046983//protein dimerization activity;GO:0005515//protein binding;	[F]binding;	molecular_function
110095883
110095889	[C]GO:0016020//membrane;GO:0110165//cellular anatomical entity;GO:0031224//intrinsic component of membrane;GO:0016021//integral component of membrane;[F]GO:0004252//serine-type endopeptidase activity;GO:0016787//hydrolase activity;GO:0017171//serine hydrolase activity;GO:0008236//serine-type peptidase activity;GO:0070011//peptidase activity, acting on L-amino acid peptides;GO:0008233//peptidase a…	[C]cellular anatomical entity;[F]catalytic activity;	cellular_component;molecular_function
110095903	[P]GO:0051252//regulation of RNA metabolic process;GO:2001141//regulation of RNA biosynthetic process;GO:0080090//regulation of primary metabolic process;GO:0050789//regulation of biological process;GO:0051171//regulation of nitrogen compound metabolic process;GO:0019219//regulation of nucleobase-containing compound metabolic process;GO:0006355//regulation of transcription, DNA-templated;GO:00192…	[C]cellular anatomical entity;[P]biological regulation;[F]transcription regulator activity;catalytic activity;binding;	cellular_component;molecular_function;biological_process
110095904	[P]GO:0006505//GPI anchor metabolic process;GO:0042157//lipoprotein metabolic process;GO:1901137//carbohydrate derivative biosynthetic process;GO:0046486//glycerolipid metabolic process;GO:1901564//organonitrogen compound metabolic process;GO:1903509//liposaccharide metabolic process;GO:0044260//cellular macromolecule metabolic process;GO:0042158//lipoprotein biosynthetic process;GO:0019538//prot…	[C]cellular anatomical entity;[P]cellular process;metabolic process;[F]catalytic activity;	biological_process;cellular_component;molecular_function
110095906	[P]GO:0044257//cellular protein catabolic process;GO:0009057//macromolecule catabolic process;GO:0009987//cellular process;GO:1901564//organonitrogen compound metabolic process;GO:0006508//proteolysis;GO:0030163//protein catabolic process;GO:0044248//cellular catabolic process;GO:0036211//protein modification process;GO:0043412//macromolecule modification;GO:0044267//cellular protein metabolic pr…	[C]cellular anatomical entity;[P]cellular process;metabolic process;[F]catalytic activity;	biological_process;molecular_function;cellular_component
110095922	[C]GO:0031224//intrinsic component of membrane;GO:0016021//integral component of membrane;GO:0110165//cellular anatomical entity;GO:0016020//membrane;[F]GO:0032553//ribonucleotide binding;GO:1901363//heterocyclic compound binding;GO:0004693//cyclin-dependent protein serine/threonine kinase activity;GO:0097367//carbohydrate derivative binding;GO:0004674//protein serine/threonine kinase activity;GO…	[C]cellular anatomical entity;[F]catalytic activity;binding;	molecular_function;cellular_component
110095923
110095937	[P]GO:0006810//transport;GO:0015833//peptide transport;GO:0071702//organic substance transport;GO:0009987//cellular process;GO:0042886//amide transport;GO:0070727//cellular macromolecule localization;GO:0008104//protein localization;GO:0051234//establishment of localization;GO:0046907//intracellular transport;GO:0034613//cellular protein localization;GO:0051649//establishment of localization in c…	[C]cellular anatomical entity;intracellular;protein-containing complex;[P]localization;cellular process;[F]binding;	molecular_function;biological_process;cellular_component
110095939	[C]GO:0016021//integral component of membrane;GO:0031224//intrinsic component of membrane;GO:0016020//membrane;GO:0110165//cellular anatomical entity;[F]GO:0032977//membrane insertase activity;GO:0140104//molecular carrier activity;	[C]cellular anatomical entity;[F]molecular carrier activity;	cellular_component;molecular_function
110095940	[P]GO:0098542//defense response to other organism;GO:0019752//carboxylic acid metabolic process;GO:0006418//tRNA aminoacylation for protein translation;GO:0042742//defense response to bacterium;GO:0043043//peptide biosynthetic process;GO:0043038//amino acid activation;GO:0009620//response to fungus;GO:0043039//tRNA aminoacylation;GO:0010467//gene expression;GO:1901360//organic cyclic compound met…	[C]intracellular;cellular anatomical entity;[P]response to stimulus;interspecies interaction between organisms;cellular process;metabolic process;[F]binding;catalytic activity;	molecular_function;cellular_component;biological_process
110095941	[F]GO:0001882//nucleoside binding;GO:0043168//anion binding;GO:0005525//GTP binding;GO:0043167//ion binding;GO:0032561//guanyl ribonucleotide binding;GO:0001883//purine nucleoside binding;GO:0097367//carbohydrate derivative binding;GO:0032549//ribonucleoside binding;GO:1901265//nucleoside phosphate binding;GO:0005488//binding;GO:1901363//heterocyclic compound binding;GO:0019001//guanyl nucleotide…	[F]binding;	molecular_function
110095948
110095952
110095954	[F]GO:0046872//metal ion binding;GO:0005488//binding;GO:0043167//ion binding;GO:0043169//cation binding;	[F]binding;	molecular_function
110095957	[P]GO:0071704//organic substance metabolic process;GO:0043161//proteasome-mediated ubiquitin-dependent protein catabolic process;GO:0043170//macromolecule metabolic process;GO:0044267//cellular protein metabolic process;GO:0019538//protein metabolic process;GO:0043412//macromolecule modification;GO:0019941//modification-dependent protein catabolic process;GO:1901575//organic substance catabolic p…	[C]protein-containing complex;intracellular;[P]metabolic process;cellular process;	biological_process;cellular_component
110095958	[P]GO:1901576//organic substance biosynthetic process;GO:0009260//ribonucleotide biosynthetic process;GO:1901360//organic cyclic compound metabolic process;GO:0006796//phosphate-containing compound metabolic process;GO:0019438//aromatic compound biosynthetic process;GO:0006725//cellular aromatic compound metabolic process;GO:0042727//flavin-containing compound biosynthetic process;GO:0042364//wat…	[C]cellular anatomical entity;[P]metabolic process;cellular process;[F]catalytic activity;	molecular_function;biological_process;cellular_component
110095960	[P]GO:0071704//organic substance metabolic process;GO:0043412//macromolecule modification;GO:0019538//protein metabolic process;GO:0044267//cellular protein metabolic process;GO:0006464//cellular protein modification process;GO:0006468//protein phosphorylation;GO:0006807//nitrogen compound metabolic process;GO:0044260//cellular macromolecule metabolic process;GO:0044237//cellular metabolic proces…	[C]cellular anatomical entity;intracellular;[P]metabolic process;cellular process;[F]binding;catalytic activity;	molecular_function;cellular_component;biological_process
110095997
110096011
110096022
110096030	[C]GO:0005737//cytoplasm;GO:0005622//intracellular;GO:0110165//cellular anatomical entity;[F]GO:0030234//enzyme regulator activity;GO:0098772//molecular function regulator;GO:0043169//cation binding;GO:0060589//nucleoside-triphosphatase regulator activity;GO:0046872//metal ion binding;GO:0005488//binding;GO:0008047//enzyme activator activity;GO:0043167//ion binding;GO:0005096//GTPase activator ac…	[C]intracellular;cellular anatomical entity;[F]binding;molecular function regulator;	cellular_component;molecular_function
110096043	[P]GO:0043413//macromolecule glycosylation;GO:1901564//organonitrogen compound metabolic process;GO:0006464//cellular protein modification process;GO:0009059//macromolecule biosynthetic process;GO:0019538//protein metabolic process;GO:0008152//metabolic process;GO:0009100//glycoprotein metabolic process;GO:0006486//protein glycosylation;GO:0043412//macromolecule modification;GO:0044237//cellular …	[C]intracellular;cellular anatomical entity;[P]cellular process;metabolic process;[F]catalytic activity;	cellular_component;biological_process;molecular_function
110096072
110096092	[C]GO:0031224//intrinsic component of membrane;GO:0110165//cellular anatomical entity;GO:0016021//integral component of membrane;GO:0016020//membrane;	[C]cellular anatomical entity;	cellular_component
110096097	[P]GO:0005975//carbohydrate metabolic process;GO:0008152//metabolic process;GO:0044238//primary metabolic process;GO:0071704//organic substance metabolic process;[C]GO:0110165//cellular anatomical entity;GO:0016021//integral component of membrane;GO:0031224//intrinsic component of membrane;GO:0016020//membrane;[F]GO:0003824//catalytic activity;GO:0004564//beta-fructofuranosidase activity;GO:00159…	[C]cellular anatomical entity;[P]metabolic process;[F]catalytic activity;	molecular_function;biological_process;cellular_component
110096109
110096112	[P]GO:0006796//phosphate-containing compound metabolic process;GO:0044281//small molecule metabolic process;GO:1901135//carbohydrate derivative metabolic process;GO:0071704//organic substance metabolic process;GO:0044237//cellular metabolic process;GO:0019318//hexose metabolic process;GO:0005975//carbohydrate metabolic process;GO:0006003//fructose 2,6-bisphosphate metabolic process;GO:0044238//pr…	[P]metabolic process;cellular process;[F]catalytic activity;binding;	molecular_function;biological_process
110096119	[P]GO:0044238//primary metabolic process;GO:0006629//lipid metabolic process;GO:0008152//metabolic process;GO:0071704//organic substance metabolic process;[C]GO:0110165//cellular anatomical entity;GO:0016021//integral component of membrane;GO:0031224//intrinsic component of membrane;GO:0016020//membrane;[F]GO:0003824//catalytic activity;GO:0046027//phospholipid:diacylglycerol acyltransferase acti…	[C]cellular anatomical entity;[P]metabolic process;[F]catalytic activity;	cellular_component;biological_process;molecular_function
110096129	[C]GO:0012505//endomembrane system;GO:0005783//endoplasmic reticulum;GO:0005622//intracellular;GO:0043229//intracellular organelle;GO:0043226//organelle;GO:0043227//membrane-bounded organelle;GO:0043231//intracellular membrane-bounded organelle;GO:0005737//cytoplasm;GO:0110165//cellular anatomical entity;[F]GO:0098772//molecular function regulator;GO:0060589//nucleoside-triphosphatase regulator a…	[C]cellular anatomical entity;intracellular;[F]binding;molecular function regulator;	molecular_function;cellular_component
110096133	[F]GO:0030619//U1 snRNA binding;GO:0005488//binding;GO:0003723//RNA binding;GO:0017069//snRNA binding;GO:0097159//organic cyclic compound binding;GO:0003676//nucleic acid binding;GO:1901363//heterocyclic compound binding;	[F]binding;	molecular_function
110096139	[C]GO:0043232//intracellular non-membrane-bounded organelle;GO:0031981//nuclear lumen;GO:0043226//organelle;GO:0043229//intracellular organelle;GO:0110165//cellular anatomical entity;GO:0043233//organelle lumen;GO:0005730//nucleolus;GO:0005622//intracellular;GO:0043231//intracellular membrane-bounded organelle;GO:0005634//nucleus;GO:0043227//membrane-bounded organelle;GO:0043228//non-membrane-bou…	[C]cellular anatomical entity;intracellular;[F]binding;catalytic activity;	molecular_function;cellular_component
110096152	[C]GO:0016021//integral component of membrane;GO:0031224//intrinsic component of membrane;GO:0016020//membrane;GO:0110165//cellular anatomical entity;[F]GO:0035639//purine ribonucleoside triphosphate binding;GO:0000166//nucleotide binding;GO:0017076//purine nucleotide binding;GO:0043168//anion binding;GO:1901265//nucleoside phosphate binding;GO:0004672//protein kinase activity;GO:1901363//heteroc…	[C]cellular anatomical entity;[F]binding;catalytic activity;	molecular_function;cellular_component
110096166	[C]GO:0031224//intrinsic component of membrane;GO:0016020//membrane;GO:0016021//integral component of membrane;GO:0110165//cellular anatomical entity;	[C]cellular anatomical entity;	cellular_component
110096180	[P]GO:0008152//metabolic process;GO:0044281//small molecule metabolic process;GO:0006004//fucose metabolic process;GO:0071704//organic substance metabolic process;GO:0005996//monosaccharide metabolic process;GO:0044238//primary metabolic process;GO:0019318//hexose metabolic process;GO:0005975//carbohydrate metabolic process;[C]GO:0043231//intracellular membrane-bounded organelle;GO:0110165//cellu…	[C]cellular anatomical entity;intracellular;[P]metabolic process;[F]catalytic activity;	molecular_function;biological_process;cellular_component
110096187
110096189	[P]GO:0043170//macromolecule metabolic process;GO:0034470//ncRNA processing;GO:0006396//RNA processing;GO:0044085//cellular component biogenesis;GO:0016070//RNA metabolic process;GO:1901360//organic cyclic compound metabolic process;GO:0090501//RNA phosphodiester bond hydrolysis;GO:0000469//cleavage involved in rRNA processing;GO:0000478//endonucleolytic cleavage involved in rRNA processing;GO:00…	[C]cellular anatomical entity;intracellular;[P]metabolic process;cellular process;[F]binding;catalytic activity;	cellular_component;biological_process;molecular_function
110096197	[C]GO:0110165//cellular anatomical entity;GO:0016020//membrane;GO:0016021//integral component of membrane;GO:0031224//intrinsic component of membrane;[F]GO:0015075//ion transmembrane transporter activity;GO:0005215//transporter activity;GO:0008324//cation transmembrane transporter activity;GO:0046915//transition metal ion transmembrane transporter activity;GO:0015318//inorganic molecular entity t…	[C]cellular anatomical entity;[F]transporter activity;	molecular_function;cellular_component
110096201	[C]GO:0016021//integral component of membrane;GO:0016020//membrane;GO:0031224//intrinsic component of membrane;GO:0110165//cellular anatomical entity;	[C]cellular anatomical entity;	cellular_component
110096216	[F]GO:0016787//hydrolase activity;GO:0016788//hydrolase activity, acting on ester bonds;GO:0004518//nuclease activity;GO:0003824//catalytic activity;	[F]catalytic activity;	molecular_function
110096268	[C]GO:0110165//cellular anatomical entity;GO:0016021//integral component of membrane;GO:0016020//membrane;GO:0031224//intrinsic component of membrane;[F]GO:0005515//protein binding;GO:0046983//protein dimerization activity;GO:0005488//binding;	[C]cellular anatomical entity;[F]binding;	molecular_function;cellular_component
110096269	[F]GO:0046983//protein dimerization activity;GO:0005515//protein binding;GO:0005488//binding;	[F]binding;	molecular_function
110096320
110096341	[C]GO:0016021//integral component of membrane;GO:0110165//cellular anatomical entity;GO:0031224//intrinsic component of membrane;GO:0016020//membrane;	[C]cellular anatomical entity;	cellular_component
110096342	[P]GO:1901564//organonitrogen compound metabolic process;GO:0008152//metabolic process;GO:0019538//protein metabolic process;GO:0044260//cellular macromolecule metabolic process;GO:0044271//cellular nitrogen compound biosynthetic process;GO:0006418//tRNA aminoacylation for protein translation;GO:0009059//macromolecule biosynthetic process;GO:0034641//cellular nitrogen compound metabolic process;G…	[C]intracellular;cellular anatomical entity;[P]metabolic process;cellular process;[F]catalytic activity;binding;	biological_process;cellular_component;molecular_function
110096347	[P]GO:0050789//regulation of biological process;GO:0051716//cellular response to stimulus;GO:0007166//cell surface receptor signaling pathway;GO:0023052//signaling;GO:0065007//biological regulation;GO:0050896//response to stimulus;GO:0009987//cellular process;GO:0007165//signal transduction;GO:0050794//regulation of cellular process;GO:0007154//cell communication;[C]GO:0005622//intracellular;GO:0…	[C]intracellular;cellular anatomical entity;[P]signaling;biological regulation;response to stimulus;cellular process;[F]catalytic activity;	molecular_function;cellular_component;biological_process
110096354	[C]GO:0005681//spliceosomal complex;GO:0043226//organelle;GO:0005684//U2-type spliceosomal complex;GO:0071014//post-mRNA release spliceosomal complex;GO:0005622//intracellular;GO:0043229//intracellular organelle;GO:0110165//cellular anatomical entity;GO:0032991//protein-containing complex;GO:1990904//ribonucleoprotein complex;GO:0043231//intracellular membrane-bounded organelle;GO:0005634//nucleu…	[C]cellular anatomical entity;intracellular;protein-containing complex;	cellular_component
110096365	[C]GO:0016021//integral component of membrane;GO:0110165//cellular anatomical entity;GO:0016020//membrane;GO:0031224//intrinsic component of membrane;[F]GO:0022804//active transmembrane transporter activity;GO:0005215//transporter activity;GO:0015297//antiporter activity;GO:0042910//xenobiotic transmembrane transporter activity;GO:0022857//transmembrane transporter activity;GO:0015291//secondary …	[C]cellular anatomical entity;[F]transporter activity;	cellular_component;molecular_function
110096378	[F]GO:0036094//small molecule binding;GO:0003824//catalytic activity;GO:0097159//organic cyclic compound binding;GO:0043167//ion binding;GO:0097367//carbohydrate derivative binding;GO:0000166//nucleotide binding;GO:0005488//binding;GO:0043168//anion binding;GO:0010181//FMN binding;GO:1901363//heterocyclic compound binding;GO:1901265//nucleoside phosphate binding;GO:0016491//oxidoreductase activit…	[F]catalytic activity;binding;	molecular_function
110096383	[P]GO:0051171//regulation of nitrogen compound metabolic process;GO:0031326//regulation of cellular biosynthetic process;GO:0051252//regulation of RNA metabolic process;GO:0050789//regulation of biological process;GO:0019222//regulation of metabolic process;GO:0050794//regulation of cellular process;GO:0010468//regulation of gene expression;GO:0006355//regulation of transcription, DNA-templated;G…	[C]protein-containing complex;intracellular;cellular anatomical entity;[P]biological regulation;[F]transcription regulator activity;	cellular_component;molecular_function;biological_process
110096385
110096388	[C]GO:0016021//integral component of membrane;GO:0016020//membrane;GO:0031224//intrinsic component of membrane;GO:0110165//cellular anatomical entity;[F]GO:0043167//ion binding;GO:0003824//catalytic activity;GO:0016772//transferase activity, transferring phosphorus-containing groups;GO:0005488//binding;GO:0140096//catalytic activity, acting on a protein;GO:0032553//ribonucleotide binding;GO:00360…	[C]cellular anatomical entity;[F]catalytic activity;binding;	cellular_component;molecular_function
110096390	[P]GO:0019752//carboxylic acid metabolic process;GO:0055086//nucleobase-containing small molecule metabolic process;GO:0016310//phosphorylation;GO:0046939//nucleotide phosphorylation;GO:0072521//purine-containing compound metabolic process;GO:0009150//purine ribonucleotide metabolic process;GO:1901135//carbohydrate derivative metabolic process;GO:0009185//ribonucleoside diphosphate metabolic proc…	[C]cellular anatomical entity;intracellular;[P]cellular process;metabolic process;[F]catalytic activity;binding;	molecular_function;cellular_component;biological_process
110096391	[P]GO:1901575//organic substance catabolic process;GO:0044257//cellular protein catabolic process;GO:0044248//cellular catabolic process;GO:0009056//catabolic process;GO:0044260//cellular macromolecule metabolic process;GO:0008152//metabolic process;GO:0009057//macromolecule catabolic process;GO:0006511//ubiquitin-dependent protein catabolic process;GO:0044267//cellular protein metabolic process;…	[C]cellular anatomical entity;[P]metabolic process;cellular process;[F]catalytic activity;	molecular_function;cellular_component;biological_process
110096392
110096394	[F]GO:0003676//nucleic acid binding;GO:0097159//organic cyclic compound binding;GO:1901363//heterocyclic compound binding;GO:0005488//binding;GO:0003723//RNA binding;	[F]binding;	molecular_function
110096395	[P]GO:0006974//cellular response to DNA damage stimulus;GO:0006725//cellular aromatic compound metabolic process;GO:0009987//cellular process;GO:0008152//metabolic process;GO:0071704//organic substance metabolic process;GO:0034641//cellular nitrogen compound metabolic process;GO:0046483//heterocycle metabolic process;GO:0044238//primary metabolic process;GO:0006259//DNA metabolic process;GO:00068…	[P]metabolic process;response to stimulus;cellular process;[F]binding;catalytic activity;	molecular_function;biological_process
110096400
110096438
110096446	[F]GO:0046872//metal ion binding;GO:0043167//ion binding;GO:0005488//binding;GO:0003993//acid phosphatase activity;GO:0042578//phosphoric ester hydrolase activity;GO:0016788//hydrolase activity, acting on ester bonds;GO:0016787//hydrolase activity;GO:0003824//catalytic activity;GO:0043169//cation binding;GO:0016791//phosphatase activity;	[F]catalytic activity;binding;	molecular_function
110096474
110096499	[P]GO:0045048//protein insertion into ER membrane;GO:0071840//cellular component organization or biogenesis;GO:0051179//localization;GO:0090150//establishment of protein localization to membrane;GO:0010256//endomembrane system organization;GO:0006996//organelle organization;GO:0051205//protein insertion into membrane;GO:0008104//protein localization;GO:0033036//macromolecule localization;GO:00333…	[C]intracellular;protein-containing complex;cellular anatomical entity;[P]cellular process;localization;	biological_process;cellular_component
110096510	[P]GO:0043170//macromolecule metabolic process;GO:0006284//base-excision repair;GO:1901360//organic cyclic compound metabolic process;GO:0006725//cellular aromatic compound metabolic process;GO:0051716//cellular response to stimulus;GO:0090304//nucleic acid metabolic process;GO:0044238//primary metabolic process;GO:0006281//DNA repair;GO:0008152//metabolic process;GO:0006259//DNA metabolic proces…	[P]metabolic process;cellular process;response to stimulus;[F]catalytic activity;	biological_process;molecular_function
110096512	[F]GO:0016853//isomerase activity;GO:0003824//catalytic activity;GO:0003755//peptidyl-prolyl cis-trans isomerase activity;GO:0016859//cis-trans isomerase activity;GO:0140096//catalytic activity, acting on a protein;	[F]catalytic activity;	molecular_function
110096513	[C]GO:0031224//intrinsic component of membrane;GO:0110165//cellular anatomical entity;GO:0016020//membrane;GO:0016021//integral component of membrane;[F]GO:0019205//nucleobase-containing compound kinase activity;GO:0019206//nucleoside kinase activity;GO:0004849//uridine kinase activity;GO:1901363//heterocyclic compound binding;GO:0000166//nucleotide binding;GO:0017076//purine nucleotide binding;G…	[C]cellular anatomical entity;[F]catalytic activity;binding;	molecular_function;cellular_component
110096524	[F]GO:0043167//ion binding;GO:0005488//binding;GO:0046872//metal ion binding;GO:0043169//cation binding;	[F]binding;	molecular_function
110096544	[P]GO:0008104//protein localization;GO:0009987//cellular process;GO:0051641//cellular localization;GO:0034613//cellular protein localization;GO:0051234//establishment of localization;GO:0033036//macromolecule localization;GO:0006810//transport;GO:0071702//organic substance transport;GO:0006886//intracellular protein transport;GO:0071705//nitrogen compound transport;GO:0015031//protein transport;G…	[C]intracellular;cellular anatomical entity;[P]localization;cellular process;[F]binding;	biological_process;molecular_function;cellular_component
110096564	[C]GO:0016020//membrane;GO:0016021//integral component of membrane;GO:0031224//intrinsic component of membrane;GO:0110165//cellular anatomical entity;	[C]cellular anatomical entity;	cellular_component
110096607	[P]GO:0022900//electron transport chain;GO:0006091//generation of precursor metabolites and energy;GO:0008152//metabolic process;GO:0009987//cellular process;GO:0055114//oxidation-reduction process;GO:0044237//cellular metabolic process;[F]GO:0003954//NADH dehydrogenase activity;GO:0016651//oxidoreductase activity, acting on NAD(P)H;GO:0003824//catalytic activity;GO:0016491//oxidoreductase activi…	[P]metabolic process;cellular process;[F]catalytic activity;	biological_process;molecular_function
110096632	[F]GO:0046872//metal ion binding;GO:0016673//oxidoreductase activity, acting on a sulfur group of donors, iron-sulfur protein as acceptor;GO:0051540//metal cluster binding;GO:0051539//4 iron, 4 sulfur cluster binding;GO:0005488//binding;GO:0016730//oxidoreductase activity, acting on iron-sulfur proteins as donors;GO:0003824//catalytic activity;GO:0043167//ion binding;GO:0051536//iron-sulfur clust…	[F]catalytic activity;binding;	molecular_function
110096659
110096662
110096669
110096683	[C]GO:0016021//integral component of membrane;GO:0110165//cellular anatomical entity;GO:0016020//membrane;GO:0031224//intrinsic component of membrane;[F]GO:0016787//hydrolase activity;GO:0003824//catalytic activity;	[C]cellular anatomical entity;[F]catalytic activity;	cellular_component;molecular_function
110096725	[C]GO:0031224//intrinsic component of membrane;GO:0110165//cellular anatomical entity;GO:0016021//integral component of membrane;GO:0016020//membrane;[F]GO:0005488//binding;GO:0046872//metal ion binding;GO:0005507//copper ion binding;GO:0016491//oxidoreductase activity;GO:0043167//ion binding;GO:0043169//cation binding;GO:0003824//catalytic activity;GO:0046914//transition metal ion binding;	[C]cellular anatomical entity;[F]binding;catalytic activity;	molecular_function;cellular_component
110096750
110096760	[C]GO:0043229//intracellular organelle;GO:0110165//cellular anatomical entity;GO:0043231//intracellular membrane-bounded organelle;GO:0043227//membrane-bounded organelle;GO:0005634//nucleus;GO:0005622//intracellular;GO:0043226//organelle;[F]GO:0003723//RNA binding;GO:0003676//nucleic acid binding;GO:1901363//heterocyclic compound binding;GO:0005488//binding;GO:0097159//organic cyclic compound bin…	[C]cellular anatomical entity;intracellular;[F]binding;	cellular_component;molecular_function
110096776	[P]GO:0051716//cellular response to stimulus;GO:0050896//response to stimulus;GO:0023052//signaling;GO:0007154//cell communication;GO:0065007//biological regulation;GO:0050794//regulation of cellular process;GO:0009987//cellular process;GO:0007165//signal transduction;GO:0050789//regulation of biological process;	[P]signaling;cellular process;response to stimulus;biological regulation;	biological_process
110096803	[F]GO:1901363//heterocyclic compound binding;GO:0097159//organic cyclic compound binding;GO:0003723//RNA binding;GO:0003676//nucleic acid binding;GO:0005488//binding;	[F]binding;	molecular_function
110096815	[P]GO:0006595//polyamine metabolic process;GO:1901564//organonitrogen compound metabolic process;GO:1901566//organonitrogen compound biosynthetic process;GO:1901576//organic substance biosynthetic process;GO:0006807//nitrogen compound metabolic process;GO:0008152//metabolic process;GO:0009058//biosynthetic process;GO:0009987//cellular process;GO:0044106//cellular amine metabolic process;GO:000657…	[P]metabolic process;cellular process;[F]catalytic activity;	molecular_function;biological_process
110096817	[P]GO:1901566//organonitrogen compound biosynthetic process;GO:0009987//cellular process;GO:0009058//biosynthetic process;GO:0044283//small molecule biosynthetic process;GO:0071704//organic substance metabolic process;GO:0044281//small molecule metabolic process;GO:0006563//L-serine metabolic process;GO:1901564//organonitrogen compound metabolic process;GO:0044238//primary metabolic process;GO:00…	[C]intracellular;cellular anatomical entity;[P]metabolic process;cellular process;[F]catalytic activity;binding;	molecular_function;cellular_component;biological_process
110096830	[F]GO:0003824//catalytic activity;GO:0016775//phosphotransferase activity, nitrogenous group as acceptor;GO:0004672//protein kinase activity;GO:0016740//transferase activity;GO:0140299//small molecule sensor activity;GO:0000155//phosphorelay sensor kinase activity;GO:0016772//transferase activity, transferring phosphorus-containing groups;GO:0004673//protein histidine kinase activity;GO:0140096//…	[F]catalytic activity;small molecule sensor activity;	molecular_function
110096834	[P]GO:0019318//hexose metabolic process;GO:0044281//small molecule metabolic process;GO:0005996//monosaccharide metabolic process;GO:0005975//carbohydrate metabolic process;GO:0006012//galactose metabolic process;GO:0071704//organic substance metabolic process;GO:0044238//primary metabolic process;GO:0008152//metabolic process;[C]GO:0016020//membrane;GO:0016021//integral component of membrane;GO:…	[C]cellular anatomical entity;[P]metabolic process;[F]catalytic activity;	molecular_function;biological_process;cellular_component
110096853	[P]GO:0071985//multivesicular body sorting pathway;GO:0051179//localization;GO:0006810//transport;GO:0009987//cellular process;GO:0051234//establishment of localization;GO:0016192//vesicle-mediated transport;[C]GO:0043229//intracellular organelle;GO:0043227//membrane-bounded organelle;GO:0000814//ESCRT II complex;GO:0098805//whole membrane;GO:0005768//endosome;GO:0098588//bounding membrane of org…	[C]protein-containing complex;intracellular;cellular anatomical entity;[P]cellular process;localization;	cellular_component;biological_process
110096891
110096927	[F]GO:0016278//lysine N-methyltransferase activity;GO:0008168//methyltransferase activity;GO:0008170//N-methyltransferase activity;GO:0003824//catalytic activity;GO:0008276//protein methyltransferase activity;GO:0008757//S-adenosylmethionine-dependent methyltransferase activity;GO:0042054//histone methyltransferase activity;GO:0018024//histone-lysine N-methyltransferase activity;GO:0016279//prote…	[F]catalytic activity;	molecular_function
110096928	[C]GO:0043227//membrane-bounded organelle;GO:0110165//cellular anatomical entity;GO:0043229//intracellular organelle;GO:0005622//intracellular;GO:0043226//organelle;GO:0043231//intracellular membrane-bounded organelle;GO:0005634//nucleus;[F]GO:0003677//DNA binding;GO:0097159//organic cyclic compound binding;GO:1901363//heterocyclic compound binding;GO:0005488//binding;GO:0003676//nucleic acid bin…	[C]intracellular;cellular anatomical entity;[F]binding;	cellular_component;molecular_function
110096939
110096946	[P]GO:0051649//establishment of localization in cell;GO:0045184//establishment of protein localization;GO:0006611//protein export from nucleus;GO:0051179//localization;GO:0071705//nitrogen compound transport;GO:0006810//transport;GO:0006913//nucleocytoplasmic transport;GO:0051641//cellular localization;GO:0051168//nuclear export;GO:0070727//cellular macromolecule localization;GO:0009987//cellular…	[C]intracellular;protein-containing complex;cellular anatomical entity;[P]cellular process;localization;[F]transporter activity;	biological_process;molecular_function;cellular_component
110096987	[P]GO:0042886//amide transport;GO:0045184//establishment of protein localization;GO:0051179//localization;GO:0071705//nitrogen compound transport;GO:0006810//transport;GO:0015031//protein transport;GO:0016192//vesicle-mediated transport;GO:0009987//cellular process;GO:0051234//establishment of localization;GO:0015833//peptide transport;GO:0071702//organic substance transport;GO:0033036//macromole…	[C]cellular anatomical entity;[P]cellular process;localization;	cellular_component;biological_process
110096989	[F]GO:0032553//ribonucleotide binding;GO:1901265//nucleoside phosphate binding;GO:0016628//oxidoreductase activity, acting on the CH-CH group of donors, NAD or NADP as acceptor;GO:1901363//heterocyclic compound binding;GO:0016629//12-oxophytodienoate reductase activity;GO:0016491//oxidoreductase activity;GO:0005488//binding;GO:0043168//anion binding;GO:0097159//organic cyclic compound binding;GO:…	[F]catalytic activity;binding;	molecular_function
110096997
110096998	[P]GO:0019222//regulation of metabolic process;GO:0050794//regulation of cellular process;GO:0006355//regulation of transcription, DNA-templated;GO:0065007//biological regulation;GO:1903506//regulation of nucleic acid-templated transcription;GO:0010468//regulation of gene expression;GO:0031323//regulation of cellular metabolic process;GO:0009889//regulation of biosynthetic process;GO:0051171//reg…	[P]biological regulation;[F]binding;	molecular_function;biological_process
110097002	[P]GO:0006396//RNA processing;GO:0071704//organic substance metabolic process;GO:0016070//RNA metabolic process;GO:0000375//RNA splicing, via transesterification reactions;GO:0046483//heterocycle metabolic process;GO:0006725//cellular aromatic compound metabolic process;GO:0010467//gene expression;GO:0016071//mRNA metabolic process;GO:0034641//cellular nitrogen compound metabolic process;GO:00003…	[C]cellular anatomical entity;protein-containing complex;intracellular;[P]metabolic process;cellular process;[F]binding;	biological_process;cellular_component;molecular_function
110097003
110097006	[C]GO:0043227//membrane-bounded organelle;GO:0110165//cellular anatomical entity;GO:0005622//intracellular;GO:0043226//organelle;GO:0043231//intracellular membrane-bounded organelle;GO:0043229//intracellular organelle;GO:0005737//cytoplasm;GO:0005739//mitochondrion;	[C]cellular anatomical entity;intracellular;	cellular_component
110097011	[C]GO:0043226//organelle;GO:0005634//nucleus;GO:0043227//membrane-bounded organelle;GO:0043229//intracellular organelle;GO:0043231//intracellular membrane-bounded organelle;GO:0005622//intracellular;GO:0110165//cellular anatomical entity;[F]GO:0003677//DNA binding;GO:1901363//heterocyclic compound binding;GO:0003676//nucleic acid binding;GO:0005488//binding;GO:0097159//organic cyclic compound bin…	[C]intracellular;cellular anatomical entity;[F]binding;	molecular_function;cellular_component
110097029	[P]GO:0006721//terpenoid metabolic process;GO:1902644//tertiary alcohol metabolic process;GO:1901615//organic hydroxy compound metabolic process;GO:0006629//lipid metabolic process;GO:0044281//small molecule metabolic process;GO:0006082//organic acid metabolic process;GO:0008152//metabolic process;GO:0046394//carboxylic acid biosynthetic process;GO:0016106//sesquiterpenoid biosynthetic process;GO…	[C]cellular anatomical entity;intracellular;[P]metabolic process;cellular process;[F]binding;catalytic activity;	cellular_component;biological_process;molecular_function
110097040	[P]GO:0044260//cellular macromolecule metabolic process;GO:0008152//metabolic process;GO:0034641//cellular nitrogen compound metabolic process;GO:0009987//cellular process;GO:0043603//cellular amide metabolic process;GO:0009059//macromolecule biosynthetic process;GO:1901564//organonitrogen compound metabolic process;GO:0006807//nitrogen compound metabolic process;GO:0006518//peptide metabolic pro…	[C]cellular anatomical entity;intracellular;[P]cellular process;metabolic process;[F]structural molecule activity;	molecular_function;cellular_component;biological_process
110097050
110097052
110097065
110097066	[P]GO:0009987//cellular process;GO:0044265//cellular macromolecule catabolic process;GO:0009056//catabolic process;GO:1901565//organonitrogen compound catabolic process;GO:0044267//cellular protein metabolic process;GO:0043170//macromolecule metabolic process;GO:0006508//proteolysis;GO:0071704//organic substance metabolic process;GO:0044238//primary metabolic process;GO:0006511//ubiquitin-depende…	[C]intracellular;cellular anatomical entity;[P]multicellular organismal process;metabolic process;cellular process;developmental process;[F]catalytic activity;binding;	biological_process;molecular_function;cellular_component
110097069	[F]GO:0005515//protein binding;GO:0046983//protein dimerization activity;GO:0005488//binding;	[F]binding;	molecular_function
110097078
110097080	[C]GO:0016020//membrane;GO:0031224//intrinsic component of membrane;GO:0016021//integral component of membrane;GO:0110165//cellular anatomical entity;	[C]cellular anatomical entity;	cellular_component
110097086	[C]GO:0110165//cellular anatomical entity;GO:0031224//intrinsic component of membrane;GO:0016020//membrane;GO:0016021//integral component of membrane;	[C]cellular anatomical entity;	cellular_component
110097088	[P]GO:0018193//peptidyl-amino acid modification;GO:0071704//organic substance metabolic process;GO:0008104//protein localization;GO:0071702//organic substance transport;GO:0033036//macromolecule localization;GO:0018230//peptidyl-L-cysteine S-palmitoylation;GO:0009059//macromolecule biosynthetic process;GO:0006886//intracellular protein transport;GO:0006612//protein targeting to membrane;GO:003621…	[C]intracellular;cellular anatomical entity;[P]localization;cellular process;metabolic process;[F]catalytic activity;	molecular_function;biological_process;cellular_component
110097097	[P]GO:0046483//heterocycle metabolic process;GO:0008152//metabolic process;GO:0006418//tRNA aminoacylation for protein translation;GO:0019538//protein metabolic process;GO:0043604//amide biosynthetic process;GO:0034660//ncRNA metabolic process;GO:0006725//cellular aromatic compound metabolic process;GO:0043603//cellular amide metabolic process;GO:0010467//gene expression;GO:0034645//cellular macr…	[C]intracellular;cellular anatomical entity;[P]metabolic process;cellular process;[F]catalytic activity;binding;	biological_process;cellular_component;molecular_function
110097099
110097106	[P]GO:0008152//metabolic process;GO:0071704//organic substance metabolic process;GO:0043170//macromolecule metabolic process;GO:0019538//protein metabolic process;GO:0044238//primary metabolic process;GO:1901564//organonitrogen compound metabolic process;GO:0006807//nitrogen compound metabolic process;[F]GO:0032555//purine ribonucleotide binding;GO:0097159//organic cyclic compound binding;GO:0032…	[P]metabolic process;[F]binding;	biological_process;molecular_function
110097111	[P]GO:0044238//primary metabolic process;GO:0009987//cellular process;GO:0006457//protein folding;GO:1901575//organic substance catabolic process;GO:0043170//macromolecule metabolic process;GO:0006807//nitrogen compound metabolic process;GO:0009057//macromolecule catabolic process;GO:0009056//catabolic process;GO:0006508//proteolysis;GO:1901564//organonitrogen compound metabolic process;GO:007170…	[C]intracellular;cellular anatomical entity;[P]metabolic process;cellular process;[F]catalytic activity;binding;	cellular_component;biological_process;molecular_function
110097146	[P]GO:0044271//cellular nitrogen compound biosynthetic process;GO:0034641//cellular nitrogen compound metabolic process;GO:0009058//biosynthetic process;GO:0008152//metabolic process;GO:0019538//protein metabolic process;GO:0044260//cellular macromolecule metabolic process;GO:0043170//macromolecule metabolic process;GO:1901564//organonitrogen compound metabolic process;GO:0009059//macromolecule b…	[C]protein-containing complex;cellular anatomical entity;intracellular;[P]metabolic process;cellular process;[F]structural molecule activity;binding;	biological_process;cellular_component;molecular_function
110097156	[P]GO:0071704//organic substance metabolic process;GO:0009057//macromolecule catabolic process;GO:0043170//macromolecule metabolic process;GO:0044238//primary metabolic process;GO:1901575//organic substance catabolic process;GO:0008152//metabolic process;GO:0005975//carbohydrate metabolic process;GO:0000272//polysaccharide catabolic process;GO:0016052//carbohydrate catabolic process;GO:0009056//c…	[P]metabolic process;[F]catalytic activity;binding;	biological_process;molecular_function
110097157	[P]GO:0050794//regulation of cellular process;GO:0035556//intracellular signal transduction;GO:0050896//response to stimulus;GO:0009987//cellular process;GO:0007165//signal transduction;GO:0065007//biological regulation;GO:0023052//signaling;GO:0000160//phosphorelay signal transduction system;GO:0051716//cellular response to stimulus;GO:0050789//regulation of biological process;GO:0007154//cell c…	[P]biological regulation;response to stimulus;signaling;cellular process;	biological_process
110097158	[P]GO:0009057//macromolecule catabolic process;GO:1901575//organic substance catabolic process;GO:0044260//cellular macromolecule metabolic process;GO:0044238//primary metabolic process;GO:0009056//catabolic process;GO:1901564//organonitrogen compound metabolic process;GO:0044248//cellular catabolic process;GO:0044265//cellular macromolecule catabolic process;GO:0008152//metabolic process;GO:0006…	[P]cellular process;metabolic process;[F]catalytic activity;	molecular_function;biological_process
110097169	[C]GO:0043231//intracellular membrane-bounded organelle;GO:0005622//intracellular;GO:0005634//nucleus;GO:0043226//organelle;GO:0110165//cellular anatomical entity;GO:0043229//intracellular organelle;GO:0043227//membrane-bounded organelle;	[C]cellular anatomical entity;intracellular;	cellular_component
110097186	[P]GO:0034660//ncRNA metabolic process;GO:0006400//tRNA modification;GO:0016070//RNA metabolic process;GO:0009987//cellular process;GO:0006725//cellular aromatic compound metabolic process;GO:0043412//macromolecule modification;GO:0006396//RNA processing;GO:0044238//primary metabolic process;GO:0034641//cellular nitrogen compound metabolic process;GO:0002097//tRNA wobble base modification;GO:0071…	[P]cellular process;metabolic process;[F]catalytic activity;	molecular_function;biological_process
110097187	[F]GO:0140096//catalytic activity, acting on a protein;GO:0016859//cis-trans isomerase activity;GO:0016853//isomerase activity;GO:0003824//catalytic activity;GO:0003755//peptidyl-prolyl cis-trans isomerase activity;	[F]catalytic activity;	molecular_function
110097190	[P]GO:0080090//regulation of primary metabolic process;GO:0050794//regulation of cellular process;GO:0010556//regulation of macromolecule biosynthetic process;GO:0006355//regulation of transcription, DNA-templated;GO:0051252//regulation of RNA metabolic process;GO:0019219//regulation of nucleobase-containing compound metabolic process;GO:0019222//regulation of metabolic process;GO:0050789//regula…	[C]cellular anatomical entity;intracellular;[P]biological regulation;[F]binding;	cellular_component;biological_process;molecular_function
110097192
110097193	[F]GO:0005488//binding;GO:0005515//protein binding;GO:0005516//calmodulin binding;	[F]binding;	molecular_function
110097207	[C]GO:0016021//integral component of membrane;GO:0031224//intrinsic component of membrane;GO:0110165//cellular anatomical entity;GO:0016020//membrane;[F]GO:0016740//transferase activity;GO:0003824//catalytic activity;GO:0016757//transferase activity, transferring glycosyl groups;	[C]cellular anatomical entity;[F]catalytic activity;	cellular_component;molecular_function
110097248	[C]GO:0016591//RNA polymerase II, holoenzyme;GO:0043231//intracellular membrane-bounded organelle;GO:0061695//transferase complex, transferring phosphorus-containing groups;GO:0030880//RNA polymerase complex;GO:0000428//DNA-directed RNA polymerase complex;GO:0005654//nucleoplasm;GO:0055029//nuclear DNA-directed RNA polymerase complex;GO:0005622//intracellular;GO:0070013//intracellular organelle l…	[C]protein-containing complex;intracellular;cellular anatomical entity;[F]catalytic activity;binding;	molecular_function;cellular_component
110097250	[C]GO:0110165//cellular anatomical entity;GO:0016021//integral component of membrane;GO:0031224//intrinsic component of membrane;GO:0016020//membrane;	[C]cellular anatomical entity;	cellular_component
110097256	[F]GO:0003682//chromatin binding;GO:0005488//binding;	[F]binding;	molecular_function
110097270	[P]GO:0009987//cellular process;GO:0006355//regulation of transcription, DNA-templated;GO:0019222//regulation of metabolic process;GO:0031326//regulation of cellular biosynthetic process;GO:0009889//regulation of biosynthetic process;GO:0031323//regulation of cellular metabolic process;GO:0050794//regulation of cellular process;GO:0080090//regulation of primary metabolic process;GO:0070887//cellu…	[C]cellular anatomical entity;intracellular;[P]response to stimulus;cellular process;signaling;biological regulation;[F]binding;	biological_process;cellular_component;molecular_function
110097277	[P]GO:1901360//organic cyclic compound metabolic process;GO:0071704//organic substance metabolic process;GO:0009987//cellular process;GO:0043631//RNA polyadenylation;GO:0006378//mRNA polyadenylation;GO:0031124//mRNA 3'-end processing;GO:0006397//mRNA processing;GO:0008152//metabolic process;GO:0006399//tRNA metabolic process;GO:0008033//tRNA processing;GO:0034470//ncRNA processing;GO:0044237//cel…	[C]protein-containing complex;cellular anatomical entity;intracellular;[P]metabolic process;cellular process;[F]catalytic activity;binding;	molecular_function;cellular_component;biological_process
110097285
110097289
110097347	[P]GO:0019363//pyridine nucleotide biosynthetic process;GO:0006753//nucleoside phosphate metabolic process;GO:0019362//pyridine nucleotide metabolic process;GO:0044249//cellular biosynthetic process;GO:0019359//nicotinamide nucleotide biosynthetic process;GO:0019438//aromatic compound biosynthetic process;GO:0034641//cellular nitrogen compound metabolic process;GO:0044237//cellular metabolic proc…	[P]metabolic process;cellular process;[F]binding;catalytic activity;	molecular_function;biological_process
110097350
110097369	[F]GO:0043168//anion binding;GO:0016773//phosphotransferase activity, alcohol group as acceptor;GO:1901363//heterocyclic compound binding;GO:0030554//adenyl nucleotide binding;GO:0017076//purine nucleotide binding;GO:0097367//carbohydrate derivative binding;GO:0005488//binding;GO:0003824//catalytic activity;GO:0016772//transferase activity, transferring phosphorus-containing groups;GO:0043167//io…	[F]binding;catalytic activity;	molecular_function
110097370
110097391
110097403	[P]GO:0034204//lipid translocation;GO:0051179//localization;GO:0065008//regulation of biological quality;GO:0010876//lipid localization;GO:0006811//ion transport;GO:0071702//organic substance transport;GO:0015914//phospholipid transport;GO:0015711//organic anion transport;GO:0097035//regulation of membrane lipid distribution;GO:0006810//transport;GO:0071840//cellular component organization or bio…	[C]cellular anatomical entity;[P]localization;biological regulation;cellular process;[F]binding;catalytic activity;transporter activity;	cellular_component;biological_process;molecular_function
110097442	[P]GO:0048193//Golgi vesicle transport;GO:0006810//transport;GO:0051234//establishment of localization;GO:0051179//localization;GO:0009987//cellular process;GO:0016192//vesicle-mediated transport;[C]GO:0016021//integral component of membrane;GO:0031224//intrinsic component of membrane;GO:0016020//membrane;GO:0110165//cellular anatomical entity;	[C]cellular anatomical entity;[P]localization;cellular process;	biological_process;cellular_component
110097443	[P]GO:0018126//protein hydroxylation;GO:0044260//cellular macromolecule metabolic process;GO:0018193//peptidyl-amino acid modification;GO:0018208//peptidyl-proline modification;GO:0044238//primary metabolic process;GO:0043170//macromolecule metabolic process;GO:0043412//macromolecule modification;GO:0036211//protein modification process;GO:0018401//peptidyl-proline hydroxylation to 4-hydroxy-L-pr…	[C]intracellular;cellular anatomical entity;[P]metabolic process;cellular process;[F]catalytic activity;binding;	biological_process;molecular_function;cellular_component
110097452	[P]GO:0005996//monosaccharide metabolic process;GO:0019318//hexose metabolic process;GO:0006012//galactose metabolic process;GO:0008152//metabolic process;GO:0044238//primary metabolic process;GO:0071704//organic substance metabolic process;GO:0005975//carbohydrate metabolic process;GO:0044281//small molecule metabolic process;[F]GO:0016854//racemase and epimerase activity;GO:0003978//UDP-glucose…	[P]metabolic process;[F]catalytic activity;	molecular_function;biological_process
110097492
110097500
110097504
110097506	[C]GO:0016020//membrane;GO:0016021//integral component of membrane;GO:0031224//intrinsic component of membrane;GO:0110165//cellular anatomical entity;	[C]cellular anatomical entity;	cellular_component
110097517
110097519	[P]GO:0006807//nitrogen compound metabolic process;GO:0036211//protein modification process;GO:0008152//metabolic process;GO:0071704//organic substance metabolic process;GO:1901564//organonitrogen compound metabolic process;GO:0044238//primary metabolic process;GO:0009987//cellular process;GO:0043170//macromolecule metabolic process;GO:0006464//cellular protein modification process;GO:0044237//ce…	[P]metabolic process;cellular process;[F]catalytic activity;	molecular_function;biological_process
110097523	[P]GO:1901362//organic cyclic compound biosynthetic process;GO:0044238//primary metabolic process;GO:0034641//cellular nitrogen compound metabolic process;GO:0009058//biosynthetic process;GO:0018130//heterocycle biosynthetic process;GO:0071704//organic substance metabolic process;GO:1901360//organic cyclic compound metabolic process;GO:0006725//cellular aromatic compound metabolic process;GO:0008…	[P]metabolic process;cellular process;[F]transcription regulator activity;	molecular_function;biological_process
110097531	[P]GO:0000959//mitochondrial RNA metabolic process;GO:0140053//mitochondrial gene expression;GO:0043414//macromolecule methylation;GO:0044237//cellular metabolic process;GO:0006400//tRNA modification;GO:0002098//tRNA wobble uridine modification;GO:0006399//tRNA metabolic process;GO:0070525//tRNA threonylcarbamoyladenosine metabolic process;GO:0006396//RNA processing;GO:0044260//cellular macromole…	[C]intracellular;cellular anatomical entity;[P]cellular process;metabolic process;[F]binding;	cellular_component;biological_process;molecular_function
110097532	[F]GO:0005488//binding;GO:1901363//heterocyclic compound binding;GO:0035639//purine ribonucleoside triphosphate binding;GO:1901265//nucleoside phosphate binding;GO:0030554//adenyl nucleotide binding;GO:0032553//ribonucleotide binding;GO:0000166//nucleotide binding;GO:0043167//ion binding;GO:0005524//ATP binding;GO:0017076//purine nucleotide binding;GO:0097367//carbohydrate derivative binding;GO:0…	[F]binding;	molecular_function
110097535
110097543	[P]GO:1901360//organic cyclic compound metabolic process;GO:0044237//cellular metabolic process;GO:0006082//organic acid metabolic process;GO:0009056//catabolic process;GO:0009259//ribonucleotide metabolic process;GO:0005975//carbohydrate metabolic process;GO:1901135//carbohydrate derivative metabolic process;GO:0006753//nucleoside phosphate metabolic process;GO:0006163//purine nucleotide metabol…	[C]protein-containing complex;intracellular;cellular anatomical entity;[P]cellular process;metabolic process;[F]catalytic activity;binding;	molecular_function;cellular_component;biological_process
110097550	[P]GO:0009987//cellular process;GO:0044237//cellular metabolic process;GO:0050789//regulation of biological process;GO:0065007//biological regulation;GO:0019222//regulation of metabolic process;GO:0008152//metabolic process;GO:0090304//nucleic acid metabolic process;GO:0016458//gene silencing;GO:0006259//DNA metabolic process;GO:0010629//negative regulation of gene expression;GO:0043170//macromol…	[P]metabolic process;biological regulation;cellular process;[F]binding;	biological_process;molecular_function
110097558	[F]GO:0016741//transferase activity, transferring one-carbon groups;GO:0016740//transferase activity;GO:0008168//methyltransferase activity;GO:0003824//catalytic activity;	[F]catalytic activity;	molecular_function
110097561	[C]GO:0016021//integral component of membrane;GO:0016020//membrane;GO:0031224//intrinsic component of membrane;GO:0110165//cellular anatomical entity;	[C]cellular anatomical entity;	cellular_component
110097562	[P]GO:2001141//regulation of RNA biosynthetic process;GO:2000112//regulation of cellular macromolecule biosynthetic process;GO:0019222//regulation of metabolic process;GO:0065007//biological regulation;GO:0010468//regulation of gene expression;GO:0009889//regulation of biosynthetic process;GO:0006355//regulation of transcription, DNA-templated;GO:0031323//regulation of cellular metabolic process;…	[C]intracellular;cellular anatomical entity;[P]biological regulation;[F]binding;	molecular_function;cellular_component;biological_process
110097568	[C]GO:0043227//membrane-bounded organelle;GO:0031981//nuclear lumen;GO:0005622//intracellular;GO:0043233//organelle lumen;GO:0043229//intracellular organelle;GO:0005667//transcription regulator complex;GO:0005634//nucleus;GO:0005730//nucleolus;GO:0031974//membrane-enclosed lumen;GO:0043228//non-membrane-bounded organelle;GO:0070013//intracellular organelle lumen;GO:0043231//intracellular membrane…	[C]cellular anatomical entity;protein-containing complex;intracellular;[F]binding;	molecular_function;cellular_component
110097578	[C]GO:0009536//plastid;GO:0110165//cellular anatomical entity;GO:0009507//chloroplast;GO:0043226//organelle;GO:0005622//intracellular;GO:0005737//cytoplasm;GO:0043229//intracellular organelle;GO:0043231//intracellular membrane-bounded organelle;GO:0043227//membrane-bounded organelle;	[C]cellular anatomical entity;intracellular;	cellular_component
110097589	[P]GO:0006259//DNA metabolic process;GO:0044238//primary metabolic process;GO:1901360//organic cyclic compound metabolic process;GO:0008152//metabolic process;GO:0006139//nucleobase-containing compound metabolic process;GO:0050896//response to stimulus;GO:0044237//cellular metabolic process;GO:0006281//DNA repair;GO:0090304//nucleic acid metabolic process;GO:0034641//cellular nitrogen compound me…	[P]cellular process;response to stimulus;metabolic process;[F]catalytic activity;binding;	biological_process;molecular_function
110097598	[P]GO:0048519//negative regulation of biological process;GO:0016458//gene silencing;GO:0009987//cellular process;GO:0010629//negative regulation of gene expression;GO:0009892//negative regulation of metabolic process;GO:0050789//regulation of biological process;GO:0010468//regulation of gene expression;GO:0060255//regulation of macromolecule metabolic process;GO:0031047//gene silencing by RNA;GO:…	[P]biological regulation;cellular process;[F]binding;	molecular_function;biological_process
110097601	[F]GO:1901363//heterocyclic compound binding;GO:0046872//metal ion binding;GO:0046914//transition metal ion binding;GO:0097159//organic cyclic compound binding;GO:0043169//cation binding;GO:0008270//zinc ion binding;GO:0043167//ion binding;GO:0003676//nucleic acid binding;GO:0005488//binding;	[F]binding;	molecular_function
110097602	[C]GO:0110165//cellular anatomical entity;GO:0005622//intracellular;GO:0043229//intracellular organelle;GO:0043231//intracellular membrane-bounded organelle;GO:0043226//organelle;GO:0005634//nucleus;GO:0043227//membrane-bounded organelle;[F]GO:0005488//binding;GO:1901363//heterocyclic compound binding;GO:0003676//nucleic acid binding;GO:0097159//organic cyclic compound binding;GO:0003677//DNA bin…	[C]intracellular;cellular anatomical entity;[F]binding;	molecular_function;cellular_component
110097610	[F]GO:0043565//sequence-specific DNA binding;GO:0097159//organic cyclic compound binding;GO:0003690//double-stranded DNA binding;GO:0005488//binding;GO:0003676//nucleic acid binding;GO:1990837//sequence-specific double-stranded DNA binding;GO:1901363//heterocyclic compound binding;GO:0003677//DNA binding;GO:0003680//AT DNA binding;	[F]binding;	molecular_function
110097619	[C]GO:0043231//intracellular membrane-bounded organelle;GO:0005622//intracellular;GO:0043227//membrane-bounded organelle;GO:0043229//intracellular organelle;GO:0043226//organelle;GO:0110165//cellular anatomical entity;GO:0005634//nucleus;	[C]intracellular;cellular anatomical entity;	cellular_component
110097625	[P]GO:0009889//regulation of biosynthetic process;GO:0051252//regulation of RNA metabolic process;GO:1903506//regulation of nucleic acid-templated transcription;GO:0060255//regulation of macromolecule metabolic process;GO:2000112//regulation of cellular macromolecule biosynthetic process;GO:0019219//regulation of nucleobase-containing compound metabolic process;GO:2001141//regulation of RNA biosy…	[C]intracellular;cellular anatomical entity;[P]biological regulation;[F]transcription regulator activity;	molecular_function;biological_process;cellular_component
110097628	[P]GO:0019752//carboxylic acid metabolic process;GO:0044281//small molecule metabolic process;GO:0009987//cellular process;GO:0043604//amide biosynthetic process;GO:0044237//cellular metabolic process;GO:0043043//peptide biosynthetic process;GO:1901566//organonitrogen compound biosynthetic process;GO:0008152//metabolic process;GO:0010467//gene expression;GO:0043039//tRNA aminoacylation;GO:0006807…	[C]intracellular;cellular anatomical entity;[P]metabolic process;cellular process;[F]catalytic activity;binding;	biological_process;molecular_function;cellular_component
110097657	[P]GO:0044238//primary metabolic process;GO:0008152//metabolic process;GO:0071704//organic substance metabolic process;GO:0005975//carbohydrate metabolic process;[F]GO:0004673//protein histidine kinase activity;GO:0003824//catalytic activity;GO:0016775//phosphotransferase activity, nitrogenous group as acceptor;GO:0016301//kinase activity;GO:0016740//transferase activity;GO:0004553//hydrolase act…	[P]metabolic process;[F]catalytic activity;	molecular_function;biological_process
110097673
110097678	[P]GO:0006810//transport;GO:0009987//cellular process;GO:0051179//localization;GO:0051234//establishment of localization;GO:0055085//transmembrane transport;[C]GO:0031224//intrinsic component of membrane;GO:0110165//cellular anatomical entity;GO:0016021//integral component of membrane;GO:0016020//membrane;	[C]cellular anatomical entity;[P]cellular process;localization;	cellular_component;biological_process
110097679
110097684	[F]GO:0016787//hydrolase activity;GO:0016825//hydrolase activity, acting on acid phosphorus-nitrogen bonds;GO:0008236//serine-type peptidase activity;GO:0004252//serine-type endopeptidase activity;GO:0004175//endopeptidase activity;GO:0017171//serine hydrolase activity;GO:0008233//peptidase activity;GO:0140096//catalytic activity, acting on a protein;GO:0003824//catalytic activity;GO:0070011//pep…	[F]catalytic activity;	molecular_function
110097686
110097691	[C]GO:0043229//intracellular organelle;GO:0043227//membrane-bounded organelle;GO:0005634//nucleus;GO:0005622//intracellular;GO:0043226//organelle;GO:0043231//intracellular membrane-bounded organelle;GO:0110165//cellular anatomical entity;[F]GO:0004519//endonuclease activity;GO:0046983//protein dimerization activity;GO:0005515//protein binding;GO:0003824//catalytic activity;GO:0016787//hydrolase a…	[C]cellular anatomical entity;intracellular;[F]catalytic activity;binding;	cellular_component;molecular_function
110097697	[F]GO:0046872//metal ion binding;GO:0043169//cation binding;GO:0016772//transferase activity, transferring phosphorus-containing groups;GO:0016740//transferase activity;GO:0016780//phosphotransferase activity, for other substituted phosphate groups;GO:0005488//binding;GO:0043167//ion binding;GO:0003824//catalytic activity;GO:0000287//magnesium ion binding;	[F]catalytic activity;binding;	molecular_function
110097703
110097704	[P]GO:0045087//innate immune response;GO:0051716//cellular response to stimulus;GO:0012501//programmed cell death;GO:0034050//host programmed cell death induced by symbiont;GO:0002376//immune system process;GO:0009605//response to external stimulus;GO:0009626//plant-type hypersensitive response;GO:0009987//cellular process;GO:0033554//cellular response to stress;GO:0008219//cell death;GO:0006950/…	[C]cellular anatomical entity;[P]immune system process;interspecies interaction between organisms;cellular process;response to stimulus;	cellular_component;biological_process
110097709	[P]GO:0007166//cell surface receptor signaling pathway;GO:0050789//regulation of biological process;GO:0050794//regulation of cellular process;GO:0023052//signaling;GO:0007165//signal transduction;GO:0009987//cellular process;GO:0065007//biological regulation;GO:0007154//cell communication;GO:0051716//cellular response to stimulus;GO:0050896//response to stimulus;[C]GO:0043227//membrane-bounded o…	[C]intracellular;cellular anatomical entity;[P]biological regulation;cellular process;response to stimulus;signaling;[F]catalytic activity;	biological_process;cellular_component;molecular_function
110097710	[P]GO:0032259//methylation;GO:0008152//metabolic process;[F]GO:0016740//transferase activity;GO:0003824//catalytic activity;GO:0008168//methyltransferase activity;GO:0016741//transferase activity, transferring one-carbon groups;	[P]metabolic process;[F]catalytic activity;	molecular_function;biological_process
110097712	[P]GO:0071704//organic substance metabolic process;GO:0005975//carbohydrate metabolic process;GO:0008152//metabolic process;GO:0044238//primary metabolic process;[F]GO:0016829//lyase activity;GO:0005488//binding;GO:0003824//catalytic activity;GO:0030246//carbohydrate binding;	[P]metabolic process;[F]binding;catalytic activity;	biological_process;molecular_function
110097744	[P]GO:0036211//protein modification process;GO:0044267//cellular protein metabolic process;GO:1901564//organonitrogen compound metabolic process;GO:0043412//macromolecule modification;GO:0044237//cellular metabolic process;GO:1901137//carbohydrate derivative biosynthetic process;GO:0009059//macromolecule biosynthetic process;GO:0043170//macromolecule metabolic process;GO:0006464//cellular protein…	[C]cellular anatomical entity;[P]metabolic process;cellular process;[F]catalytic activity;	cellular_component;biological_process;molecular_function
110097757	[P]GO:0071705//nitrogen compound transport;GO:0055085//transmembrane transport;GO:0071702//organic substance transport;GO:0098739//import across plasma membrane;GO:0051179//localization;GO:0006810//transport;GO:0009987//cellular process;GO:0051234//establishment of localization;GO:0098657//import into cell;[C]GO:0055044//symplast;GO:0009506//plasmodesma;GO:0070161//anchoring junction;GO:0110165//…	[C]cellular anatomical entity;[P]cellular process;localization;[F]transporter activity;	biological_process;molecular_function;cellular_component
110097759	[F]GO:0032559//adenyl ribonucleotide binding;GO:0030554//adenyl nucleotide binding;GO:0032555//purine ribonucleotide binding;GO:0000166//nucleotide binding;GO:0097367//carbohydrate derivative binding;GO:0035639//purine ribonucleoside triphosphate binding;GO:1901265//nucleoside phosphate binding;GO:0043167//ion binding;GO:0005524//ATP binding;GO:0032553//ribonucleotide binding;GO:0097159//organic …	[F]catalytic activity;binding;	molecular_function
110097764	[P]GO:0051252//regulation of RNA metabolic process;GO:1903506//regulation of nucleic acid-templated transcription;GO:0031323//regulation of cellular metabolic process;GO:0050789//regulation of biological process;GO:0080090//regulation of primary metabolic process;GO:0006355//regulation of transcription, DNA-templated;GO:0051171//regulation of nitrogen compound metabolic process;GO:0019219//regula…	[C]cellular anatomical entity;[P]biological regulation;[F]binding;	biological_process;molecular_function;cellular_component
110097767	[C]GO:0043229//intracellular organelle;GO:0043226//organelle;GO:0005634//nucleus;GO:0043227//membrane-bounded organelle;GO:0043231//intracellular membrane-bounded organelle;GO:0005622//intracellular;GO:0110165//cellular anatomical entity;[F]GO:0005488//binding;GO:0097159//organic cyclic compound binding;GO:0003676//nucleic acid binding;GO:1901363//heterocyclic compound binding;GO:0003677//DNA bin…	[C]intracellular;cellular anatomical entity;[F]binding;	cellular_component;molecular_function
110097769	[P]GO:0032879//regulation of localization;GO:0050789//regulation of biological process;GO:0007076//mitotic chromosome condensation;GO:0033036//macromolecule localization;GO:0044260//cellular macromolecule metabolic process;GO:0140014//mitotic nuclear division;GO:0080090//regulation of primary metabolic process;GO:0033044//regulation of chromosome organization;GO:0045935//positive regulation of nu…	[C]cellular anatomical entity;protein-containing complex;intracellular;[P]reproduction;metabolic process;localization;biological regulation;multicellular organismal process;reproductive process;developmental process;response to stimulus;cellular process;[F]binding;	molecular_function;biological_process;cellular_component
110097786	[C]GO:0110165//cellular anatomical entity;GO:0031090//organelle membrane;GO:0043231//intracellular membrane-bounded organelle;GO:0031224//intrinsic component of membrane;GO:0005774//vacuolar membrane;GO:0098588//bounding membrane of organelle;GO:0016021//integral component of membrane;GO:0016020//membrane;GO:0005773//vacuole;GO:0005622//intracellular;GO:0098805//whole membrane;GO:0043227//membran…	[C]intracellular;cellular anatomical entity;[F]transporter activity;	cellular_component;molecular_function
110097793	[P]GO:0044238//primary metabolic process;GO:0006629//lipid metabolic process;GO:0071704//organic substance metabolic process;GO:0008152//metabolic process;[C]GO:0110165//cellular anatomical entity;GO:0016021//integral component of membrane;GO:0031224//intrinsic component of membrane;GO:0016020//membrane;	[C]cellular anatomical entity;[P]metabolic process;	cellular_component;biological_process
110097797	[F]GO:0017076//purine nucleotide binding;GO:0000166//nucleotide binding;GO:0097367//carbohydrate derivative binding;GO:0030554//adenyl nucleotide binding;GO:0005488//binding;GO:0043531//ADP binding;GO:0032559//adenyl ribonucleotide binding;GO:0036094//small molecule binding;GO:0032553//ribonucleotide binding;GO:0032555//purine ribonucleotide binding;GO:1901265//nucleoside phosphate binding;GO:004…	[F]binding;	molecular_function
110097811	[P]GO:0019438//aromatic compound biosynthetic process;GO:1901362//organic cyclic compound biosynthetic process;GO:0009056//catabolic process;GO:0006139//nucleobase-containing compound metabolic process;GO:0044281//small molecule metabolic process;GO:0046483//heterocycle metabolic process;GO:1901361//organic cyclic compound catabolic process;GO:0034655//nucleobase-containing compound catabolic pro…	[C]cellular anatomical entity;[P]metabolic process;cellular process;[F]catalytic activity;	molecular_function;cellular_component;biological_process
110097816	[P]GO:0071702//organic substance transport;GO:0016192//vesicle-mediated transport;GO:0048193//Golgi vesicle transport;GO:0022411//cellular component disassembly;GO:0090150//establishment of protein localization to membrane;GO:0033036//macromolecule localization;GO:0072659//protein localization to plasma membrane;GO:0006892//post-Golgi vesicle-mediated transport;GO:0009987//cellular process;GO:001…	[C]intracellular;cellular anatomical entity;[P]cellular process;localization;[F]catalytic activity;binding;	cellular_component;molecular_function;biological_process
110097820	[F]GO:0032559//adenyl ribonucleotide binding;GO:0097367//carbohydrate derivative binding;GO:0043531//ADP binding;GO:1901363//heterocyclic compound binding;GO:0036094//small molecule binding;GO:0030554//adenyl nucleotide binding;GO:0000166//nucleotide binding;GO:0097159//organic cyclic compound binding;GO:1901265//nucleoside phosphate binding;GO:0032555//purine ribonucleotide binding;GO:0017076//p…	[F]binding;	molecular_function
110097821	[P]GO:0044249//cellular biosynthetic process;GO:0046483//heterocycle metabolic process;GO:0044283//small molecule biosynthetic process;GO:1901576//organic substance biosynthetic process;GO:0009231//riboflavin biosynthetic process;GO:0006767//water-soluble vitamin metabolic process;GO:0034641//cellular nitrogen compound metabolic process;GO:0006807//nitrogen compound metabolic process;GO:1901566//…	[C]cellular anatomical entity;intracellular;[P]cellular process;metabolic process;[F]catalytic activity;	molecular_function;cellular_component;biological_process
110097825	[F]GO:0005488//binding;GO:0097159//organic cyclic compound binding;GO:0003676//nucleic acid binding;GO:0003723//RNA binding;GO:1901363//heterocyclic compound binding;	[F]binding;	molecular_function
110097826
110097827	[F]GO:0017111//nucleoside-triphosphatase activity;GO:0016817//hydrolase activity, acting on acid anhydrides;GO:0000166//nucleotide binding;GO:0004386//helicase activity;GO:0016887//ATPase activity;GO:0035639//purine ribonucleoside triphosphate binding;GO:0017076//purine nucleotide binding;GO:1901363//heterocyclic compound binding;GO:0032553//ribonucleotide binding;GO:0032559//adenyl ribonucleotid…	[F]catalytic activity;binding;	molecular_function
110097831	[F]GO:0035639//purine ribonucleoside triphosphate binding;GO:0097159//organic cyclic compound binding;GO:0036094//small molecule binding;GO:0016817//hydrolase activity, acting on acid anhydrides;GO:0016818//hydrolase activity, acting on acid anhydrides, in phosphorus-containing anhydrides;GO:0004386//helicase activity;GO:1901363//heterocyclic compound binding;GO:0016787//hydrolase activity;GO:004…	[F]binding;catalytic activity;	molecular_function
110097833	[P]GO:0043170//macromolecule metabolic process;GO:0006807//nitrogen compound metabolic process;GO:0009987//cellular process;GO:1901575//organic substance catabolic process;GO:0051603//proteolysis involved in cellular protein catabolic process;GO:0044267//cellular protein metabolic process;GO:0044238//primary metabolic process;GO:1901564//organonitrogen compound metabolic process;GO:0006508//prote…	[C]cellular anatomical entity;intracellular;[P]metabolic process;cellular process;[F]catalytic activity;	molecular_function;cellular_component;biological_process
110097837	[P]GO:0044247//cellular polysaccharide catabolic process;GO:0009056//catabolic process;GO:0006073//cellular glucan metabolic process;GO:0051275//beta-glucan catabolic process;GO:0000272//polysaccharide catabolic process;GO:0044237//cellular metabolic process;GO:0051273//beta-glucan metabolic process;GO:0005975//carbohydrate metabolic process;GO:0016052//carbohydrate catabolic process;GO:0030243//…	[C]cellular anatomical entity;[P]metabolic process;cellular process;[F]catalytic activity;	cellular_component;molecular_function;biological_process
110097851	[F]GO:0097367//carbohydrate derivative binding;GO:0000062//fatty-acyl-CoA binding;GO:1901363//heterocyclic compound binding;GO:0036094//small molecule binding;GO:0000166//nucleotide binding;GO:0120227//acyl-CoA binding;GO:0030554//adenyl nucleotide binding;GO:0005488//binding;GO:0043168//anion binding;GO:0033218//amide binding;GO:1901681//sulfur compound binding;GO:0032553//ribonucleotide binding…	[F]binding;	molecular_function
110097854	[P]GO:0006108//malate metabolic process;GO:0008152//metabolic process;GO:0043436//oxoacid metabolic process;GO:0009987//cellular process;GO:0044237//cellular metabolic process;GO:0043648//dicarboxylic acid metabolic process;GO:0019752//carboxylic acid metabolic process;GO:0032787//monocarboxylic acid metabolic process;GO:0044281//small molecule metabolic process;GO:0006090//pyruvate metabolic pro…	[C]intracellular;cellular anatomical entity;[P]cellular process;metabolic process;[F]binding;catalytic activity;	biological_process;molecular_function;cellular_component
110097857	[F]GO:0003824//catalytic activity;GO:0016301//kinase activity;GO:0032559//adenyl ribonucleotide binding;GO:0035639//purine ribonucleoside triphosphate binding;GO:0017076//purine nucleotide binding;GO:0097367//carbohydrate derivative binding;GO:0043167//ion binding;GO:1901363//heterocyclic compound binding;GO:0005524//ATP binding;GO:0016773//phosphotransferase activity, alcohol group as acceptor;G…	[F]catalytic activity;binding;	molecular_function
110097858	[P]GO:0044238//primary metabolic process;GO:0008152//metabolic process;GO:0071704//organic substance metabolic process;GO:1901564//organonitrogen compound metabolic process;GO:0043170//macromolecule metabolic process;GO:0006807//nitrogen compound metabolic process;GO:0019538//protein metabolic process;[F]GO:1901265//nucleoside phosphate binding;GO:0032553//ribonucleotide binding;GO:0043167//ion b…	[P]metabolic process;[F]binding;	biological_process;molecular_function
110097861
110097865	[F]GO:1901265//nucleoside phosphate binding;GO:1901363//heterocyclic compound binding;GO:0003824//catalytic activity;GO:0097159//organic cyclic compound binding;GO:0005488//binding;GO:0050661//NADP binding;GO:0051287//NAD binding;GO:0000166//nucleotide binding;GO:0016491//oxidoreductase activity;GO:0036094//small molecule binding;	[F]catalytic activity;binding;	molecular_function
110097867	[C]GO:0016020//membrane;GO:0031224//intrinsic component of membrane;GO:0016021//integral component of membrane;GO:0110165//cellular anatomical entity;[F]GO:0005488//binding;GO:0046872//metal ion binding;GO:0043169//cation binding;GO:0097159//organic cyclic compound binding;GO:0043167//ion binding;GO:0020037//heme binding;GO:0046906//tetrapyrrole binding;GO:1901363//heterocyclic compound binding;	[C]cellular anatomical entity;[F]binding;	molecular_function;cellular_component
110097868	[P]GO:0050789//regulation of biological process;GO:0023052//signaling;GO:0050794//regulation of cellular process;GO:0009987//cellular process;GO:0065007//biological regulation;GO:0050896//response to stimulus;GO:0007165//signal transduction;GO:0051716//cellular response to stimulus;GO:0007186//G protein-coupled receptor signaling pathway;GO:0007154//cell communication;GO:0035556//intracellular si…	[C]cellular anatomical entity;[P]cellular process;response to stimulus;biological regulation;signaling;[F]catalytic activity;binding;	cellular_component;molecular_function;biological_process
110097882	[P]GO:0006952//defense response;GO:0009607//response to biotic stimulus;GO:0050896//response to stimulus;GO:0006950//response to stress;[C]GO:0016021//integral component of membrane;GO:0016020//membrane;GO:0110165//cellular anatomical entity;GO:0031224//intrinsic component of membrane;[F]GO:0005516//calmodulin binding;GO:0005488//binding;GO:0005515//protein binding;	[C]cellular anatomical entity;[P]response to stimulus;[F]binding;	biological_process;molecular_function;cellular_component
110097917
110097930	[P]GO:0009059//macromolecule biosynthetic process;GO:0009058//biosynthetic process;GO:0071704//organic substance metabolic process;GO:0008152//metabolic process;GO:1901576//organic substance biosynthetic process;GO:0010143//cutin biosynthetic process;GO:0043170//macromolecule metabolic process;[C]GO:0016020//membrane;GO:0110165//cellular anatomical entity;GO:0016021//integral component of membran…	[C]cellular anatomical entity;[P]metabolic process;[F]catalytic activity;	cellular_component;molecular_function;biological_process
110097933
110097942	[P]GO:0051716//cellular response to stimulus;GO:0043170//macromolecule metabolic process;GO:0046483//heterocycle metabolic process;GO:0006807//nitrogen compound metabolic process;GO:0006139//nucleobase-containing compound metabolic process;GO:0006259//DNA metabolic process;GO:0050896//response to stimulus;GO:0006950//response to stress;GO:0006974//cellular response to DNA damage stimulus;GO:00335…	[C]cellular anatomical entity;intracellular;[P]cellular process;response to stimulus;metabolic process;[F]catalytic activity;binding;	biological_process;cellular_component;molecular_function
110097956	[F]GO:0003824//catalytic activity;GO:0016740//transferase activity;GO:0004364//glutathione transferase activity;GO:0016765//transferase activity, transferring alkyl or aryl (other than methyl) groups;	[F]catalytic activity;	molecular_function
110097965	[P]GO:0071704//organic substance metabolic process;GO:0009311//oligosaccharide metabolic process;GO:0044238//primary metabolic process;GO:0008152//metabolic process;GO:0005975//carbohydrate metabolic process;[C]GO:0016020//membrane;GO:0110165//cellular anatomical entity;GO:0031224//intrinsic component of membrane;GO:0016021//integral component of membrane;[F]GO:0015926//glucosidase activity;GO:00…	[C]cellular anatomical entity;[P]metabolic process;[F]catalytic activity;	molecular_function;cellular_component;biological_process
110097968
110097986	[P]GO:0051252//regulation of RNA metabolic process;GO:0060255//regulation of macromolecule metabolic process;GO:0010557//positive regulation of macromolecule biosynthetic process;GO:0010605//negative regulation of macromolecule metabolic process;GO:0031323//regulation of cellular metabolic process;GO:2001141//regulation of RNA biosynthetic process;GO:0031326//regulation of cellular biosynthetic p…	[C]protein-containing complex;cellular anatomical entity;intracellular;[P]developmental process;multicellular organismal process;biological regulation;[F]binding;	molecular_function;cellular_component;biological_process
110098001	[P]GO:1901564//organonitrogen compound metabolic process;GO:0008152//metabolic process;GO:0019538//protein metabolic process;GO:0006807//nitrogen compound metabolic process;GO:0044238//primary metabolic process;GO:0071704//organic substance metabolic process;GO:0043170//macromolecule metabolic process;[F]GO:0005488//binding;GO:0097159//organic cyclic compound binding;GO:1901265//nucleoside phosph…	[P]metabolic process;[F]binding;catalytic activity;	molecular_function;biological_process
110098010	[C]GO:0016021//integral component of membrane;GO:0016020//membrane;GO:0110165//cellular anatomical entity;GO:0031224//intrinsic component of membrane;	[C]cellular anatomical entity;	cellular_component
110098026	[P]GO:0000226//microtubule cytoskeleton organization;GO:0007018//microtubule-based movement;GO:0048285//organelle fission;GO:0032984//protein-containing complex disassembly;GO:0009987//cellular process;GO:0022402//cell cycle process;GO:0031109//microtubule polymerization or depolymerization;GO:0043933//protein-containing complex subunit organization;GO:0140014//mitotic nuclear division;GO:0006996…	[C]protein-containing complex;intracellular;cellular anatomical entity;[P]cellular process;[F]catalytic activity;binding;	molecular_function;biological_process;cellular_component
110098027
110098036	[C]GO:0016020//membrane;GO:0110165//cellular anatomical entity;GO:0016021//integral component of membrane;GO:0031224//intrinsic component of membrane;[F]GO:0003824//catalytic activity;GO:0097747//RNA polymerase activity;GO:0003899//DNA-directed 5'-3' RNA polymerase activity;GO:0016772//transferase activity, transferring phosphorus-containing groups;GO:0016779//nucleotidyltransferase activity;GO:0…	[C]cellular anatomical entity;[F]catalytic activity;	cellular_component;molecular_function
110098043	[P]GO:0000460//maturation of 5.8S rRNA;GO:0006364//rRNA processing;GO:0033036//macromolecule localization;GO:0006405//RNA export from nucleus;GO:0051234//establishment of localization;GO:0006886//intracellular protein transport;GO:0034660//ncRNA metabolic process;GO:0046483//heterocycle metabolic process;GO:0006403//RNA localization;GO:0034641//cellular nitrogen compound metabolic process;GO:0000…	[C]protein-containing complex;intracellular;cellular anatomical entity;[P]localization;cellular process;metabolic process;	cellular_component;biological_process
110098063
110098093
110098100	[F]GO:0030554//adenyl nucleotide binding;GO:0036094//small molecule binding;GO:0005488//binding;GO:0043168//anion binding;GO:0016740//transferase activity;GO:0003824//catalytic activity;GO:0140096//catalytic activity, acting on a protein;GO:0000166//nucleotide binding;GO:1901363//heterocyclic compound binding;GO:0032553//ribonucleotide binding;GO:0097159//organic cyclic compound binding;GO:003255…	[F]binding;catalytic activity;	molecular_function
110098103
110098109	[F]GO:0046872//metal ion binding;GO:0005488//binding;GO:0016491//oxidoreductase activity;GO:0043167//ion binding;GO:0043169//cation binding;GO:0003824//catalytic activity;	[F]binding;catalytic activity;	molecular_function
110098111	[P]GO:0006807//nitrogen compound metabolic process;GO:0019538//protein metabolic process;GO:0044267//cellular protein metabolic process;GO:0044237//cellular metabolic process;GO:0044260//cellular macromolecule metabolic process;GO:0006464//cellular protein modification process;GO:0044238//primary metabolic process;GO:0036211//protein modification process;GO:0008152//metabolic process;GO:0043412//…	[P]metabolic process;cellular process;[F]catalytic activity;binding;	molecular_function;biological_process
110098122	[F]GO:0016301//kinase activity;GO:1901363//heterocyclic compound binding;GO:0097159//organic cyclic compound binding;GO:0017076//purine nucleotide binding;GO:0043167//ion binding;GO:0016772//transferase activity, transferring phosphorus-containing groups;GO:0140096//catalytic activity, acting on a protein;GO:0036094//small molecule binding;GO:0032555//purine ribonucleotide binding;GO:0016773//pho…	[F]binding;catalytic activity;	molecular_function
110098123
110098180
110098185
110098193	[F]GO:0016491//oxidoreductase activity;GO:0003824//catalytic activity;	[F]catalytic activity;	molecular_function
110098211	[P]GO:0006996//organelle organization;GO:0007135//meiosis II;GO:0061982//meiosis I cell cycle process;GO:0071840//cellular component organization or biogenesis;GO:0007059//chromosome segregation;GO:0007062//sister chromatid cohesion;GO:0006323//DNA packaging;GO:0098813//nuclear chromosome segregation;GO:0071103//DNA conformation change;GO:0030261//chromosome condensation;GO:0070192//chromosome or…	[C]protein-containing complex;intracellular;cellular anatomical entity;[P]reproductive process;reproduction;cellular process;	biological_process;cellular_component
110098214	[P]GO:0007017//microtubule-based process;GO:0022607//cellular component assembly;GO:0071840//cellular component organization or biogenesis;GO:0007049//cell cycle;GO:0016043//cellular component organization;GO:0022402//cell cycle process;GO:0006996//organelle organization;GO:0007010//cytoskeleton organization;GO:0000226//microtubule cytoskeleton organization;GO:0070925//organelle assembly;GO:00440…	[C]intracellular;cellular anatomical entity;protein-containing complex;[P]cellular process;	biological_process;cellular_component
110098222	[P]GO:0071985//multivesicular body sorting pathway;GO:0016192//vesicle-mediated transport;GO:0016197//endosomal transport;GO:0051641//cellular localization;GO:0032509//endosome transport via multivesicular body sorting pathway;GO:0051234//establishment of localization;GO:0051179//localization;GO:0046907//intracellular transport;GO:0006810//transport;GO:0051649//establishment of localization in ce…	[C]intracellular;protein-containing complex;cellular anatomical entity;[P]localization;cellular process;[F]binding;	molecular_function;cellular_component;biological_process
110098227	[P]GO:0044255//cellular lipid metabolic process;GO:0006796//phosphate-containing compound metabolic process;GO:0030258//lipid modification;GO:0046486//glycerolipid metabolic process;GO:0006650//glycerophospholipid metabolic process;GO:0071704//organic substance metabolic process;GO:0046488//phosphatidylinositol metabolic process;GO:0008152//metabolic process;GO:0019637//organophosphate metabolic …	[P]metabolic process;cellular process;[F]catalytic activity;	biological_process;molecular_function
110098232	[P]GO:0044042//glucan metabolic process;GO:0010410//hemicellulose metabolic process;GO:0044237//cellular metabolic process;GO:0044264//cellular polysaccharide metabolic process;GO:0010411//xyloglucan metabolic process;GO:0016043//cellular component organization;GO:0044036//cell wall macromolecule metabolic process;GO:0044238//primary metabolic process;GO:0005975//carbohydrate metabolic process;GO…	[C]cellular anatomical entity;[P]cellular process;metabolic process;[F]catalytic activity;	molecular_function;biological_process;cellular_component
110098247	[P]GO:0009987//cellular process;GO:0019538//protein metabolic process;GO:1901564//organonitrogen compound metabolic process;GO:0032446//protein modification by small protein conjugation;GO:0043170//macromolecule metabolic process;GO:0006464//cellular protein modification process;GO:0044267//cellular protein metabolic process;GO:0044238//primary metabolic process;GO:0016567//protein ubiquitination…	[P]cellular process;metabolic process;[F]catalytic activity;binding;	molecular_function;biological_process
110098258
110098268	[P]GO:0035556//intracellular signal transduction;GO:0023052//signaling;GO:0050896//response to stimulus;GO:0051716//cellular response to stimulus;GO:0050789//regulation of biological process;GO:0010468//regulation of gene expression;GO:0019222//regulation of metabolic process;GO:0007165//signal transduction;GO:0065007//biological regulation;GO:0007154//cell communication;GO:0050794//regulation of…	[C]intracellular;cellular anatomical entity;[P]signaling;cellular process;biological regulation;response to stimulus;[F]binding;catalytic activity;	biological_process;cellular_component;molecular_function
110098281	[P]GO:0010035//response to inorganic substance;GO:1901700//response to oxygen-containing compound;GO:0001101//response to acid chemical;GO:0050896//response to stimulus;GO:0009414//response to water deprivation;GO:0042221//response to chemical;GO:0009628//response to abiotic stimulus;GO:0009269//response to desiccation;GO:0006950//response to stress;GO:0009415//response to water;[F]GO:0003676//nu…	[P]response to stimulus;[F]binding;	molecular_function;biological_process
110098283	[F]GO:0016757//transferase activity, transferring glycosyl groups;GO:0016740//transferase activity;GO:0003824//catalytic activity;	[F]catalytic activity;	molecular_function
110098284	[P]GO:0009987//cellular process;GO:0044238//primary metabolic process;GO:0008610//lipid biosynthetic process;GO:0044255//cellular lipid metabolic process;GO:0044237//cellular metabolic process;GO:0044249//cellular biosynthetic process;GO:0008152//metabolic process;GO:1901576//organic substance biosynthetic process;GO:0071704//organic substance metabolic process;GO:0006629//lipid metabolic process…	[C]intracellular;cellular anatomical entity;[P]cellular process;metabolic process;[F]catalytic activity;	cellular_component;molecular_function;biological_process
110098287	[F]GO:1901363//heterocyclic compound binding;GO:0140096//catalytic activity, acting on a protein;GO:0005488//binding;GO:0016740//transferase activity;GO:0016301//kinase activity;GO:0043168//anion binding;GO:0017076//purine nucleotide binding;GO:0003824//catalytic activity;GO:0035639//purine ribonucleoside triphosphate binding;GO:0000166//nucleotide binding;GO:0005524//ATP binding;GO:0043167//ion …	[F]catalytic activity;binding;	molecular_function
110098299	[F]GO:0005488//binding;GO:1901363//heterocyclic compound binding;GO:0000166//nucleotide binding;GO:0016301//kinase activity;GO:0097159//organic cyclic compound binding;GO:0016773//phosphotransferase activity, alcohol group as acceptor;GO:0005524//ATP binding;GO:0004430//1-phosphatidylinositol 4-kinase activity;GO:0035639//purine ribonucleoside triphosphate binding;GO:0036094//small molecule bindi…	[F]catalytic activity;binding;	molecular_function
110098302	[C]GO:0016021//integral component of membrane;GO:0016020//membrane;GO:0031224//intrinsic component of membrane;GO:0110165//cellular anatomical entity;	[C]cellular anatomical entity;	cellular_component
110098311	[C]GO:0005622//intracellular;GO:0031967//organelle envelope;GO:0005740//mitochondrial envelope;GO:0043231//intracellular membrane-bounded organelle;GO:0043229//intracellular organelle;GO:0019866//organelle inner membrane;GO:0005737//cytoplasm;GO:0110165//cellular anatomical entity;GO:0043227//membrane-bounded organelle;GO:0043226//organelle;GO:0031090//organelle membrane;GO:0031975//envelope;GO:0…	[C]cellular anatomical entity;intracellular;	cellular_component
110098312	[P]GO:0032501//multicellular organismal process;GO:0000122//negative regulation of transcription by RNA polymerase II;GO:1902680//positive regulation of RNA biosynthetic process;GO:1902679//negative regulation of RNA biosynthetic process;GO:0019222//regulation of metabolic process;GO:0010605//negative regulation of macromolecule metabolic process;GO:0010558//negative regulation of macromolecule b…	[C]intracellular;cellular anatomical entity;protein-containing complex;[P]multicellular organismal process;biological regulation;developmental process;[F]binding;	molecular_function;biological_process;cellular_component
110098318	[P]GO:0051234//establishment of localization;GO:0051179//localization;GO:0055085//transmembrane transport;GO:0009987//cellular process;GO:0006810//transport;[C]GO:0016020//membrane;GO:0016021//integral component of membrane;GO:0031224//intrinsic component of membrane;GO:0110165//cellular anatomical entity;	[C]cellular anatomical entity;[P]localization;cellular process;	cellular_component;biological_process
110098320	[P]GO:0043436//oxoacid metabolic process;GO:0006082//organic acid metabolic process;GO:1901605//alpha-amino acid metabolic process;GO:0044281//small molecule metabolic process;GO:0009987//cellular process;GO:0044238//primary metabolic process;GO:0006520//cellular amino acid metabolic process;GO:0006526//arginine biosynthetic process;GO:1901576//organic substance biosynthetic process;GO:0046394//c…	[C]intracellular;cellular anatomical entity;[P]cellular process;metabolic process;[F]catalytic activity;	biological_process;molecular_function;cellular_component
110098335	[C]GO:0110165//cellular anatomical entity;GO:0016021//integral component of membrane;GO:0031224//intrinsic component of membrane;GO:0016020//membrane;[F]GO:0015318//inorganic molecular entity transmembrane transporter activity;GO:0022804//active transmembrane transporter activity;GO:0005215//transporter activity;GO:0008509//anion transmembrane transporter activity;GO:0022853//active ion transmemb…	[C]cellular anatomical entity;[F]transporter activity;	molecular_function;cellular_component
110098358
110098383
110098413	[F]GO:0003824//catalytic activity;GO:0016787//hydrolase activity;	[F]catalytic activity;	molecular_function
110098419	[C]GO:0032991//protein-containing complex;GO:1990904//ribonucleoprotein complex;[F]GO:0003723//RNA binding;GO:0005488//binding;GO:0003676//nucleic acid binding;GO:0097159//organic cyclic compound binding;GO:1901363//heterocyclic compound binding;	[C]protein-containing complex;[F]binding;	cellular_component;molecular_function
110098424
110098429	[P]GO:0032259//methylation;GO:0008152//metabolic process;[C]GO:0031224//intrinsic component of membrane;GO:0110165//cellular anatomical entity;GO:0016020//membrane;GO:0016021//integral component of membrane;[F]GO:0016741//transferase activity, transferring one-carbon groups;GO:0008757//S-adenosylmethionine-dependent methyltransferase activity;GO:0030785//[ribulose-bisphosphate carboxylase]-lysine…	[C]cellular anatomical entity;[P]metabolic process;[F]catalytic activity;	cellular_component;biological_process;molecular_function
110098439
110098474	[F]GO:0140096//catalytic activity, acting on a protein;GO:0016301//kinase activity;GO:0035639//purine ribonucleoside triphosphate binding;GO:0097367//carbohydrate derivative binding;GO:1901265//nucleoside phosphate binding;GO:1901363//heterocyclic compound binding;GO:0016740//transferase activity;GO:0032555//purine ribonucleotide binding;GO:0097159//organic cyclic compound binding;GO:0016773//pho…	[F]binding;catalytic activity;	molecular_function
110098478
110098480	[F]GO:0008270//zinc ion binding;GO:0043167//ion binding;GO:0005488//binding;GO:0043169//cation binding;GO:1901363//heterocyclic compound binding;GO:0046914//transition metal ion binding;GO:0046872//metal ion binding;GO:0003676//nucleic acid binding;GO:0097159//organic cyclic compound binding;	[F]binding;	molecular_function
110098481	[P]GO:0008152//metabolic process;GO:0071704//organic substance metabolic process;GO:0044255//cellular lipid metabolic process;GO:0044238//primary metabolic process;GO:0044237//cellular metabolic process;GO:0009987//cellular process;GO:0070085//glycosylation;GO:0005975//carbohydrate metabolic process;GO:0006629//lipid metabolic process;GO:0030258//lipid modification;GO:0030259//lipid glycosylation…	[P]metabolic process;cellular process;[F]catalytic activity;	biological_process;molecular_function
110098492	[F]GO:1901363//heterocyclic compound binding;GO:0003676//nucleic acid binding;GO:0005488//binding;GO:0097159//organic cyclic compound binding;GO:0003723//RNA binding;	[F]binding;	molecular_function
110098500	[P]GO:0006139//nucleobase-containing compound metabolic process;GO:0034641//cellular nitrogen compound metabolic process;GO:0043631//RNA polyadenylation;GO:0006725//cellular aromatic compound metabolic process;GO:0031123//RNA 3'-end processing;GO:0006807//nitrogen compound metabolic process;GO:0071704//organic substance metabolic process;GO:0044237//cellular metabolic process;GO:0010467//gene exp…	[C]cellular anatomical entity;intracellular;[P]metabolic process;cellular process;[F]binding;catalytic activity;	biological_process;molecular_function;cellular_component
110098519	[F]GO:0043167//ion binding;GO:0016773//phosphotransferase activity, alcohol group as acceptor;GO:0005488//binding;GO:1901265//nucleoside phosphate binding;GO:0016740//transferase activity;GO:0032555//purine ribonucleotide binding;GO:0017076//purine nucleotide binding;GO:0005524//ATP binding;GO:0043168//anion binding;GO:0097472//cyclin-dependent protein kinase activity;GO:0016772//transferase acti…	[F]catalytic activity;binding;	molecular_function
110098524	[P]GO:0009987//cellular process;GO:0051179//localization;GO:0051234//establishment of localization;GO:0006810//transport;GO:0055085//transmembrane transport;[C]GO:0016020//membrane;GO:0031224//intrinsic component of membrane;GO:0110165//cellular anatomical entity;GO:0016021//integral component of membrane;[F]GO:0035639//purine ribonucleoside triphosphate binding;GO:0030554//adenyl nucleotide bind…	[C]cellular anatomical entity;[P]localization;cellular process;[F]transporter activity;binding;catalytic activity;	molecular_function;cellular_component;biological_process
110098526	[P]GO:0043043//peptide biosynthetic process;GO:0009058//biosynthetic process;GO:0044085//cellular component biogenesis;GO:0065003//protein-containing complex assembly;GO:0071840//cellular component organization or biogenesis;GO:0019538//protein metabolic process;GO:0016043//cellular component organization;GO:0044237//cellular metabolic process;GO:0044267//cellular protein metabolic process;GO:004…	[C]protein-containing complex;cellular anatomical entity;intracellular;[P]cellular process;metabolic process;[F]translation regulator activity;binding;	biological_process;molecular_function;cellular_component
110098540
110098541	[F]GO:0005488//binding;GO:0043167//ion binding;GO:0097159//organic cyclic compound binding;GO:0016740//transferase activity;GO:0017076//purine nucleotide binding;GO:0036094//small molecule binding;GO:0016773//phosphotransferase activity, alcohol group as acceptor;GO:0032555//purine ribonucleotide binding;GO:0035639//purine ribonucleoside triphosphate binding;GO:0030554//adenyl nucleotide binding;…	[F]binding;catalytic activity;	molecular_function
110098542	[P]GO:0044260//cellular macromolecule metabolic process;GO:0046483//heterocycle metabolic process;GO:0009059//macromolecule biosynthetic process;GO:0010467//gene expression;GO:0018130//heterocycle biosynthetic process;GO:1901362//organic cyclic compound biosynthetic process;GO:0044238//primary metabolic process;GO:0019438//aromatic compound biosynthetic process;GO:0006725//cellular aromatic compo…	[P]cellular process;metabolic process;[F]catalytic activity;binding;	molecular_function;biological_process
110098574	[P]GO:0019637//organophosphate metabolic process;GO:0044237//cellular metabolic process;GO:0071704//organic substance metabolic process;GO:0006796//phosphate-containing compound metabolic process;GO:0006793//phosphorus metabolic process;GO:0055114//oxidation-reduction process;GO:0006740//NADPH regeneration;GO:0009987//cellular process;GO:0009052//pentose-phosphate shunt, non-oxidative branch;GO:0…	[P]metabolic process;cellular process;[F]catalytic activity;	molecular_function;biological_process
110098592	[P]GO:0045184//establishment of protein localization;GO:0009987//cellular process;GO:0070727//cellular macromolecule localization;GO:0046907//intracellular transport;GO:0051649//establishment of localization in cell;GO:0015833//peptide transport;GO:0006886//intracellular protein transport;GO:0042886//amide transport;GO:0051234//establishment of localization;GO:0051179//localization;GO:0008104//pr…	[P]cellular process;localization;	biological_process
110098605	[P]GO:0008152//metabolic process;GO:0097354//prenylation;GO:0006807//nitrogen compound metabolic process;GO:0044260//cellular macromolecule metabolic process;GO:0071704//organic substance metabolic process;GO:0044237//cellular metabolic process;GO:0018342//protein prenylation;GO:0043170//macromolecule metabolic process;GO:0043412//macromolecule modification;GO:0009987//cellular process;GO:0019538…	[C]intracellular;cellular anatomical entity;protein-containing complex;[P]metabolic process;cellular process;[F]binding;catalytic activity;	biological_process;molecular_function;cellular_component
110098612	[C]GO:0043226//organelle;GO:0005634//nucleus;GO:0043227//membrane-bounded organelle;GO:0110165//cellular anatomical entity;GO:0043229//intracellular organelle;GO:0005622//intracellular;GO:0043231//intracellular membrane-bounded organelle;[F]GO:0016788//hydrolase activity, acting on ester bonds;GO:0042578//phosphoric ester hydrolase activity;GO:0016791//phosphatase activity;GO:0016787//hydrolase a…	[C]intracellular;cellular anatomical entity;[F]catalytic activity;	molecular_function;cellular_component
110098638	[P]GO:1901564//organonitrogen compound metabolic process;GO:0016571//histone methylation;GO:0005975//carbohydrate metabolic process;GO:0008213//protein alkylation;GO:0036211//protein modification process;GO:0051276//chromosome organization;GO:0009987//cellular process;GO:0019538//protein metabolic process;GO:0006996//organelle organization;GO:0044238//primary metabolic process;GO:0044237//cellula…	[C]intracellular;cellular anatomical entity;[P]metabolic process;cellular process;[F]catalytic activity;	biological_process;molecular_function;cellular_component
110098650
110098651	[F]GO:0097159//organic cyclic compound binding;GO:0032559//adenyl ribonucleotide binding;GO:0097367//carbohydrate derivative binding;GO:0016301//kinase activity;GO:0016307//phosphatidylinositol phosphate kinase activity;GO:0032555//purine ribonucleotide binding;GO:0005524//ATP binding;GO:0005488//binding;GO:0017076//purine nucleotide binding;GO:0000285//1-phosphatidylinositol-3-phosphate 5-kinase…	[F]catalytic activity;binding;	molecular_function
110098652	[F]GO:0070001//aspartic-type peptidase activity;GO:0008233//peptidase activity;GO:0004175//endopeptidase activity;GO:0003824//catalytic activity;GO:0004190//aspartic-type endopeptidase activity;GO:0140096//catalytic activity, acting on a protein;GO:0016787//hydrolase activity;GO:0070011//peptidase activity, acting on L-amino acid peptides;	[F]catalytic activity;	molecular_function
110098660
110098666	[P]GO:0009987//cellular process;GO:0070973//protein localization to endoplasmic reticulum exit site;GO:0015833//peptide transport;GO:0033365//protein localization to organelle;GO:0051234//establishment of localization;GO:0006810//transport;GO:0051179//localization;GO:0015031//protein transport;GO:0034613//cellular protein localization;GO:0071705//nitrogen compound transport;GO:0070972//protein lo…	[C]intracellular;cellular anatomical entity;[P]cellular process;localization;	cellular_component;biological_process
110098668	[P]GO:0008152//metabolic process;GO:0006996//organelle organization;GO:0044238//primary metabolic process;GO:0019538//protein metabolic process;GO:0044260//cellular macromolecule metabolic process;GO:0016570//histone modification;GO:0032259//methylation;GO:0071840//cellular component organization or biogenesis;GO:0016043//cellular component organization;GO:0036211//protein modification process;GO…	[P]cellular process;metabolic process;[F]catalytic activity;	molecular_function;biological_process
110098705	[F]GO:1901363//heterocyclic compound binding;GO:0097159//organic cyclic compound binding;GO:0005488//binding;GO:0003676//nucleic acid binding;GO:0003723//RNA binding;	[F]binding;	molecular_function
110098711
110098712	[F]GO:1901363//heterocyclic compound binding;GO:0003676//nucleic acid binding;GO:0003723//RNA binding;GO:0005488//binding;GO:0097159//organic cyclic compound binding;	[F]binding;	molecular_function
110098735	[C]GO:0110165//cellular anatomical entity;GO:0005829//cytosol;GO:0005737//cytoplasm;GO:0005622//intracellular;	[C]intracellular;cellular anatomical entity;	cellular_component
110098743	[C]GO:0016020//membrane;GO:0031224//intrinsic component of membrane;GO:0110165//cellular anatomical entity;GO:0016021//integral component of membrane;[F]GO:0003824//catalytic activity;GO:0016417//S-acyltransferase activity;GO:0019706//protein-cysteine S-palmitoyltransferase activity;GO:0019707//protein-cysteine S-acyltransferase activity;GO:0016740//transferase activity;GO:0016746//transferase ac…	[C]cellular anatomical entity;[F]catalytic activity;	cellular_component;molecular_function
110098757
110098767
110098771	[P]GO:0044238//primary metabolic process;GO:0009987//cellular process;GO:0010138//pyrimidine ribonucleotide salvage;GO:0055086//nucleobase-containing small molecule metabolic process;GO:0006222//UMP biosynthetic process;GO:0008152//metabolic process;GO:1901135//carbohydrate derivative metabolic process;GO:0006139//nucleobase-containing compound metabolic process;GO:0006796//phosphate-containing c…	[P]metabolic process;cellular process;[F]catalytic activity;binding;	biological_process;molecular_function
110098783
110098790	[P]GO:2000026//regulation of multicellular organismal development;GO:0050789//regulation of biological process;GO:0048580//regulation of post-embryonic development;GO:0051239//regulation of multicellular organismal process;GO:0050793//regulation of developmental process;GO:0048583//regulation of response to stimulus;GO:2000241//regulation of reproductive process;GO:2000028//regulation of photoper…	[P]biological regulation;	biological_process
110098809	[P]GO:0006139//nucleobase-containing compound metabolic process;GO:0006807//nitrogen compound metabolic process;GO:0008152//metabolic process;GO:0016070//RNA metabolic process;GO:0034641//cellular nitrogen compound metabolic process;GO:0044237//cellular metabolic process;GO:1901360//organic cyclic compound metabolic process;GO:0043170//macromolecule metabolic process;GO:0000398//mRNA splicing, vi…	[C]intracellular;cellular anatomical entity;protein-containing complex;[P]metabolic process;cellular process;	cellular_component;biological_process
110098810	[C]GO:0034357//photosynthetic membrane;GO:0005622//intracellular;GO:0055035//plastid thylakoid membrane;GO:0009507//chloroplast;GO:0043227//membrane-bounded organelle;GO:0009535//chloroplast thylakoid membrane;GO:0043229//intracellular organelle;GO:0009579//thylakoid;GO:0043231//intracellular membrane-bounded organelle;GO:0009534//chloroplast thylakoid;GO:0031976//plastid thylakoid;GO:0005737//cy…	[C]cellular anatomical entity;intracellular;[F]transporter activity;	molecular_function;cellular_component
110098812	[P]GO:0019222//regulation of metabolic process;GO:0031047//gene silencing by RNA;GO:0010605//negative regulation of macromolecule metabolic process;GO:0009892//negative regulation of metabolic process;GO:0060255//regulation of macromolecule metabolic process;GO:0048519//negative regulation of biological process;GO:0010629//negative regulation of gene expression;GO:0016458//gene silencing;GO:00104…	[P]biological regulation;cellular process;[F]binding;	molecular_function;biological_process
110098841	[F]GO:0097159//organic cyclic compound binding;GO:0003677//DNA binding;GO:0003676//nucleic acid binding;GO:0005488//binding;GO:1901363//heterocyclic compound binding;	[F]binding;	molecular_function
110098850	[P]GO:0044238//primary metabolic process;GO:0008152//metabolic process;GO:0071704//organic substance metabolic process;GO:0005975//carbohydrate metabolic process;[C]GO:0016021//integral component of membrane;GO:0110165//cellular anatomical entity;GO:0031224//intrinsic component of membrane;GO:0016020//membrane;[F]GO:0016787//hydrolase activity;GO:0016798//hydrolase activity, acting on glycosyl bo…	[C]cellular anatomical entity;[P]metabolic process;[F]binding;catalytic activity;	cellular_component;biological_process;molecular_function
110098908
110098931	[F]GO:0003824//catalytic activity;GO:0016791//phosphatase activity;GO:0004721//phosphoprotein phosphatase activity;GO:0016787//hydrolase activity;GO:0140096//catalytic activity, acting on a protein;GO:0016788//hydrolase activity, acting on ester bonds;GO:0042578//phosphoric ester hydrolase activity;GO:0004722//protein serine/threonine phosphatase activity;	[F]catalytic activity;	molecular_function
110098943	[F]GO:0003824//catalytic activity;GO:0016740//transferase activity;GO:0016757//transferase activity, transferring glycosyl groups;	[F]catalytic activity;	molecular_function
110098956	[C]GO:0043227//membrane-bounded organelle;GO:0110165//cellular anatomical entity;GO:0043226//organelle;GO:0005622//intracellular;GO:0043229//intracellular organelle;GO:0005634//nucleus;GO:0043231//intracellular membrane-bounded organelle;[F]GO:0097159//organic cyclic compound binding;GO:0008270//zinc ion binding;GO:0043169//cation binding;GO:0005488//binding;GO:0043167//ion binding;GO:0003676//nu…	[C]cellular anatomical entity;intracellular;[F]binding;	cellular_component;molecular_function
110098982	[F]GO:0036094//small molecule binding;GO:0097159//organic cyclic compound binding;GO:0030554//adenyl nucleotide binding;GO:0016772//transferase activity, transferring phosphorus-containing groups;GO:0032553//ribonucleotide binding;GO:0016301//kinase activity;GO:0032555//purine ribonucleotide binding;GO:0097367//carbohydrate derivative binding;GO:0000166//nucleotide binding;GO:0016773//phosphotran…	[F]binding;catalytic activity;	molecular_function
110098993
110098999	[P]GO:0006796//phosphate-containing compound metabolic process;GO:0046470//phosphatidylcholine metabolic process;GO:0044238//primary metabolic process;GO:0006650//glycerophospholipid metabolic process;GO:0008152//metabolic process;GO:1901575//organic substance catabolic process;GO:0009987//cellular process;GO:0006629//lipid metabolic process;GO:1901564//organonitrogen compound metabolic process;G…	[C]cellular anatomical entity;[P]cellular process;metabolic process;[F]catalytic activity;binding;	cellular_component;biological_process;molecular_function
110099021	[C]GO:0016020//membrane;GO:0016021//integral component of membrane;GO:0031224//intrinsic component of membrane;GO:0110165//cellular anatomical entity;	[C]cellular anatomical entity;	cellular_component
110099023	[P]GO:0033036//macromolecule localization;GO:0006457//protein folding;GO:0051234//establishment of localization;GO:0015833//peptide transport;GO:0042886//amide transport;GO:0006458//'de novo' protein folding;GO:0043335//protein unfolding;GO:0061077//chaperone-mediated protein folding;GO:0071705//nitrogen compound transport;GO:0006810//transport;GO:0008104//protein localization;GO:0071702//organic…	[P]localization;cellular process;[F]binding;protein folding chaperone;catalytic activity;	biological_process;molecular_function
110099033	[C]GO:0110165//cellular anatomical entity;GO:0043227//membrane-bounded organelle;GO:0005622//intracellular;GO:0043226//organelle;GO:0005634//nucleus;GO:0043231//intracellular membrane-bounded organelle;GO:0043229//intracellular organelle;	[C]cellular anatomical entity;intracellular;	cellular_component
110099037
110099042	[P]GO:0018026//peptidyl-lysine monomethylation;GO:1901564//organonitrogen compound metabolic process;GO:0044238//primary metabolic process;GO:0043414//macromolecule methylation;GO:0036211//protein modification process;GO:0018193//peptidyl-amino acid modification;GO:0019538//protein metabolic process;GO:0043412//macromolecule modification;GO:0044267//cellular protein metabolic process;GO:0006807//…	[C]cellular anatomical entity;intracellular;[P]metabolic process;cellular process;[F]catalytic activity;	molecular_function;cellular_component;biological_process
110099049	[C]GO:0016020//membrane;GO:0110165//cellular anatomical entity;GO:0031224//intrinsic component of membrane;GO:0016021//integral component of membrane;	[C]cellular anatomical entity;	cellular_component
110099052	[C]GO:0110165//cellular anatomical entity;GO:0005634//nucleus;GO:0043231//intracellular membrane-bounded organelle;GO:0043229//intracellular organelle;GO:0043227//membrane-bounded organelle;GO:0043226//organelle;GO:0005622//intracellular;[F]GO:0003676//nucleic acid binding;GO:0003677//DNA binding;GO:0005488//binding;GO:1901363//heterocyclic compound binding;GO:0097159//organic cyclic compound bin…	[C]intracellular;cellular anatomical entity;[F]binding;	molecular_function;cellular_component
110099055	[C]GO:0043226//organelle;GO:0043231//intracellular membrane-bounded organelle;GO:0110165//cellular anatomical entity;GO:0043227//membrane-bounded organelle;GO:0005634//nucleus;GO:0043229//intracellular organelle;GO:0005622//intracellular;[F]GO:0046872//metal ion binding;GO:0046914//transition metal ion binding;GO:0043169//cation binding;GO:0043167//ion binding;GO:0008270//zinc ion binding;GO:0005…	[C]intracellular;cellular anatomical entity;[F]binding;	molecular_function;cellular_component
110099107	[P]GO:0055088//lipid homeostasis;GO:0065007//biological regulation;GO:0048878//chemical homeostasis;GO:0065008//regulation of biological quality;GO:0042592//homeostatic process;[F]GO:0016787//hydrolase activity;GO:0016788//hydrolase activity, acting on ester bonds;GO:0016747//transferase activity, transferring acyl groups other than amino-acyl groups;GO:0016746//transferase activity, transferring…	[P]biological regulation;[F]catalytic activity;	biological_process;molecular_function
110099114	[C]GO:0016021//integral component of membrane;GO:0110165//cellular anatomical entity;GO:0031224//intrinsic component of membrane;GO:0016020//membrane;[F]GO:0035639//purine ribonucleoside triphosphate binding;GO:0003824//catalytic activity;GO:0043167//ion binding;GO:0097367//carbohydrate derivative binding;GO:0032553//ribonucleotide binding;GO:0030554//adenyl nucleotide binding;GO:0017076//purine …	[C]cellular anatomical entity;[F]binding;catalytic activity;	molecular_function;cellular_component
110099116
110099120	[C]GO:0005743//mitochondrial inner membrane;GO:0005622//intracellular;GO:0031966//mitochondrial membrane;GO:0043226//organelle;GO:0043227//membrane-bounded organelle;GO:0019866//organelle inner membrane;GO:0043231//intracellular membrane-bounded organelle;GO:0031090//organelle membrane;GO:0110165//cellular anatomical entity;GO:0016020//membrane;GO:0005737//cytoplasm;GO:0043229//intracellular orga…	[C]cellular anatomical entity;intracellular;	cellular_component
110099125
110099129	[F]GO:0043167//ion binding;GO:0046872//metal ion binding;GO:0043169//cation binding;GO:0005488//binding;	[F]binding;	molecular_function
110099147	[C]GO:0031224//intrinsic component of membrane;GO:0016020//membrane;GO:0110165//cellular anatomical entity;GO:0016021//integral component of membrane;	[C]cellular anatomical entity;	cellular_component
110099175	[P]GO:0051603//proteolysis involved in cellular protein catabolic process;GO:0008152//metabolic process;GO:0044260//cellular macromolecule metabolic process;GO:1901565//organonitrogen compound catabolic process;GO:0006807//nitrogen compound metabolic process;GO:1901575//organic substance catabolic process;GO:0044267//cellular protein metabolic process;GO:0044237//cellular metabolic process;GO:190…	[C]protein-containing complex;intracellular;[P]cellular process;metabolic process;	cellular_component;biological_process
110099181	[F]GO:0097159//organic cyclic compound binding;GO:0016887//ATPase activity;GO:0017076//purine nucleotide binding;GO:0032559//adenyl ribonucleotide binding;GO:0016787//hydrolase activity;GO:0030554//adenyl nucleotide binding;GO:0000166//nucleotide binding;GO:0005488//binding;GO:0016740//transferase activity;GO:0016817//hydrolase activity, acting on acid anhydrides;GO:0035639//purine ribonucleoside…	[F]catalytic activity;binding;	molecular_function
110099190	[F]GO:0008079//translation termination factor activity;GO:0097159//organic cyclic compound binding;GO:0003747//translation release factor activity;GO:0008135//translation factor activity, RNA binding;GO:0090079//translation regulator activity, nucleic acid binding;GO:0005488//binding;GO:0003723//RNA binding;GO:0045182//translation regulator activity;GO:0003676//nucleic acid binding;GO:0016149//tr…	[F]binding;translation regulator activity;	molecular_function
110099205	[F]GO:0016787//hydrolase activity;GO:0003824//catalytic activity;	[F]catalytic activity;	molecular_function
110099229	[P]GO:0032259//methylation;GO:0008152//metabolic process;[F]GO:0003824//catalytic activity;GO:0016740//transferase activity;GO:0016741//transferase activity, transferring one-carbon groups;GO:0008168//methyltransferase activity;	[P]metabolic process;[F]catalytic activity;	molecular_function;biological_process
110099267	[P]GO:0032259//methylation;GO:0008152//metabolic process;[C]GO:0005622//intracellular;GO:0016021//integral component of membrane;GO:0110165//cellular anatomical entity;GO:0016020//membrane;GO:0005737//cytoplasm;GO:0031224//intrinsic component of membrane;[F]GO:0008168//methyltransferase activity;GO:0016741//transferase activity, transferring one-carbon groups;GO:0003824//catalytic activity;GO:001…	[C]cellular anatomical entity;intracellular;[P]metabolic process;[F]catalytic activity;	cellular_component;molecular_function;biological_process
110099268
110099289	[P]GO:0033043//regulation of organelle organization;GO:0071840//cellular component organization or biogenesis;GO:0006996//organelle organization;GO:0070925//organelle assembly;GO:0016043//cellular component organization;GO:0065007//biological regulation;GO:0050794//regulation of cellular process;GO:0009987//cellular process;GO:0044087//regulation of cellular component biogenesis;GO:0051128//regul…	[C]intracellular;cellular anatomical entity;[P]biological regulation;cellular process;[F]binding;	cellular_component;molecular_function;biological_process
110099292	[P]GO:0034660//ncRNA metabolic process;GO:0032447//protein urmylation;GO:0036211//protein modification process;GO:0070647//protein modification by small protein conjugation or removal;GO:0009987//cellular process;GO:0006725//cellular aromatic compound metabolic process;GO:0002143//tRNA wobble position uridine thiolation;GO:0032446//protein modification by small protein conjugation;GO:0043412//mac…	[C]cellular anatomical entity;intracellular;protein-containing complex;[P]cellular process;metabolic process;[F]catalytic activity;binding;	biological_process;molecular_function;cellular_component
110099299	[P]GO:0072594//establishment of protein localization to organelle;GO:0006913//nucleocytoplasmic transport;GO:0033036//macromolecule localization;GO:0046907//intracellular transport;GO:0033365//protein localization to organelle;GO:0051179//localization;GO:0034613//cellular protein localization;GO:0051649//establishment of localization in cell;GO:0009987//cellular process;GO:0015833//peptide transp…	[C]cellular anatomical entity;intracellular;[P]cellular process;localization;[F]transporter activity;binding;	cellular_component;molecular_function;biological_process
110099302	[P]GO:0071704//organic substance metabolic process;GO:0044238//primary metabolic process;GO:0044237//cellular metabolic process;GO:0019637//organophosphate metabolic process;GO:0006796//phosphate-containing compound metabolic process;GO:0006629//lipid metabolic process;GO:0008654//phospholipid biosynthetic process;GO:0090407//organophosphate biosynthetic process;GO:0044249//cellular biosynthetic …	[C]cellular anatomical entity;[P]cellular process;metabolic process;[F]catalytic activity;	molecular_function;biological_process;cellular_component
110099305	[P]GO:0009987//cellular process;GO:0044237//cellular metabolic process;GO:0015979//photosynthesis;GO:0008152//metabolic process;[C]GO:0009654//photosystem II oxygen evolving complex;GO:0005622//intracellular;GO:0098796//membrane protein complex;GO:0019898//extrinsic component of membrane;GO:0032991//protein-containing complex;GO:1902494//catalytic complex;GO:0009521//photosystem;GO:0009579//thyla…	[C]cellular anatomical entity;protein-containing complex;intracellular;[P]metabolic process;cellular process;[F]binding;	biological_process;cellular_component;molecular_function
110099351	[P]GO:0032501//multicellular organismal process;GO:0032502//developmental process;GO:0048856//anatomical structure development;GO:0007275//multicellular organism development;	[P]developmental process;multicellular organismal process;	biological_process
110099362	[P]GO:1901701//cellular response to oxygen-containing compound;GO:0009987//cellular process;GO:0010033//response to organic substance;GO:0009742//brassinosteroid mediated signaling pathway;GO:0065007//biological regulation;GO:0071310//cellular response to organic substance;GO:0071396//cellular response to lipid;GO:0048545//response to steroid hormone;GO:0033993//response to lipid;GO:0071383//cell…	[C]cellular anatomical entity;intracellular;[P]biological regulation;response to stimulus;cellular process;signaling;[F]catalytic activity;binding;	cellular_component;biological_process;molecular_function
110099363
110099368	[P]GO:0009987//cellular process;GO:0006457//protein folding;[C]GO:0031224//intrinsic component of membrane;GO:0016021//integral component of membrane;GO:0110165//cellular anatomical entity;GO:0016020//membrane;[F]GO:0016853//isomerase activity;GO:0003755//peptidyl-prolyl cis-trans isomerase activity;GO:0140096//catalytic activity, acting on a protein;GO:0003824//catalytic activity;GO:0016859//cis…	[C]cellular anatomical entity;[P]cellular process;[F]catalytic activity;	molecular_function;cellular_component;biological_process
110099373	[F]GO:0008236//serine-type peptidase activity;GO:0008233//peptidase activity;GO:0003824//catalytic activity;GO:0140096//catalytic activity, acting on a protein;GO:0070011//peptidase activity, acting on L-amino acid peptides;GO:0017171//serine hydrolase activity;GO:0016787//hydrolase activity;GO:0016825//hydrolase activity, acting on acid phosphorus-nitrogen bonds;	[F]catalytic activity;	molecular_function
110099374	[C]GO:0110165//cellular anatomical entity;GO:0031224//intrinsic component of membrane;GO:0016020//membrane;GO:0016021//integral component of membrane;[F]GO:0016645//oxidoreductase activity, acting on the CH-NH group of donors;GO:0003824//catalytic activity;GO:0052903//N1-acetylspermine:oxygen oxidoreductase (3-acetamidopropanal-forming) activity;GO:0016491//oxidoreductase activity;GO:0052901//spe…	[C]cellular anatomical entity;[F]catalytic activity;	molecular_function;cellular_component
110099375	[P]GO:0071704//organic substance metabolic process;GO:0008152//metabolic process;GO:0044238//primary metabolic process;GO:0005975//carbohydrate metabolic process;[F]GO:0047938//glucose-6-phosphate 1-epimerase activity;GO:0016857//racemase and epimerase activity, acting on carbohydrates and derivatives;GO:0030246//carbohydrate binding;GO:0016853//isomerase activity;GO:0003824//catalytic activity;G…	[P]metabolic process;[F]binding;catalytic activity;	molecular_function;biological_process
110099382	[C]GO:0016020//membrane;GO:0016021//integral component of membrane;GO:0031224//intrinsic component of membrane;GO:0110165//cellular anatomical entity;[F]GO:0005216//ion channel activity;GO:0005215//transporter activity;GO:0015318//inorganic molecular entity transmembrane transporter activity;GO:0015267//channel activity;GO:0022803//passive transmembrane transporter activity;GO:0022857//transmembr…	[C]cellular anatomical entity;[F]transporter activity;	cellular_component;molecular_function
110099383	[P]GO:0043170//macromolecule metabolic process;GO:0044238//primary metabolic process;GO:0019538//protein metabolic process;GO:0006508//proteolysis;GO:0008152//metabolic process;GO:0006807//nitrogen compound metabolic process;GO:0071704//organic substance metabolic process;GO:1901564//organonitrogen compound metabolic process;[C]GO:0016020//membrane;GO:0043226//organelle;GO:0043231//intracellular …	[C]intracellular;cellular anatomical entity;[P]metabolic process;[F]binding;catalytic activity;	cellular_component;biological_process;molecular_function
110099393	[P]GO:0044238//primary metabolic process;GO:0043170//macromolecule metabolic process;GO:0044260//cellular macromolecule metabolic process;GO:0006807//nitrogen compound metabolic process;GO:0007165//signal transduction;GO:0016310//phosphorylation;GO:0006796//phosphate-containing compound metabolic process;GO:0044237//cellular metabolic process;GO:0006464//cellular protein modification process;GO:0…	[P]cellular process;biological regulation;metabolic process;signaling;response to stimulus;	biological_process
110099397
110099411	[F]GO:0003677//DNA binding;GO:1901363//heterocyclic compound binding;GO:0097159//organic cyclic compound binding;GO:0003676//nucleic acid binding;GO:0005488//binding;	[F]binding;	molecular_function
110099422	[P]GO:0034660//ncRNA metabolic process;GO:0016070//RNA metabolic process;GO:0016072//rRNA metabolic process;GO:0071840//cellular component organization or biogenesis;GO:0044238//primary metabolic process;GO:0071704//organic substance metabolic process;GO:0009987//cellular process;GO:0022613//ribonucleoprotein complex biogenesis;GO:0046483//heterocycle metabolic process;GO:0006396//RNA processing;…	[C]cellular anatomical entity;[P]metabolic process;cellular process;[F]binding;catalytic activity;	molecular_function;cellular_component;biological_process
110099460	[P]GO:0032886//regulation of microtubule-based process;GO:0000911//cytokinesis by cell plate formation;GO:0071840//cellular component organization or biogenesis;GO:0022607//cellular component assembly;GO:0010564//regulation of cell cycle process;GO:0051302//regulation of cell division;GO:0048522//positive regulation of cellular process;GO:0090068//positive regulation of cell cycle process;GO:0060…	[C]cellular anatomical entity;intracellular;[P]biological regulation;cellular process;	cellular_component;biological_process
110099471	[P]GO:0090304//nucleic acid metabolic process;GO:0043170//macromolecule metabolic process;GO:0009987//cellular process;GO:0034641//cellular nitrogen compound metabolic process;GO:0006725//cellular aromatic compound metabolic process;GO:0044260//cellular macromolecule metabolic process;GO:0044238//primary metabolic process;GO:0071704//organic substance metabolic process;GO:0006807//nitrogen compou…	[C]cellular anatomical entity;[P]cellular process;metabolic process;[F]binding;transporter activity;	cellular_component;molecular_function;biological_process
110099472	[P]GO:0080090//regulation of primary metabolic process;GO:0019219//regulation of nucleobase-containing compound metabolic process;GO:1903506//regulation of nucleic acid-templated transcription;GO:0031326//regulation of cellular biosynthetic process;GO:0065007//biological regulation;GO:0006355//regulation of transcription, DNA-templated;GO:0010468//regulation of gene expression;GO:0060255//regulat…	[P]biological regulation;[F]binding;catalytic activity;	biological_process;molecular_function
110099473	[P]GO:0009987//cellular process;GO:0006338//chromatin remodeling;GO:0006325//chromatin organization;GO:0051276//chromosome organization;GO:0016043//cellular component organization;GO:0071840//cellular component organization or biogenesis;GO:0006996//organelle organization;[C]GO:0005622//intracellular;GO:1902494//catalytic complex;GO:0043232//intracellular non-membrane-bounded organelle;GO:0043227…	[C]cellular anatomical entity;intracellular;protein-containing complex;[P]cellular process;	biological_process;cellular_component
110099493	[P]GO:0044237//cellular metabolic process;GO:0044238//primary metabolic process;GO:1901362//organic cyclic compound biosynthetic process;GO:1901360//organic cyclic compound metabolic process;GO:0009059//macromolecule biosynthetic process;GO:0006383//transcription by RNA polymerase III;GO:0008152//metabolic process;GO:1901576//organic substance biosynthetic process;GO:0097659//nucleic acid-templat…	[C]protein-containing complex;[P]metabolic process;cellular process;[F]binding;	molecular_function;biological_process;cellular_component
110099498	[P]GO:0043170//macromolecule metabolic process;GO:0010468//regulation of gene expression;GO:0051171//regulation of nitrogen compound metabolic process;GO:0019219//regulation of nucleobase-containing compound metabolic process;GO:2001141//regulation of RNA biosynthetic process;GO:0046483//heterocycle metabolic process;GO:0016070//RNA metabolic process;GO:0032774//RNA biosynthetic process;GO:009765…	[C]cellular anatomical entity;protein-containing complex;intracellular;[P]metabolic process;biological regulation;cellular process;[F]binding;	molecular_function;biological_process;cellular_component
110099526	[C]GO:0016020//membrane;GO:0000325//plant-type vacuole;GO:0005622//intracellular;GO:0016021//integral component of membrane;GO:0031090//organelle membrane;GO:0098588//bounding membrane of organelle;GO:0098805//whole membrane;GO:0043229//intracellular organelle;GO:0043231//intracellular membrane-bounded organelle;GO:0031224//intrinsic component of membrane;GO:0043226//organelle;GO:0005773//vacuole…	[C]intracellular;cellular anatomical entity;[F]transporter activity;	molecular_function;cellular_component
110099534	[P]GO:0000160//phosphorelay signal transduction system;GO:0050794//regulation of cellular process;GO:0050789//regulation of biological process;GO:0023052//signaling;GO:0050896//response to stimulus;GO:0009987//cellular process;GO:0007165//signal transduction;GO:0007154//cell communication;GO:0035556//intracellular signal transduction;GO:0051716//cellular response to stimulus;GO:0065007//biologica…	[C]intracellular;cellular anatomical entity;[P]biological regulation;signaling;cellular process;response to stimulus;[F]binding;	molecular_function;biological_process;cellular_component
110099580	[C]GO:0110165//cellular anatomical entity;GO:0005853//eukaryotic translation elongation factor 1 complex;GO:0005622//intracellular;GO:0005737//cytoplasm;GO:0032991//protein-containing complex;[F]GO:0003723//RNA binding;GO:0090079//translation regulator activity, nucleic acid binding;GO:0005488//binding;GO:0003746//translation elongation factor activity;GO:0003676//nucleic acid binding;GO:0008135/…	[C]protein-containing complex;intracellular;cellular anatomical entity;[F]binding;translation regulator activity;	molecular_function;cellular_component
110099616	[P]GO:0006464//cellular protein modification process;GO:1901565//organonitrogen compound catabolic process;GO:0070646//protein modification by small protein removal;GO:0044238//primary metabolic process;GO:0009987//cellular process;GO:0043170//macromolecule metabolic process;GO:0006511//ubiquitin-dependent protein catabolic process;GO:0030163//protein catabolic process;GO:0070647//protein modific…	[P]metabolic process;cellular process;[F]catalytic activity;	molecular_function;biological_process
110099623
110099644	[C]GO:0005634//nucleus;GO:0043229//intracellular organelle;GO:0043226//organelle;GO:0043231//intracellular membrane-bounded organelle;GO:0110165//cellular anatomical entity;GO:0005622//intracellular;GO:0043227//membrane-bounded organelle;[F]GO:0043167//ion binding;GO:0043169//cation binding;GO:0005488//binding;GO:0046872//metal ion binding;	[C]intracellular;cellular anatomical entity;[F]binding;	cellular_component;molecular_function
110099650	[P]GO:0031326//regulation of cellular biosynthetic process;GO:0050794//regulation of cellular process;GO:0010468//regulation of gene expression;GO:2001141//regulation of RNA biosynthetic process;GO:0065007//biological regulation;GO:2000112//regulation of cellular macromolecule biosynthetic process;GO:0009889//regulation of biosynthetic process;GO:1903506//regulation of nucleic acid-templated tran…	[C]intracellular;cellular anatomical entity;[P]biological regulation;[F]binding;	molecular_function;biological_process;cellular_component
110099662	[P]GO:1901576//organic substance biosynthetic process;GO:0008610//lipid biosynthetic process;GO:0006629//lipid metabolic process;GO:0009058//biosynthetic process;GO:0044238//primary metabolic process;GO:0008152//metabolic process;GO:0071704//organic substance metabolic process;[C]GO:0016021//integral component of membrane;GO:0016020//membrane;GO:0110165//cellular anatomical entity;GO:0031224//int…	[C]cellular anatomical entity;[P]metabolic process;[F]catalytic activity;binding;	biological_process;molecular_function;cellular_component
110099668	[F]GO:0003677//DNA binding;GO:1901363//heterocyclic compound binding;GO:0003676//nucleic acid binding;GO:0097159//organic cyclic compound binding;GO:0005488//binding;	[F]binding;	molecular_function
110099675	[C]GO:0031224//intrinsic component of membrane;GO:0016021//integral component of membrane;GO:0016020//membrane;GO:0110165//cellular anatomical entity;	[C]cellular anatomical entity;	cellular_component
110099684	[P]GO:0071840//cellular component organization or biogenesis;GO:0042157//lipoprotein metabolic process;GO:0009058//biosynthetic process;GO:0044248//cellular catabolic process;GO:0007005//mitochondrion organization;GO:0022607//cellular component assembly;GO:0070925//organelle assembly;GO:1905037//autophagosome organization;GO:0071704//organic substance metabolic process;GO:1901564//organonitrogen …	[C]cellular anatomical entity;intracellular;[P]localization;cellular process;metabolic process;[F]binding;	cellular_component;molecular_function;biological_process
110099686
110099700
110099702	[F]GO:0016773//phosphotransferase activity, alcohol group as acceptor;GO:0016772//transferase activity, transferring phosphorus-containing groups;GO:0003824//catalytic activity;GO:0004672//protein kinase activity;GO:0004674//protein serine/threonine kinase activity;GO:0016301//kinase activity;GO:0016740//transferase activity;GO:0140096//catalytic activity, acting on a protein;GO:0004693//cyclin-d…	[F]catalytic activity;	molecular_function
110099704	[F]GO:0003824//catalytic activity;GO:0016787//hydrolase activity;GO:0008233//peptidase activity;GO:0140096//catalytic activity, acting on a protein;	[F]catalytic activity;	molecular_function
110099708	[F]GO:0016757//transferase activity, transferring glycosyl groups;GO:0008194//UDP-glycosyltransferase activity;GO:0003824//catalytic activity;GO:0016740//transferase activity;GO:0016758//transferase activity, transferring hexosyl groups;GO:0008375//acetylglucosaminyltransferase activity;GO:0004577//N-acetylglucosaminyldiphosphodolichol N-acetylglucosaminyltransferase activity;	[F]catalytic activity;	molecular_function
110099720	[C]GO:0110165//cellular anatomical entity;GO:0043229//intracellular organelle;GO:0043231//intracellular membrane-bounded organelle;GO:0043227//membrane-bounded organelle;GO:0043226//organelle;GO:0005634//nucleus;GO:0005622//intracellular;[F]GO:0003676//nucleic acid binding;GO:1901363//heterocyclic compound binding;GO:0003677//DNA binding;GO:0008289//lipid binding;GO:0005488//binding;GO:0097159//o…	[C]cellular anatomical entity;intracellular;[F]binding;	cellular_component;molecular_function
110099727
110099728	[F]GO:1901363//heterocyclic compound binding;GO:0043167//ion binding;GO:0043168//anion binding;GO:0036094//small molecule binding;GO:0017076//purine nucleotide binding;GO:1901265//nucleoside phosphate binding;GO:0140096//catalytic activity, acting on a protein;GO:0005488//binding;GO:0032553//ribonucleotide binding;GO:0035639//purine ribonucleoside triphosphate binding;GO:0016772//transferase acti…	[F]binding;catalytic activity;	molecular_function
110099744	[P]GO:0051301//cell division;GO:0009987//cellular process;	[P]cellular process;	biological_process
110099757	[F]GO:0017076//purine nucleotide binding;GO:0032559//adenyl ribonucleotide binding;GO:0032553//ribonucleotide binding;GO:1901265//nucleoside phosphate binding;GO:0097159//organic cyclic compound binding;GO:0005524//ATP binding;GO:0032555//purine ribonucleotide binding;GO:0030554//adenyl nucleotide binding;GO:0035639//purine ribonucleoside triphosphate binding;GO:1901363//heterocyclic compound bin…	[F]binding;	molecular_function
110099767	[F]GO:0003755//peptidyl-prolyl cis-trans isomerase activity;GO:0016859//cis-trans isomerase activity;GO:0016853//isomerase activity;GO:0140096//catalytic activity, acting on a protein;GO:0003824//catalytic activity;	[F]catalytic activity;	molecular_function
110099774
110099777
110099779	[C]GO:0016020//membrane;GO:0031224//intrinsic component of membrane;GO:0016021//integral component of membrane;GO:0110165//cellular anatomical entity;	[C]cellular anatomical entity;	cellular_component
110099792	[P]GO:0016043//cellular component organization;GO:0022618//ribonucleoprotein complex assembly;GO:0022613//ribonucleoprotein complex biogenesis;GO:0000491//small nucleolar ribonucleoprotein complex assembly;GO:0044085//cellular component biogenesis;GO:0001522//pseudouridine synthesis;GO:0090304//nucleic acid metabolic process;GO:0016070//RNA metabolic process;GO:0006139//nucleobase-containing comp…	[C]protein-containing complex;[P]cellular process;metabolic process;[F]binding;	cellular_component;molecular_function;biological_process
110099805	[P]GO:0008152//metabolic process;GO:0055114//oxidation-reduction process;	[P]metabolic process;	biological_process
110099819	[C]GO:0043227//membrane-bounded organelle;GO:0043226//organelle;GO:0043228//non-membrane-bounded organelle;GO:0110165//cellular anatomical entity;GO:0070013//intracellular organelle lumen;GO:0031974//membrane-enclosed lumen;GO:0043231//intracellular membrane-bounded organelle;GO:0043232//intracellular non-membrane-bounded organelle;GO:0005622//intracellular;GO:0031981//nuclear lumen;GO:0043233//o…	[C]intracellular;cellular anatomical entity;[F]binding;catalytic activity;	molecular_function;cellular_component
110099820	[P]GO:0009987//cellular process;GO:0008152//metabolic process;GO:0006298//mismatch repair;GO:0044237//cellular metabolic process;GO:0034641//cellular nitrogen compound metabolic process;GO:0051716//cellular response to stimulus;GO:0033554//cellular response to stress;GO:0044238//primary metabolic process;GO:0006974//cellular response to DNA damage stimulus;GO:1901360//organic cyclic compound meta…	[P]response to stimulus;cellular process;metabolic process;[F]binding;	molecular_function;biological_process
110099823	[C]GO:0031224//intrinsic component of membrane;GO:0016021//integral component of membrane;GO:0110165//cellular anatomical entity;GO:0016020//membrane;	[C]cellular anatomical entity;	cellular_component
110099829
110099888	[F]GO:1901363//heterocyclic compound binding;GO:0097159//organic cyclic compound binding;GO:0003676//nucleic acid binding;GO:0003723//RNA binding;GO:0005488//binding;	[F]binding;	molecular_function
110099898
110099900	[F]GO:0003824//catalytic activity;GO:0051213//dioxygenase activity;GO:0046872//metal ion binding;GO:0005488//binding;GO:0043167//ion binding;GO:0043169//cation binding;GO:0016491//oxidoreductase activity;	[F]binding;catalytic activity;	molecular_function
110099907	[F]GO:0035639//purine ribonucleoside triphosphate binding;GO:0043167//ion binding;GO:0016773//phosphotransferase activity, alcohol group as acceptor;GO:0097159//organic cyclic compound binding;GO:0032553//ribonucleotide binding;GO:0000166//nucleotide binding;GO:0016301//kinase activity;GO:0005488//binding;GO:0003824//catalytic activity;GO:0016308//1-phosphatidylinositol-4-phosphate 5-kinase activ…	[F]binding;catalytic activity;	molecular_function
110099912
110099920	[P]GO:0008152//metabolic process;GO:0032259//methylation;[F]GO:0003824//catalytic activity;GO:0008168//methyltransferase activity;GO:0016740//transferase activity;GO:0016741//transferase activity, transferring one-carbon groups;	[P]metabolic process;[F]catalytic activity;	molecular_function;biological_process
110099921
110099933	[F]GO:0005488//binding;GO:0097159//organic cyclic compound binding;GO:0003723//RNA binding;GO:0003676//nucleic acid binding;GO:1901363//heterocyclic compound binding;	[F]binding;	molecular_function
110099939	[P]GO:0080090//regulation of primary metabolic process;GO:2000112//regulation of cellular macromolecule biosynthetic process;GO:0009889//regulation of biosynthetic process;GO:0006338//chromatin remodeling;GO:0071840//cellular component organization or biogenesis;GO:0065007//biological regulation;GO:0006325//chromatin organization;GO:0050794//regulation of cellular process;GO:2001141//regulation o…	[C]cellular anatomical entity;intracellular;[P]biological regulation;cellular process;[F]binding;catalytic activity;	biological_process;cellular_component;molecular_function
110099964
110099986
110099995	[P]GO:0071555//cell wall organization;GO:0043170//macromolecule metabolic process;GO:0044264//cellular polysaccharide metabolic process;GO:0044237//cellular metabolic process;GO:0009058//biosynthetic process;GO:0044042//glucan metabolic process;GO:0016043//cellular component organization;GO:0009987//cellular process;GO:0034637//cellular carbohydrate biosynthetic process;GO:0016051//carbohydrate b…	[C]cellular anatomical entity;[P]cellular process;metabolic process;[F]catalytic activity;	molecular_function;cellular_component;biological_process
110100008	[C]GO:0016020//membrane;GO:0110165//cellular anatomical entity;[F]GO:0016298//lipase activity;GO:0016788//hydrolase activity, acting on ester bonds;GO:0016787//hydrolase activity;GO:0003824//catalytic activity;	[C]cellular anatomical entity;[F]catalytic activity;	molecular_function;cellular_component
110100024
110100032	[F]GO:0016746//transferase activity, transferring acyl groups;GO:0016740//transferase activity;GO:0008080//N-acetyltransferase activity;GO:0004402//histone acetyltransferase activity;GO:0061733//peptide-lysine-N-acetyltransferase activity;GO:0003824//catalytic activity;GO:0016407//acetyltransferase activity;GO:0016747//transferase activity, transferring acyl groups other than amino-acyl groups;GO…	[F]catalytic activity;	molecular_function
110100044	[F]GO:0003676//nucleic acid binding;GO:0008270//zinc ion binding;GO:1901363//heterocyclic compound binding;GO:0043169//cation binding;GO:0043167//ion binding;GO:0005488//binding;GO:0046872//metal ion binding;GO:0097159//organic cyclic compound binding;GO:0046914//transition metal ion binding;GO:0003723//RNA binding;	[F]binding;	molecular_function
110100049
110100062	[P]GO:1903825//organic acid transmembrane transport;GO:0006810//transport;GO:0006811//ion transport;GO:0006865//amino acid transport;GO:0015711//organic anion transport;GO:0046942//carboxylic acid transport;GO:0015849//organic acid transport;GO:0034220//ion transmembrane transport;GO:1905039//carboxylic acid transmembrane transport;GO:0051179//localization;GO:0051234//establishment of localizatio…	[C]cellular anatomical entity;[P]cellular process;localization;[F]transporter activity;	cellular_component;molecular_function;biological_process
110100084	[P]GO:0048583//regulation of response to stimulus;GO:0010646//regulation of cell communication;GO:0065007//biological regulation;GO:0050789//regulation of biological process;GO:0009966//regulation of signal transduction;GO:0050794//regulation of cellular process;GO:0023051//regulation of signaling;[C]GO:0042175//nuclear outer membrane-endoplasmic reticulum membrane network;GO:0031224//intrinsic c…	[C]cellular anatomical entity;[P]biological regulation;	cellular_component;biological_process
110100095	[C]GO:0016021//integral component of membrane;GO:0016020//membrane;GO:0031224//intrinsic component of membrane;GO:0110165//cellular anatomical entity;[F]GO:0005215//transporter activity;GO:0022857//transmembrane transporter activity;	[C]cellular anatomical entity;[F]transporter activity;	cellular_component;molecular_function
110100101	[P]GO:0050794//regulation of cellular process;GO:0010558//negative regulation of macromolecule biosynthetic process;GO:0048522//positive regulation of cellular process;GO:0060255//regulation of macromolecule metabolic process;GO:0045892//negative regulation of transcription, DNA-templated;GO:1902680//positive regulation of RNA biosynthetic process;GO:0051254//positive regulation of RNA metabolic …	[C]protein-containing complex;intracellular;cellular anatomical entity;[P]biological regulation;[F]binding;transcription regulator activity;	molecular_function;cellular_component;biological_process
110100105	[P]GO:0044249//cellular biosynthetic process;GO:1901137//carbohydrate derivative biosynthetic process;GO:0006807//nitrogen compound metabolic process;GO:0034645//cellular macromolecule biosynthetic process;GO:0044255//cellular lipid metabolic process;GO:0090407//organophosphate biosynthetic process;GO:0006490//oligosaccharide-lipid intermediate biosynthetic process;GO:0019538//protein metabolic p…	[C]cellular anatomical entity;[P]cellular process;metabolic process;[F]catalytic activity;	cellular_component;molecular_function;biological_process
110100116	[P]GO:0043648//dicarboxylic acid metabolic process;GO:0046394//carboxylic acid biosynthetic process;GO:0006807//nitrogen compound metabolic process;GO:0044237//cellular metabolic process;GO:0008652//cellular amino acid biosynthetic process;GO:1901605//alpha-amino acid metabolic process;GO:0043436//oxoacid metabolic process;GO:0019752//carboxylic acid metabolic process;GO:0071704//organic substanc…	[C]cellular anatomical entity;intracellular;[P]cellular process;metabolic process;[F]catalytic activity;	biological_process;molecular_function;cellular_component
110100123	[C]GO:0110165//cellular anatomical entity;GO:0031224//intrinsic component of membrane;GO:0016021//integral component of membrane;GO:0016020//membrane;	[C]cellular anatomical entity;	cellular_component
110100124	[C]GO:0110165//cellular anatomical entity;GO:0016021//integral component of membrane;GO:0031224//intrinsic component of membrane;GO:0016020//membrane;	[C]cellular anatomical entity;	cellular_component
110100142	[P]GO:0043170//macromolecule metabolic process;GO:0036211//protein modification process;GO:1901564//organonitrogen compound metabolic process;GO:0006464//cellular protein modification process;GO:0006807//nitrogen compound metabolic process;GO:0071704//organic substance metabolic process;GO:0008152//metabolic process;GO:0044238//primary metabolic process;GO:0044267//cellular protein metabolic proc…	[C]intracellular;cellular anatomical entity;[P]cellular process;metabolic process;[F]catalytic activity;binding;	molecular_function;cellular_component;biological_process
110100150	[P]GO:0071705//nitrogen compound transport;GO:0051030//snRNA transport;GO:0051649//establishment of localization in cell;GO:0051169//nuclear transport;GO:0006403//RNA localization;GO:0006913//nucleocytoplasmic transport;GO:0051170//import into nucleus;GO:0050658//RNA transport;GO:0051236//establishment of RNA localization;GO:0046907//intracellular transport;GO:0033036//macromolecule localization;…	[C]intracellular;cellular anatomical entity;[P]cellular process;localization;	biological_process;cellular_component
110100162	[P]GO:1902679//negative regulation of RNA biosynthetic process;GO:0048519//negative regulation of biological process;GO:0080134//regulation of response to stress;GO:0050789//regulation of biological process;GO:0031323//regulation of cellular metabolic process;GO:0031327//negative regulation of cellular biosynthetic process;GO:0051253//negative regulation of RNA metabolic process;GO:0010629//negat…	[C]cellular anatomical entity;protein-containing complex;intracellular;[P]response to stimulus;cellular process;biological regulation;	cellular_component;biological_process
110100165
110100172	[P]GO:0042446//hormone biosynthetic process;GO:0065008//regulation of biological quality;GO:0009058//biosynthetic process;GO:0044237//cellular metabolic process;GO:0065007//biological regulation;GO:0046483//heterocycle metabolic process;GO:0009690//cytokinin metabolic process;GO:0009308//amine metabolic process;GO:0071704//organic substance metabolic process;GO:0042445//hormone metabolic process;…	[C]cellular anatomical entity;intracellular;[P]biological regulation;metabolic process;cellular process;[F]catalytic activity;	cellular_component;biological_process;molecular_function
110100214
110100234
110100243	[P]GO:0023052//signaling;GO:0065007//biological regulation;GO:0009987//cellular process;GO:0051716//cellular response to stimulus;GO:0007165//signal transduction;GO:0050896//response to stimulus;GO:0050789//regulation of biological process;GO:0007154//cell communication;GO:0050794//regulation of cellular process;[C]GO:0005622//intracellular;GO:0005829//cytosol;GO:0110165//cellular anatomical enti…	[C]cellular anatomical entity;intracellular;[P]cellular process;response to stimulus;biological regulation;signaling;[F]binding;catalytic activity;	molecular_function;cellular_component;biological_process
110100260
110100261	[F]GO:0000166//nucleotide binding;GO:0030554//adenyl nucleotide binding;GO:0004672//protein kinase activity;GO:0016740//transferase activity;GO:0003824//catalytic activity;GO:0032553//ribonucleotide binding;GO:1901265//nucleoside phosphate binding;GO:0017076//purine nucleotide binding;GO:0005488//binding;GO:0016773//phosphotransferase activity, alcohol group as acceptor;GO:0140096//catalytic acti…	[F]catalytic activity;binding;	molecular_function
110100270	[C]GO:0016020//membrane;GO:0110165//cellular anatomical entity;GO:0016021//integral component of membrane;GO:0031224//intrinsic component of membrane;	[C]cellular anatomical entity;	cellular_component
110100288	[F]GO:0042578//phosphoric ester hydrolase activity;GO:0004721//phosphoprotein phosphatase activity;GO:0016788//hydrolase activity, acting on ester bonds;GO:0016791//phosphatase activity;GO:0140096//catalytic activity, acting on a protein;GO:0016787//hydrolase activity;GO:0004725//protein tyrosine phosphatase activity;GO:0003824//catalytic activity;	[F]catalytic activity;	molecular_function
110100303
110100306	[P]GO:0071704//organic substance metabolic process;GO:0009056//catabolic process;GO:0070646//protein modification by small protein removal;GO:0043412//macromolecule modification;GO:0008152//metabolic process;GO:0006508//proteolysis;GO:0043632//modification-dependent macromolecule catabolic process;GO:0019538//protein metabolic process;GO:0036211//protein modification process;GO:0044257//cellular …	[P]metabolic process;cellular process;[F]catalytic activity;	molecular_function;biological_process
110100326	[P]GO:0009790//embryo development;GO:0010154//fruit development;GO:0048608//reproductive structure development;GO:0061458//reproductive system development;GO:0048316//seed development;GO:0032502//developmental process;GO:0000003//reproduction;GO:0022414//reproductive process;GO:0048731//system development;GO:0048367//shoot system development;GO:0099402//plant organ development;GO:0003006//develop…	[C]intracellular;cellular anatomical entity;[P]multicellular organismal process;reproduction;developmental process;reproductive process;[F]structural molecule activity;	molecular_function;cellular_component;biological_process
110100339	[P]GO:0009889//regulation of biosynthetic process;GO:0019222//regulation of metabolic process;GO:0019219//regulation of nucleobase-containing compound metabolic process;GO:0050789//regulation of biological process;GO:0010467//gene expression;GO:0018130//heterocycle biosynthetic process;GO:0009058//biosynthetic process;GO:0051252//regulation of RNA metabolic process;GO:0044238//primary metabolic p…	[C]intracellular;cellular anatomical entity;[P]metabolic process;biological regulation;cellular process;[F]binding;	biological_process;molecular_function;cellular_component
110100343
110100364	[C]GO:0043227//membrane-bounded organelle;GO:0043229//intracellular organelle;GO:0005634//nucleus;GO:0110165//cellular anatomical entity;GO:0005622//intracellular;GO:0043231//intracellular membrane-bounded organelle;GO:0043226//organelle;[F]GO:0003677//DNA binding;GO:0003676//nucleic acid binding;GO:1901363//heterocyclic compound binding;GO:0097159//organic cyclic compound binding;GO:0005488//bin…	[C]intracellular;cellular anatomical entity;[F]binding;	cellular_component;molecular_function
110100383	[P]GO:0044249//cellular biosynthetic process;GO:0008152//metabolic process;GO:0005991//trehalose metabolic process;GO:0009058//biosynthetic process;GO:0034637//cellular carbohydrate biosynthetic process;GO:0009311//oligosaccharide metabolic process;GO:0044262//cellular carbohydrate metabolic process;GO:0009312//oligosaccharide biosynthetic process;GO:0044237//cellular metabolic process;GO:0005975…	[P]metabolic process;cellular process;[F]catalytic activity;	biological_process;molecular_function
110100397	[F]GO:0003676//nucleic acid binding;GO:1901363//heterocyclic compound binding;GO:0003723//RNA binding;GO:0097159//organic cyclic compound binding;GO:0005488//binding;	[F]binding;	molecular_function
110100410	[P]GO:0051234//establishment of localization;GO:0006810//transport;GO:0009987//cellular process;GO:0051179//localization;GO:0007034//vacuolar transport;	[P]localization;cellular process;	biological_process
110100435	[P]GO:0015931//nucleobase-containing compound transport;GO:0006403//RNA localization;GO:0034641//cellular nitrogen compound metabolic process;GO:0009987//cellular process;GO:0051234//establishment of localization;GO:0046483//heterocycle metabolic process;GO:0051179//localization;GO:0000398//mRNA splicing, via spliceosome;GO:0000377//RNA splicing, via transesterification reactions with bulged aden…	[C]protein-containing complex;intracellular;[P]localization;metabolic process;cellular process;[F]binding;	cellular_component;molecular_function;biological_process
110100448	[P]GO:0042752//regulation of circadian rhythm;GO:0065007//biological regulation;GO:0050789//regulation of biological process;	[P]biological regulation;	biological_process
110100451	[C]GO:0110165//cellular anatomical entity;GO:0031224//intrinsic component of membrane;GO:0016021//integral component of membrane;GO:0016020//membrane;	[C]cellular anatomical entity;	cellular_component
110100456	[P]GO:0051656//establishment of organelle localization;GO:0030029//actin filament-based process;GO:0051234//establishment of localization;GO:0015833//peptide transport;GO:0006611//protein export from nucleus;GO:0051649//establishment of localization in cell;GO:0006886//intracellular protein transport;GO:0050658//RNA transport;GO:0008104//protein localization;GO:0016043//cellular component organiz…	[C]intracellular;cellular anatomical entity;[P]cellular process;localization;	cellular_component;biological_process
110100498	[P]GO:0065007//biological regulation;GO:0065008//regulation of biological quality;GO:0050794//regulation of cellular process;GO:0050789//regulation of biological process;GO:0019725//cellular homeostasis;GO:0042592//homeostatic process;GO:0009987//cellular process;GO:0045454//cell redox homeostasis;[C]GO:0110165//cellular anatomical entity;GO:0016020//membrane;GO:0031224//intrinsic component of me…	[C]cellular anatomical entity;[P]cellular process;biological regulation;[F]catalytic activity;	biological_process;cellular_component;molecular_function
110100513	[P]GO:0009889//regulation of biosynthetic process;GO:1903506//regulation of nucleic acid-templated transcription;GO:0050789//regulation of biological process;GO:0010468//regulation of gene expression;GO:0050794//regulation of cellular process;GO:0065007//biological regulation;GO:0060255//regulation of macromolecule metabolic process;GO:0019219//regulation of nucleobase-containing compound metabol…	[P]biological regulation;	biological_process
110100524
110100526	[P]GO:0044238//primary metabolic process;GO:0016579//protein deubiquitination;GO:0070646//protein modification by small protein removal;GO:0022613//ribonucleoprotein complex biogenesis;GO:0071826//ribonucleoprotein complex subunit organization;GO:0034622//cellular protein-containing complex assembly;GO:0006139//nucleobase-containing compound metabolic process;GO:0034641//cellular nitrogen compoun…	[P]metabolic process;cellular process;[F]catalytic activity;binding;	biological_process;molecular_function
110100533	[F]GO:0003824//catalytic activity;GO:0016787//hydrolase activity;	[F]catalytic activity;	molecular_function
110100538	[P]GO:0043170//macromolecule metabolic process;GO:0009059//macromolecule biosynthetic process;GO:1901362//organic cyclic compound biosynthetic process;GO:0006139//nucleobase-containing compound metabolic process;GO:0044237//cellular metabolic process;GO:0009058//biosynthetic process;GO:0044260//cellular macromolecule metabolic process;GO:0044271//cellular nitrogen compound biosynthetic process;GO…	[P]metabolic process;cellular process;	biological_process
110100546	[C]GO:0031224//intrinsic component of membrane;GO:0110165//cellular anatomical entity;GO:0016021//integral component of membrane;GO:0016020//membrane;[F]GO:0016788//hydrolase activity, acting on ester bonds;GO:0016787//hydrolase activity;GO:0140096//catalytic activity, acting on a protein;GO:0042578//phosphoric ester hydrolase activity;GO:0004721//phosphoprotein phosphatase activity;GO:0016791//p…	[C]cellular anatomical entity;[F]catalytic activity;	molecular_function;cellular_component
110100560
110100565	[F]GO:0016829//lyase activity;GO:0003824//catalytic activity;GO:0003861//3-isopropylmalate dehydratase activity;GO:0016835//carbon-oxygen lyase activity;GO:0016836//hydro-lyase activity;	[F]catalytic activity;	molecular_function
110100572	[P]GO:0036211//protein modification process;GO:0070085//glycosylation;GO:0044267//cellular protein metabolic process;GO:0009100//glycoprotein metabolic process;GO:0034645//cellular macromolecule biosynthetic process;GO:0044237//cellular metabolic process;GO:0019538//protein metabolic process;GO:0006464//cellular protein modification process;GO:0009101//glycoprotein biosynthetic process;GO:0043170…	[C]cellular anatomical entity;intracellular;[P]cellular process;metabolic process;[F]catalytic activity;	cellular_component;biological_process;molecular_function
110100584	[P]GO:0046034//ATP metabolic process;GO:0055086//nucleobase-containing small molecule metabolic process;GO:0006757//ATP generation from ADP;GO:0009259//ribonucleotide metabolic process;GO:1901360//organic cyclic compound metabolic process;GO:0046483//heterocycle metabolic process;GO:0044238//primary metabolic process;GO:0071704//organic substance metabolic process;GO:0006096//glycolytic process;G…	[C]protein-containing complex;cellular anatomical entity;intracellular;[P]metabolic process;cellular process;[F]catalytic activity;binding;	cellular_component;biological_process;molecular_function
110100596	[P]GO:0009987//cellular process;GO:1903047//mitotic cell cycle process;GO:0098813//nuclear chromosome segregation;GO:0016043//cellular component organization;GO:0000819//sister chromatid segregation;GO:0045132//meiotic chromosome segregation;GO:0007062//sister chromatid cohesion;GO:0000070//mitotic sister chromatid segregation;GO:0140013//meiotic nuclear division;GO:0007049//cell cycle;GO:0022402…	[P]reproduction;cellular process;reproductive process;[F]catalytic activity;	biological_process;molecular_function
110100597	[C]GO:0110165//cellular anatomical entity;GO:0016020//membrane;GO:0016021//integral component of membrane;GO:0031224//intrinsic component of membrane;[F]GO:0016757//transferase activity, transferring glycosyl groups;GO:0003824//catalytic activity;GO:0016740//transferase activity;GO:0016758//transferase activity, transferring hexosyl groups;	[C]cellular anatomical entity;[F]catalytic activity;	cellular_component;molecular_function
110100613	[C]GO:0110165//cellular anatomical entity;GO:0016020//membrane;GO:0031224//intrinsic component of membrane;GO:0016021//integral component of membrane;	[C]cellular anatomical entity;	cellular_component
110100629	[P]GO:0051179//localization;GO:0051641//cellular localization;GO:0061024//membrane organization;GO:0046907//intracellular transport;GO:0071702//organic substance transport;GO:0070727//cellular macromolecule localization;GO:0009987//cellular process;GO:0006886//intracellular protein transport;GO:0016043//cellular component organization;GO:0035459//vesicle cargo loading;GO:0051234//establishment of…	[C]protein-containing complex;cellular anatomical entity;intracellular;[P]cellular process;localization;[F]molecular function regulator;binding;	cellular_component;molecular_function;biological_process
110100650	[P]GO:0009987//cellular process;GO:0007010//cytoskeleton organization;GO:0016043//cellular component organization;GO:0006996//organelle organization;GO:0071840//cellular component organization or biogenesis;[F]GO:0003779//actin binding;GO:0005488//binding;GO:0044877//protein-containing complex binding;GO:0005515//protein binding;GO:0051015//actin filament binding;GO:0008092//cytoskeletal protein …	[P]cellular process;[F]binding;	molecular_function;biological_process
110100654	[P]GO:0048285//organelle fission;GO:0000003//reproduction;GO:0016043//cellular component organization;GO:1903046//meiotic cell cycle process;GO:0051321//meiotic cell cycle;GO:0071840//cellular component organization or biogenesis;GO:0098813//nuclear chromosome segregation;GO:0007049//cell cycle;GO:0006996//organelle organization;GO:0045132//meiotic chromosome segregation;GO:0000280//nuclear divis…	[C]intracellular;cellular anatomical entity;[P]cellular process;reproduction;reproductive process;	cellular_component;biological_process
110100655
110100701
110100708	[P]GO:0032259//methylation;GO:0008152//metabolic process;[F]GO:0016740//transferase activity;GO:0008168//methyltransferase activity;GO:0003824//catalytic activity;GO:0016741//transferase activity, transferring one-carbon groups;	[P]metabolic process;[F]catalytic activity;	biological_process;molecular_function
110100711	[C]GO:0016020//membrane;GO:0110165//cellular anatomical entity;GO:0031224//intrinsic component of membrane;GO:0016021//integral component of membrane;	[C]cellular anatomical entity;	cellular_component
110100721	[C]GO:0031224//intrinsic component of membrane;GO:0016021//integral component of membrane;GO:0016020//membrane;GO:0110165//cellular anatomical entity;[F]GO:0003824//catalytic activity;GO:0016301//kinase activity;GO:0016740//transferase activity;GO:0016772//transferase activity, transferring phosphorus-containing groups;	[C]cellular anatomical entity;[F]catalytic activity;	cellular_component;molecular_function
110100734	[P]GO:0055085//transmembrane transport;GO:0051179//localization;GO:0009987//cellular process;GO:0051234//establishment of localization;GO:0006810//transport;[C]GO:0016021//integral component of membrane;GO:0016020//membrane;GO:0110165//cellular anatomical entity;GO:0031224//intrinsic component of membrane;[F]GO:0005509//calcium ion binding;GO:0043167//ion binding;GO:0005488//binding;GO:0046872//m…	[C]cellular anatomical entity;[P]cellular process;localization;[F]binding;	biological_process;cellular_component;molecular_function
110100740
110100768	[C]GO:0110165//cellular anatomical entity;GO:0016020//membrane;[F]GO:0043167//ion binding;GO:0032553//ribonucleotide binding;GO:0032561//guanyl ribonucleotide binding;GO:0043168//anion binding;GO:0016462//pyrophosphatase activity;GO:0032555//purine ribonucleotide binding;GO:0000166//nucleotide binding;GO:0005488//binding;GO:0097159//organic cyclic compound binding;GO:1901265//nucleoside phosphate…	[C]cellular anatomical entity;[F]catalytic activity;binding;	molecular_function;cellular_component
110100779	[P]GO:0010467//gene expression;GO:0006725//cellular aromatic compound metabolic process;GO:0008380//RNA splicing;GO:0006376//mRNA splice site selection;GO:0016043//cellular component organization;GO:0008152//metabolic process;GO:0006396//RNA processing;GO:0006807//nitrogen compound metabolic process;GO:0000245//spliceosomal complex assembly;GO:0006139//nucleobase-containing compound metabolic pro…	[C]intracellular;protein-containing complex;cellular anatomical entity;[P]metabolic process;cellular process;	cellular_component;biological_process
110100818	[P]GO:0006828//manganese ion transport;GO:0071421//manganese ion transmembrane transport;GO:0006812//cation transport;GO:0098662//inorganic cation transmembrane transport;GO:0006810//transport;GO:0006811//ion transport;GO:0000041//transition metal ion transport;GO:0098660//inorganic ion transmembrane transport;GO:0098655//cation transmembrane transport;GO:0051234//establishment of localization;GO…	[C]intracellular;cellular anatomical entity;[P]cellular process;localization;[F]transporter activity;	molecular_function;cellular_component;biological_process
110100823	[F]GO:0097159//organic cyclic compound binding;GO:0003676//nucleic acid binding;GO:0005488//binding;GO:0003723//RNA binding;GO:1901363//heterocyclic compound binding;	[F]binding;	molecular_function
110100826	[P]GO:0051179//localization;GO:0055085//transmembrane transport;GO:0006810//transport;GO:0051234//establishment of localization;GO:0009987//cellular process;[C]GO:0110165//cellular anatomical entity;GO:0016020//membrane;GO:0016021//integral component of membrane;GO:0031224//intrinsic component of membrane;[F]GO:0003824//catalytic activity;	[C]cellular anatomical entity;[P]localization;cellular process;[F]catalytic activity;	biological_process;cellular_component;molecular_function
110100828	[F]GO:0140096//catalytic activity, acting on a protein;GO:0016787//hydrolase activity;GO:0017171//serine hydrolase activity;GO:0003824//catalytic activity;GO:0008236//serine-type peptidase activity;GO:0008233//peptidase activity;GO:0016825//hydrolase activity, acting on acid phosphorus-nitrogen bonds;GO:0070011//peptidase activity, acting on L-amino acid peptides;	[F]catalytic activity;	molecular_function
110100829	[C]GO:0016020//membrane;GO:0110165//cellular anatomical entity;GO:0031224//intrinsic component of membrane;GO:0016021//integral component of membrane;	[C]cellular anatomical entity;	cellular_component
110100835	[P]GO:0051276//chromosome organization;GO:0030261//chromosome condensation;GO:1903047//mitotic cell cycle process;GO:0006323//DNA packaging;GO:0007076//mitotic chromosome condensation;GO:0071840//cellular component organization or biogenesis;GO:0022414//reproductive process;GO:0048285//organelle fission;GO:0000003//reproduction;GO:0000280//nuclear division;GO:0071103//DNA conformation change;GO:0…	[C]intracellular;protein-containing complex;cellular anatomical entity;[P]cellular process;reproduction;reproductive process;[F]binding;	biological_process;cellular_component;molecular_function
110100847
110100848
110100851	[P]GO:0098662//inorganic cation transmembrane transport;GO:0006813//potassium ion transport;GO:0071840//cellular component organization or biogenesis;GO:0099587//inorganic ion import across plasma membrane;GO:0034220//ion transmembrane transport;GO:0015698//inorganic anion transport;GO:0006812//cation transport;GO:0090066//regulation of anatomical structure size;GO:0055085//transmembrane transpor…	[C]cellular anatomical entity;intracellular;[P]localization;biological regulation;cellular process;[F]transporter activity;	cellular_component;biological_process;molecular_function
110100852	[P]GO:0006586//indolalkylamine metabolic process;GO:0043933//protein-containing complex subunit organization;GO:0010467//gene expression;GO:0009308//amine metabolic process;GO:0043436//oxoacid metabolic process;GO:0000463//maturation of LSU-rRNA from tricistronic rRNA transcript (SSU-rRNA, 5.8S rRNA, LSU-rRNA);GO:0042255//ribosome assembly;GO:0042254//ribosome biogenesis;GO:0006139//nucleobase-co…	[C]intracellular;cellular anatomical entity;[P]metabolic process;cellular process;[F]binding;catalytic activity;	molecular_function;cellular_component;biological_process
110100856	[P]GO:0044238//primary metabolic process;GO:0006807//nitrogen compound metabolic process;GO:0071704//organic substance metabolic process;GO:0070647//protein modification by small protein conjugation or removal;GO:0008152//metabolic process;GO:0044237//cellular metabolic process;GO:0044267//cellular protein metabolic process;GO:0043412//macromolecule modification;GO:0016579//protein deubiquitinati…	[C]cellular anatomical entity;intracellular;[P]cellular process;metabolic process;[F]catalytic activity;	cellular_component;molecular_function;biological_process
110100859
110100872	[F]GO:0004521//endoribonuclease activity;GO:0016787//hydrolase activity;GO:0004540//ribonuclease activity;GO:0003824//catalytic activity;GO:0016893//endonuclease activity, active with either ribo- or deoxyribonucleic acids and producing 5'-phosphomonoesters;GO:0004523//RNA-DNA hybrid ribonuclease activity;GO:0016891//endoribonuclease activity, producing 5'-phosphomonoesters;GO:0016788//hydrolase …	[F]catalytic activity;binding;	molecular_function
110100890	[P]GO:0006605//protein targeting;GO:0006886//intracellular protein transport;GO:0006839//mitochondrial transport;GO:0034613//cellular protein localization;GO:0046907//intracellular transport;GO:0033036//macromolecule localization;GO:0015833//peptide transport;GO:0006807//nitrogen compound metabolic process;GO:0009987//cellular process;GO:0016043//cellular component organization;GO:0010467//gene e…	[C]intracellular;cellular anatomical entity;[P]localization;metabolic process;cellular process;[F]catalytic activity;binding;	molecular_function;biological_process;cellular_component
110100892
110100898	[F]GO:0097159//organic cyclic compound binding;GO:0043167//ion binding;GO:0036094//small molecule binding;GO:0050660//flavin adenine dinucleotide binding;GO:0003824//catalytic activity;GO:0000166//nucleotide binding;GO:0005488//binding;GO:0071949//FAD binding;GO:0016491//oxidoreductase activity;GO:1901265//nucleoside phosphate binding;GO:1901363//heterocyclic compound binding;GO:0043168//anion bi…	[F]catalytic activity;binding;	molecular_function
110100913	[C]GO:0110165//cellular anatomical entity;GO:0005789//endoplasmic reticulum membrane;GO:0016020//membrane;GO:0031090//organelle membrane;GO:0043227//membrane-bounded organelle;GO:0012505//endomembrane system;GO:0031224//intrinsic component of membrane;GO:0043226//organelle;GO:0042175//nuclear outer membrane-endoplasmic reticulum membrane network;GO:0016021//integral component of membrane;	[C]cellular anatomical entity;	cellular_component
110100944
110100946	[F]GO:0005488//binding;GO:0046872//metal ion binding;GO:0000175//3'-5'-exoribonuclease activity;GO:0004527//exonuclease activity;GO:0140098//catalytic activity, acting on RNA;GO:0004540//ribonuclease activity;GO:0004532//exoribonuclease activity;GO:0016787//hydrolase activity;GO:0005509//calcium ion binding;GO:0008408//3'-5' exonuclease activity;GO:0016796//exonuclease activity, active with eithe…	[F]binding;catalytic activity;	molecular_function
110100949
110100963
110100984
110100991
110101007	[F]GO:0043168//anion binding;GO:0017076//purine nucleotide binding;GO:0097159//organic cyclic compound binding;GO:0003824//catalytic activity;GO:0140096//catalytic activity, acting on a protein;GO:0000166//nucleotide binding;GO:0097367//carbohydrate derivative binding;GO:1901363//heterocyclic compound binding;GO:0016773//phosphotransferase activity, alcohol group as acceptor;GO:0030554//adenyl nu…	[F]catalytic activity;binding;	molecular_function
110101011	[P]GO:0042402//cellular biogenic amine catabolic process;GO:1901565//organonitrogen compound catabolic process;GO:0044237//cellular metabolic process;GO:1901575//organic substance catabolic process;GO:0008152//metabolic process;GO:0006576//cellular biogenic amine metabolic process;GO:0006595//polyamine metabolic process;GO:1901564//organonitrogen compound metabolic process;GO:0006598//polyamine c…	[C]cellular anatomical entity;intracellular;[P]metabolic process;cellular process;[F]catalytic activity;	molecular_function;biological_process;cellular_component
110101037	[P]GO:0051234//establishment of localization;GO:0051179//localization;GO:0006810//transport;GO:0016192//vesicle-mediated transport;GO:0009987//cellular process;[C]GO:0031224//intrinsic component of membrane;GO:0016021//integral component of membrane;GO:0016020//membrane;GO:0110165//cellular anatomical entity;	[C]cellular anatomical entity;[P]localization;cellular process;	cellular_component;biological_process
110101050	[P]GO:0031667//response to nutrient levels;GO:0006950//response to stress;GO:0009991//response to extracellular stimulus;GO:0042594//response to starvation;GO:0050896//response to stimulus;GO:0009605//response to external stimulus;[C]GO:0005737//cytoplasm;GO:0110165//cellular anatomical entity;GO:0005622//intracellular;	[C]cellular anatomical entity;intracellular;[P]response to stimulus;	cellular_component;biological_process
110101090	[F]GO:0097159//organic cyclic compound binding;GO:1901363//heterocyclic compound binding;GO:0003723//RNA binding;GO:0003676//nucleic acid binding;GO:0005488//binding;	[F]binding;	molecular_function
110101141
110101147	[F]GO:0005488//binding;GO:0043168//anion binding;GO:0032555//purine ribonucleotide binding;GO:0043167//ion binding;GO:0004672//protein kinase activity;GO:1901265//nucleoside phosphate binding;GO:0017076//purine nucleotide binding;GO:1901363//heterocyclic compound binding;GO:0030554//adenyl nucleotide binding;GO:0003824//catalytic activity;GO:0035639//purine ribonucleoside triphosphate binding;GO:…	[F]catalytic activity;binding;	molecular_function
110101151	[P]GO:0006511//ubiquitin-dependent protein catabolic process;GO:0008152//metabolic process;GO:0009987//cellular process;GO:0006807//nitrogen compound metabolic process;GO:0032446//protein modification by small protein conjugation;GO:1901564//organonitrogen compound metabolic process;GO:0043412//macromolecule modification;GO:0044260//cellular macromolecule metabolic process;GO:0043632//modificatio…	[C]intracellular;protein-containing complex;[P]metabolic process;cellular process;	biological_process;cellular_component
110101160	[F]GO:0016791//phosphatase activity;GO:0042578//phosphoric ester hydrolase activity;GO:0016740//transferase activity;GO:0004721//phosphoprotein phosphatase activity;GO:0016787//hydrolase activity;GO:0004722//protein serine/threonine phosphatase activity;GO:0003824//catalytic activity;GO:0140096//catalytic activity, acting on a protein;GO:0016788//hydrolase activity, acting on ester bonds;	[F]catalytic activity;	molecular_function
110101169
110101177	[F]GO:0003676//nucleic acid binding;GO:0097159//organic cyclic compound binding;GO:0005488//binding;GO:1901363//heterocyclic compound binding;GO:0003723//RNA binding;	[F]binding;	molecular_function
110101182	[C]GO:0031224//intrinsic component of membrane;GO:0016021//integral component of membrane;GO:0016020//membrane;GO:0110165//cellular anatomical entity;	[C]cellular anatomical entity;	cellular_component
110101185	[P]GO:0010089//xylem development;GO:0010087//phloem or xylem histogenesis;GO:0048856//anatomical structure development;GO:0009888//tissue development;GO:0032502//developmental process;	[P]developmental process;	biological_process
110101186	[F]GO:0003824//catalytic activity;GO:0004000//adenosine deaminase activity;GO:0016787//hydrolase activity;GO:0016810//hydrolase activity, acting on carbon-nitrogen (but not peptide) bonds;GO:0016814//hydrolase activity, acting on carbon-nitrogen (but not peptide) bonds, in cyclic amidines;GO:0019239//deaminase activity;	[F]catalytic activity;	molecular_function
110101190	[P]GO:0019538//protein metabolic process;GO:0006418//tRNA aminoacylation for protein translation;GO:0019752//carboxylic acid metabolic process;GO:0006725//cellular aromatic compound metabolic process;GO:1901564//organonitrogen compound metabolic process;GO:1901360//organic cyclic compound metabolic process;GO:0006412//translation;GO:0043038//amino acid activation;GO:0044249//cellular biosynthetic…	[C]intracellular;cellular anatomical entity;[P]metabolic process;cellular process;[F]binding;catalytic activity;	cellular_component;biological_process;molecular_function
110101194	[P]GO:0006807//nitrogen compound metabolic process;GO:0090304//nucleic acid metabolic process;GO:0006139//nucleobase-containing compound metabolic process;GO:0010467//gene expression;GO:0006725//cellular aromatic compound metabolic process;GO:0008380//RNA splicing;GO:0046483//heterocycle metabolic process;GO:0071704//organic substance metabolic process;GO:0006396//RNA processing;GO:0009987//cellu…	[C]intracellular;protein-containing complex;cellular anatomical entity;[P]metabolic process;cellular process;	biological_process;cellular_component
110101202
110101214
110101229	[F]GO:0016741//transferase activity, transferring one-carbon groups;GO:0008168//methyltransferase activity;GO:0003824//catalytic activity;GO:0016740//transferase activity;	[F]catalytic activity;	molecular_function
110101234	[C]GO:0030173//integral component of Golgi membrane;GO:0005794//Golgi apparatus;GO:0031228//intrinsic component of Golgi membrane;GO:0043231//intracellular membrane-bounded organelle;GO:0110165//cellular anatomical entity;GO:0016020//membrane;GO:0000139//Golgi membrane;GO:0016021//integral component of membrane;GO:0005737//cytoplasm;GO:0005622//intracellular;GO:0012505//endomembrane system;GO:003…	[C]cellular anatomical entity;intracellular;[F]transporter activity;	cellular_component;molecular_function
110101243
110101244	[F]GO:0016787//hydrolase activity;GO:0003824//catalytic activity;	[F]catalytic activity;	molecular_function
110101275	[P]GO:0034645//cellular macromolecule biosynthetic process;GO:0090304//nucleic acid metabolic process;GO:0034654//nucleobase-containing compound biosynthetic process;GO:0010467//gene expression;GO:0006725//cellular aromatic compound metabolic process;GO:0006351//transcription, DNA-templated;GO:0046483//heterocycle metabolic process;GO:0034641//cellular nitrogen compound metabolic process;GO:00090…	[P]metabolic process;cellular process;[F]catalytic activity;	biological_process;molecular_function
110101278	[P]GO:0051179//localization;GO:0006811//ion transport;GO:0006812//cation transport;GO:0006810//transport;GO:0030001//metal ion transport;GO:0051234//establishment of localization;[F]GO:0043169//cation binding;GO:0043167//ion binding;GO:0046872//metal ion binding;GO:0005488//binding;	[P]localization;[F]binding;	biological_process;molecular_function
110101281	[P]GO:0006396//RNA processing;GO:0090304//nucleic acid metabolic process;GO:0006139//nucleobase-containing compound metabolic process;GO:0034660//ncRNA metabolic process;GO:0043170//macromolecule metabolic process;GO:0008033//tRNA processing;GO:0006400//tRNA modification;GO:0010467//gene expression;GO:0046483//heterocycle metabolic process;GO:0034641//cellular nitrogen compound metabolic process;…	[P]cellular process;metabolic process;[F]catalytic activity;	molecular_function;biological_process
110101286	[P]GO:0046916//cellular transition metal ion homeostasis;GO:0030003//cellular cation homeostasis;GO:0006873//cellular ion homeostasis;GO:0009987//cellular process;GO:0006811//ion transport;GO:0006812//cation transport;GO:0030001//metal ion transport;GO:0042592//homeostatic process;GO:0050801//ion homeostasis;GO:0065007//biological regulation;GO:0055080//cation homeostasis;GO:0006810//transport;GO…	[P]cellular process;biological regulation;localization;[F]binding;catalytic activity;	molecular_function;biological_process
110101289
110101308	[P]GO:0009987//cellular process;GO:0044238//primary metabolic process;GO:0050896//response to stimulus;GO:0043170//macromolecule metabolic process;GO:0006139//nucleobase-containing compound metabolic process;GO:0006974//cellular response to DNA damage stimulus;GO:0006807//nitrogen compound metabolic process;GO:0006725//cellular aromatic compound metabolic process;GO:0008152//metabolic process;GO:…	[P]metabolic process;cellular process;response to stimulus;[F]binding;catalytic activity;	biological_process;molecular_function
110101329	[P]GO:0051234//establishment of localization;GO:0015711//organic anion transport;GO:0071702//organic substance transport;GO:0006811//ion transport;GO:0051179//localization;GO:0006820//anion transport;GO:0046942//carboxylic acid transport;GO:0006865//amino acid transport;GO:0015849//organic acid transport;GO:0006810//transport;GO:0071705//nitrogen compound transport;[C]GO:0110165//cellular anatomi…	[C]cellular anatomical entity;[P]localization;[F]transporter activity;	biological_process;molecular_function;cellular_component
110101363	[P]GO:0071028//nuclear mRNA surveillance;GO:0034470//ncRNA processing;GO:0044237//cellular metabolic process;GO:0016075//rRNA catabolic process;GO:0016078//tRNA catabolic process;GO:0000467//exonucleolytic trimming to generate mature 3'-end of 5.8S rRNA from tricistronic rRNA transcript (SSU-rRNA, 5.8S rRNA, LSU-rRNA);GO:0071047//polyadenylation-dependent mRNA catabolic process;GO:0044085//cellul…	[C]cellular anatomical entity;protein-containing complex;intracellular;[P]cellular process;biological regulation;metabolic process;[F]binding;	biological_process;molecular_function;cellular_component
110101393	[C]GO:0110165//cellular anatomical entity;GO:0016021//integral component of membrane;GO:0031224//intrinsic component of membrane;GO:0016020//membrane;	[C]cellular anatomical entity;	cellular_component
110101409	[P]GO:0018107//peptidyl-threonine phosphorylation;GO:0006464//cellular protein modification process;GO:0008152//metabolic process;GO:0018193//peptidyl-amino acid modification;GO:0018105//peptidyl-serine phosphorylation;GO:0043170//macromolecule metabolic process;GO:0019538//protein metabolic process;GO:0018209//peptidyl-serine modification;GO:0006796//phosphate-containing compound metabolic proce…	[P]cellular process;metabolic process;[F]binding;catalytic activity;	biological_process;molecular_function
110101429	[C]GO:0016020//membrane;GO:0110165//cellular anatomical entity;GO:0031224//intrinsic component of membrane;GO:0016021//integral component of membrane;	[C]cellular anatomical entity;	cellular_component
110101430	[P]GO:0044238//primary metabolic process;GO:0006807//nitrogen compound metabolic process;GO:0006511//ubiquitin-dependent protein catabolic process;GO:0044257//cellular protein catabolic process;GO:0044237//cellular metabolic process;GO:0071704//organic substance metabolic process;GO:1901564//organonitrogen compound metabolic process;GO:0044260//cellular macromolecule metabolic process;GO:0044248/…	[P]cellular process;metabolic process;	biological_process
110101468
110101469	[P]GO:0006464//cellular protein modification process;GO:0043412//macromolecule modification;GO:0044260//cellular macromolecule metabolic process;GO:0044237//cellular metabolic process;GO:0071704//organic substance metabolic process;GO:0043170//macromolecule metabolic process;GO:0051252//regulation of RNA metabolic process;GO:0006807//nitrogen compound metabolic process;GO:0051254//positive regula…	[C]cellular anatomical entity;intracellular;protein-containing complex;[P]cellular process;biological regulation;metabolic process;[F]binding;catalytic activity;	molecular_function;biological_process;cellular_component
110101491
110101516	[P]GO:0022613//ribonucleoprotein complex biogenesis;GO:0031326//regulation of cellular biosynthetic process;GO:0019219//regulation of nucleobase-containing compound metabolic process;GO:0009889//regulation of biosynthetic process;GO:0009891//positive regulation of biosynthetic process;GO:0051054//positive regulation of DNA metabolic process;GO:0031328//positive regulation of cellular biosynthetic…	[C]cellular anatomical entity;intracellular;[P]biological regulation;cellular process;[F]catalytic activity;binding;	molecular_function;biological_process;cellular_component
110101537	[F]GO:0016787//hydrolase activity;GO:0097367//carbohydrate derivative binding;GO:0005488//binding;GO:1901265//nucleoside phosphate binding;GO:0043167//ion binding;GO:0030554//adenyl nucleotide binding;GO:0004175//endopeptidase activity;GO:0032555//purine ribonucleotide binding;GO:0017076//purine nucleotide binding;GO:0005524//ATP binding;GO:0140096//catalytic activity, acting on a protein;GO:0097…	[F]binding;catalytic activity;	molecular_function
110101559
110101563
110101573	[C]GO:0016020//membrane;GO:0043231//intracellular membrane-bounded organelle;GO:0016021//integral component of membrane;GO:0005622//intracellular;GO:0031224//intrinsic component of membrane;GO:0043227//membrane-bounded organelle;GO:0005794//Golgi apparatus;GO:0043229//intracellular organelle;GO:0110165//cellular anatomical entity;GO:0043226//organelle;GO:0012505//endomembrane system;GO:0005737//c…	[C]cellular anatomical entity;intracellular;	cellular_component
110101576	[F]GO:0000166//nucleotide binding;GO:0005524//ATP binding;GO:0016301//kinase activity;GO:0097367//carbohydrate derivative binding;GO:0032555//purine ribonucleotide binding;GO:0016740//transferase activity;GO:0004709//MAP kinase kinase kinase activity;GO:0016772//transferase activity, transferring phosphorus-containing groups;GO:0004672//protein kinase activity;GO:0032553//ribonucleotide binding;G…	[F]binding;catalytic activity;	molecular_function
110101577	[C]GO:0043231//intracellular membrane-bounded organelle;GO:0005622//intracellular;GO:0043227//membrane-bounded organelle;GO:0110165//cellular anatomical entity;GO:0043226//organelle;GO:0043229//intracellular organelle;GO:0005634//nucleus;[F]GO:0046983//protein dimerization activity;GO:0046982//protein heterodimerization activity;GO:0005488//binding;GO:0005515//protein binding;	[C]cellular anatomical entity;intracellular;[F]binding;	cellular_component;molecular_function
110101609	[C]GO:0016020//membrane;GO:0031224//intrinsic component of membrane;GO:0016021//integral component of membrane;GO:0110165//cellular anatomical entity;	[C]cellular anatomical entity;	cellular_component
110101624	[P]GO:0007265//Ras protein signal transduction;GO:0051128//regulation of cellular component organization;GO:0035556//intracellular signal transduction;GO:0006996//organelle organization;GO:0033043//regulation of organelle organization;GO:0007154//cell communication;GO:0050789//regulation of biological process;GO:0009987//cellular process;GO:0050896//response to stimulus;GO:0007165//signal transdu…	[C]cellular anatomical entity;intracellular;[P]signaling;cellular process;biological regulation;response to stimulus;[F]catalytic activity;binding;	molecular_function;cellular_component;biological_process
110101625
110101636	[P]GO:0000724//double-strand break repair via homologous recombination;GO:0051716//cellular response to stimulus;GO:0006139//nucleobase-containing compound metabolic process;GO:0044237//cellular metabolic process;GO:0071704//organic substance metabolic process;GO:0043170//macromolecule metabolic process;GO:0090304//nucleic acid metabolic process;GO:0050896//response to stimulus;GO:0006281//DNA re…	[C]protein-containing complex;intracellular;cellular anatomical entity;[P]cellular process;metabolic process;response to stimulus;	cellular_component;biological_process
110101638	[P]GO:0000375//RNA splicing, via transesterification reactions;GO:0006396//RNA processing;GO:0006397//mRNA processing;GO:0016071//mRNA metabolic process;GO:0010467//gene expression;GO:0008380//RNA splicing;GO:0000377//RNA splicing, via transesterification reactions with bulged adenosine as nucleophile;GO:0046483//heterocycle metabolic process;GO:1901360//organic cyclic compound metabolic process;…	[C]cellular anatomical entity;protein-containing complex;intracellular;[P]cellular process;metabolic process;[F]binding;	molecular_function;cellular_component;biological_process
110101641
110101642
110101650	[P]GO:0051649//establishment of localization in cell;GO:0070925//organelle assembly;GO:0007154//cell communication;GO:0031669//cellular response to nutrient levels;GO:0006950//response to stress;GO:0006996//organelle organization;GO:0071840//cellular component organization or biogenesis;GO:0043562//cellular response to nitrogen levels;GO:0009605//response to external stimulus;GO:0046907//intracel…	[C]cellular anatomical entity;protein-containing complex;intracellular;[P]metabolic process;response to stimulus;cellular process;localization;	cellular_component;biological_process
110101667	[P]GO:0051716//cellular response to stimulus;GO:0035556//intracellular signal transduction;GO:0009987//cellular process;GO:0023052//signaling;GO:0007165//signal transduction;GO:0000160//phosphorelay signal transduction system;GO:0050794//regulation of cellular process;GO:0050789//regulation of biological process;GO:0065007//biological regulation;GO:0050896//response to stimulus;GO:0007154//cell c…	[C]cellular anatomical entity;intracellular;[P]signaling;biological regulation;response to stimulus;cellular process;	biological_process;cellular_component
110101688	[P]GO:0043170//macromolecule metabolic process;GO:0006464//cellular protein modification process;GO:0044237//cellular metabolic process;GO:0006807//nitrogen compound metabolic process;GO:0019538//protein metabolic process;GO:0044238//primary metabolic process;GO:0044267//cellular protein metabolic process;GO:0036211//protein modification process;GO:0009987//cellular process;GO:0071704//organic su…	[C]cellular anatomical entity;[P]cellular process;metabolic process;[F]catalytic activity;	molecular_function;cellular_component;biological_process
110101690	[P]GO:0035556//intracellular signal transduction;GO:0008152//metabolic process;GO:0036211//protein modification process;GO:0006796//phosphate-containing compound metabolic process;GO:1901564//organonitrogen compound metabolic process;GO:0009987//cellular process;GO:0044267//cellular protein metabolic process;GO:0006464//cellular protein modification process;GO:0023052//signaling;GO:0050789//regul…	[C]cellular anatomical entity;intracellular;[P]metabolic process;cellular process;signaling;response to stimulus;biological regulation;[F]catalytic activity;binding;	cellular_component;biological_process;molecular_function
110101692	[P]GO:0009987//cellular process;GO:0006996//organelle organization;GO:0071840//cellular component organization or biogenesis;GO:0009657//plastid organization;GO:0009658//chloroplast organization;GO:0016043//cellular component organization;[C]GO:0005829//cytosol;GO:0005622//intracellular;GO:0005737//cytoplasm;GO:0016020//membrane;GO:0016021//integral component of membrane;GO:0110165//cellular anat…	[C]intracellular;cellular anatomical entity;[P]cellular process;[F]catalytic activity;binding;	cellular_component;molecular_function;biological_process
110101707	[P]GO:0006796//phosphate-containing compound metabolic process;GO:0006464//cellular protein modification process;GO:0051716//cellular response to stimulus;GO:0044238//primary metabolic process;GO:0043170//macromolecule metabolic process;GO:0006807//nitrogen compound metabolic process;GO:0044267//cellular protein metabolic process;GO:0043412//macromolecule modification;GO:0009987//cellular process…	[C]cellular anatomical entity;intracellular;[P]metabolic process;response to stimulus;biological regulation;signaling;cellular process;[F]binding;catalytic activity;	cellular_component;molecular_function;biological_process
110101715
110101720	[F]GO:0003824//catalytic activity;	[F]catalytic activity;	molecular_function
110101750
110101779
110101826	[P]GO:0008152//metabolic process;GO:0006310//DNA recombination;GO:0044237//cellular metabolic process;GO:0071704//organic substance metabolic process;GO:1901360//organic cyclic compound metabolic process;GO:0006139//nucleobase-containing compound metabolic process;GO:0044260//cellular macromolecule metabolic process;GO:0046483//heterocycle metabolic process;GO:0044238//primary metabolic process;G…	[C]intracellular;cellular anatomical entity;[P]cellular process;metabolic process;[F]catalytic activity;binding;	biological_process;cellular_component;molecular_function
110101830	[F]GO:0005488//binding;GO:0004842//ubiquitin-protein transferase activity;GO:0043169//cation binding;GO:0003824//catalytic activity;GO:0140096//catalytic activity, acting on a protein;GO:0046872//metal ion binding;GO:0019787//ubiquitin-like protein transferase activity;GO:0016740//transferase activity;GO:0043167//ion binding;	[F]catalytic activity;binding;	molecular_function
110101870
110101878	[P]GO:0050789//regulation of biological process;GO:0050896//response to stimulus;GO:0007154//cell communication;GO:0050794//regulation of cellular process;GO:0065007//biological regulation;GO:0023052//signaling;GO:0007165//signal transduction;GO:0051716//cellular response to stimulus;GO:0009987//cellular process;[F]GO:0016740//transferase activity;GO:0004674//protein serine/threonine kinase activ…	[P]response to stimulus;biological regulation;cellular process;signaling;[F]binding;catalytic activity;	biological_process;molecular_function
110101883
110101907	[P]GO:0016070//RNA metabolic process;GO:1901360//organic cyclic compound metabolic process;GO:0006139//nucleobase-containing compound metabolic process;GO:0006396//RNA processing;GO:0046483//heterocycle metabolic process;GO:0071704//organic substance metabolic process;GO:0044237//cellular metabolic process;GO:0010467//gene expression;GO:0009987//cellular process;GO:0006807//nitrogen compound meta…	[P]cellular process;metabolic process;	biological_process
110101923	[C]GO:0005737//cytoplasm;GO:0110165//cellular anatomical entity;GO:0005622//intracellular;[F]GO:0003824//catalytic activity;GO:0016638//oxidoreductase activity, acting on the CH-NH2 group of donors;GO:0016639//oxidoreductase activity, acting on the CH-NH2 group of donors, NAD or NADP as acceptor;GO:0016491//oxidoreductase activity;	[C]cellular anatomical entity;intracellular;[F]catalytic activity;	molecular_function;cellular_component
110101935	[C]GO:0110165//cellular anatomical entity;GO:0016021//integral component of membrane;GO:0016020//membrane;GO:0031224//intrinsic component of membrane;[F]GO:0020037//heme binding;GO:0097159//organic cyclic compound binding;GO:0046906//tetrapyrrole binding;GO:0016491//oxidoreductase activity;GO:0005506//iron ion binding;GO:0005488//binding;GO:0016705//oxidoreductase activity, acting on paired donor…	[C]cellular anatomical entity;[F]binding;catalytic activity;	cellular_component;molecular_function
110101939	[P]GO:0010556//regulation of macromolecule biosynthetic process;GO:0065007//biological regulation;GO:0051171//regulation of nitrogen compound metabolic process;GO:0080090//regulation of primary metabolic process;GO:0050789//regulation of biological process;GO:0051252//regulation of RNA metabolic process;GO:2001141//regulation of RNA biosynthetic process;GO:0006355//regulation of transcription, DN…	[C]cellular anatomical entity;intracellular;[P]biological regulation;[F]binding;transcription regulator activity;	biological_process;cellular_component;molecular_function
110101975	[P]GO:0007154//cell communication;GO:0008037//cell recognition;GO:0009875//pollen-pistil interaction;GO:0032501//multicellular organismal process;GO:0000003//reproduction;GO:0048544//recognition of pollen;GO:0051704//multi-organism process;GO:0022414//reproductive process;GO:0044706//multi-multicellular organism process;GO:0009856//pollination;GO:0009987//cellular process;[C]GO:0016021//integral …	[C]cellular anatomical entity;[P]cellular process;reproductive process;multi-organism process;multicellular organismal process;reproduction;[F]catalytic activity;binding;	molecular_function;cellular_component;biological_process
110101992
110101998	[P]GO:0043170//macromolecule metabolic process;GO:1901564//organonitrogen compound metabolic process;GO:0050794//regulation of cellular process;GO:0008152//metabolic process;GO:0006508//proteolysis;GO:0044238//primary metabolic process;GO:0042981//regulation of apoptotic process;GO:0065007//biological regulation;GO:0010941//regulation of cell death;GO:0043067//regulation of programmed cell death;…	[C]intracellular;cellular anatomical entity;[P]biological regulation;metabolic process;[F]catalytic activity;binding;	cellular_component;biological_process;molecular_function
110102005	[P]GO:0051171//regulation of nitrogen compound metabolic process;GO:0006355//regulation of transcription, DNA-templated;GO:2000112//regulation of cellular macromolecule biosynthetic process;GO:1903506//regulation of nucleic acid-templated transcription;GO:0080090//regulation of primary metabolic process;GO:0019219//regulation of nucleobase-containing compound metabolic process;GO:0010468//regulat…	[C]cellular anatomical entity;intracellular;[P]biological regulation;[F]binding;	molecular_function;biological_process;cellular_component
110102006	[F]GO:0097367//carbohydrate derivative binding;GO:0017076//purine nucleotide binding;GO:0032553//ribonucleotide binding;GO:0016787//hydrolase activity;GO:0016887//ATPase activity;GO:0003676//nucleic acid binding;GO:0000166//nucleotide binding;GO:0035639//purine ribonucleoside triphosphate binding;GO:0030554//adenyl nucleotide binding;GO:0005524//ATP binding;GO:0016817//hydrolase activity, acting …	[F]catalytic activity;binding;	molecular_function
110102007	[P]GO:0006091//generation of precursor metabolites and energy;GO:0044237//cellular metabolic process;GO:0006102//isocitrate metabolic process;GO:0072350//tricarboxylic acid metabolic process;GO:0055114//oxidation-reduction process;GO:0044281//small molecule metabolic process;GO:0071704//organic substance metabolic process;GO:0043436//oxoacid metabolic process;GO:0008152//metabolic process;GO:0006…	[C]cellular anatomical entity;intracellular;[P]metabolic process;cellular process;[F]catalytic activity;	molecular_function;biological_process;cellular_component
110102015	[P]GO:0044271//cellular nitrogen compound biosynthetic process;GO:0044270//cellular nitrogen compound catabolic process;GO:1901361//organic cyclic compound catabolic process;GO:0034641//cellular nitrogen compound metabolic process;GO:0055086//nucleobase-containing small molecule metabolic process;GO:0072526//pyridine-containing compound catabolic process;GO:0034404//nucleobase-containing small mo…	[C]cellular anatomical entity;intracellular;[P]metabolic process;cellular process;[F]binding;catalytic activity;	molecular_function;biological_process;cellular_component
110102020	[F]GO:0016491//oxidoreductase activity;GO:0003824//catalytic activity;	[F]catalytic activity;	molecular_function
110102023
110102027
110102039	[P]GO:0006810//transport;GO:0071704//organic substance metabolic process;GO:0006793//phosphorus metabolic process;GO:0044238//primary metabolic process;GO:0051604//protein maturation;GO:0019538//protein metabolic process;GO:0044249//cellular biosynthetic process;GO:0006629//lipid metabolic process;GO:0034613//cellular protein localization;GO:1901576//organic substance biosynthetic process;GO:0051…	[C]intracellular;protein-containing complex;cellular anatomical entity;[P]cellular process;metabolic process;localization;[F]catalytic activity;structural molecule activity;	molecular_function;biological_process;cellular_component
110102047
110102055	[C]GO:0005783//endoplasmic reticulum;GO:0012505//endomembrane system;GO:0005622//intracellular;GO:0043227//membrane-bounded organelle;GO:0016021//integral component of membrane;GO:0031224//intrinsic component of membrane;GO:0005886//plasma membrane;GO:0043229//intracellular organelle;GO:0005737//cytoplasm;GO:0016020//membrane;GO:0071944//cell periphery;GO:0043231//intracellular membrane-bounded o…	[C]intracellular;cellular anatomical entity;	cellular_component
110102062	[F]GO:0016298//lipase activity;GO:0004622//lysophospholipase activity;GO:0003824//catalytic activity;GO:0016787//hydrolase activity;GO:0004620//phospholipase activity;GO:0016788//hydrolase activity, acting on ester bonds;GO:0052689//carboxylic ester hydrolase activity;	[F]catalytic activity;	molecular_function
110102095
110102103	[F]GO:0005488//binding;GO:0003676//nucleic acid binding;GO:0003723//RNA binding;GO:1901363//heterocyclic compound binding;GO:0097159//organic cyclic compound binding;	[F]binding;	molecular_function
110102115	[F]GO:0003712//transcription coregulator activity;GO:0140110//transcription regulator activity;GO:0003714//transcription corepressor activity;	[F]transcription regulator activity;	molecular_function
110102154	[P]GO:0071704//organic substance metabolic process;GO:0019318//hexose metabolic process;GO:0005975//carbohydrate metabolic process;GO:0005996//monosaccharide metabolic process;GO:0044281//small molecule metabolic process;GO:0008152//metabolic process;GO:0044238//primary metabolic process;GO:0006004//fucose metabolic process;[C]GO:0031224//intrinsic component of membrane;GO:0110165//cellular anato…	[C]intracellular;cellular anatomical entity;[P]metabolic process;[F]catalytic activity;	cellular_component;biological_process;molecular_function
110102169	[F]GO:0003824//catalytic activity;GO:0004721//phosphoprotein phosphatase activity;GO:0016788//hydrolase activity, acting on ester bonds;GO:0042578//phosphoric ester hydrolase activity;GO:0016787//hydrolase activity;GO:0140096//catalytic activity, acting on a protein;GO:0016791//phosphatase activity;	[F]catalytic activity;	molecular_function
110102171
110102184	[P]GO:0008152//metabolic process;GO:0034641//cellular nitrogen compound metabolic process;GO:0046483//heterocycle metabolic process;GO:0043170//macromolecule metabolic process;GO:0006725//cellular aromatic compound metabolic process;GO:0090304//nucleic acid metabolic process;GO:0044237//cellular metabolic process;GO:0006807//nitrogen compound metabolic process;GO:0016070//RNA metabolic process;GO…	[C]protein-containing complex;cellular anatomical entity;intracellular;[P]cellular process;metabolic process;[F]binding;	molecular_function;cellular_component;biological_process
110102199
110102219	[F]GO:0005515//protein binding;GO:0046983//protein dimerization activity;GO:0005488//binding;	[F]binding;	molecular_function
110102223	[P]GO:0019693//ribose phosphate metabolic process;GO:0009185//ribonucleoside diphosphate metabolic process;GO:0009179//purine ribonucleoside diphosphate metabolic process;GO:0006090//pyruvate metabolic process;GO:0006165//nucleoside diphosphate phosphorylation;GO:0006163//purine nucleotide metabolic process;GO:0006757//ATP generation from ADP;GO:0044238//primary metabolic process;GO:0006796//phos…	[P]cellular process;metabolic process;[F]catalytic activity;	molecular_function;biological_process
110102227	[C]GO:0110165//cellular anatomical entity;GO:0031224//intrinsic component of membrane;GO:0016020//membrane;GO:0016021//integral component of membrane;[F]GO:0016462//pyrophosphatase activity;GO:1901265//nucleoside phosphate binding;GO:0017076//purine nucleotide binding;GO:0000166//nucleotide binding;GO:0032553//ribonucleotide binding;GO:0003824//catalytic activity;GO:1901363//heterocyclic compound…	[C]cellular anatomical entity;[F]binding;catalytic activity;	molecular_function;cellular_component
110102236
110102242	[P]GO:0009987//cellular process;GO:0007059//chromosome segregation;[C]GO:0000780//condensed nuclear chromosome, centromeric region;GO:0031981//nuclear lumen;GO:0000228//nuclear chromosome;GO:0000776//kinetochore;GO:0098687//chromosomal region;GO:0005634//nucleus;GO:0032991//protein-containing complex;GO:0043226//organelle;GO:0000794//condensed nuclear chromosome;GO:0000818//nuclear MIS12/MIND com…	[C]intracellular;protein-containing complex;cellular anatomical entity;[P]cellular process;	cellular_component;biological_process
110102257	[P]GO:0098656//anion transmembrane transport;GO:0055085//transmembrane transport;GO:0034220//ion transmembrane transport;GO:1903825//organic acid transmembrane transport;GO:0006820//anion transport;GO:1905039//carboxylic acid transmembrane transport;GO:0015849//organic acid transport;GO:0051179//localization;GO:0006865//amino acid transport;GO:0051234//establishment of localization;GO:0003333//am…	[C]cellular anatomical entity;[P]localization;cellular process;	biological_process;cellular_component
110102259	[P]GO:0043603//cellular amide metabolic process;GO:0071704//organic substance metabolic process;GO:0043436//oxoacid metabolic process;GO:0044237//cellular metabolic process;GO:0140053//mitochondrial gene expression;GO:0043038//amino acid activation;GO:0009058//biosynthetic process;GO:0006434//seryl-tRNA aminoacylation;GO:0006418//tRNA aminoacylation for protein translation;GO:0016070//RNA metabol…	[C]cellular anatomical entity;intracellular;[P]cellular process;metabolic process;[F]binding;catalytic activity;	biological_process;molecular_function;cellular_component
110102265
110102266	[P]GO:0032259//methylation;GO:0008152//metabolic process;[F]GO:0008168//methyltransferase activity;GO:0003824//catalytic activity;GO:0016741//transferase activity, transferring one-carbon groups;GO:0016740//transferase activity;	[P]metabolic process;[F]catalytic activity;	biological_process;molecular_function
110102269	[P]GO:0071704//organic substance metabolic process;GO:0019318//hexose metabolic process;GO:0006004//fucose metabolic process;GO:0008152//metabolic process;GO:0005996//monosaccharide metabolic process;GO:0044281//small molecule metabolic process;GO:0044238//primary metabolic process;GO:0005975//carbohydrate metabolic process;[C]GO:0110165//cellular anatomical entity;GO:0016020//membrane;GO:0016021…	[C]cellular anatomical entity;[P]metabolic process;[F]catalytic activity;	biological_process;molecular_function;cellular_component
110102270
110102298	[C]GO:0016021//integral component of membrane;GO:0110165//cellular anatomical entity;GO:0016020//membrane;GO:0031224//intrinsic component of membrane;	[C]cellular anatomical entity;	cellular_component
110102301	[F]GO:0016796//exonuclease activity, active with either ribo- or deoxyribonucleic acids and producing 5'-phosphomonoesters;GO:0008408//3'-5' exonuclease activity;GO:0004540//ribonuclease activity;GO:0003824//catalytic activity;GO:0004527//exonuclease activity;GO:0000175//3'-5'-exoribonuclease activity;GO:0140098//catalytic activity, acting on RNA;GO:0016896//exoribonuclease activity, producing 5'…	[F]catalytic activity;	molecular_function
110102348
110102349	[C]GO:0110165//cellular anatomical entity;GO:0016021//integral component of membrane;GO:0016020//membrane;GO:0031224//intrinsic component of membrane;	[C]cellular anatomical entity;	cellular_component
110102355	[C]GO:0005737//cytoplasm;GO:0005783//endoplasmic reticulum;GO:0110165//cellular anatomical entity;GO:0043227//membrane-bounded organelle;GO:0005622//intracellular;GO:0012505//endomembrane system;GO:0043226//organelle;GO:0043229//intracellular organelle;GO:0043231//intracellular membrane-bounded organelle;[F]GO:1901265//nucleoside phosphate binding;GO:0017076//purine nucleotide binding;GO:0060589/…	[C]intracellular;cellular anatomical entity;[F]binding;molecular function regulator;	cellular_component;molecular_function
110102363	[F]GO:0016740//transferase activity;GO:0102499//SHG alpha-glucan phosphorylase activity;GO:0016758//transferase activity, transferring hexosyl groups;GO:0004645//1,4-alpha-oligoglucan phosphorylase activity;GO:0003824//catalytic activity;GO:0102250//linear malto-oligosaccharide phosphorylase activity;GO:0016757//transferase activity, transferring glycosyl groups;	[F]catalytic activity;	molecular_function
110102368	[P]GO:0071840//cellular component organization or biogenesis;GO:0007049//cell cycle;GO:0006996//organelle organization;GO:0022402//cell cycle process;GO:0007059//chromosome segregation;GO:0009987//cellular process;GO:0016043//cellular component organization;GO:0000819//sister chromatid segregation;GO:0098813//nuclear chromosome segregation;GO:0007062//sister chromatid cohesion;GO:0051276//chromos…	[C]intracellular;cellular anatomical entity;protein-containing complex;[P]cellular process;	cellular_component;biological_process
110102402	[C]GO:0016021//integral component of membrane;GO:0031224//intrinsic component of membrane;GO:0110165//cellular anatomical entity;GO:0016020//membrane;[F]GO:0097159//organic cyclic compound binding;GO:0102490//8-oxo-dGTP phosphohydrolase activity;GO:0016818//hydrolase activity, acting on acid anhydrides, in phosphorus-containing anhydrides;GO:0005488//binding;GO:1901363//heterocyclic compound bind…	[C]cellular anatomical entity;[F]binding;catalytic activity;	cellular_component;molecular_function
110102405
110102413	[C]GO:0110165//cellular anatomical entity;GO:0031224//intrinsic component of membrane;GO:0016021//integral component of membrane;GO:0016020//membrane;	[C]cellular anatomical entity;	cellular_component
110102418	[F]GO:0097159//organic cyclic compound binding;GO:0017076//purine nucleotide binding;GO:0016740//transferase activity;GO:0032553//ribonucleotide binding;GO:0032555//purine ribonucleotide binding;GO:0043168//anion binding;GO:0000166//nucleotide binding;GO:0005524//ATP binding;GO:0003824//catalytic activity;GO:0097367//carbohydrate derivative binding;GO:0016773//phosphotransferase activity, alcohol…	[F]catalytic activity;binding;	molecular_function
110102461	[F]GO:0016874//ligase activity;GO:0003824//catalytic activity;GO:0097367//carbohydrate derivative binding;GO:1901363//heterocyclic compound binding;GO:1901265//nucleoside phosphate binding;GO:0005488//binding;GO:0046872//metal ion binding;GO:0043169//cation binding;GO:0043168//anion binding;GO:0043167//ion binding;GO:0030554//adenyl nucleotide binding;GO:0097159//organic cyclic compound binding;G…	[F]binding;catalytic activity;	molecular_function
110102482	[P]GO:0009725//response to hormone;GO:0009719//response to endogenous stimulus;GO:0006139//nucleobase-containing compound metabolic process;GO:0050789//regulation of biological process;GO:0006351//transcription, DNA-templated;GO:1901576//organic substance biosynthetic process;GO:0009987//cellular process;GO:0018130//heterocycle biosynthetic process;GO:0043401//steroid hormone mediated signaling p…	[P]metabolic process;biological regulation;cellular process;signaling;response to stimulus;[F]transcription regulator activity;	biological_process;molecular_function
110102516
110102520	[P]GO:0006664//glycolipid metabolic process;GO:0044255//cellular lipid metabolic process;GO:1901137//carbohydrate derivative biosynthetic process;GO:0006793//phosphorus metabolic process;GO:0006506//GPI anchor biosynthetic process;GO:0046474//glycerophospholipid biosynthetic process;GO:0006661//phosphatidylinositol biosynthetic process;GO:0042157//lipoprotein metabolic process;GO:0090407//organop…	[C]protein-containing complex;cellular anatomical entity;intracellular;[P]cellular process;metabolic process;	biological_process;cellular_component
110102523
110102526	[F]GO:0003676//nucleic acid binding;GO:0046872//metal ion binding;GO:0005488//binding;GO:0097159//organic cyclic compound binding;GO:1901363//heterocyclic compound binding;GO:0043167//ion binding;GO:0043169//cation binding;GO:0003723//RNA binding;	[F]binding;	molecular_function
110102527	[P]GO:0006629//lipid metabolic process;GO:0009056//catabolic process;GO:0008152//metabolic process;GO:0044238//primary metabolic process;GO:1901575//organic substance catabolic process;GO:0071704//organic substance metabolic process;GO:0016042//lipid catabolic process;	[P]metabolic process;	biological_process
110102528	[F]GO:0003676//nucleic acid binding;GO:0097159//organic cyclic compound binding;GO:1901363//heterocyclic compound binding;GO:0005488//binding;GO:0003723//RNA binding;	[F]binding;	molecular_function
110102555	[P]GO:0051276//chromosome organization;GO:0043170//macromolecule metabolic process;GO:0016043//cellular component organization;GO:1901564//organonitrogen compound metabolic process;GO:0006996//organelle organization;GO:0009987//cellular process;GO:0019538//protein metabolic process;GO:0006464//cellular protein modification process;GO:0070647//protein modification by small protein conjugation or r…	[C]intracellular;cellular anatomical entity;protein-containing complex;[P]metabolic process;cellular process;	biological_process;cellular_component
110102557
110102564	[P]GO:0070925//organelle assembly;GO:0007033//vacuole organization;GO:0009987//cellular process;GO:0051179//localization;GO:0044237//cellular metabolic process;GO:0000045//autophagosome assembly;GO:0070727//cellular macromolecule localization;GO:0016043//cellular component organization;GO:0016192//vesicle-mediated transport;GO:0051649//establishment of localization in cell;GO:0061919//process uti…	[C]cellular anatomical entity;intracellular;protein-containing complex;[P]cellular process;localization;metabolic process;[F]catalytic activity;	molecular_function;biological_process;cellular_component
110102586	[P]GO:0051171//regulation of nitrogen compound metabolic process;GO:0032259//methylation;GO:0009893//positive regulation of metabolic process;GO:0065007//biological regulation;GO:0009890//negative regulation of biosynthetic process;GO:0010605//negative regulation of macromolecule metabolic process;GO:0048519//negative regulation of biological process;GO:0051253//negative regulation of RNA metabol…	[C]cellular anatomical entity;protein-containing complex;intracellular;[P]metabolic process;biological regulation;[F]catalytic activity;binding;	molecular_function;biological_process;cellular_component
110102590	[C]GO:0016020//membrane;GO:0016021//integral component of membrane;GO:0031224//intrinsic component of membrane;GO:0110165//cellular anatomical entity;[F]GO:0005488//binding;GO:0008289//lipid binding;	[C]cellular anatomical entity;[F]binding;	cellular_component;molecular_function
110102593
110102599	[P]GO:0009314//response to radiation;GO:0009628//response to abiotic stimulus;GO:0050896//response to stimulus;GO:0009642//response to light intensity;GO:0009416//response to light stimulus;	[P]response to stimulus;	biological_process
110102616	[P]GO:0044271//cellular nitrogen compound biosynthetic process;GO:0044249//cellular biosynthetic process;GO:0034654//nucleobase-containing compound biosynthetic process;GO:0006807//nitrogen compound metabolic process;GO:0090304//nucleic acid metabolic process;GO:0006725//cellular aromatic compound metabolic process;GO:0071704//organic substance metabolic process;GO:0009058//biosynthetic process;G…	[P]cellular process;metabolic process;[F]binding;	biological_process;molecular_function
110102617
110102630	[F]GO:1901363//heterocyclic compound binding;GO:0016740//transferase activity;GO:0016301//kinase activity;GO:0003824//catalytic activity;GO:0004674//protein serine/threonine kinase activity;GO:0036094//small molecule binding;GO:0005524//ATP binding;GO:0030554//adenyl nucleotide binding;GO:0097159//organic cyclic compound binding;GO:0004709//MAP kinase kinase kinase activity;GO:0140096//catalytic …	[F]binding;catalytic activity;	molecular_function
110102637	[F]GO:0016620//oxidoreductase activity, acting on the aldehyde or oxo group of donors, NAD or NADP as acceptor;GO:0004030//aldehyde dehydrogenase [NAD(P)+] activity;GO:0003824//catalytic activity;GO:0050269//coniferyl-aldehyde dehydrogenase activity;GO:0016903//oxidoreductase activity, acting on the aldehyde or oxo group of donors;GO:0016491//oxidoreductase activity;	[F]catalytic activity;	molecular_function
110102638
110102640
110102643	[C]GO:0043231//intracellular membrane-bounded organelle;GO:0043226//organelle;GO:0043229//intracellular organelle;GO:0005622//intracellular;GO:0043227//membrane-bounded organelle;GO:0110165//cellular anatomical entity;GO:0005634//nucleus;[F]GO:0046983//protein dimerization activity;GO:0046982//protein heterodimerization activity;GO:0005515//protein binding;GO:0005488//binding;	[C]cellular anatomical entity;intracellular;[F]binding;	molecular_function;cellular_component
110102646	[F]GO:1901363//heterocyclic compound binding;GO:0003676//nucleic acid binding;GO:0097159//organic cyclic compound binding;GO:0003677//DNA binding;GO:0046983//protein dimerization activity;GO:0005515//protein binding;GO:0005488//binding;	[F]binding;	molecular_function
110102683	[F]GO:0043167//ion binding;GO:0016773//phosphotransferase activity, alcohol group as acceptor;GO:0035639//purine ribonucleoside triphosphate binding;GO:0000166//nucleotide binding;GO:0030554//adenyl nucleotide binding;GO:1901265//nucleoside phosphate binding;GO:0004674//protein serine/threonine kinase activity;GO:0004672//protein kinase activity;GO:0003824//catalytic activity;GO:0016772//transfer…	[F]catalytic activity;binding;	molecular_function
110102686	[P]GO:0051234//establishment of localization;GO:0006810//transport;GO:0015849//organic acid transport;GO:0006820//anion transport;GO:0071705//nitrogen compound transport;GO:0015711//organic anion transport;GO:0006865//amino acid transport;GO:0051179//localization;GO:0046942//carboxylic acid transport;GO:0006811//ion transport;GO:0071702//organic substance transport;[C]GO:0016020//membrane;GO:0016…	[C]cellular anatomical entity;[P]localization;[F]transporter activity;	cellular_component;biological_process;molecular_function
110102691
110102705
110102725	[F]GO:0005488//binding;GO:1901363//heterocyclic compound binding;GO:0003723//RNA binding;GO:0097159//organic cyclic compound binding;GO:0003676//nucleic acid binding;	[F]binding;	molecular_function
110102737	[F]GO:0051082//unfolded protein binding;GO:0005488//binding;GO:0005515//protein binding;GO:0031072//heat shock protein binding;	[F]binding;	molecular_function
110102739	[C]GO:0043227//membrane-bounded organelle;GO:0009507//chloroplast;GO:0005737//cytoplasm;GO:0043226//organelle;GO:0110165//cellular anatomical entity;GO:0009536//plastid;GO:0043231//intracellular membrane-bounded organelle;GO:0005622//intracellular;GO:0043229//intracellular organelle;[F]GO:0016491//oxidoreductase activity;GO:0003824//catalytic activity;	[C]cellular anatomical entity;intracellular;[F]catalytic activity;	molecular_function;cellular_component
110102745	[P]GO:0010556//regulation of macromolecule biosynthetic process;GO:0065007//biological regulation;GO:0010468//regulation of gene expression;GO:0009889//regulation of biosynthetic process;GO:0010017//red or far-red light signaling pathway;GO:0080090//regulation of primary metabolic process;GO:0044267//cellular protein metabolic process;GO:0044237//cellular metabolic process;GO:0019538//protein met…	[C]intracellular;cellular anatomical entity;[P]cellular process;signaling;biological regulation;response to stimulus;metabolic process;[F]catalytic activity;molecular transducer activity;binding;small molecule sensor activity;	cellular_component;biological_process;molecular_function
110102761	[F]GO:0097367//carbohydrate derivative binding;GO:0005488//binding;GO:0097159//organic cyclic compound binding;GO:0043168//anion binding;GO:0001883//purine nucleoside binding;GO:0036094//small molecule binding;GO:0000166//nucleotide binding;GO:0017076//purine nucleotide binding;GO:0032553//ribonucleotide binding;GO:0032561//guanyl ribonucleotide binding;GO:0019001//guanyl nucleotide binding;GO:19…	[F]binding;	molecular_function
110102768
110102781	[C]GO:0016021//integral component of membrane;GO:0110165//cellular anatomical entity;GO:0016020//membrane;GO:0031224//intrinsic component of membrane;[F]GO:1901363//heterocyclic compound binding;GO:0043167//ion binding;GO:0140096//catalytic activity, acting on a protein;GO:0005524//ATP binding;GO:0035639//purine ribonucleoside triphosphate binding;GO:0005488//binding;GO:0016772//transferase activ…	[C]cellular anatomical entity;[F]binding;catalytic activity;	molecular_function;cellular_component
110102788	[P]GO:0007154//cell communication;GO:0007205//protein kinase C-activating G protein-coupled receptor signaling pathway;GO:0050794//regulation of cellular process;GO:0009987//cellular process;GO:0007165//signal transduction;GO:0007186//G protein-coupled receptor signaling pathway;GO:0006952//defense response;GO:0065007//biological regulation;GO:0051716//cellular response to stimulus;GO:0023052//si…	[P]cellular process;biological regulation;response to stimulus;signaling;[F]binding;catalytic activity;	biological_process;molecular_function
110102812	[C]GO:0016021//integral component of membrane;GO:0016020//membrane;GO:0031224//intrinsic component of membrane;GO:0110165//cellular anatomical entity;[F]GO:0016740//transferase activity;GO:0003824//catalytic activity;	[C]cellular anatomical entity;[F]catalytic activity;	molecular_function;cellular_component
110102815	[C]GO:0031224//intrinsic component of membrane;GO:0016021//integral component of membrane;GO:0016020//membrane;GO:0110165//cellular anatomical entity;[F]GO:1901505//carbohydrate derivative transmembrane transporter activity;GO:0015215//nucleotide transmembrane transporter activity;GO:0000295//adenine nucleotide transmembrane transporter activity;GO:0005347//ATP transmembrane transporter activity;…	[C]cellular anatomical entity;[F]transporter activity;	molecular_function;cellular_component
110102817
110102819	[P]GO:0006979//response to oxidative stress;GO:0006950//response to stress;GO:0050896//response to stimulus;[F]GO:0020037//heme binding;GO:0016209//antioxidant activity;GO:0097159//organic cyclic compound binding;GO:0005488//binding;GO:0004601//peroxidase activity;GO:0016684//oxidoreductase activity, acting on peroxide as acceptor;GO:0003824//catalytic activity;GO:1901363//heterocyclic compound b…	[P]response to stimulus;[F]antioxidant activity;catalytic activity;binding;	molecular_function;biological_process
110102820	[F]GO:0003723//RNA binding;GO:0097159//organic cyclic compound binding;GO:0003725//double-stranded RNA binding;GO:0003676//nucleic acid binding;GO:0005488//binding;GO:1901363//heterocyclic compound binding;	[F]binding;	molecular_function
110102830	[P]GO:0009889//regulation of biosynthetic process;GO:0019222//regulation of metabolic process;GO:2001141//regulation of RNA biosynthetic process;GO:0051171//regulation of nitrogen compound metabolic process;GO:2000112//regulation of cellular macromolecule biosynthetic process;GO:0065007//biological regulation;GO:0010556//regulation of macromolecule biosynthetic process;GO:1903506//regulation of n…	[C]intracellular;cellular anatomical entity;[P]biological regulation;[F]binding;	biological_process;molecular_function;cellular_component
110102835	[F]GO:0016491//oxidoreductase activity;GO:0003824//catalytic activity;	[F]catalytic activity;	molecular_function
110102844	[P]GO:0044237//cellular metabolic process;GO:0006914//autophagy;GO:0071705//nitrogen compound transport;GO:0051179//localization;GO:0015833//peptide transport;GO:0044248//cellular catabolic process;GO:0008152//metabolic process;GO:0006810//transport;GO:0009056//catabolic process;GO:0045184//establishment of protein localization;GO:0061919//process utilizing autophagic mechanism;GO:0033036//macrom…	[C]cellular anatomical entity;intracellular;[P]metabolic process;localization;cellular process;	biological_process;cellular_component
110102857	[C]GO:0043227//membrane-bounded organelle;GO:0043229//intracellular organelle;GO:0043231//intracellular membrane-bounded organelle;GO:0043226//organelle;GO:0005622//intracellular;GO:0110165//cellular anatomical entity;GO:0005634//nucleus;[F]GO:0017111//nucleoside-triphosphatase activity;GO:0016787//hydrolase activity;GO:0016818//hydrolase activity, acting on acid anhydrides, in phosphorus-contain…	[C]cellular anatomical entity;intracellular;[F]catalytic activity;	cellular_component;molecular_function
110102866	[F]GO:0005488//binding;GO:0046872//metal ion binding;GO:0005509//calcium ion binding;GO:0043169//cation binding;GO:0043167//ion binding;	[F]binding;	molecular_function
110102881
110102885	[P]GO:0009987//cellular process;GO:0044260//cellular macromolecule metabolic process;GO:0034645//cellular macromolecule biosynthetic process;GO:0043170//macromolecule metabolic process;GO:0006260//DNA replication;GO:0009058//biosynthetic process;GO:1901576//organic substance biosynthetic process;GO:0044249//cellular biosynthetic process;GO:0009059//macromolecule biosynthetic process;GO:0071704//o…	[P]cellular process;metabolic process;[F]catalytic activity;binding;	biological_process;molecular_function
110102887	[P]GO:0008610//lipid biosynthetic process;GO:1901576//organic substance biosynthetic process;GO:0071704//organic substance metabolic process;GO:0009247//glycolipid biosynthetic process;GO:1901566//organonitrogen compound biosynthetic process;GO:0006793//phosphorus metabolic process;GO:0009059//macromolecule biosynthetic process;GO:0044255//cellular lipid metabolic process;GO:0019538//protein meta…	[C]cellular anatomical entity;[P]cellular process;metabolic process;[F]catalytic activity;	biological_process;cellular_component;molecular_function
110102891
110102901	[P]GO:0051179//localization;GO:0015711//organic anion transport;GO:0006869//lipid transport;GO:0071702//organic substance transport;GO:0006811//ion transport;GO:0033036//macromolecule localization;GO:0015748//organophosphate ester transport;GO:0010876//lipid localization;GO:0006820//anion transport;GO:0006810//transport;GO:0051234//establishment of localization;GO:0015914//phospholipid transport;…	[C]cellular anatomical entity;[P]localization;[F]binding;transporter activity;	cellular_component;biological_process;molecular_function
110102904	[P]GO:0006807//nitrogen compound metabolic process;GO:0044238//primary metabolic process;GO:0006464//cellular protein modification process;GO:0044260//cellular macromolecule metabolic process;GO:0042592//homeostatic process;GO:0008152//metabolic process;GO:0044237//cellular metabolic process;GO:0019538//protein metabolic process;GO:1901564//organonitrogen compound metabolic process;GO:0071704//or…	[C]cellular anatomical entity;[P]cellular process;biological regulation;metabolic process;[F]binding;catalytic activity;	biological_process;cellular_component;molecular_function
110102907	[P]GO:0008152//metabolic process;GO:0032259//methylation;[F]GO:0016741//transferase activity, transferring one-carbon groups;GO:0003824//catalytic activity;GO:0008168//methyltransferase activity;GO:0016740//transferase activity;	[P]metabolic process;[F]catalytic activity;	biological_process;molecular_function
110102915	[P]GO:0016125//sterol metabolic process;GO:1901360//organic cyclic compound metabolic process;GO:0006629//lipid metabolic process;GO:0008152//metabolic process;GO:0008202//steroid metabolic process;GO:0055114//oxidation-reduction process;GO:0044238//primary metabolic process;GO:0071704//organic substance metabolic process;GO:1901615//organic hydroxy compound metabolic process;[F]GO:0046914//trans…	[P]metabolic process;[F]binding;catalytic activity;	biological_process;molecular_function
110102918
110102920	[F]GO:0005488//binding;GO:0000166//nucleotide binding;GO:0043167//ion binding;GO:0003824//catalytic activity;GO:0036094//small molecule binding;GO:0035639//purine ribonucleoside triphosphate binding;GO:0030554//adenyl nucleotide binding;GO:0097367//carbohydrate derivative binding;GO:0046872//metal ion binding;GO:0005524//ATP binding;GO:1901363//heterocyclic compound binding;GO:0016787//hydrolase …	[F]binding;catalytic activity;	molecular_function
110102933	[C]GO:0031224//intrinsic component of membrane;GO:0110165//cellular anatomical entity;GO:0016020//membrane;GO:0016021//integral component of membrane;	[C]cellular anatomical entity;	cellular_component
110102934	[C]GO:0016020//membrane;GO:0016021//integral component of membrane;GO:0110165//cellular anatomical entity;GO:0031224//intrinsic component of membrane;[F]GO:0005215//transporter activity;GO:0022857//transmembrane transporter activity;	[C]cellular anatomical entity;[F]transporter activity;	molecular_function;cellular_component
110102935	[C]GO:0016021//integral component of membrane;GO:0110165//cellular anatomical entity;GO:0009579//thylakoid;GO:0005622//intracellular;GO:0016020//membrane;GO:0031224//intrinsic component of membrane;	[C]cellular anatomical entity;intracellular;	cellular_component
110102950	[P]GO:0006996//organelle organization;GO:0022607//cellular component assembly;GO:0034063//stress granule assembly;GO:0044085//cellular component biogenesis;GO:0016043//cellular component organization;GO:0070925//organelle assembly;GO:0071840//cellular component organization or biogenesis;GO:0009987//cellular process;[C]GO:0043232//intracellular non-membrane-bounded organelle;GO:0000932//P-body;GO…	[C]cellular anatomical entity;intracellular;[P]cellular process;[F]catalytic activity;binding;	molecular_function;cellular_component;biological_process
110102952	[F]GO:0016772//transferase activity, transferring phosphorus-containing groups;GO:0032555//purine ribonucleotide binding;GO:0016773//phosphotransferase activity, alcohol group as acceptor;GO:0035639//purine ribonucleoside triphosphate binding;GO:0000166//nucleotide binding;GO:0016740//transferase activity;GO:0019787//ubiquitin-like protein transferase activity;GO:1901265//nucleoside phosphate bin…	[F]catalytic activity;binding;	molecular_function
110102954	[P]GO:0008152//metabolic process;GO:0032259//methylation;[C]GO:0005622//intracellular;GO:0110165//cellular anatomical entity;GO:0005634//nucleus;GO:0043226//organelle;GO:0043231//intracellular membrane-bounded organelle;GO:0043229//intracellular organelle;GO:0043227//membrane-bounded organelle;[F]GO:0016740//transferase activity;GO:0043167//ion binding;GO:0043169//cation binding;GO:0005488//bindi…	[C]cellular anatomical entity;intracellular;[P]metabolic process;[F]binding;catalytic activity;	cellular_component;biological_process;molecular_function
110102967	[P]GO:0043170//macromolecule metabolic process;GO:0044249//cellular biosynthetic process;GO:1901576//organic substance biosynthetic process;GO:0006725//cellular aromatic compound metabolic process;GO:0016070//RNA metabolic process;GO:0018130//heterocycle biosynthetic process;GO:0097659//nucleic acid-templated transcription;GO:0010467//gene expression;GO:0071704//organic substance metabolic proces…	[P]metabolic process;cellular process;[F]binding;catalytic activity;	biological_process;molecular_function
110102969	[P]GO:0051173//positive regulation of nitrogen compound metabolic process;GO:0019219//regulation of nucleobase-containing compound metabolic process;GO:0050789//regulation of biological process;GO:0045944//positive regulation of transcription by RNA polymerase II;GO:0050794//regulation of cellular process;GO:0060255//regulation of macromolecule metabolic process;GO:0010557//positive regulation of…	[C]cellular anatomical entity;intracellular;[P]biological regulation;[F]transcription regulator activity;binding;	molecular_function;biological_process;cellular_component
110103005	[F]GO:0003824//catalytic activity;GO:0046872//metal ion binding;GO:0140096//catalytic activity, acting on a protein;GO:0016791//phosphatase activity;GO:0005488//binding;GO:0016787//hydrolase activity;GO:0043169//cation binding;GO:0042578//phosphoric ester hydrolase activity;GO:0043167//ion binding;GO:0004721//phosphoprotein phosphatase activity;GO:0016788//hydrolase activity, acting on ester bond…	[F]catalytic activity;binding;	molecular_function
110103038	[P]GO:1901293//nucleoside phosphate biosynthetic process;GO:0006221//pyrimidine nucleotide biosynthetic process;GO:0006793//phosphorus metabolic process;GO:0044237//cellular metabolic process;GO:0044238//primary metabolic process;GO:0034654//nucleobase-containing compound biosynthetic process;GO:0009165//nucleotide biosynthetic process;GO:0019438//aromatic compound biosynthetic process;GO:0044281…	[C]cellular anatomical entity;intracellular;[P]metabolic process;cellular process;[F]catalytic activity;	molecular_function;biological_process;cellular_component
110103041
110103042
110103107
110103110	[P]GO:0065007//biological regulation;GO:0032879//regulation of localization;GO:0050789//regulation of biological process;GO:0043269//regulation of ion transport;GO:0050794//regulation of cellular process;GO:0034765//regulation of ion transmembrane transport;GO:0034762//regulation of transmembrane transport;GO:0051049//regulation of transport;[C]GO:0016021//integral component of membrane;GO:001602…	[C]cellular anatomical entity;[P]biological regulation;[F]transporter activity;	molecular_function;cellular_component;biological_process
110103111	[P]GO:0006725//cellular aromatic compound metabolic process;GO:0006807//nitrogen compound metabolic process;GO:0008152//metabolic process;GO:0033554//cellular response to stress;GO:0006974//cellular response to DNA damage stimulus;GO:0034641//cellular nitrogen compound metabolic process;GO:0044237//cellular metabolic process;GO:0071704//organic substance metabolic process;GO:0051716//cellular res…	[P]response to stimulus;cellular process;metabolic process;[F]binding;catalytic activity;	biological_process;molecular_function
110103116	[P]GO:0000160//phosphorelay signal transduction system;GO:0050789//regulation of biological process;GO:0007154//cell communication;GO:0050896//response to stimulus;GO:0050794//regulation of cellular process;GO:0051716//cellular response to stimulus;GO:0009987//cellular process;GO:0023052//signaling;GO:0035556//intracellular signal transduction;GO:0065007//biological regulation;GO:0007165//signal …	[C]intracellular;cellular anatomical entity;[P]signaling;biological regulation;response to stimulus;cellular process;[F]binding;	cellular_component;biological_process;molecular_function
110103119	[P]GO:0044237//cellular metabolic process;GO:0071704//organic substance metabolic process;GO:0009987//cellular process;GO:0008152//metabolic process;GO:0006793//phosphorus metabolic process;GO:0006002//fructose 6-phosphate metabolic process;GO:1901135//carbohydrate derivative metabolic process;GO:0006796//phosphate-containing compound metabolic process;GO:0019637//organophosphate metabolic proces…	[C]cellular anatomical entity;intracellular;[P]metabolic process;cellular process;[F]binding;catalytic activity;	biological_process;cellular_component;molecular_function
110103147	[P]GO:0097435//supramolecular fiber organization;GO:0044238//primary metabolic process;GO:0005975//carbohydrate metabolic process;GO:0007015//actin filament organization;GO:0071840//cellular component organization or biogenesis;GO:0007010//cytoskeleton organization;GO:0008152//metabolic process;GO:0071704//organic substance metabolic process;GO:0006996//organelle organization;GO:0009987//cellular…	[P]cellular process;metabolic process;[F]catalytic activity;binding;	molecular_function;biological_process
110103149	[C]GO:0016020//membrane;GO:0031224//intrinsic component of membrane;GO:0016021//integral component of membrane;GO:0110165//cellular anatomical entity;	[C]cellular anatomical entity;	cellular_component
110103178	[P]GO:0055080//cation homeostasis;GO:0006996//organelle organization;GO:0065007//biological regulation;GO:0009987//cellular process;GO:0055076//transition metal ion homeostasis;GO:0009657//plastid organization;GO:0050801//ion homeostasis;GO:0055065//metal ion homeostasis;GO:0016043//cellular component organization;GO:0071840//cellular component organization or biogenesis;GO:0009658//chloroplast o…	[C]cellular anatomical entity;intracellular;[P]cellular process;biological regulation;[F]catalytic activity;binding;	molecular_function;cellular_component;biological_process
110103189	[P]GO:0006950//response to stress;GO:0050896//response to stimulus;GO:0009987//cellular process;GO:0009266//response to temperature stimulus;GO:0006457//protein folding;GO:0009628//response to abiotic stimulus;GO:0009408//response to heat;[C]GO:0016020//membrane;GO:0016021//integral component of membrane;GO:0110165//cellular anatomical entity;GO:0031224//intrinsic component of membrane;[F]GO:0005…	[C]cellular anatomical entity;[P]response to stimulus;cellular process;[F]binding;	cellular_component;molecular_function;biological_process
110103204	[C]GO:0016020//membrane;GO:0110165//cellular anatomical entity;GO:0016021//integral component of membrane;GO:0031224//intrinsic component of membrane;[F]GO:0005488//binding;GO:0043167//ion binding;GO:0004175//endopeptidase activity;GO:0008233//peptidase activity;GO:0046872//metal ion binding;GO:0016787//hydrolase activity;GO:0140096//catalytic activity, acting on a protein;GO:0004222//metalloendo…	[C]cellular anatomical entity;[F]catalytic activity;binding;	molecular_function;cellular_component
110103209	[P]GO:0044267//cellular protein metabolic process;GO:0044271//cellular nitrogen compound biosynthetic process;GO:0043043//peptide biosynthetic process;GO:0009058//biosynthetic process;GO:0008152//metabolic process;GO:0009059//macromolecule biosynthetic process;GO:0071704//organic substance metabolic process;GO:0006807//nitrogen compound metabolic process;GO:0044260//cellular macromolecule metabol…	[C]cellular anatomical entity;intracellular;[P]metabolic process;cellular process;[F]structural molecule activity;	cellular_component;molecular_function;biological_process
110103232
110103237	[P]GO:0031328//positive regulation of cellular biosynthetic process;GO:0009891//positive regulation of biosynthetic process;GO:0048518//positive regulation of biological process;GO:2001141//regulation of RNA biosynthetic process;GO:0045893//positive regulation of transcription, DNA-templated;GO:0048522//positive regulation of cellular process;GO:0065007//biological regulation;GO:0010557//positive…	[C]intracellular;cellular anatomical entity;[P]biological regulation;[F]transcription regulator activity;binding;	molecular_function;biological_process;cellular_component
110103243	[P]GO:0051513//regulation of monopolar cell growth;GO:0050793//regulation of developmental process;GO:0001558//regulation of cell growth;GO:0051128//regulation of cellular component organization;GO:0040008//regulation of growth;GO:0065007//biological regulation;GO:0051510//regulation of unidimensional cell growth;GO:0022604//regulation of cell morphogenesis;GO:0048638//regulation of developmental…	[P]biological regulation;	biological_process
110103257	[C]GO:0016020//membrane;GO:0016021//integral component of membrane;GO:0110165//cellular anatomical entity;GO:0031224//intrinsic component of membrane;[F]GO:0016757//transferase activity, transferring glycosyl groups;GO:0016740//transferase activity;GO:0003824//catalytic activity;	[C]cellular anatomical entity;[F]catalytic activity;	molecular_function;cellular_component
110103263	[P]GO:0051301//cell division;GO:0009987//cellular process;[F]GO:1901363//heterocyclic compound binding;GO:0003677//DNA binding;GO:0005488//binding;GO:0097159//organic cyclic compound binding;GO:0003676//nucleic acid binding;	[P]cellular process;[F]binding;	biological_process;molecular_function
110103267
110103286	[C]GO:0016020//membrane;GO:0110165//cellular anatomical entity;GO:0016021//integral component of membrane;GO:0031224//intrinsic component of membrane;	[C]cellular anatomical entity;	cellular_component
110103298	[P]GO:0000160//phosphorelay signal transduction system;GO:0050896//response to stimulus;GO:0009723//response to ethylene;GO:0051716//cellular response to stimulus;GO:0010033//response to organic substance;GO:0071495//cellular response to endogenous stimulus;GO:0032870//cellular response to hormone stimulus;GO:0035556//intracellular signal transduction;GO:0042221//response to chemical;GO:0050789//…	[C]cellular anatomical entity;[P]biological regulation;signaling;cellular process;response to stimulus;[F]transporter activity;	biological_process;molecular_function;cellular_component
110103309	[C]GO:0016020//membrane;GO:0110165//cellular anatomical entity;GO:0016021//integral component of membrane;GO:0031224//intrinsic component of membrane;[F]GO:0005488//binding;GO:0043169//cation binding;GO:0008270//zinc ion binding;GO:0046914//transition metal ion binding;GO:0046872//metal ion binding;GO:0043167//ion binding;	[C]cellular anatomical entity;[F]binding;	cellular_component;molecular_function
110103323	[F]GO:0000166//nucleotide binding;GO:0016887//ATPase activity;GO:1901363//heterocyclic compound binding;GO:0030554//adenyl nucleotide binding;GO:0016462//pyrophosphatase activity;GO:0035639//purine ribonucleoside triphosphate binding;GO:0043168//anion binding;GO:0017076//purine nucleotide binding;GO:0032555//purine ribonucleotide binding;GO:0097367//carbohydrate derivative binding;GO:0032559//ade…	[F]catalytic activity;binding;	molecular_function
110103325	[P]GO:0043632//modification-dependent macromolecule catabolic process;GO:0044260//cellular macromolecule metabolic process;GO:0044237//cellular metabolic process;GO:0051603//proteolysis involved in cellular protein catabolic process;GO:0044238//primary metabolic process;GO:1901575//organic substance catabolic process;GO:0044248//cellular catabolic process;GO:0043170//macromolecule metabolic proce…	[P]metabolic process;cellular process;	biological_process
110103326	[P]GO:0042886//amide transport;GO:0033036//macromolecule localization;GO:0034613//cellular protein localization;GO:0016192//vesicle-mediated transport;GO:0051234//establishment of localization;GO:0015833//peptide transport;GO:0006886//intracellular protein transport;GO:0045184//establishment of protein localization;GO:0051649//establishment of localization in cell;GO:0008104//protein localization…	[C]intracellular;cellular anatomical entity;protein-containing complex;[P]localization;cellular process;	cellular_component;biological_process
110103328	[P]GO:0071704//organic substance metabolic process;GO:0016042//lipid catabolic process;GO:0008152//metabolic process;GO:0009056//catabolic process;GO:1901575//organic substance catabolic process;GO:0044238//primary metabolic process;GO:0006629//lipid metabolic process;[F]GO:0016787//hydrolase activity;GO:0003824//catalytic activity;	[P]metabolic process;[F]catalytic activity;	biological_process;molecular_function
110103330	[C]GO:0031224//intrinsic component of membrane;GO:0016021//integral component of membrane;GO:0110165//cellular anatomical entity;GO:0016020//membrane;[F]GO:0015318//inorganic molecular entity transmembrane transporter activity;GO:0015250//water channel activity;GO:0022803//passive transmembrane transporter activity;GO:0005372//water transmembrane transporter activity;GO:0015267//channel activity;…	[C]cellular anatomical entity;[F]transporter activity;	molecular_function;cellular_component
110103338	[F]GO:0003993//acid phosphatase activity;GO:0016787//hydrolase activity;GO:0016791//phosphatase activity;GO:0016788//hydrolase activity, acting on ester bonds;GO:0003824//catalytic activity;GO:0042578//phosphoric ester hydrolase activity;	[F]catalytic activity;	molecular_function
110103351
110103353	[P]GO:0043170//macromolecule metabolic process;GO:0071704//organic substance metabolic process;GO:0009411//response to UV;GO:0061982//meiosis I cell cycle process;GO:0034641//cellular nitrogen compound metabolic process;GO:0033683//nucleotide-excision repair, DNA incision;GO:0022414//reproductive process;GO:0000003//reproduction;GO:0044238//primary metabolic process;GO:0044260//cellular macromole…	[C]cellular anatomical entity;protein-containing complex;intracellular;[P]reproduction;response to stimulus;metabolic process;reproductive process;cellular process;[F]catalytic activity;binding;	biological_process;molecular_function;cellular_component
110103361
110103377	[P]GO:0071704//organic substance metabolic process;GO:0050896//response to stimulus;GO:0050794//regulation of cellular process;GO:0006793//phosphorus metabolic process;GO:0016310//phosphorylation;GO:0006807//nitrogen compound metabolic process;GO:0043170//macromolecule metabolic process;GO:0051716//cellular response to stimulus;GO:0006464//cellular protein modification process;GO:0065007//biologi…	[P]cellular process;metabolic process;biological regulation;response to stimulus;signaling;[F]catalytic activity;binding;	molecular_function;biological_process
110103391	[P]GO:0034641//cellular nitrogen compound metabolic process;GO:1901575//organic substance catabolic process;GO:0010605//negative regulation of macromolecule metabolic process;GO:0044237//cellular metabolic process;GO:0044238//primary metabolic process;GO:1901361//organic cyclic compound catabolic process;GO:0019222//regulation of metabolic process;GO:0006725//cellular aromatic compound metabolic …	[P]cellular process;metabolic process;biological regulation;	biological_process
110103392	[P]GO:0006417//regulation of translation;GO:0048856//anatomical structure development;GO:0010556//regulation of macromolecule biosynthetic process;GO:0048024//regulation of mRNA splicing, via spliceosome;GO:0050794//regulation of cellular process;GO:0034248//regulation of cellular amide metabolic process;GO:0009791//post-embryonic development;GO:1903311//regulation of mRNA metabolic process;GO:00…	[C]intracellular;cellular anatomical entity;[P]biological regulation;multicellular organismal process;developmental process;[F]binding;	biological_process;molecular_function;cellular_component
110103398
110103403	[C]GO:0031224//intrinsic component of membrane;GO:0016021//integral component of membrane;GO:0016020//membrane;GO:0110165//cellular anatomical entity;[F]GO:0003676//nucleic acid binding;GO:0005488//binding;GO:1901363//heterocyclic compound binding;GO:0097159//organic cyclic compound binding;GO:0003723//RNA binding;	[C]cellular anatomical entity;[F]binding;	cellular_component;molecular_function
110103405	[P]GO:1901576//organic substance biosynthetic process;GO:0009058//biosynthetic process;GO:1901135//carbohydrate derivative metabolic process;GO:0009100//glycoprotein metabolic process;GO:0044267//cellular protein metabolic process;GO:1901137//carbohydrate derivative biosynthetic process;GO:0044237//cellular metabolic process;GO:0043170//macromolecule metabolic process;GO:0009987//cellular process…	[C]intracellular;cellular anatomical entity;[P]metabolic process;cellular process;[F]binding;catalytic activity;	molecular_function;biological_process;cellular_component
110103419	[P]GO:0006725//cellular aromatic compound metabolic process;GO:0090304//nucleic acid metabolic process;GO:0046483//heterocycle metabolic process;GO:0043412//macromolecule modification;GO:0006139//nucleobase-containing compound metabolic process;GO:0071704//organic substance metabolic process;GO:0034641//cellular nitrogen compound metabolic process;GO:0016070//RNA metabolic process;GO:1901360//org…	[C]intracellular;cellular anatomical entity;[P]cellular process;metabolic process;[F]catalytic activity;	cellular_component;biological_process;molecular_function
110103423	[C]GO:0016020//membrane;GO:0110165//cellular anatomical entity;GO:0016021//integral component of membrane;GO:0031224//intrinsic component of membrane;	[C]cellular anatomical entity;	cellular_component
110103430	[P]GO:0006810//transport;GO:0022411//cellular component disassembly;GO:0043624//cellular protein complex disassembly;GO:0016192//vesicle-mediated transport;GO:0043933//protein-containing complex subunit organization;GO:0051179//localization;GO:0035494//SNARE complex disassembly;GO:0071840//cellular component organization or biogenesis;GO:0032984//protein-containing complex disassembly;GO:0016043/…	[C]cellular anatomical entity;[P]localization;cellular process;[F]binding;catalytic activity;	molecular_function;cellular_component;biological_process
110103436	[C]GO:0043226//organelle;GO:0110165//cellular anatomical entity;GO:0043227//membrane-bounded organelle;GO:0043229//intracellular organelle;GO:0005634//nucleus;GO:0005622//intracellular;GO:0043231//intracellular membrane-bounded organelle;[F]GO:0003700//DNA-binding transcription factor activity;GO:0140110//transcription regulator activity;GO:0097159//organic cyclic compound binding;GO:0003677//DNA…	[C]intracellular;cellular anatomical entity;[F]transcription regulator activity;binding;	cellular_component;molecular_function
110103450	[C]GO:0031224//intrinsic component of membrane;GO:0016021//integral component of membrane;GO:0016020//membrane;GO:0110165//cellular anatomical entity;	[C]cellular anatomical entity;	cellular_component
110103460	[C]GO:0031224//intrinsic component of membrane;GO:0016020//membrane;GO:0110165//cellular anatomical entity;GO:0016021//integral component of membrane;	[C]cellular anatomical entity;	cellular_component
110103462	[P]GO:0044281//small molecule metabolic process;GO:0033875//ribonucleoside bisphosphate metabolic process;GO:0055086//nucleobase-containing small molecule metabolic process;GO:0006637//acyl-CoA metabolic process;GO:1901135//carbohydrate derivative metabolic process;GO:0019752//carboxylic acid metabolic process;GO:0035384//thioester biosynthetic process;GO:0046390//ribose phosphate biosynthetic pr…	[P]metabolic process;cellular process;[F]catalytic activity;	molecular_function;biological_process
110103485	[C]GO:0031224//intrinsic component of membrane;GO:0016021//integral component of membrane;GO:0016020//membrane;GO:0110165//cellular anatomical entity;[F]GO:0015298//solute:cation antiporter activity;GO:0022857//transmembrane transporter activity;GO:0022804//active transmembrane transporter activity;GO:0015299//solute:proton antiporter activity;GO:0022890//inorganic cation transmembrane transporte…	[C]cellular anatomical entity;[F]transporter activity;	molecular_function;cellular_component
110103494	[P]GO:0051252//regulation of RNA metabolic process;GO:0050789//regulation of biological process;GO:0010556//regulation of macromolecule biosynthetic process;GO:0031326//regulation of cellular biosynthetic process;GO:1903506//regulation of nucleic acid-templated transcription;GO:2001141//regulation of RNA biosynthetic process;GO:0006355//regulation of transcription, DNA-templated;GO:0019222//regul…	[P]biological regulation;[F]binding;	biological_process;molecular_function
110103505	[P]GO:0051603//proteolysis involved in cellular protein catabolic process;GO:0044237//cellular metabolic process;GO:0030163//protein catabolic process;GO:0006807//nitrogen compound metabolic process;GO:0043170//macromolecule metabolic process;GO:0044260//cellular macromolecule metabolic process;GO:1901565//organonitrogen compound catabolic process;GO:0006511//ubiquitin-dependent protein catabolic…	[C]intracellular;cellular anatomical entity;[P]developmental process;cellular process;multicellular organismal process;metabolic process;[F]binding;catalytic activity;	cellular_component;biological_process;molecular_function
110103513	[C]GO:0016020//membrane;GO:0071944//cell periphery;GO:0005886//plasma membrane;GO:0031224//intrinsic component of membrane;GO:0016021//integral component of membrane;GO:0110165//cellular anatomical entity;	[C]cellular anatomical entity;	cellular_component
110103547	[F]GO:0043169//cation binding;GO:0005509//calcium ion binding;GO:0046872//metal ion binding;GO:0005488//binding;GO:0043167//ion binding;	[F]binding;	molecular_function
110103548	[P]GO:0006793//phosphorus metabolic process;GO:0016310//phosphorylation;GO:0044267//cellular protein metabolic process;GO:1901564//organonitrogen compound metabolic process;GO:0044260//cellular macromolecule metabolic process;GO:0036211//protein modification process;GO:0019538//protein metabolic process;GO:0006468//protein phosphorylation;GO:0006796//phosphate-containing compound metabolic proces…	[C]cellular anatomical entity;[P]metabolic process;cellular process;[F]molecular transducer activity;binding;catalytic activity;	cellular_component;molecular_function;biological_process
110103549
110103558
110103560	[F]GO:0005488//binding;GO:0004721//phosphoprotein phosphatase activity;GO:0140096//catalytic activity, acting on a protein;GO:0016791//phosphatase activity;GO:0042578//phosphoric ester hydrolase activity;GO:0043167//ion binding;GO:0043169//cation binding;GO:0016788//hydrolase activity, acting on ester bonds;GO:0016787//hydrolase activity;GO:0046872//metal ion binding;GO:0003824//catalytic activit…	[F]binding;catalytic activity;	molecular_function
110103595	[P]GO:0044260//cellular macromolecule metabolic process;GO:0044267//cellular protein metabolic process;GO:0006465//signal peptide processing;GO:0034641//cellular nitrogen compound metabolic process;GO:0006807//nitrogen compound metabolic process;GO:0044238//primary metabolic process;GO:0051604//protein maturation;GO:0009987//cellular process;GO:0043170//macromolecule metabolic process;GO:0019538/…	[C]cellular anatomical entity;[P]metabolic process;cellular process;[F]catalytic activity;	cellular_component;biological_process;molecular_function
110103596	[P]GO:1901360//organic cyclic compound metabolic process;GO:0032774//RNA biosynthetic process;GO:0006725//cellular aromatic compound metabolic process;GO:0046483//heterocycle metabolic process;GO:0034641//cellular nitrogen compound metabolic process;GO:0010467//gene expression;GO:1901576//organic substance biosynthetic process;GO:0009987//cellular process;GO:0097659//nucleic acid-templated transc…	[P]metabolic process;cellular process;[F]catalytic activity;binding;	molecular_function;biological_process
110103603	[P]GO:0046467//membrane lipid biosynthetic process;GO:1901564//organonitrogen compound metabolic process;GO:0010468//regulation of gene expression;GO:0071704//organic substance metabolic process;GO:0031326//regulation of cellular biosynthetic process;GO:1901566//organonitrogen compound biosynthetic process;GO:1901576//organic substance biosynthetic process;GO:0006807//nitrogen compound metabolic …	[C]cellular anatomical entity;intracellular;[P]metabolic process;cellular process;biological regulation;[F]catalytic activity;	biological_process;cellular_component;molecular_function
110103638	[F]GO:0016772//transferase activity, transferring phosphorus-containing groups;GO:0016301//kinase activity;GO:0003824//catalytic activity;GO:0016740//transferase activity;	[F]catalytic activity;	molecular_function
110103647	[F]GO:0016787//hydrolase activity;GO:0003824//catalytic activity;	[F]catalytic activity;	molecular_function
110103648	[F]GO:0016491//oxidoreductase activity;GO:0003824//catalytic activity;	[F]catalytic activity;	molecular_function
110103684	[F]GO:0005488//binding;GO:0005515//protein binding;GO:0046983//protein dimerization activity;	[F]binding;	molecular_function
110103687	[F]GO:0005488//binding;GO:0043169//cation binding;GO:0043167//ion binding;GO:0005509//calcium ion binding;GO:0046872//metal ion binding;	[F]binding;	molecular_function
110103702	[F]GO:0043169//cation binding;GO:0004222//metalloendopeptidase activity;GO:0004175//endopeptidase activity;GO:0140096//catalytic activity, acting on a protein;GO:0005488//binding;GO:0016787//hydrolase activity;GO:0046872//metal ion binding;GO:0070011//peptidase activity, acting on L-amino acid peptides;GO:0043167//ion binding;GO:0008237//metallopeptidase activity;GO:0003824//catalytic activity;GO…	[F]binding;catalytic activity;	molecular_function
110103712
110103741
110103751
110103753	[C]GO:0031224//intrinsic component of membrane;GO:0110165//cellular anatomical entity;GO:0016021//integral component of membrane;GO:0016020//membrane;	[C]cellular anatomical entity;	cellular_component
110103779
110103789	[P]GO:0045184//establishment of protein localization;GO:0015031//protein transport;GO:0051234//establishment of localization;GO:0033036//macromolecule localization;GO:0051179//localization;GO:0006810//transport;GO:0008104//protein localization;GO:0071702//organic substance transport;GO:0042886//amide transport;GO:0015833//peptide transport;GO:0071705//nitrogen compound transport;	[P]localization;	biological_process
110103797	[P]GO:0009987//cellular process;GO:0008152//metabolic process;GO:0044237//cellular metabolic process;[F]GO:0016853//isomerase activity;GO:0003824//catalytic activity;	[P]cellular process;metabolic process;[F]catalytic activity;	biological_process;molecular_function
110103802	[P]GO:0071704//organic substance metabolic process;GO:0008152//metabolic process;GO:0019318//hexose metabolic process;GO:0005996//monosaccharide metabolic process;GO:0005975//carbohydrate metabolic process;GO:0044238//primary metabolic process;GO:0044281//small molecule metabolic process;[F]GO:0005488//binding;GO:0004034//aldose 1-epimerase activity;GO:0003824//catalytic activity;GO:0030246//carb…	[P]metabolic process;[F]catalytic activity;binding;	biological_process;molecular_function
110103804	[C]GO:0071944//cell periphery;GO:0016020//membrane;GO:0031224//intrinsic component of membrane;GO:0110165//cellular anatomical entity;GO:0016021//integral component of membrane;GO:0005886//plasma membrane;[F]GO:0022857//transmembrane transporter activity;GO:0015276//ligand-gated ion channel activity;GO:0015075//ion transmembrane transporter activity;GO:0022803//passive transmembrane transporter a…	[C]cellular anatomical entity;[F]transporter activity;molecular transducer activity;	cellular_component;molecular_function
110103837	[F]GO:0003824//catalytic activity;GO:0016829//lyase activity;GO:0016852//sirohydrochlorin cobaltochelatase activity;	[F]catalytic activity;	molecular_function
110103838	[F]GO:0000166//nucleotide binding;GO:0097159//organic cyclic compound binding;GO:0017076//purine nucleotide binding;GO:0005488//binding;GO:1901265//nucleoside phosphate binding;GO:0032549//ribonucleoside binding;GO:0032561//guanyl ribonucleotide binding;GO:0019001//guanyl nucleotide binding;GO:0032555//purine ribonucleotide binding;GO:0036094//small molecule binding;GO:0005525//GTP binding;GO:190…	[F]binding;	molecular_function
110103843	[P]GO:0043094//cellular metabolic compound salvage;GO:0008152//metabolic process;GO:0009987//cellular process;GO:0009853//photorespiration;GO:0044237//cellular metabolic process;GO:0006807//nitrogen compound metabolic process;[C]GO:0043227//membrane-bounded organelle;GO:0043229//intracellular organelle;GO:0043231//intracellular membrane-bounded organelle;GO:0005622//intracellular;GO:0043226//orga…	[C]cellular anatomical entity;intracellular;[P]cellular process;metabolic process;[F]catalytic activity;binding;	molecular_function;biological_process;cellular_component
110103852	[P]GO:0006355//regulation of transcription, DNA-templated;GO:0065007//biological regulation;GO:0019222//regulation of metabolic process;GO:0051252//regulation of RNA metabolic process;GO:0080090//regulation of primary metabolic process;GO:0060255//regulation of macromolecule metabolic process;GO:0050789//regulation of biological process;GO:0010556//regulation of macromolecule biosynthetic process…	[P]biological regulation;	biological_process
110103853
110103855	[F]GO:0003676//nucleic acid binding;GO:0003723//RNA binding;GO:0097159//organic cyclic compound binding;GO:0005488//binding;GO:1901363//heterocyclic compound binding;	[F]binding;	molecular_function
110103877	[P]GO:0018105//peptidyl-serine phosphorylation;GO:0043170//macromolecule metabolic process;GO:0006796//phosphate-containing compound metabolic process;GO:0006807//nitrogen compound metabolic process;GO:0036211//protein modification process;GO:0006468//protein phosphorylation;GO:0018193//peptidyl-amino acid modification;GO:0044260//cellular macromolecule metabolic process;GO:0008152//metabolic pro…	[C]intracellular;cellular anatomical entity;[P]cellular process;metabolic process;[F]binding;catalytic activity;	cellular_component;molecular_function;biological_process
110103880	[P]GO:0006457//protein folding;GO:0009987//cellular process;[F]GO:0019239//deaminase activity;GO:0016787//hydrolase activity;GO:0003755//peptidyl-prolyl cis-trans isomerase activity;GO:0016859//cis-trans isomerase activity;GO:0003824//catalytic activity;GO:0140096//catalytic activity, acting on a protein;GO:0016853//isomerase activity;GO:0016810//hydrolase activity, acting on carbon-nitrogen (but…	[P]cellular process;[F]catalytic activity;	molecular_function;biological_process
110103885
110103889	[F]GO:0036094//small molecule binding;GO:0046872//metal ion binding;GO:0000166//nucleotide binding;GO:0016740//transferase activity;GO:0043167//ion binding;GO:0032555//purine ribonucleotide binding;GO:1901363//heterocyclic compound binding;GO:1901265//nucleoside phosphate binding;GO:0003824//catalytic activity;GO:0016772//transferase activity, transferring phosphorus-containing groups;GO:0005524/…	[F]binding;catalytic activity;	molecular_function
110103904	[C]GO:0016021//integral component of membrane;GO:0016020//membrane;GO:0031224//intrinsic component of membrane;GO:0110165//cellular anatomical entity;[F]GO:0003824//catalytic activity;GO:0016853//isomerase activity;	[C]cellular anatomical entity;[F]catalytic activity;	cellular_component;molecular_function
110103914
110103918	[P]GO:0009987//cellular process;GO:0008152//metabolic process;GO:0044238//primary metabolic process;GO:0071704//organic substance metabolic process;GO:0030259//lipid glycosylation;GO:0006629//lipid metabolic process;GO:0070085//glycosylation;GO:0044255//cellular lipid metabolic process;GO:0044237//cellular metabolic process;GO:0005975//carbohydrate metabolic process;GO:0030258//lipid modification…	[P]cellular process;metabolic process;[F]catalytic activity;	biological_process;molecular_function
110103926	[P]GO:0051171//regulation of nitrogen compound metabolic process;GO:0031323//regulation of cellular metabolic process;GO:0016043//cellular component organization;GO:0009889//regulation of biosynthetic process;GO:0071704//organic substance metabolic process;GO:0031497//chromatin assembly;GO:0071824//protein-DNA complex subunit organization;GO:0065003//protein-containing complex assembly;GO:0065007…	[C]protein-containing complex;intracellular;cellular anatomical entity;[P]biological regulation;metabolic process;cellular process;[F]binding;	cellular_component;molecular_function;biological_process
110103932	[C]GO:0016020//membrane;GO:0016021//integral component of membrane;GO:0031224//intrinsic component of membrane;GO:0110165//cellular anatomical entity;[F]GO:0000166//nucleotide binding;GO:0005524//ATP binding;GO:0032555//purine ribonucleotide binding;GO:0005488//binding;GO:1901265//nucleoside phosphate binding;GO:0016772//transferase activity, transferring phosphorus-containing groups;GO:0043167//…	[C]cellular anatomical entity;[F]binding;catalytic activity;	cellular_component;molecular_function
110103947	[C]GO:0110165//cellular anatomical entity;GO:0016020//membrane;GO:0016021//integral component of membrane;GO:0031224//intrinsic component of membrane;	[C]cellular anatomical entity;	cellular_component
110103951	[C]GO:0043227//membrane-bounded organelle;GO:0031224//intrinsic component of membrane;GO:0031301//integral component of organelle membrane;GO:0031090//organelle membrane;GO:0016020//membrane;GO:0016021//integral component of membrane;GO:0072546//ER membrane protein complex;GO:0031300//intrinsic component of organelle membrane;GO:0012505//endomembrane system;GO:0030176//integral component of endop…	[C]protein-containing complex;cellular anatomical entity;[F]binding;	cellular_component;molecular_function
110103975	[C]GO:0043229//intracellular organelle;GO:0005634//nucleus;GO:0016020//membrane;GO:0043226//organelle;GO:0016021//integral component of membrane;GO:0110165//cellular anatomical entity;GO:0043227//membrane-bounded organelle;GO:0031224//intrinsic component of membrane;GO:0005622//intracellular;GO:0043231//intracellular membrane-bounded organelle;[F]GO:0046872//metal ion binding;GO:0003677//DNA bind…	[C]intracellular;cellular anatomical entity;[F]binding;	cellular_component;molecular_function
110103987	[P]GO:0006595//polyamine metabolic process;GO:0006807//nitrogen compound metabolic process;GO:0044237//cellular metabolic process;GO:0006598//polyamine catabolic process;GO:1901575//organic substance catabolic process;GO:0009056//catabolic process;GO:0071704//organic substance metabolic process;GO:0009308//amine metabolic process;GO:1901564//organonitrogen compound metabolic process;GO:0006576//c…	[C]intracellular;cellular anatomical entity;[P]cellular process;metabolic process;[F]catalytic activity;	molecular_function;biological_process;cellular_component
110104021
110104022	[C]GO:0110165//cellular anatomical entity;GO:0016020//membrane;GO:0031224//intrinsic component of membrane;GO:0016021//integral component of membrane;	[C]cellular anatomical entity;	cellular_component
110104024	[C]GO:0016020//membrane;GO:0110165//cellular anatomical entity;GO:0016021//integral component of membrane;GO:0031224//intrinsic component of membrane;	[C]cellular anatomical entity;	cellular_component
110104052	[F]GO:0003676//nucleic acid binding;GO:0005488//binding;GO:0003723//RNA binding;GO:0097159//organic cyclic compound binding;GO:1901363//heterocyclic compound binding;	[F]binding;	molecular_function
110104063	[C]GO:0043229//intracellular organelle;GO:0043226//organelle;GO:0043228//non-membrane-bounded organelle;GO:0043227//membrane-bounded organelle;GO:0043231//intracellular membrane-bounded organelle;GO:0110165//cellular anatomical entity;GO:0005622//intracellular;GO:0005634//nucleus;GO:0043232//intracellular non-membrane-bounded organelle;GO:0005694//chromosome;[F]GO:0005488//binding;GO:0046872//met…	[C]intracellular;cellular anatomical entity;[F]binding;catalytic activity;	molecular_function;cellular_component
110104079	[F]GO:0140096//catalytic activity, acting on a protein;GO:0008233//peptidase activity;GO:0003824//catalytic activity;GO:0016787//hydrolase activity;	[F]catalytic activity;	molecular_function
110104080	[F]GO:0097159//organic cyclic compound binding;GO:0005488//binding;GO:0036094//small molecule binding;GO:0003824//catalytic activity;GO:0016773//phosphotransferase activity, alcohol group as acceptor;GO:0030554//adenyl nucleotide binding;GO:1901265//nucleoside phosphate binding;GO:0005524//ATP binding;GO:0016740//transferase activity;GO:0140096//catalytic activity, acting on a protein;GO:0004672/…	[F]catalytic activity;binding;	molecular_function
110104085	[C]GO:0031224//intrinsic component of membrane;GO:0016020//membrane;GO:0110165//cellular anatomical entity;GO:0016021//integral component of membrane;	[C]cellular anatomical entity;	cellular_component
110104100	[P]GO:0071704//organic substance metabolic process;GO:0006261//DNA-dependent DNA replication;GO:0080090//regulation of primary metabolic process;GO:0010556//regulation of macromolecule biosynthetic process;GO:0051726//regulation of cell cycle;GO:0044085//cellular component biogenesis;GO:0090329//regulation of DNA-dependent DNA replication;GO:0009987//cellular process;GO:0006275//regulation of DNA…	[C]cellular anatomical entity;intracellular;[P]metabolic process;biological regulation;cellular process;[F]binding;	molecular_function;biological_process;cellular_component
110104146
110104148	[P]GO:0009987//cellular process;GO:0023052//signaling;GO:0007154//cell communication;GO:0051716//cellular response to stimulus;GO:0050789//regulation of biological process;GO:0065007//biological regulation;GO:0007165//signal transduction;GO:0050896//response to stimulus;GO:0050794//regulation of cellular process;[F]GO:0032555//purine ribonucleotide binding;GO:0032553//ribonucleotide binding;GO:00…	[P]signaling;cellular process;response to stimulus;biological regulation;[F]binding;catalytic activity;	molecular_function;biological_process
110104150	[P]GO:0044260//cellular macromolecule metabolic process;GO:0034645//cellular macromolecule biosynthetic process;GO:0008152//metabolic process;GO:0044237//cellular metabolic process;GO:1901576//organic substance biosynthetic process;GO:0009059//macromolecule biosynthetic process;GO:0009987//cellular process;GO:0009058//biosynthetic process;GO:0071704//organic substance metabolic process;GO:0006260…	[C]cellular anatomical entity;intracellular;[P]metabolic process;cellular process;[F]binding;	biological_process;cellular_component;molecular_function
110104176	[P]GO:0043436//oxoacid metabolic process;GO:0009066//aspartate family amino acid metabolic process;GO:0006520//cellular amino acid metabolic process;GO:0009987//cellular process;GO:0008652//cellular amino acid biosynthetic process;GO:0044283//small molecule biosynthetic process;GO:0071704//organic substance metabolic process;GO:0006790//sulfur compound metabolic process;GO:0044281//small molecule…	[P]metabolic process;cellular process;[F]binding;catalytic activity;	biological_process;molecular_function
110104186	[C]GO:0005622//intracellular;GO:0005737//cytoplasm;GO:0110165//cellular anatomical entity;	[C]intracellular;cellular anatomical entity;	cellular_component
110104209
110104212	[C]GO:0110165//cellular anatomical entity;GO:0031224//intrinsic component of membrane;GO:0016020//membrane;GO:0016021//integral component of membrane;	[C]cellular anatomical entity;	cellular_component
[truncated: 1,199 more rows]
