# Supplementary material for: Cold Response Transcriptome Analysis of the Alternative Splicing Events Induced by the Cold Stress in D. catenatum
Source: Int J Mol Sci. 2022 Jan 17;23(2):981. doi: 10.3390/ijms23020981 (PMC8778272; doi:10.3390/ijms23020981)
Supplement: Supplementary file 1 [file ijms-23-00981-s001.zip › Table S12. KEGG enrichment analysis for DASGs.xlsx]

## Sheet: DAS-KEGG
Gene ID	Pathway Name	Level 2	Level 1
110091857	ko04075//Plant hormone signal transduction	Signal transduction	Environmental Information Processing
110091896	ko00310//Lysine degradation	Amino acid metabolism	Metabolism
110091939	ko03040//Spliceosome;ko00280//Valine, leucine and isoleucine degradation	Transcription;Amino acid metabolism	Genetic Information Processing;Metabolism
110092069	ko03013//RNA transport;ko03008//Ribosome biogenesis in eukaryotes	Translation	Genetic Information Processing
110092101	ko03060//Protein export	Folding, sorting and degradation	Genetic Information Processing
110092139	ko04136//Autophagy - other;ko00071//Fatty acid degradation;ko04146//Peroxisome;ko00592//alpha-Linolenic acid metabolism;ko01100//Metabolic pathways;ko01212//Fatty acid metabolism;ko01110//Biosynthesis of secondary metabolites;ko01040//Biosynthesis of unsaturated fatty acids	Transport and catabolism;Global and overview maps;Lipid metabolism	Cellular Processes;Metabolism
110092146	ko04712//Circadian rhythm - plant	Environmental adaptation	Organismal Systems
110092155	ko01100//Metabolic pathways;ko01200//Carbon metabolism;ko00564//Glycerophospholipid metabolism;ko01110//Biosynthesis of secondary metabolites;ko00310//Lysine degradation;ko00020//Citrate cycle (TCA cycle)	Carbohydrate metabolism;Lipid metabolism;Global and overview maps;Amino acid metabolism	Metabolism
110092220	ko00620//Pyruvate metabolism;ko01200//Carbon metabolism;ko01100//Metabolic pathways;ko00710//Carbon fixation in photosynthetic organisms	Global and overview maps;Carbohydrate metabolism;Energy metabolism	Metabolism
110092244	ko04075//Plant hormone signal transduction	Signal transduction	Environmental Information Processing
110092246	ko00230//Purine metabolism;ko00740//Riboflavin metabolism;ko01100//Metabolic pathways;ko00760//Nicotinate and nicotinamide metabolism;ko00770//Pantothenate and CoA biosynthesis;ko00500//Starch and sucrose metabolism;ko00240//Pyrimidine metabolism	Metabolism of cofactors and vitamins;Global and overview maps;Nucleotide metabolism;Carbohydrate metabolism	Metabolism
110092257	ko03040//Spliceosome	Transcription	Genetic Information Processing
110092328	ko04075//Plant hormone signal transduction	Signal transduction	Environmental Information Processing
110092353	ko04075//Plant hormone signal transduction	Signal transduction	Environmental Information Processing
110092358	ko03040//Spliceosome	Transcription	Genetic Information Processing
110092360	ko03040//Spliceosome	Transcription	Genetic Information Processing
110092477	ko04075//Plant hormone signal transduction	Signal transduction	Environmental Information Processing
110092580	ko00970//Aminoacyl-tRNA biosynthesis;ko01100//Metabolic pathways	Global and overview maps;Translation	Genetic Information Processing;Metabolism
110092606	ko00020//Citrate cycle (TCA cycle);ko01110//Biosynthesis of secondary metabolites;ko01100//Metabolic pathways;ko01200//Carbon metabolism;ko01230//Biosynthesis of amino acids;ko01210//2-Oxocarboxylic acid metabolism;ko00630//Glyoxylate and dicarboxylate metabolism	Global and overview maps;Carbohydrate metabolism	Metabolism
110092622	ko04075//Plant hormone signal transduction	Signal transduction	Environmental Information Processing
110092648	ko01100//Metabolic pathways;ko00562//Inositol phosphate metabolism;ko03020//RNA polymerase	Transcription;Carbohydrate metabolism;Global and overview maps	Metabolism;Genetic Information Processing
110092708	ko00970//Aminoacyl-tRNA biosynthesis	Translation	Genetic Information Processing
110092812	ko01110//Biosynthesis of secondary metabolites;ko00906//Carotenoid biosynthesis;ko01100//Metabolic pathways	Global and overview maps;Metabolism of terpenoids and polyketides	Metabolism
110092924	ko01100//Metabolic pathways;ko01110//Biosynthesis of secondary metabolites;ko00620//Pyruvate metabolism;ko01200//Carbon metabolism;ko00010//Glycolysis / Gluconeogenesis;ko00020//Citrate cycle (TCA cycle)	Carbohydrate metabolism;Global and overview maps	Metabolism
110093028	ko00310//Lysine degradation	Amino acid metabolism	Metabolism
110093084	ko03022//Basal transcription factors	Transcription	Genetic Information Processing
110093189	ko03013//RNA transport;ko03022//Basal transcription factors;ko03015//mRNA surveillance pathway	Transcription;Translation	Genetic Information Processing
110093215	ko01110//Biosynthesis of secondary metabolites;ko01100//Metabolic pathways;ko01210//2-Oxocarboxylic acid metabolism;ko01230//Biosynthesis of amino acids;ko00020//Citrate cycle (TCA cycle);ko01200//Carbon metabolism	Global and overview maps;Carbohydrate metabolism	Metabolism
110093236	ko03040//Spliceosome	Transcription	Genetic Information Processing
110093538	ko01210//2-Oxocarboxylic acid metabolism;ko01110//Biosynthesis of secondary metabolites;ko00260//Glycine, serine and threonine metabolism;ko00270//Cysteine and methionine metabolism;ko00261//Monobactam biosynthesis;ko01230//Biosynthesis of amino acids;ko00300//Lysine biosynthesis;ko03015//mRNA surveillance pathway;ko01100//Metabolic pathways	Global and overview maps;Translation;Biosynthesis of other secondary metabolites;Amino acid metabolism	Metabolism;Genetic Information Processing
110093727	ko03022//Basal transcription factors;ko03030//DNA replication	Replication and repair;Transcription	Genetic Information Processing
110093826	ko03022//Basal transcription factors	Transcription	Genetic Information Processing
110093896	ko04712//Circadian rhythm - plant	Environmental adaptation	Organismal Systems
110093901	ko04712//Circadian rhythm - plant	Environmental adaptation	Organismal Systems
110094037	ko00970//Aminoacyl-tRNA biosynthesis	Translation	Genetic Information Processing
110094038	ko00970//Aminoacyl-tRNA biosynthesis	Translation	Genetic Information Processing
110094237	ko03040//Spliceosome	Transcription	Genetic Information Processing
110094627	ko04141//Protein processing in endoplasmic reticulum;ko04120//Ubiquitin mediated proteolysis	Folding, sorting and degradation	Genetic Information Processing
110094659	ko01100//Metabolic pathways;ko00562//Inositol phosphate metabolism;ko04070//Phosphatidylinositol signaling system	Carbohydrate metabolism;Signal transduction;Global and overview maps	Metabolism;Environmental Information Processing
110094715	ko04120//Ubiquitin mediated proteolysis	Folding, sorting and degradation	Genetic Information Processing
110094727	ko04075//Plant hormone signal transduction	Signal transduction	Environmental Information Processing
110094765	ko00710//Carbon fixation in photosynthetic organisms;ko01100//Metabolic pathways;ko01200//Carbon metabolism;ko00620//Pyruvate metabolism	Energy metabolism;Global and overview maps;Carbohydrate metabolism	Metabolism
110094805	ko00052//Galactose metabolism;ko00511//Other glycan degradation;ko00600//Sphingolipid metabolism;ko00604//Glycosphingolipid biosynthesis - ganglio series;ko00531//Glycosaminoglycan degradation;ko01100//Metabolic pathways	Lipid metabolism;Global and overview maps;Glycan biosynthesis and metabolism;Carbohydrate metabolism	Metabolism
110094868	ko01200//Carbon metabolism;ko01230//Biosynthesis of amino acids;ko01100//Metabolic pathways;ko01110//Biosynthesis of secondary metabolites;ko00030//Pentose phosphate pathway;ko00710//Carbon fixation in photosynthetic organisms	Global and overview maps;Energy metabolism;Carbohydrate metabolism	Metabolism
110094897	ko04712//Circadian rhythm - plant	Environmental adaptation	Organismal Systems
110094953	ko03040//Spliceosome	Transcription	Genetic Information Processing
110094967	ko04136//Autophagy - other	Transport and catabolism	Cellular Processes
110095009	ko00310//Lysine degradation	Amino acid metabolism	Metabolism
110095089	ko00073//Cutin, suberine and wax biosynthesis;ko04146//Peroxisome;ko03008//Ribosome biogenesis in eukaryotes	Transport and catabolism;Translation;Lipid metabolism	Genetic Information Processing;Metabolism;Cellular Processes
110095135	ko03040//Spliceosome	Transcription	Genetic Information Processing
110095164	ko00511//Other glycan degradation;ko01100//Metabolic pathways;ko00906//Carotenoid biosynthesis;ko01110//Biosynthesis of secondary metabolites	Global and overview maps;Glycan biosynthesis and metabolism;Metabolism of terpenoids and polyketides	Metabolism
110095171	ko03008//Ribosome biogenesis in eukaryotes	Translation	Genetic Information Processing
110095186	ko03008//Ribosome biogenesis in eukaryotes	Translation	Genetic Information Processing
110095199	ko01100//Metabolic pathways;ko00531//Glycosaminoglycan degradation	Global and overview maps;Glycan biosynthesis and metabolism	Metabolism
110095231	ko00562//Inositol phosphate metabolism;ko03013//RNA transport;ko03040//Spliceosome;ko03015//mRNA surveillance pathway;ko04070//Phosphatidylinositol signaling system;ko01100//Metabolic pathways	Transcription;Translation;Global and overview maps;Carbohydrate metabolism;Signal transduction	Metabolism;Environmental Information Processing;Genetic Information Processing
110095314	ko04712//Circadian rhythm - plant	Environmental adaptation	Organismal Systems
110095383	ko04075//Plant hormone signal transduction;ko01110//Biosynthesis of secondary metabolites;ko00220//Arginine biosynthesis;ko00250//Alanine, aspartate and glutamate metabolism;ko01230//Biosynthesis of amino acids;ko01100//Metabolic pathways	Global and overview maps;Signal transduction;Amino acid metabolism	Environmental Information Processing;Metabolism
110095392	ko04120//Ubiquitin mediated proteolysis	Folding, sorting and degradation	Genetic Information Processing
110095526	ko04075//Plant hormone signal transduction;ko04712//Circadian rhythm - plant	Environmental adaptation;Signal transduction	Organismal Systems;Environmental Information Processing
110095545	ko00970//Aminoacyl-tRNA biosynthesis;ko03040//Spliceosome;ko03010//Ribosome;ko04144//Endocytosis;ko04141//Protein processing in endoplasmic reticulum	Transcription;Folding, sorting and degradation;Translation;Transport and catabolism	Cellular Processes;Genetic Information Processing
110095568	ko03040//Spliceosome	Transcription	Genetic Information Processing
110095671	ko00970//Aminoacyl-tRNA biosynthesis	Translation	Genetic Information Processing
110095763	ko04120//Ubiquitin mediated proteolysis	Folding, sorting and degradation	Genetic Information Processing
110095837	ko04016//MAPK signaling pathway - plant;ko04075//Plant hormone signal transduction	Signal transduction	Environmental Information Processing
110095937	ko03060//Protein export	Folding, sorting and degradation	Genetic Information Processing
110095939	ko03060//Protein export	Folding, sorting and degradation	Genetic Information Processing
110095940	ko00970//Aminoacyl-tRNA biosynthesis;ko00450//Selenocompound metabolism	Metabolism of other amino acids;Translation	Metabolism;Genetic Information Processing
110095941	ko03008//Ribosome biogenesis in eukaryotes	Translation	Genetic Information Processing
110095954	ko03040//Spliceosome	Transcription	Genetic Information Processing
110095958	ko01110//Biosynthesis of secondary metabolites;ko01100//Metabolic pathways;ko00740//Riboflavin metabolism	Global and overview maps;Metabolism of cofactors and vitamins	Metabolism
110096022	ko04075//Plant hormone signal transduction	Signal transduction	Environmental Information Processing
110096133	ko03040//Spliceosome	Transcription	Genetic Information Processing
110096342	ko00970//Aminoacyl-tRNA biosynthesis	Translation	Genetic Information Processing
110096354	ko03040//Spliceosome	Transcription	Genetic Information Processing
110096394	ko03420//Nucleotide excision repair;ko03022//Basal transcription factors	Transcription;Replication and repair	Genetic Information Processing
110096760	ko03040//Spliceosome	Transcription	Genetic Information Processing
110096830	ko04075//Plant hormone signal transduction;ko03020//RNA polymerase	Transcription;Signal transduction	Environmental Information Processing;Genetic Information Processing
110096927	ko00310//Lysine degradation	Amino acid metabolism	Metabolism
110097011	ko04712//Circadian rhythm - plant	Environmental adaptation	Organismal Systems
110097029	ko00906//Carotenoid biosynthesis;ko01100//Metabolic pathways;ko01110//Biosynthesis of secondary metabolites	Metabolism of terpenoids and polyketides;Global and overview maps	Metabolism
110097066	ko04120//Ubiquitin mediated proteolysis	Folding, sorting and degradation	Genetic Information Processing
110097080	ko03008//Ribosome biogenesis in eukaryotes	Translation	Genetic Information Processing
110097097	ko00970//Aminoacyl-tRNA biosynthesis	Translation	Genetic Information Processing
110097157	ko04075//Plant hormone signal transduction	Signal transduction	Environmental Information Processing
110097248	ko03022//Basal transcription factors	Transcription	Genetic Information Processing
110097270	ko04075//Plant hormone signal transduction	Signal transduction	Environmental Information Processing
110097602	ko04712//Circadian rhythm - plant	Environmental adaptation	Organismal Systems
110097628	ko00970//Aminoacyl-tRNA biosynthesis;ko01100//Metabolic pathways	Translation;Global and overview maps	Metabolism;Genetic Information Processing
110097684	ko04075//Plant hormone signal transduction	Signal transduction	Environmental Information Processing
110097686	ko04075//Plant hormone signal transduction	Signal transduction	Environmental Information Processing
110097703	ko01100//Metabolic pathways;ko00603//Glycosphingolipid biosynthesis - globo and isoglobo series;ko00604//Glycosphingolipid biosynthesis - ganglio series	Glycan biosynthesis and metabolism;Global and overview maps	Metabolism
110097759	ko04141//Protein processing in endoplasmic reticulum;ko04120//Ubiquitin mediated proteolysis	Folding, sorting and degradation	Genetic Information Processing
110097821	ko00790//Folate biosynthesis;ko00740//Riboflavin metabolism;ko01100//Metabolic pathways;ko01110//Biosynthesis of secondary metabolites	Metabolism of cofactors and vitamins;Global and overview maps	Metabolism
110097827	ko03040//Spliceosome	Transcription	Genetic Information Processing
110097831	ko03040//Spliceosome	Transcription	Genetic Information Processing
110097854	ko01200//Carbon metabolism;ko00620//Pyruvate metabolism;ko00710//Carbon fixation in photosynthetic organisms;ko01100//Metabolic pathways	Global and overview maps;Energy metabolism;Carbohydrate metabolism	Metabolism
110097868	ko04070//Phosphatidylinositol signaling system;ko01110//Biosynthesis of secondary metabolites;ko01100//Metabolic pathways;ko00564//Glycerophospholipid metabolism;ko00561//Glycerolipid metabolism	Lipid metabolism;Global and overview maps;Signal transduction	Environmental Information Processing;Metabolism
110098010	ko01100//Metabolic pathways;ko01110//Biosynthesis of secondary metabolites;ko00906//Carotenoid biosynthesis	Metabolism of terpenoids and polyketides;Global and overview maps	Metabolism
110098027	ko03060//Protein export	Folding, sorting and degradation	Genetic Information Processing
110098111	ko04120//Ubiquitin mediated proteolysis	Folding, sorting and degradation	Genetic Information Processing
110098122	ko04712//Circadian rhythm - plant;ko04120//Ubiquitin mediated proteolysis	Environmental adaptation;Folding, sorting and degradation	Organismal Systems;Genetic Information Processing
110098227	ko04070//Phosphatidylinositol signaling system;ko01100//Metabolic pathways;ko00562//Inositol phosphate metabolism	Signal transduction;Carbohydrate metabolism;Global and overview maps	Metabolism;Environmental Information Processing
110098232	ko04075//Plant hormone signal transduction	Signal transduction	Environmental Information Processing
110098283	ko00514//Other types of O-glycan biosynthesis	Glycan biosynthesis and metabolism	Metabolism
110098299	ko00562//Inositol phosphate metabolism;ko04070//Phosphatidylinositol signaling system;ko01100//Metabolic pathways	Global and overview maps;Signal transduction;Carbohydrate metabolism	Metabolism;Environmental Information Processing
110098320	ko01110//Biosynthesis of secondary metabolites;ko00220//Arginine biosynthesis;ko01210//2-Oxocarboxylic acid metabolism;ko01100//Metabolic pathways;ko01230//Biosynthesis of amino acids	Global and overview maps;Amino acid metabolism	Metabolism
110098419	ko03008//Ribosome biogenesis in eukaryotes	Translation	Genetic Information Processing
110098474	ko04075//Plant hormone signal transduction	Signal transduction	Environmental Information Processing
110098478	ko03008//Ribosome biogenesis in eukaryotes;ko03018//RNA degradation	Folding, sorting and degradation;Translation	Genetic Information Processing
110098574	ko01230//Biosynthesis of amino acids;ko00030//Pentose phosphate pathway;ko00710//Carbon fixation in photosynthetic organisms;ko01110//Biosynthesis of secondary metabolites;ko01200//Carbon metabolism;ko01100//Metabolic pathways	Energy metabolism;Carbohydrate metabolism;Global and overview maps	Metabolism
110098651	ko04145//Phagosome;ko00562//Inositol phosphate metabolism;ko01100//Metabolic pathways;ko04070//Phosphatidylinositol signaling system	Global and overview maps;Signal transduction;Carbohydrate metabolism;Transport and catabolism	Environmental Information Processing;Metabolism;Cellular Processes
110098735	ko00561//Glycerolipid metabolism;ko03008//Ribosome biogenesis in eukaryotes;ko01100//Metabolic pathways	Translation;Lipid metabolism;Global and overview maps	Genetic Information Processing;Metabolism
110098790	ko04712//Circadian rhythm - plant	Environmental adaptation	Organismal Systems
110098809	ko03040//Spliceosome	Transcription	Genetic Information Processing
110098850	ko01100//Metabolic pathways;ko00604//Glycosphingolipid biosynthesis - ganglio series;ko00531//Glycosaminoglycan degradation;ko00600//Sphingolipid metabolism;ko00052//Galactose metabolism;ko00511//Other glycan degradation	Carbohydrate metabolism;Global and overview maps;Lipid metabolism;Glycan biosynthesis and metabolism	Metabolism
110098993	ko00970//Aminoacyl-tRNA biosynthesis	Translation	Genetic Information Processing
110099042	ko00310//Lysine degradation	Amino acid metabolism	Metabolism
110099052	ko04075//Plant hormone signal transduction;ko01230//Biosynthesis of amino acids;ko01100//Metabolic pathways;ko00220//Arginine biosynthesis;ko00250//Alanine, aspartate and glutamate metabolism;ko01110//Biosynthesis of secondary metabolites	Global and overview maps;Amino acid metabolism;Signal transduction	Environmental Information Processing;Metabolism
110099055	ko04712//Circadian rhythm - plant	Environmental adaptation	Organismal Systems
110099125	ko03008//Ribosome biogenesis in eukaryotes	Translation	Genetic Information Processing
110099181	ko03040//Spliceosome	Transcription	Genetic Information Processing
110099472	ko04075//Plant hormone signal transduction;ko04016//MAPK signaling pathway - plant	Signal transduction	Environmental Information Processing
110099498	ko03022//Basal transcription factors	Transcription	Genetic Information Processing
110099534	ko04075//Plant hormone signal transduction	Signal transduction	Environmental Information Processing
110099684	ko04136//Autophagy - other	Transport and catabolism	Cellular Processes
110099819	ko03008//Ribosome biogenesis in eukaryotes	Translation	Genetic Information Processing
110099898	ko04120//Ubiquitin mediated proteolysis;ko03015//mRNA surveillance pathway;ko03018//RNA degradation;ko03040//Spliceosome;ko03013//RNA transport;ko04141//Protein processing in endoplasmic reticulum	Transcription;Translation;Folding, sorting and degradation	Genetic Information Processing
110099907	ko00562//Inositol phosphate metabolism;ko04144//Endocytosis;ko01100//Metabolic pathways;ko04070//Phosphatidylinositol signaling system	Transport and catabolism;Carbohydrate metabolism;Signal transduction;Global and overview maps	Cellular Processes;Metabolism;Environmental Information Processing
110099921	ko03040//Spliceosome;ko03060//Protein export;ko04141//Protein processing in endoplasmic reticulum;ko04144//Endocytosis	Transport and catabolism;Folding, sorting and degradation;Transcription	Genetic Information Processing;Cellular Processes
110099933	ko03040//Spliceosome	Transcription	Genetic Information Processing
110100024	ko01100//Metabolic pathways;ko00500//Starch and sucrose metabolism;ko00770//Pantothenate and CoA biosynthesis;ko00760//Nicotinate and nicotinamide metabolism;ko00740//Riboflavin metabolism;ko00230//Purine metabolism;ko00240//Pyrimidine metabolism	Metabolism of cofactors and vitamins;Carbohydrate metabolism;Global and overview maps;Nucleotide metabolism	Metabolism
110100044	ko03040//Spliceosome	Transcription	Genetic Information Processing
110100116	ko01210//2-Oxocarboxylic acid metabolism;ko01110//Biosynthesis of secondary metabolites;ko00261//Monobactam biosynthesis;ko01100//Metabolic pathways;ko00300//Lysine biosynthesis;ko00270//Cysteine and methionine metabolism;ko01230//Biosynthesis of amino acids;ko00260//Glycine, serine and threonine metabolism	Global and overview maps;Biosynthesis of other secondary metabolites;Amino acid metabolism	Metabolism
110100234	ko00514//Other types of O-glycan biosynthesis	Glycan biosynthesis and metabolism	Metabolism
110100243	ko04075//Plant hormone signal transduction	Signal transduction	Environmental Information Processing
110100364	ko00220//Arginine biosynthesis;ko01110//Biosynthesis of secondary metabolites;ko01230//Biosynthesis of amino acids;ko04075//Plant hormone signal transduction;ko00250//Alanine, aspartate and glutamate metabolism;ko01100//Metabolic pathways	Amino acid metabolism;Signal transduction;Global and overview maps	Metabolism;Environmental Information Processing
110100397	ko03040//Spliceosome	Transcription	Genetic Information Processing
110100435	ko03013//RNA transport;ko03015//mRNA surveillance pathway;ko03040//Spliceosome	Transcription;Translation	Genetic Information Processing
110100526	ko03040//Spliceosome	Transcription	Genetic Information Processing
110100565	ko01100//Metabolic pathways;ko00290//Valine, leucine and isoleucine biosynthesis;ko01210//2-Oxocarboxylic acid metabolism;ko01110//Biosynthesis of secondary metabolites;ko01230//Biosynthesis of amino acids;ko00660//C5-Branched dibasic acid metabolism	Carbohydrate metabolism;Global and overview maps;Amino acid metabolism	Metabolism
110100711	ko03060//Protein export	Folding, sorting and degradation	Genetic Information Processing
110100740	ko03008//Ribosome biogenesis in eukaryotes	Translation	Genetic Information Processing
110100779	ko03040//Spliceosome	Transcription	Genetic Information Processing
110100818	ko04075//Plant hormone signal transduction	Signal transduction	Environmental Information Processing
110100826	ko00620//Pyruvate metabolism;ko00630//Glyoxylate and dicarboxylate metabolism;ko00710//Carbon fixation in photosynthetic organisms;ko00020//Citrate cycle (TCA cycle);ko00270//Cysteine and methionine metabolism;ko01200//Carbon metabolism;ko01110//Biosynthesis of secondary metabolites;ko01100//Metabolic pathways;ko00350//Tyrosine metabolism	Amino acid metabolism;Global and overview maps;Energy metabolism;Carbohydrate metabolism	Metabolism
110100847	ko03420//Nucleotide excision repair;ko03022//Basal transcription factors	Replication and repair;Transcription	Genetic Information Processing
110100892	ko04712//Circadian rhythm - plant	Environmental adaptation	Organismal Systems
110100898	ko01100//Metabolic pathways;ko00906//Carotenoid biosynthesis;ko01110//Biosynthesis of secondary metabolites	Metabolism of terpenoids and polyketides;Global and overview maps	Metabolism
110100944	ko00514//Other types of O-glycan biosynthesis	Glycan biosynthesis and metabolism	Metabolism
110100963	ko01100//Metabolic pathways;ko01110//Biosynthesis of secondary metabolites;ko01200//Carbon metabolism;ko04146//Peroxisome;ko00630//Glyoxylate and dicarboxylate metabolism;ko03022//Basal transcription factors	Carbohydrate metabolism;Transcription;Global and overview maps;Transport and catabolism	Metabolism;Genetic Information Processing;Cellular Processes
110101090	ko03040//Spliceosome	Transcription	Genetic Information Processing
110101141	ko04120//Ubiquitin mediated proteolysis	Folding, sorting and degradation	Genetic Information Processing
110101190	ko00970//Aminoacyl-tRNA biosynthesis	Translation	Genetic Information Processing
110101229	ko03008//Ribosome biogenesis in eukaryotes	Translation	Genetic Information Processing
110101516	ko03008//Ribosome biogenesis in eukaryotes	Translation	Genetic Information Processing
110101559	ko04120//Ubiquitin mediated proteolysis	Folding, sorting and degradation	Genetic Information Processing
110101638	ko03040//Spliceosome	Transcription	Genetic Information Processing
110101641	ko03008//Ribosome biogenesis in eukaryotes;ko00750//Vitamin B6 metabolism;ko01100//Metabolic pathways	Global and overview maps;Translation;Metabolism of cofactors and vitamins	Genetic Information Processing;Metabolism
110101650	ko04136//Autophagy - other	Transport and catabolism	Cellular Processes
110101667	ko04712//Circadian rhythm - plant	Environmental adaptation	Organismal Systems
110101720	ko04120//Ubiquitin mediated proteolysis	Folding, sorting and degradation	Genetic Information Processing
110102007	ko01200//Carbon metabolism;ko01110//Biosynthesis of secondary metabolites;ko00020//Citrate cycle (TCA cycle);ko01210//2-Oxocarboxylic acid metabolism;ko01100//Metabolic pathways;ko01230//Biosynthesis of amino acids	Carbohydrate metabolism;Global and overview maps	Metabolism
110102095	ko03040//Spliceosome	Transcription	Genetic Information Processing
110102169	ko03015//mRNA surveillance pathway;ko04136//Autophagy - other	Translation;Transport and catabolism	Cellular Processes;Genetic Information Processing
110102184	ko03008//Ribosome biogenesis in eukaryotes	Translation	Genetic Information Processing
110102199	ko00620//Pyruvate metabolism;ko00710//Carbon fixation in photosynthetic organisms;ko00020//Citrate cycle (TCA cycle);ko01200//Carbon metabolism;ko01110//Biosynthesis of secondary metabolites;ko01100//Metabolic pathways;ko00270//Cysteine and methionine metabolism;ko00630//Glyoxylate and dicarboxylate metabolism	Amino acid metabolism;Global and overview maps;Carbohydrate metabolism;Energy metabolism	Metabolism
110102223	ko00010//Glycolysis / Gluconeogenesis;ko01100//Metabolic pathways;ko01230//Biosynthesis of amino acids;ko01110//Biosynthesis of secondary metabolites;ko01200//Carbon metabolism;ko00710//Carbon fixation in photosynthetic organisms	Carbohydrate metabolism;Energy metabolism;Global and overview maps	Metabolism
110102259	ko00970//Aminoacyl-tRNA biosynthesis	Translation	Genetic Information Processing
110102482	ko04075//Plant hormone signal transduction	Signal transduction	Environmental Information Processing
110102516	ko03040//Spliceosome	Transcription	Genetic Information Processing
110102586	ko00310//Lysine degradation	Amino acid metabolism	Metabolism
110102616	ko03022//Basal transcription factors	Transcription	Genetic Information Processing
110102739	ko01100//Metabolic pathways;ko00906//Carotenoid biosynthesis;ko01110//Biosynthesis of secondary metabolites	Metabolism of terpenoids and polyketides;Global and overview maps	Metabolism
110102745	ko04712//Circadian rhythm - plant	Environmental adaptation	Organismal Systems
110102788	ko01110//Biosynthesis of secondary metabolites;ko04070//Phosphatidylinositol signaling system;ko00561//Glycerolipid metabolism;ko00564//Glycerophospholipid metabolism;ko01100//Metabolic pathways	Lipid metabolism;Signal transduction;Global and overview maps	Environmental Information Processing;Metabolism
110102844	ko04136//Autophagy - other	Transport and catabolism	Cellular Processes
110102866	ko04016//MAPK signaling pathway - plant;ko04070//Phosphatidylinositol signaling system;ko04626//Plant-pathogen interaction	Environmental adaptation;Signal transduction	Environmental Information Processing;Organismal Systems
110102891	ko04070//Phosphatidylinositol signaling system;ko01100//Metabolic pathways;ko03013//RNA transport;ko03040//Spliceosome;ko03015//mRNA surveillance pathway;ko00562//Inositol phosphate metabolism	Signal transduction;Global and overview maps;Carbohydrate metabolism;Transcription;Translation	Metabolism;Environmental Information Processing;Genetic Information Processing
110102935	ko01100//Metabolic pathways;ko04070//Phosphatidylinositol signaling system;ko00562//Inositol phosphate metabolism	Carbohydrate metabolism;Signal transduction;Global and overview maps	Environmental Information Processing;Metabolism
110103107	ko01110//Biosynthesis of secondary metabolites;ko01100//Metabolic pathways;ko00906//Carotenoid biosynthesis	Global and overview maps;Metabolism of terpenoids and polyketides	Metabolism
110103116	ko04075//Plant hormone signal transduction	Signal transduction	Environmental Information Processing
110103263	ko03040//Spliceosome	Transcription	Genetic Information Processing
110103298	ko04075//Plant hormone signal transduction;ko04016//MAPK signaling pathway - plant	Signal transduction	Environmental Information Processing
110103323	ko03040//Spliceosome	Transcription	Genetic Information Processing
110103325	ko04120//Ubiquitin mediated proteolysis;ko04141//Protein processing in endoplasmic reticulum	Folding, sorting and degradation	Genetic Information Processing
110103462	ko00620//Pyruvate metabolism;ko01110//Biosynthesis of secondary metabolites;ko00020//Citrate cycle (TCA cycle);ko00010//Glycolysis / Gluconeogenesis;ko01200//Carbon metabolism;ko01100//Metabolic pathways	Global and overview maps;Carbohydrate metabolism	Metabolism
110103505	ko04120//Ubiquitin mediated proteolysis	Folding, sorting and degradation	Genetic Information Processing
110103647	ko04075//Plant hormone signal transduction	Signal transduction	Environmental Information Processing
110103889	ko04145//Phagosome;ko01100//Metabolic pathways;ko00562//Inositol phosphate metabolism;ko04070//Phosphatidylinositol signaling system	Signal transduction;Transport and catabolism;Global and overview maps;Carbohydrate metabolism	Metabolism;Cellular Processes;Environmental Information Processing
110103975	ko04075//Plant hormone signal transduction	Signal transduction	Environmental Information Processing
110104022	ko03060//Protein export	Folding, sorting and degradation	Genetic Information Processing
110104063	ko00310//Lysine degradation;ko03010//Ribosome	Amino acid metabolism;Translation	Genetic Information Processing;Metabolism
110104290	ko03040//Spliceosome	Transcription	Genetic Information Processing
110104298	ko04136//Autophagy - other	Transport and catabolism	Cellular Processes
110104377	ko01100//Metabolic pathways;ko01200//Carbon metabolism;ko00710//Carbon fixation in photosynthetic organisms;ko00620//Pyruvate metabolism	Global and overview maps;Energy metabolism;Carbohydrate metabolism	Metabolism
110104488	ko04070//Phosphatidylinositol signaling system;ko01100//Metabolic pathways;ko00562//Inositol phosphate metabolism	Carbohydrate metabolism;Signal transduction;Global and overview maps	Metabolism;Environmental Information Processing
110104630	ko04075//Plant hormone signal transduction	Signal transduction	Environmental Information Processing
110104674	ko04075//Plant hormone signal transduction	Signal transduction	Environmental Information Processing
110104676	ko03040//Spliceosome;ko03013//RNA transport;ko03015//mRNA surveillance pathway	Translation;Transcription	Genetic Information Processing
110104702	ko03008//Ribosome biogenesis in eukaryotes	Translation	Genetic Information Processing
110104807	ko04075//Plant hormone signal transduction;ko04016//MAPK signaling pathway - plant	Signal transduction	Environmental Information Processing
110104822	ko03008//Ribosome biogenesis in eukaryotes	Translation	Genetic Information Processing
110104974	ko03040//Spliceosome;ko04141//Protein processing in endoplasmic reticulum;ko04144//Endocytosis	Transport and catabolism;Folding, sorting and degradation;Transcription	Cellular Processes;Genetic Information Processing
110105029	ko04070//Phosphatidylinositol signaling system;ko01100//Metabolic pathways;ko00562//Inositol phosphate metabolism	Global and overview maps;Carbohydrate metabolism;Signal transduction	Metabolism;Environmental Information Processing
110105245	ko03008//Ribosome biogenesis in eukaryotes	Translation	Genetic Information Processing
110105268	ko03040//Spliceosome	Transcription	Genetic Information Processing
110105273	ko04075//Plant hormone signal transduction	Signal transduction	Environmental Information Processing
110105279	ko00531//Glycosaminoglycan degradation;ko00604//Glycosphingolipid biosynthesis - ganglio series;ko00600//Sphingolipid metabolism;ko00052//Galactose metabolism;ko01100//Metabolic pathways;ko00511//Other glycan degradation	Global and overview maps;Glycan biosynthesis and metabolism;Lipid metabolism;Carbohydrate metabolism	Metabolism
110105604	ko00310//Lysine degradation	Amino acid metabolism	Metabolism
110105626	ko01100//Metabolic pathways;ko00906//Carotenoid biosynthesis;ko01110//Biosynthesis of secondary metabolites	Metabolism of terpenoids and polyketides;Global and overview maps	Metabolism
110105757	ko04136//Autophagy - other	Transport and catabolism	Cellular Processes
110105786	ko00604//Glycosphingolipid biosynthesis - ganglio series;ko00511//Other glycan degradation;ko00052//Galactose metabolism;ko00531//Glycosaminoglycan degradation;ko00600//Sphingolipid metabolism;ko01100//Metabolic pathways	Carbohydrate metabolism;Glycan biosynthesis and metabolism;Lipid metabolism;Global and overview maps	Metabolism
110105900	ko04120//Ubiquitin mediated proteolysis	Folding, sorting and degradation	Genetic Information Processing
110105992	ko04120//Ubiquitin mediated proteolysis;ko04712//Circadian rhythm - plant	Environmental adaptation;Folding, sorting and degradation	Organismal Systems;Genetic Information Processing
110106072	ko01100//Metabolic pathways;ko00906//Carotenoid biosynthesis;ko01110//Biosynthesis of secondary metabolites	Global and overview maps;Metabolism of terpenoids and polyketides	Metabolism
110106105	ko01110//Biosynthesis of secondary metabolites;ko00906//Carotenoid biosynthesis	Global and overview maps;Metabolism of terpenoids and polyketides	Metabolism
110106149	ko04075//Plant hormone signal transduction	Signal transduction	Environmental Information Processing
110106235	ko04120//Ubiquitin mediated proteolysis	Folding, sorting and degradation	Genetic Information Processing
110106683	ko03008//Ribosome biogenesis in eukaryotes	Translation	Genetic Information Processing
110106750	ko04712//Circadian rhythm - plant	Environmental adaptation	Organismal Systems
110106776	ko04712//Circadian rhythm - plant	Environmental adaptation	Organismal Systems
110106803	ko03008//Ribosome biogenesis in eukaryotes	Translation	Genetic Information Processing
110106871	ko01100//Metabolic pathways;ko00500//Starch and sucrose metabolism;ko03018//RNA degradation;ko00460//Cyanoamino acid metabolism;ko01110//Biosynthesis of secondary metabolites;ko03008//Ribosome biogenesis in eukaryotes;ko00940//Phenylpropanoid biosynthesis	Carbohydrate metabolism;Global and overview maps;Folding, sorting and degradation;Metabolism of other amino acids;Biosynthesis of other secondary metabolites;Translation	Metabolism;Genetic Information Processing
110106946	ko00970//Aminoacyl-tRNA biosynthesis	Translation	Genetic Information Processing
110107046	ko04016//MAPK signaling pathway - plant;ko04075//Plant hormone signal transduction	Signal transduction	Environmental Information Processing
110107089	ko04075//Plant hormone signal transduction;ko00220//Arginine biosynthesis;ko01230//Biosynthesis of amino acids;ko00250//Alanine, aspartate and glutamate metabolism;ko01100//Metabolic pathways;ko01110//Biosynthesis of secondary metabolites	Signal transduction;Global and overview maps;Amino acid metabolism	Environmental Information Processing;Metabolism
110107150	ko01110//Biosynthesis of secondary metabolites;ko00010//Glycolysis / Gluconeogenesis;ko01100//Metabolic pathways;ko03013//RNA transport;ko00620//Pyruvate metabolism;ko00020//Citrate cycle (TCA cycle);ko01200//Carbon metabolism	Carbohydrate metabolism;Translation;Global and overview maps	Metabolism;Genetic Information Processing
110107245	ko00510//N-Glycan biosynthesis;ko00604//Glycosphingolipid biosynthesis - ganglio series;ko01100//Metabolic pathways;ko00514//Other types of O-glycan biosynthesis;ko00603//Glycosphingolipid biosynthesis - globo and isoglobo series	Global and overview maps;Glycan biosynthesis and metabolism	Metabolism
110107266	ko03008//Ribosome biogenesis in eukaryotes;ko01200//Carbon metabolism	Translation;Global and overview maps	Metabolism;Genetic Information Processing
110107294	ko04075//Plant hormone signal transduction	Signal transduction	Environmental Information Processing
110107386	ko03008//Ribosome biogenesis in eukaryotes;ko03013//RNA transport	Translation	Genetic Information Processing
110107430	ko04120//Ubiquitin mediated proteolysis	Folding, sorting and degradation	Genetic Information Processing
110107722	ko04075//Plant hormone signal transduction;ko04712//Circadian rhythm - plant;ko04141//Protein processing in endoplasmic reticulum	Folding, sorting and degradation;Signal transduction;Environmental adaptation	Organismal Systems;Genetic Information Processing;Environmental Information Processing
110107727	ko03040//Spliceosome;ko00290//Valine, leucine and isoleucine biosynthesis;ko01100//Metabolic pathways;ko01110//Biosynthesis of secondary metabolites;ko01230//Biosynthesis of amino acids;ko00940//Phenylpropanoid biosynthesis;ko03015//mRNA surveillance pathway;ko04144//Endocytosis;ko03013//RNA transport;ko00500//Starch and sucrose metabolism;ko00770//Pantothenate and CoA biosynthesis;ko00562//Inosi…	Metabolism of other amino acids;Signal transduction;Amino acid metabolism;Metabolism of cofactors and vitamins;Biosynthesis of other secondary metabolites;Transport and catabolism;Global and overview maps;Carbohydrate metabolism;Translation;Transcription	Genetic Information Processing;Metabolism;Cellular Processes;Environmental Information Processing
110107782	ko03008//Ribosome biogenesis in eukaryotes	Translation	Genetic Information Processing
110107789	ko04120//Ubiquitin mediated proteolysis	Folding, sorting and degradation	Genetic Information Processing
110107963	ko04075//Plant hormone signal transduction;ko04712//Circadian rhythm - plant	Signal transduction;Environmental adaptation	Organismal Systems;Environmental Information Processing
110108083	ko01110//Biosynthesis of secondary metabolites;ko00906//Carotenoid biosynthesis;ko01100//Metabolic pathways	Metabolism of terpenoids and polyketides;Global and overview maps	Metabolism
110108123	ko03040//Spliceosome	Transcription	Genetic Information Processing
110108167	ko04075//Plant hormone signal transduction	Signal transduction	Environmental Information Processing
110108213	ko01110//Biosynthesis of secondary metabolites;ko00562//Inositol phosphate metabolism;ko04070//Phosphatidylinositol signaling system;ko01100//Metabolic pathways;ko00053//Ascorbate and aldarate metabolism	Signal transduction;Carbohydrate metabolism;Global and overview maps	Environmental Information Processing;Metabolism
110108229	ko01200//Carbon metabolism;ko00710//Carbon fixation in photosynthetic organisms;ko01230//Biosynthesis of amino acids;ko03015//mRNA surveillance pathway;ko01100//Metabolic pathways;ko00520//Amino sugar and nucleotide sugar metabolism;ko01110//Biosynthesis of secondary metabolites;ko00010//Glycolysis / Gluconeogenesis	Carbohydrate metabolism;Energy metabolism;Global and overview maps;Translation	Metabolism;Genetic Information Processing
110108334	ko03022//Basal transcription factors;ko03420//Nucleotide excision repair	Replication and repair;Transcription	Genetic Information Processing
110108474	ko00564//Glycerophospholipid metabolism;ko04120//Ubiquitin mediated proteolysis;ko01110//Biosynthesis of secondary metabolites;ko01100//Metabolic pathways;ko00592//alpha-Linolenic acid metabolism	Global and overview maps;Folding, sorting and degradation;Lipid metabolism	Genetic Information Processing;Metabolism
110108475	ko04120//Ubiquitin mediated proteolysis	Folding, sorting and degradation	Genetic Information Processing
110108491	ko01230//Biosynthesis of amino acids;ko00770//Pantothenate and CoA biosynthesis;ko01100//Metabolic pathways;ko01110//Biosynthesis of secondary metabolites;ko00290//Valine, leucine and isoleucine biosynthesis;ko01210//2-Oxocarboxylic acid metabolism;ko00270//Cysteine and methionine metabolism;ko00280//Valine, leucine and isoleucine degradation	Amino acid metabolism;Global and overview maps;Metabolism of cofactors and vitamins	Metabolism
110108739	ko03008//Ribosome biogenesis in eukaryotes	Translation	Genetic Information Processing
110108809	ko03020//RNA polymerase;ko03040//Spliceosome	Transcription	Genetic Information Processing
110108818	ko03040//Spliceosome	Transcription	Genetic Information Processing
110108895	ko04075//Plant hormone signal transduction	Signal transduction	Environmental Information Processing
110108934	ko03013//RNA transport;ko04120//Ubiquitin mediated proteolysis	Translation;Folding, sorting and degradation	Genetic Information Processing
110108967	ko00020//Citrate cycle (TCA cycle);ko01110//Biosynthesis of secondary metabolites;ko00620//Pyruvate metabolism;ko01100//Metabolic pathways;ko00010//Glycolysis / Gluconeogenesis;ko01200//Carbon metabolism	Carbohydrate metabolism;Global and overview maps	Metabolism
110109067	ko03022//Basal transcription factors	Transcription	Genetic Information Processing
110109085	ko01100//Metabolic pathways;ko00053//Ascorbate and aldarate metabolism;ko00520//Amino sugar and nucleotide sugar metabolism;ko04075//Plant hormone signal transduction;ko04016//MAPK signaling pathway - plant;ko00040//Pentose and glucuronate interconversions	Carbohydrate metabolism;Signal transduction;Global and overview maps	Environmental Information Processing;Metabolism
110109088	ko01100//Metabolic pathways;ko00250//Alanine, aspartate and glutamate metabolism;ko01210//2-Oxocarboxylic acid metabolism;ko00270//Cysteine and methionine metabolism;ko00960//Tropane, piperidine and pyridine alkaloid biosynthesis;ko00220//Arginine biosynthesis;ko01230//Biosynthesis of amino acids;ko01110//Biosynthesis of secondary metabolites;ko01200//Carbon metabolism;ko00360//Phenylalanine meta…	Biosynthesis of other secondary metabolites;Global and overview maps;Energy metabolism;Amino acid metabolism	Metabolism
110109218	ko03040//Spliceosome;ko03030//DNA replication;ko03430//Mismatch repair;ko03420//Nucleotide excision repair;ko04136//Autophagy - other	Transcription;Replication and repair;Transport and catabolism	Genetic Information Processing;Cellular Processes
110109403	ko01100//Metabolic pathways;ko03015//mRNA surveillance pathway;ko00562//Inositol phosphate metabolism;ko03040//Spliceosome;ko04070//Phosphatidylinositol signaling system;ko03013//RNA transport	Carbohydrate metabolism;Transcription;Translation;Signal transduction;Global and overview maps	Metabolism;Environmental Information Processing;Genetic Information Processing
110109461	ko03013//RNA transport;ko01100//Metabolic pathways;ko04146//Peroxisome;ko01110//Biosynthesis of secondary metabolites;ko01230//Biosynthesis of amino acids;ko00020//Citrate cycle (TCA cycle);ko01200//Carbon metabolism;ko01210//2-Oxocarboxylic acid metabolism;ko00480//Glutathione metabolism	Metabolism of other amino acids;Transport and catabolism;Translation;Carbohydrate metabolism;Global and overview maps	Genetic Information Processing;Metabolism;Cellular Processes
110109594	ko04075//Plant hormone signal transduction	Signal transduction	Environmental Information Processing
110109599	ko03040//Spliceosome	Transcription	Genetic Information Processing
110109601	ko01100//Metabolic pathways;ko00520//Amino sugar and nucleotide sugar metabolism;ko03022//Basal transcription factors	Transcription;Global and overview maps;Carbohydrate metabolism	Genetic Information Processing;Metabolism
110109630	ko03018//RNA degradation;ko03040//Spliceosome	Folding, sorting and degradation;Transcription	Genetic Information Processing
110109695	ko04712//Circadian rhythm - plant	Environmental adaptation	Organismal Systems
110109699	ko00650//Butanoate metabolism;ko01110//Biosynthesis of secondary metabolites;ko01230//Biosynthesis of amino acids;ko00660//C5-Branched dibasic acid metabolism;ko00770//Pantothenate and CoA biosynthesis;ko00290//Valine, leucine and isoleucine biosynthesis;ko01100//Metabolic pathways;ko01210//2-Oxocarboxylic acid metabolism	Global and overview maps;Metabolism of cofactors and vitamins;Carbohydrate metabolism;Amino acid metabolism	Metabolism
110109718	ko04075//Plant hormone signal transduction;ko01100//Metabolic pathways;ko00760//Nicotinate and nicotinamide metabolism	Signal transduction;Metabolism of cofactors and vitamins;Global and overview maps	Metabolism;Environmental Information Processing
110109770	ko03022//Basal transcription factors	Transcription	Genetic Information Processing
110109810	ko04075//Plant hormone signal transduction;ko04016//MAPK signaling pathway - plant	Signal transduction	Environmental Information Processing
110109957	ko00230//Purine metabolism;ko01100//Metabolic pathways;ko04120//Ubiquitin mediated proteolysis	Folding, sorting and degradation;Nucleotide metabolism;Global and overview maps	Metabolism;Genetic Information Processing
110109987	ko04120//Ubiquitin mediated proteolysis	Folding, sorting and degradation	Genetic Information Processing
110110018	ko03022//Basal transcription factors	Transcription	Genetic Information Processing
110110212	ko00970//Aminoacyl-tRNA biosynthesis	Translation	Genetic Information Processing
110110234	ko01210//2-Oxocarboxylic acid metabolism;ko01100//Metabolic pathways;ko01230//Biosynthesis of amino acids;ko01110//Biosynthesis of secondary metabolites;ko00220//Arginine biosynthesis	Global and overview maps;Amino acid metabolism	Metabolism
110110326	ko04120//Ubiquitin mediated proteolysis	Folding, sorting and degradation	Genetic Information Processing
110110354	ko03040//Spliceosome	Transcription	Genetic Information Processing
110110365	ko04075//Plant hormone signal transduction	Signal transduction	Environmental Information Processing
110110390	ko04075//Plant hormone signal transduction	Signal transduction	Environmental Information Processing
110110427	ko00310//Lysine degradation	Amino acid metabolism	Metabolism
110110448	ko03040//Spliceosome	Transcription	Genetic Information Processing
110110521	ko01110//Biosynthesis of secondary metabolites;ko00020//Citrate cycle (TCA cycle);ko00620//Pyruvate metabolism;ko00630//Glyoxylate and dicarboxylate metabolism;ko01100//Metabolic pathways;ko01200//Carbon metabolism;ko00270//Cysteine and methionine metabolism;ko00710//Carbon fixation in photosynthetic organisms	Carbohydrate metabolism;Global and overview maps;Amino acid metabolism;Energy metabolism	Metabolism
110110597	ko04712//Circadian rhythm - plant	Environmental adaptation	Organismal Systems
110110615	ko00630//Glyoxylate and dicarboxylate metabolism;ko04146//Peroxisome;ko04075//Plant hormone signal transduction;ko01100//Metabolic pathways;ko01110//Biosynthesis of secondary metabolites;ko01200//Carbon metabolism	Signal transduction;Transport and catabolism;Carbohydrate metabolism;Global and overview maps	Environmental Information Processing;Metabolism;Cellular Processes
110110616	ko04136//Autophagy - other	Transport and catabolism	Cellular Processes
110110627	ko03060//Protein export	Folding, sorting and degradation	Genetic Information Processing
110110763	ko01100//Metabolic pathways;ko00604//Glycosphingolipid biosynthesis - ganglio series;ko00531//Glycosaminoglycan degradation;ko00600//Sphingolipid metabolism;ko00052//Galactose metabolism;ko00511//Other glycan degradation	Carbohydrate metabolism;Lipid metabolism;Glycan biosynthesis and metabolism;Global and overview maps	Metabolism
110110773	ko00620//Pyruvate metabolism;ko00270//Cysteine and methionine metabolism;ko01200//Carbon metabolism;ko00630//Glyoxylate and dicarboxylate metabolism;ko01110//Biosynthesis of secondary metabolites;ko00710//Carbon fixation in photosynthetic organisms;ko01100//Metabolic pathways;ko00020//Citrate cycle (TCA cycle)	Carbohydrate metabolism;Global and overview maps;Energy metabolism;Amino acid metabolism	Metabolism
110110972	ko04075//Plant hormone signal transduction	Signal transduction	Environmental Information Processing
110110981	ko04075//Plant hormone signal transduction	Signal transduction	Environmental Information Processing
110111045	ko04141//Protein processing in endoplasmic reticulum;ko03060//Protein export	Folding, sorting and degradation	Genetic Information Processing
110111110	ko01110//Biosynthesis of secondary metabolites;ko01100//Metabolic pathways;ko00740//Riboflavin metabolism	Global and overview maps;Metabolism of cofactors and vitamins	Metabolism
110111287	ko04136//Autophagy - other	Transport and catabolism	Cellular Processes
110111318	ko04075//Plant hormone signal transduction	Signal transduction	Environmental Information Processing
110111319	ko04712//Circadian rhythm - plant	Environmental adaptation	Organismal Systems
110111331	ko04016//MAPK signaling pathway - plant;ko04626//Plant-pathogen interaction;ko04075//Plant hormone signal transduction	Environmental adaptation;Signal transduction	Organismal Systems;Environmental Information Processing
110111332	ko04016//MAPK signaling pathway - plant;ko04626//Plant-pathogen interaction;ko04070//Phosphatidylinositol signaling system	Environmental adaptation;Signal transduction	Environmental Information Processing;Organismal Systems
110111364	ko04075//Plant hormone signal transduction;ko04016//MAPK signaling pathway - plant	Signal transduction	Environmental Information Processing
110111450	ko03008//Ribosome biogenesis in eukaryotes	Translation	Genetic Information Processing
110111565	ko04136//Autophagy - other	Transport and catabolism	Cellular Processes
110111740	ko03040//Spliceosome;ko03013//RNA transport;ko03015//mRNA surveillance pathway	Translation;Transcription	Genetic Information Processing
110111774	ko04075//Plant hormone signal transduction	Signal transduction	Environmental Information Processing
110111813	ko04075//Plant hormone signal transduction	Signal transduction	Environmental Information Processing
110111821	ko03040//Spliceosome;ko03018//RNA degradation	Transcription;Folding, sorting and degradation	Genetic Information Processing
110111891	ko01110//Biosynthesis of secondary metabolites;ko04075//Plant hormone signal transduction;ko04016//MAPK signaling pathway - plant;ko01100//Metabolic pathways;ko00860//Porphyrin and chlorophyll metabolism	Signal transduction;Metabolism of cofactors and vitamins;Global and overview maps	Metabolism;Environmental Information Processing
110112015	ko03060//Protein export	Folding, sorting and degradation	Genetic Information Processing
110112057	ko03060//Protein export	Folding, sorting and degradation	Genetic Information Processing
110112140	ko04141//Protein processing in endoplasmic reticulum;ko00514//Other types of O-glycan biosynthesis	Folding, sorting and degradation;Glycan biosynthesis and metabolism	Genetic Information Processing;Metabolism
110112224	ko03040//Spliceosome	Transcription	Genetic Information Processing
110112307	ko04136//Autophagy - other	Transport and catabolism	Cellular Processes
110112338	ko04075//Plant hormone signal transduction;ko01110//Biosynthesis of secondary metabolites;ko00250//Alanine, aspartate and glutamate metabolism;ko00220//Arginine biosynthesis;ko01230//Biosynthesis of amino acids;ko01100//Metabolic pathways	Global and overview maps;Signal transduction;Amino acid metabolism	Metabolism;Environmental Information Processing
110112343	ko00514//Other types of O-glycan biosynthesis	Glycan biosynthesis and metabolism	Metabolism
110112459	ko03022//Basal transcription factors;ko03020//RNA polymerase	Transcription	Genetic Information Processing
110112541	ko00562//Inositol phosphate metabolism;ko01100//Metabolic pathways;ko04070//Phosphatidylinositol signaling system	Global and overview maps;Carbohydrate metabolism;Signal transduction	Metabolism;Environmental Information Processing
110112556	ko04120//Ubiquitin mediated proteolysis	Folding, sorting and degradation	Genetic Information Processing
110112561	ko03040//Spliceosome	Transcription	Genetic Information Processing
110112852	ko04120//Ubiquitin mediated proteolysis	Folding, sorting and degradation	Genetic Information Processing
110112925	ko01200//Carbon metabolism;ko00620//Pyruvate metabolism;ko01100//Metabolic pathways;ko00710//Carbon fixation in photosynthetic organisms	Energy metabolism;Carbohydrate metabolism;Global and overview maps	Metabolism
110112941	ko04145//Phagosome;ko04144//Endocytosis;ko03040//Spliceosome	Transcription;Transport and catabolism	Genetic Information Processing;Cellular Processes
110112965	ko03040//Spliceosome	Transcription	Genetic Information Processing
110112979	ko00970//Aminoacyl-tRNA biosynthesis	Translation	Genetic Information Processing
110113004	ko03060//Protein export	Folding, sorting and degradation	Genetic Information Processing
110113141	ko01100//Metabolic pathways;ko00562//Inositol phosphate metabolism	Global and overview maps;Carbohydrate metabolism	Metabolism
110113154	ko00906//Carotenoid biosynthesis	Metabolism of terpenoids and polyketides	Metabolism
110113204	ko04712//Circadian rhythm - plant;ko04075//Plant hormone signal transduction	Environmental adaptation;Signal transduction	Environmental Information Processing;Organismal Systems
110113288	ko03040//Spliceosome	Transcription	Genetic Information Processing
110113338	ko00310//Lysine degradation	Amino acid metabolism	Metabolism
110113387	ko04712//Circadian rhythm - plant	Environmental adaptation	Organismal Systems
110113509	ko00970//Aminoacyl-tRNA biosynthesis;ko01100//Metabolic pathways	Global and overview maps;Translation	Genetic Information Processing;Metabolism
110113548	ko03040//Spliceosome	Transcription	Genetic Information Processing
110113577	ko03040//Spliceosome	Transcription	Genetic Information Processing
110113619	ko00010//Glycolysis / Gluconeogenesis;ko01100//Metabolic pathways;ko01200//Carbon metabolism;ko03010//Ribosome;ko01230//Biosynthesis of amino acids;ko01110//Biosynthesis of secondary metabolites;ko00073//Cutin, suberine and wax biosynthesis;ko00710//Carbon fixation in photosynthetic organisms;ko04146//Peroxisome	Global and overview maps;Translation;Lipid metabolism;Carbohydrate metabolism;Energy metabolism;Transport and catabolism	Genetic Information Processing;Cellular Processes;Metabolism
110113628	ko03022//Basal transcription factors	Transcription	Genetic Information Processing
110113663	ko01100//Metabolic pathways;ko00940//Phenylpropanoid biosynthesis;ko03015//mRNA surveillance pathway;ko03040//Spliceosome;ko01110//Biosynthesis of secondary metabolites	Transcription;Biosynthesis of other secondary metabolites;Translation;Global and overview maps	Metabolism;Genetic Information Processing
110113690	ko00531//Glycosaminoglycan degradation;ko01100//Metabolic pathways	Global and overview maps;Glycan biosynthesis and metabolism	Metabolism
110113701	ko01212//Fatty acid metabolism;ko00061//Fatty acid biosynthesis;ko00780//Biotin metabolism;ko01110//Biosynthesis of secondary metabolites;ko01100//Metabolic pathways;ko00906//Carotenoid biosynthesis	Metabolism of cofactors and vitamins;Metabolism of terpenoids and polyketides;Global and overview maps;Lipid metabolism	Metabolism
110113772	ko04120//Ubiquitin mediated proteolysis	Folding, sorting and degradation	Genetic Information Processing
110113848	ko00740//Riboflavin metabolism;ko01100//Metabolic pathways;ko01110//Biosynthesis of secondary metabolites	Metabolism of cofactors and vitamins;Global and overview maps	Metabolism
110113907	ko00020//Citrate cycle (TCA cycle);ko00270//Cysteine and methionine metabolism;ko01110//Biosynthesis of secondary metabolites;ko00620//Pyruvate metabolism;ko01100//Metabolic pathways;ko00710//Carbon fixation in photosynthetic organisms;ko01200//Carbon metabolism;ko00630//Glyoxylate and dicarboxylate metabolism	Amino acid metabolism;Energy metabolism;Carbohydrate metabolism;Global and overview maps	Metabolism
110113960	ko03008//Ribosome biogenesis in eukaryotes	Translation	Genetic Information Processing
110114026	ko04075//Plant hormone signal transduction;ko04626//Plant-pathogen interaction;ko04016//MAPK signaling pathway - plant	Signal transduction;Environmental adaptation	Environmental Information Processing;Organismal Systems
110114189	ko04075//Plant hormone signal transduction	Signal transduction	Environmental Information Processing
110114361	ko04120//Ubiquitin mediated proteolysis	Folding, sorting and degradation	Genetic Information Processing
110114480	ko04075//Plant hormone signal transduction	Signal transduction	Environmental Information Processing
110114578	ko04075//Plant hormone signal transduction	Signal transduction	Environmental Information Processing
110114633	ko04075//Plant hormone signal transduction	Signal transduction	Environmental Information Processing
110114654	ko04016//MAPK signaling pathway - plant;ko04075//Plant hormone signal transduction	Signal transduction	Environmental Information Processing
110114738	ko03040//Spliceosome	Transcription	Genetic Information Processing
110114777	ko04141//Protein processing in endoplasmic reticulum;ko04120//Ubiquitin mediated proteolysis;ko01100//Metabolic pathways;ko00600//Sphingolipid metabolism;ko03008//Ribosome biogenesis in eukaryotes	Folding, sorting and degradation;Translation;Lipid metabolism;Global and overview maps	Genetic Information Processing;Metabolism
110114846	ko00073//Cutin, suberine and wax biosynthesis;ko03008//Ribosome biogenesis in eukaryotes;ko04146//Peroxisome	Translation;Transport and catabolism;Lipid metabolism	Cellular Processes;Genetic Information Processing;Metabolism
110114946	ko04120//Ubiquitin mediated proteolysis	Folding, sorting and degradation	Genetic Information Processing
110114996	ko04070//Phosphatidylinositol signaling system;ko01100//Metabolic pathways;ko00564//Glycerophospholipid metabolism;ko00562//Inositol phosphate metabolism	Lipid metabolism;Global and overview maps;Signal transduction;Carbohydrate metabolism	Environmental Information Processing;Metabolism
110115033	ko04075//Plant hormone signal transduction	Signal transduction	Environmental Information Processing
110115061	ko04712//Circadian rhythm - plant	Environmental adaptation	Organismal Systems
110115111	ko04120//Ubiquitin mediated proteolysis	Folding, sorting and degradation	Genetic Information Processing
110115167	ko03040//Spliceosome	Transcription	Genetic Information Processing
110115255	ko00740//Riboflavin metabolism;ko01100//Metabolic pathways;ko01110//Biosynthesis of secondary metabolites	Global and overview maps;Metabolism of cofactors and vitamins	Metabolism
110115291	ko03022//Basal transcription factors	Transcription	Genetic Information Processing
110115366	ko00052//Galactose metabolism;ko00604//Glycosphingolipid biosynthesis - ganglio series;ko00531//Glycosaminoglycan degradation;ko00600//Sphingolipid metabolism;ko01100//Metabolic pathways;ko00511//Other glycan degradation	Lipid metabolism;Global and overview maps;Glycan biosynthesis and metabolism;Carbohydrate metabolism	Metabolism
110115450	ko04136//Autophagy - other	Transport and catabolism	Cellular Processes
110115452	ko01100//Metabolic pathways;ko03022//Basal transcription factors;ko03420//Nucleotide excision repair;ko00520//Amino sugar and nucleotide sugar metabolism	Carbohydrate metabolism;Global and overview maps;Replication and repair;Transcription	Genetic Information Processing;Metabolism
110115590	ko00450//Selenocompound metabolism;ko00970//Aminoacyl-tRNA biosynthesis	Metabolism of other amino acids;Translation	Metabolism;Genetic Information Processing
110115750	ko01100//Metabolic pathways;ko00740//Riboflavin metabolism;ko01110//Biosynthesis of secondary metabolites;ko00790//Folate biosynthesis	Global and overview maps;Metabolism of cofactors and vitamins	Metabolism
110115808	ko00970//Aminoacyl-tRNA biosynthesis;ko01100//Metabolic pathways	Translation;Global and overview maps	Genetic Information Processing;Metabolism
110115961	ko04146//Peroxisome;ko00514//Other types of O-glycan biosynthesis;ko00073//Cutin, suberine and wax biosynthesis	Lipid metabolism;Transport and catabolism;Glycan biosynthesis and metabolism	Metabolism;Cellular Processes
110115995	ko00600//Sphingolipid metabolism;ko00604//Glycosphingolipid biosynthesis - ganglio series;ko00052//Galactose metabolism;ko00531//Glycosaminoglycan degradation;ko01100//Metabolic pathways;ko00511//Other glycan degradation	Global and overview maps;Lipid metabolism;Glycan biosynthesis and metabolism;Carbohydrate metabolism	Metabolism
110116103	ko04120//Ubiquitin mediated proteolysis	Folding, sorting and degradation	Genetic Information Processing
110116221	ko00970//Aminoacyl-tRNA biosynthesis	Translation	Genetic Information Processing
110116236	ko00052//Galactose metabolism;ko01100//Metabolic pathways;ko00511//Other glycan degradation;ko00604//Glycosphingolipid biosynthesis - ganglio series;ko00600//Sphingolipid metabolism;ko04075//Plant hormone signal transduction;ko00531//Glycosaminoglycan degradation;ko04016//MAPK signaling pathway - plant	Carbohydrate metabolism;Lipid metabolism;Signal transduction;Global and overview maps;Glycan biosynthesis and metabolism	Environmental Information Processing;Metabolism
110116301	ko04075//Plant hormone signal transduction	Signal transduction	Environmental Information Processing
110116408	ko04070//Phosphatidylinositol signaling system;ko00562//Inositol phosphate metabolism;ko01100//Metabolic pathways	Carbohydrate metabolism;Signal transduction;Global and overview maps	Metabolism;Environmental Information Processing
110116422	ko03040//Spliceosome	Transcription	Genetic Information Processing
110116506	ko03040//Spliceosome	Transcription	Genetic Information Processing
110116534	ko04075//Plant hormone signal transduction	Signal transduction	Environmental Information Processing
110116561	ko03040//Spliceosome	Transcription	Genetic Information Processing
110116599	ko04120//Ubiquitin mediated proteolysis	Folding, sorting and degradation	Genetic Information Processing
110116626	ko04075//Plant hormone signal transduction	Signal transduction	Environmental Information Processing
110116653	ko03040//Spliceosome	Transcription	Genetic Information Processing
110116767	ko01100//Metabolic pathways;ko01110//Biosynthesis of secondary metabolites;ko00020//Citrate cycle (TCA cycle);ko00630//Glyoxylate and dicarboxylate metabolism;ko01230//Biosynthesis of amino acids;ko01210//2-Oxocarboxylic acid metabolism;ko01200//Carbon metabolism	Global and overview maps;Carbohydrate metabolism	Metabolism
