# Supplementary material for: Cold Response Transcriptome Analysis of the Alternative Splicing Events Induced by the Cold Stress in D. catenatum
Source: Int J Mol Sci. 2022 Jan 17;23(2):981. doi: 10.3390/ijms23020981 (PMC8778272; doi:10.3390/ijms23020981)
Supplement: Supplementary file 1 [file ijms-23-00981-s001.zip › Table S13. DEGs vs DASGs.xlsx]

## Sheet: 439
439
110091800
110091857
110091922
110092003
110092030
110092032
110092052
110092055
110092155
110092353
110092424
110092477
110092483
110092561
110092575
110092634
110092648
110092724
110092741
110092817
110092908
110093118
110093190
110093194
110093315
110093489
110093585
110093605
110093732
110093783
110093801
110093829
110093881
110093896
110093942
110093980
110094021
110094037
110094059
110094141
110094159
110094205
110094267
110094270
110094406
110094479
110094723
110094727
110094897
110095006
110095018
110095026
110095100
110095132
110095164
110095167
110095314
110095412
110095426
110095439
110095465
110095545
110095647
110095657
110095789
110095797
110095824
110095923
110096022
110096097
110096180
110096341
110096378
110096512
110096524
110096776
110096927
110097050
110097066
110097106
110097207
110097256
110097285
110097442
110097443
110097506
110097535
110097657
110097673
110097678
110097757
110097793
110097837
110097854
110097868
110097882
110097930
110097942
110097956
110098001
110098093
110098100
110098211
110098287
110098318
110098413
110098429
110098481
110098541
110098651
110098757
110098790
110098841
110098931
110098943
110099023
110099037
110099107
110099114
110099302
110099363
110099374
110099616
110099662
110099727
110099757
110099900
110099912
110099964
110100062
110100234
110100326
110100448
110100533
110100546
110100584
110100596
110100613
110100654
110100734
110100848
110100872
110100946
110100984
110101151
110101185
110101278
110101289
110101329
110101409
110101563
110101573
110101625
110101667
110101690
110101692
110101707
110101830
110101935
110101975
110102023
110102154
110102171
110102219
110102266
110102269
110102298
110102301
110102363
110102590
110102617
110102630
110102638
110102812
110102835
110102857
110102904
110102950
110102952
110103005
110103042
110103107
110103116
110103267
110103330
110103351
110103391
110103430
110103494
110103603
110103779
110103789
110103797
110103885
110103932
110103947
110103987
110104021
110104148
110104150
110104186
110104298
110104428
110104436
110104443
110104488
110104522
110104674
110104715
110104819
110104872
110104933
110104973
110104975
110105045
110105180
110105273
110105279
110105343
110105369
110105409
110105455
110105503
110105539
110105790
110105822
110105824
110105846
110105976
110105991
110106040
110106056
110106072
110106099
110106115
110106149
110106249
110106303
110106341
110106351
110106472
110106488
110106730
110106762
110106837
110106926
110106991
110107028
110107108
110107290
110107326
110107390
110107418
110107494
110107496
110107510
110107572
110107587
110107641
110107722
110107799
110107834
110107844
110107862
110107921
110107962
110108095
110108201
110108229
110108257
110108261
110108300
110108415
110108420
110108444
110108645
110108657
110108743
110108755
110108809
110108898
110109085
110109216
110109238
110109240
110109315
110109447
110109547
110109564
110109567
110109594
110109624
110109745
110109773
110109787
110109897
110110066
110110074
110110096
110110228
110110280
110110365
110110417
110110429
110110431
110110483
110110495
110110597
110110602
110110624
110110734
110110873
110110936
110110972
110110979
110110981
110111009
110111106
110111205
110111276
110111324
110111339
110111364
110111426
110111500
110111538
110111539
110111607
110111621
110111646
110111677
110111690
110111708
110111802
110111813
110111828
110111908
110112062
110112070
110112107
110112181
110112241
110112447
110112457
110112460
110112521
110112541
110112584
110112658
110112736
110112786
110112832
110112852
110112943
110112950
110112978
110113004
110113146
110113154
110113192
110113305
110113338
110113374
110113410
110113477
110113509
110113607
110113612
110113779
110113787
110113796
110113873
110113908
110113925
110113930
110113972
110114072
110114259
110114297
110114300
110114305
110114321
110114380
110114477
110114490
110114505
110114536
110114573
110114578
110114617
110114654
110114846
110114946
110114956
110114976
110115033
110115061
110115081
110115164
110115170
110115175
110115327
110115328
110115329
110115333
110115336
110115347
110115644
110115679
110115741
110115750
110115758
110115765
110115808
110115828
110115850
110115925
110115926
110115927
110115948
110115971
110116019
110116085
110116142
110116170
110116234
110116255
110116282
110116321
110116513
110116538
110116626
110116653
110116693
114578992
114580903
114581200
BGI_novel_G000077
BGI_novel_G000221

## Sheet: 1880
1880
110091779
110091805
110091832
110091847
110091856
110091869
110091872
110091889
110091896
110091900
110091939
110091946
110091954
110091959
110092002
110092047
110092057
110092069
110092097
110092100
110092101
110092134
110092138
110092139
110092146
110092148
110092171
110092176
110092184
110092193
110092206
110092215
110092220
110092240
110092243
110092244
110092246
110092253
110092257
110092260
110092291
110092292
110092320
110092328
110092358
110092359
110092360
110092363
110092368
110092410
110092422
110092425
110092426
110092427
110092432
110092435
110092457
110092467
110092469
110092496
110092505
110092544
110092546
110092551
110092566
110092572
110092574
110092580
110092582
110092588
110092603
110092606
110092609
110092612
110092622
110092640
110092685
110092697
110092698
110092708
110092711
110092743
110092794
110092804
110092812
110092828
110092850
110092901
110092904
110092906
110092924
110092931
110092933
110092935
110092948
110092963
110092999
110093004
110093011
110093019
110093020
110093028
110093048
110093054
110093080
110093084
110093130
110093189
110093192
110093195
110093214
110093215
110093220
110093223
110093227
110093236
110093251
110093270
110093278
110093280
110093294
110093295
110093303
110093309
110093311
110093320
110093337
110093344
110093361
110093374
110093401
110093434
110093436
110093480
110093533
110093538
110093543
110093544
110093577
110093612
110093630
110093659
110093660
110093693
110093727
110093729
110093738
110093758
110093761
110093784
110093798
110093816
110093825
110093826
110093827
110093828
110093836
110093838
110093853
110093861
110093894
110093901
110093910
110093939
110093951
110094005
110094012
110094019
110094029
110094032
110094038
110094040
110094047
110094053
110094061
110094074
110094105
110094155
110094175
110094200
110094212
110094237
110094269
110094271
110094305
110094318
110094319
110094366
110094380
110094384
110094460
110094464
110094521
110094526
110094550
110094627
110094648
110094652
110094659
110094680
110094685
110094687
110094688
110094689
110094702
110094715
110094718
110094745
110094747
110094749
110094750
110094754
110094757
110094761
110094763
110094765
110094805
110094821
110094838
110094868
110094882
110094889
110094904
110094921
110094953
110094954
110094967
110094969
110094970
110094990
110095009
110095027
110095042
110095063
110095068
110095089
110095092
110095099
110095112
110095128
110095135
110095149
110095153
110095166
110095170
110095171
110095176
110095186
110095188
110095189
110095199
110095204
110095231
110095246
110095260
110095274
110095300
110095315
110095316
110095319
110095383
110095392
110095397
110095408
110095452
110095456
110095506
110095508
110095526
110095533
110095564
110095566
110095568
110095570
110095583
110095598
110095635
110095641
110095659
110095671
110095675
110095746
110095763
110095774
110095780
110095794
110095808
110095812
110095826
110095827
110095828
110095837
110095883
110095889
110095903
110095904
110095906
110095922
110095937
110095939
110095940
110095941
110095948
110095952
110095954
110095957
110095958
110095960
110095997
110096011
110096030
110096043
110096072
110096092
110096109
110096112
110096119
110096129
110096133
110096139
110096152
110096166
110096187
110096189
110096197
110096201
110096216
110096268
110096269
110096320
110096342
110096347
110096354
110096365
110096383
110096385
110096388
110096390
110096391
110096392
110096394
110096395
110096400
110096438
110096446
110096474
110096499
110096510
110096513
110096544
110096564
110096607
110096632
110096659
110096662
110096669
110096683
110096725
110096750
110096760
110096803
110096815
110096817
110096830
110096834
110096853
110096891
110096928
110096939
110096946
110096987
110096989
110096997
110096998
110097002
110097003
110097006
110097011
110097029
110097040
110097052
110097065
110097069
110097078
110097080
110097086
110097088
110097097
110097099
110097111
110097146
110097156
110097157
110097158
110097169
110097186
110097187
110097190
110097192
110097193
110097248
110097250
110097270
110097277
110097289
110097347
110097350
110097369
110097370
110097391
110097403
110097452
110097492
110097500
110097504
110097517
110097519
110097523
110097531
110097532
110097543
110097550
110097558
110097561
110097562
110097568
110097578
110097589
110097598
110097601
110097602
110097610
110097619
110097625
110097628
110097679
110097684
110097686
110097691
110097697
110097703
110097704
110097709
110097710
110097712
110097744
110097759
110097764
110097767
110097769
110097786
110097797
110097811
110097816
110097820
110097821
110097825
110097826
110097827
110097831
110097833
110097851
110097857
110097858
110097861
110097865
110097867
110097917
110097933
110097965
110097968
110097986
110098010
110098026
110098027
110098036
110098043
110098063
110098103
110098109
110098111
110098122
110098123
110098180
110098185
110098193
110098214
110098222
110098227
110098232
110098247
110098258
110098268
110098281
110098283
110098284
110098299
110098302
110098311
110098312
110098320
110098335
110098358
110098383
110098419
110098424
110098439
110098474
110098478
110098480
110098492
110098500
110098519
110098524
110098526
110098540
110098542
110098574
110098592
110098605
110098612
110098638
110098650
110098652
110098660
110098666
110098668
110098705
110098711
110098712
110098735
110098743
110098767
110098771
110098783
110098809
110098810
110098812
110098850
110098908
110098956
110098982
110098993
110098999
110099021
110099033
110099042
110099049
110099052
110099055
110099116
110099120
110099125
110099129
110099147
110099175
110099181
110099190
110099205
110099229
110099267
110099268
110099289
110099292
110099299
110099305
110099351
110099362
110099368
110099373
110099375
110099382
110099383
110099393
110099397
110099411
110099422
110099460
110099471
110099472
110099473
110099493
110099498
110099526
110099534
110099580
110099623
110099644
110099650
110099668
110099675
110099684
110099686
110099700
110099702
110099704
110099708
110099720
110099728
110099744
110099767
110099774
110099777
110099779
110099792
110099805
110099819
110099820
110099823
110099829
110099888
110099898
110099907
110099920
110099921
110099933
110099939
110099986
110099995
110100008
110100024
110100032
110100044
110100049
110100084
110100095
110100101
110100105
110100116
110100123
110100124
110100142
110100150
110100162
110100165
110100172
110100214
110100243
110100260
110100261
110100270
110100288
110100303
110100306
110100339
110100343
110100364
110100383
110100397
110100410
110100435
110100451
110100456
110100498
110100513
110100524
110100526
110100538
110100560
110100565
110100572
110100597
110100629
110100650
110100655
110100701
110100708
110100711
110100721
110100740
110100768
110100779
110100818
110100823
110100826
110100828
110100829
110100835
110100847
110100851
110100852
110100856
110100859
110100890
110100892
110100898
110100913
110100944
110100949
110100963
110100991
110101007
110101011
110101037
110101050
110101090
110101141
110101147
110101160
110101169
110101177
110101182
110101186
110101190
110101194
110101202
110101214
110101229
110101234
110101243
110101244
110101275
110101281
110101286
110101308
110101363
110101393
110101429
110101430
110101468
110101469
110101491
110101516
110101537
110101559
110101576
110101577
110101609
110101624
110101636
110101638
110101641
110101642
110101650
110101688
110101715
110101720
110101750
110101779
110101826
110101870
110101878
110101883
110101907
110101923
110101939
110101992
110101998
110102005
110102006
110102007
110102015
110102020
110102027
110102039
110102047
110102055
110102062
110102095
110102103
110102115
110102169
110102184
110102199
110102223
110102227
110102236
110102242
110102257
110102259
110102265
110102270
110102348
110102349
110102355
110102368
110102402
110102405
110102413
110102418
110102461
110102482
110102516
110102520
110102523
110102526
110102527
110102528
110102555
110102557
110102564
110102586
110102593
110102599
110102616
110102637
110102640
110102643
110102646
110102683
110102686
110102691
110102705
110102725
110102737
110102739
110102745
110102761
110102768
110102781
110102788
110102815
110102817
110102819
110102820
110102830
110102844
110102866
110102881
110102885
110102887
110102891
110102901
110102907
110102915
110102918
110102920
110102933
110102934
110102935
110102954
110102967
110102969
110103038
110103041
110103110
110103111
110103119
110103147
110103149
110103178
110103189
110103204
110103209
110103232
110103237
110103243
110103257
110103263
110103286
110103298
110103309
110103323
110103325
110103326
110103328
110103338
110103353
110103361
110103377
110103392
110103398
110103403
110103405
110103419
110103423
110103436
110103450
110103460
110103462
110103485
110103505
110103513
110103547
110103548
110103549
110103558
110103560
110103595
110103596
110103638
110103647
110103648
110103684
110103687
110103702
110103712
110103741
110103751
110103753
110103802
110103804
110103837
110103838
110103843
110103852
110103853
110103855
110103877
110103880
110103889
110103904
110103914
110103918
110103926
110103951
110103975
110104022
110104024
110104052
110104063
110104079
110104080
110104085
110104100
110104146
110104176
110104209
110104212
110104215
110104220
110104250
110104257
110104266
110104290
110104291
110104293
110104310
110104315
110104357
110104370
110104371
110104377
110104378
110104395
110104410
110104411
110104412
110104413
110104464
110104473
110104475
110104560
110104562
110104572
110104575
110104582
110104585
110104630
110104675
110104676
110104695
110104702
110104719
110104720
110104736
110104737
110104743
110104762
110104783
110104805
110104807
110104812
110104820
110104822
110104823
110104851
110104870
110104874
110104895
110104913
110104915
110104927
110104951
110104970
110104972
110104974
110104976
110104998
110104999
110105000
110105004
110105005
110105029
110105040
110105044
110105057
110105124
110105125
110105132
110105140
110105143
110105149
110105156
110105162
110105172
110105226
110105245
110105246
110105248
110105258
110105268
110105275
110105302
110105318
110105321
110105341
110105375
110105391
110105403
110105412
110105452
110105454
110105468
110105516
110105537
110105547
110105599
110105603
110105604
110105609
110105624
110105626
110105645
110105655
110105727
110105737
110105744
110105752
110105757
110105785
110105786
110105829
110105851
110105859
110105866
110105892
110105900
110105919
110105929
110105938
110105950
110105972
110105978
110105983
110105992
110106030
110106039
110106062
110106087
110106091
110106105
110106109
110106126
110106135
110106142
110106165
110106181
110106183
110106195
110106197
110106200
110106219
110106235
110106246
110106252
110106253
110106274
110106279
110106282
110106301
110106306
110106314
110106317
110106348
110106359
110106365
110106381
110106384
110106419
110106430
110106437
110106454
110106457
110106483
110106495
110106533
110106538
110106580
110106654
110106655
110106662
110106677
110106683
110106727
110106742
110106746
110106747
110106750
110106763
110106776
110106783
110106788
110106803
110106811
110106814
110106819
110106823
110106841
110106871
110106882
110106883
110106887
110106888
110106904
110106909
110106917
110106946
110106951
110106966
110106981
110106984
110106993
110107004
110107008
110107025
110107046
110107055
110107089
110107091
110107114
110107150
110107151
110107154
110107157
110107169
110107170
110107173
110107189
110107198
110107225
110107243
110107245
110107246
110107261
110107264
110107266
110107294
110107314
110107327
110107328
110107386
110107399
110107402
110107430
110107441
110107444
110107559
110107561
110107573
110107580
110107588
110107590
110107619
110107643
110107644
110107654
110107663
110107672
110107673
110107680
110107716
110107727
110107734
110107751
110107782
110107784
110107789
110107793
110107795
110107797
110107805
110107813
110107827
110107829
110107839
110107840
110107890
110107894
110107905
110107908
110107927
110107955
110107963
110107988
110108001
110108002
110108036
110108037
110108046
110108083
110108102
110108123
110108167
110108180
110108186
110108202
110108211
110108213
110108225
110108263
110108269
110108297
110108315
110108333
110108334
110108336
110108337
110108338
110108357
110108370
110108397
110108434
110108439
110108463
110108474
110108475
110108480
110108491
110108498
110108501
110108508
110108527
110108532
110108533
110108570
110108591
110108611
110108617
110108646
110108661
110108668
110108674
110108679
110108709
110108717
110108739
110108756
110108757
110108778
110108781
110108786
110108787
110108788
110108818
110108821
110108889
110108895
110108896
110108915
110108918
110108921
110108934
110108935
110108953
110108954
110108956
110108960
110108963
110108967
110108989
110108998
110109015
110109030
110109063
110109065
110109067
110109070
110109077
110109088
110109113
110109116
110109167
110109195
110109204
110109208
110109218
110109252
110109260
110109279
110109284
110109286
110109306
110109316
110109317
110109332
110109338
110109341
110109384
110109403
110109404
110109407
110109434
110109438
110109453
110109461
110109462
110109470
110109481
110109502
110109520
110109544
110109545
110109557
110109590
110109599
110109601
110109602
110109607
110109611
110109617
110109630
110109632
110109638
110109695
110109699
110109707
110109718
110109720
110109723
110109728
110109770
110109810
110109871
110109883
110109904
110109908
110109922
110109928
110109953
110109956
110109957
110109959
110109963
110109967
110109987
110109997
110110005
110110007
110110009
110110010
110110018
110110034
110110035
110110050
110110057
110110059
110110108
110110114
110110130
110110138
110110143
110110144
110110150
110110173
110110175
110110179
110110180
110110212
110110223
110110234
110110237
110110248
110110250
110110260
110110266
110110293
110110306
110110307
110110326
110110336
110110344
110110354
110110362
110110370
110110386
110110390
110110395
110110396
110110419
110110422
110110427
110110430
110110445
110110448
110110480
110110501
110110514
110110521
110110529
110110530
110110543
110110545
110110573
110110580
110110589
110110593
110110611
110110613
110110615
110110616
110110618
110110619
110110627
110110634
110110645
110110672
110110678
110110685
110110687
110110701
110110740
110110763
110110773
110110795
110110874
110110976
110110992
110110993
110111002
110111045
110111065
110111077
110111082
110111087
110111091
110111096
110111098
110111110
110111118
110111138
110111152
110111163
110111184
110111195
110111237
110111261
110111273
110111274
110111279
110111287
110111294
110111295
110111307
110111309
110111318
110111319
110111321
110111330
110111331
110111332
110111342
110111373
110111388
110111399
110111402
110111414
110111431
110111438
110111450
110111451
110111456
110111507
110111522
110111529
110111562
110111565
110111566
110111581
110111583
110111588
110111595
110111601
110111688
110111693
110111698
110111705
110111711
110111716
110111720
110111722
110111727
110111740
110111746
110111761
110111774
110111786
110111790
110111792
110111818
110111819
110111821
110111825
110111857
110111860
110111869
110111891
110111898
110111959
110111976
110111981
110111989
110112013
110112015
110112040
110112055
110112057
110112058
110112061
110112063
110112101
110112108
110112128
110112140
110112141
110112146
110112149
110112167
110112176
110112187
110112195
110112224
110112230
110112243
110112272
110112280
110112286
110112291
110112292
110112294
110112295
110112307
110112322
110112331
110112338
110112343
110112344
110112380
110112386
110112396
110112411
110112452
110112459
110112475
110112546
110112549
110112556
110112561
110112579
110112582
110112591
110112602
110112608
110112660
110112680
110112681
110112682
110112734
110112757
110112787
110112799
110112834
110112924
110112925
110112927
110112929
110112936
110112937
110112939
110112941
110112942
110112952
110112965
110112979
110113027
110113028
110113139
110113141
110113158
110113159
110113197
110113204
110113222
110113227
110113282
110113285
110113288
110113290
110113295
110113343
110113354
110113360
110113373
110113378
110113379
110113387
110113397
110113400
110113401
110113405
110113408
110113414
110113438
110113441
110113455
110113468
110113523
110113526
110113541
110113548
110113559
110113561
110113577
110113579
110113586
110113619
110113628
110113651
110113663
110113682
110113687
110113688
110113690
110113701
110113706
110113769
110113772
110113777
110113786
110113793
110113798
110113848
110113859
110113862
110113863
110113895
110113907
110113918
110113939
110113951
110113960
110113963
110113971
110113974
110113977
110114021
110114026
110114057
110114130
110114139
110114147
110114156
110114159
110114187
110114189
110114191
110114193
110114201
110114211
110114223
110114224
110114236
110114237
110114238
110114250
110114261
110114280
110114295
110114356
110114360
110114361
110114366
110114372
110114405
110114408
110114422
110114425
110114428
110114440
110114443
110114456
110114480
110114482
110114487
110114530
110114543
110114547
110114581
110114585
110114602
110114633
110114650
110114703
110114708
110114713
110114738
110114742
110114772
110114777
110114806
110114814
110114832
110114856
110114860
110114869
110114879
110114907
110114930
110114942
110114948
110114958
110114971
110114972
110114996
110114997
110115014
110115017
110115023
110115027
110115041
110115042
110115050
110115055
110115058
110115060
110115066
110115076
110115091
110115099
110115111
110115113
110115143
110115152
110115157
110115163
110115167
110115172
110115177
110115193
110115204
110115232
110115243
110115246
110115255
110115257
110115283
110115285
110115291
110115307
110115322
110115360
110115366
110115405
110115437
110115440
110115445
110115450
110115452
110115472
110115532
110115568
110115590
110115594
110115600
110115623
110115629
110115646
110115647
110115655
110115656
110115681
110115701
110115725
110115726
110115738
110115753
110115776
110115779
110115783
110115819
110115829
110115886
110115914
110115917
110115921
110115928
110115961
110115963
110115965
110115969
110115993
110115995
110116021
110116032
110116035
110116036
110116082
110116093
110116103
110116119
110116145
110116172
110116189
110116190
110116191
110116221
110116222
110116224
110116233
110116236
110116283
110116288
110116301
110116304
110116329
110116389
110116408
110116422
110116474
110116475
110116484
110116489
110116506
110116509
110116527
110116534
110116545
110116556
110116561
110116572
110116584
110116593
110116599
110116602
110116605
110116615
110116657
110116681
110116690
110116707
110116709
110116718
110116758
110116767
114578322
114578345
114578352
114578545
114578931
114579031
114579296
114580274
114580300
114580662
114580706
114580997
114581176
BGI_novel_G000216
BGI_novel_G000226
BGI_novel_G000249
BGI_novel_G000618
BGI_novel_G000704
BGI_novel_G000750
BGI_novel_G000771
BGI_novel_G000772
BGI_novel_G000964
BGI_novel_G001169
BGI_novel_G001281
BGI_novel_G001487
BGI_novel_G001526

## Sheet: 3863
3863
110091781
110091787
110091788
110091789
110091796
110091818
110091833
110091841
110091867
110091875
110091878
110091883
110091884
110091890
110091898
110091914
110091924
110091944
110091956
110091968
110091969
110091970
110091972
110091974
110091995
110092006
110092013
110092019
110092050
110092059
110092065
110092066
110092076
110092080
110092089
110092096
110092104
110092105
110092110
110092117
110092118
110092119
110092120
110092126
110092128
110092152
110092153
110092160
110092180
110092185
110092209
110092217
110092219
110092232
110092264
110092267
110092268
110092276
110092278
110092280
110092286
110092287
110092294
110092295
110092298
110092305
110092324
110092326
110092339
110092342
110092378
110092388
110092389
110092394
110092395
110092398
110092411
110092418
110092443
110092466
110092479
110092488
110092504
110092507
110092508
110092514
110092516
110092517
110092532
110092533
110092539
110092545
110092548
110092557
110092559
110092564
110092586
110092618
110092621
110092624
110092631
110092644
110092673
110092692
110092710
110092714
110092716
110092731
110092738
110092740
110092756
110092757
110092758
110092760
110092771
110092775
110092776
110092784
110092790
110092806
110092809
110092818
110092819
110092821
110092827
110092832
110092853
110092857
110092862
110092863
110092865
110092885
110092889
110092892
110092893
110092932
110092934
110092941
110092946
110092947
110092949
110092953
110092954
110092971
110092976
110092977
110092983
110092990
110092993
110092994
110093010
110093013
110093015
110093018
110093026
110093044
110093045
110093047
110093050
110093055
110093057
110093081
110093082
110093087
110093104
110093105
110093111
110093112
110093119
110093120
110093136
110093139
110093140
110093149
110093151
110093152
110093156
110093161
110093162
110093168
110093171
110093186
110093201
110093231
110093237
110093243
110093244
110093245
110093250
110093304
110093313
110093318
110093322
110093325
110093331
110093343
110093346
110093356
110093362
110093372
110093383
110093388
110093407
110093408
110093412
110093415
110093416
110093420
110093440
110093446
110093451
110093468
110093471
110093472
110093521
110093522
110093531
110093536
110093542
110093545
110093549
110093552
110093553
110093559
110093563
110093564
110093595
110093603
110093613
110093629
110093636
110093640
110093642
110093645
110093651
110093667
110093671
110093680
110093682
110093684
110093689
110093691
110093692
110093694
110093696
110093704
110093708
110093713
110093714
110093773
110093787
110093819
110093822
110093830
110093832
110093834
110093837
110093842
110093843
110093855
110093858
110093863
110093870
110093874
110093886
110093888
110093891
110093892
110093904
110093909
110093914
110093919
110093926
110093936
110093938
110093943
110093954
110093956
110093959
110093968
110093969
110093975
110093977
110093981
110093982
110093990
110093998
110093999
110094010
110094017
110094022
110094030
110094041
110094048
110094054
110094063
110094075
110094078
110094082
110094094
110094109
110094110
110094111
110094121
110094128
110094143
110094152
110094158
110094173
110094178
110094181
110094192
110094195
110094199
110094204
110094215
110094219
110094222
110094234
110094236
110094238
110094239
110094253
110094258
110094259
110094287
110094289
110094313
110094315
110094322
110094328
110094330
110094338
110094345
110094357
110094358
110094360
110094362
110094392
110094393
110094405
110094407
110094410
110094421
110094431
110094435
110094439
110094441
110094450
110094452
110094455
110094461
110094466
110094471
110094482
110094498
110094501
110094516
110094520
110094523
110094544
110094551
110094555
110094557
110094595
110094598
110094620
110094621
110094623
110094625
110094626
110094634
110094664
110094668
110094672
110094674
110094681
110094690
110094706
110094719
110094726
110094730
110094735
110094737
110094741
110094762
110094769
110094773
110094774
110094787
110094796
110094842
110094843
110094851
110094875
110094894
110094912
110094915
110094923
110094938
110094944
110094979
110094982
110094983
110094986
110094991
110095028
110095029
110095034
110095040
110095048
110095049
110095052
110095060
110095064
110095066
110095069
110095071
110095081
110095101
110095114
110095130
110095137
110095141
110095142
110095155
110095163
110095178
110095185
110095190
110095197
110095211
110095222
110095225
110095226
110095227
110095230
110095242
110095244
110095248
110095253
110095265
110095267
110095279
110095280
110095283
110095284
110095287
110095305
110095328
110095330
110095341
110095343
110095364
110095367
110095373
110095390
110095391
110095394
110095399
110095405
110095415
110095423
110095424
110095425
110095430
110095434
110095435
110095436
110095448
110095451
110095471
110095485
110095493
110095500
110095515
110095520
110095525
110095530
110095531
110095558
110095560
110095580
110095582
110095592
110095593
110095602
110095603
110095610
110095613
110095617
110095619
110095624
110095640
110095646
110095661
110095680
110095681
110095684
110095696
110095718
110095732
110095737
110095743
110095753
110095755
110095757
110095761
110095766
110095778
110095779
110095782
110095785
110095786
110095790
110095817
110095820
110095829
110095855
110095857
110095859
110095869
110095872
110095880
110095888
110095917
110095924
110095926
110095938
110095946
110095949
110095967
110095994
110095996
110096001
110096017
110096018
110096023
110096024
110096044
110096049
110096050
110096053
110096055
110096056
110096068
110096069
110096076
110096093
110096111
110096113
110096122
110096124
110096125
110096127
110096147
110096153
110096163
110096175
110096179
110096181
110096184
110096186
110096193
110096196
110096202
110096210
110096222
110096227
110096245
110096253
110096255
110096256
110096259
110096264
110096265
110096275
110096280
110096288
110096291
110096295
110096308
110096311
110096312
110096315
110096325
110096326
110096329
110096330
110096333
110096335
110096343
110096346
110096353
110096357
110096359
110096366
110096369
110096373
110096376
110096386
110096393
110096397
110096411
110096414
110096418
110096421
110096423
110096440
110096447
110096452
110096454
110096457
110096461
110096463
110096466
110096467
110096472
110096475
110096476
110096478
110096481
110096494
110096497
110096502
110096503
110096517
110096521
110096525
110096545
110096547
110096550
110096577
110096578
110096594
110096595
110096598
110096599
110096600
110096603
110096626
110096637
110096641
110096655
110096656
110096657
110096658
110096663
110096668
110096675
110096684
110096697
110096699
110096705
110096712
110096726
110096739
110096774
110096786
110096793
110096795
110096802
110096814
110096829
110096840
110096842
110096850
110096855
110096883
110096887
110096893
110096903
110096904
110096909
110096921
110096932
110096933
110096937
110096944
110096945
110096947
110096957
110096966
110096978
110096982
110096983
110096985
110096991
110096994
110096999
110097004
110097015
110097016
110097018
110097022
110097025
110097030
110097044
110097054
110097056
110097060
110097072
110097073
110097077
110097119
110097124
110097139
110097153
110097154
110097155
110097159
110097166
110097175
110097180
110097183
110097212
110097213
110097221
110097226
110097252
110097266
110097272
110097280
110097284
110097295
110097296
110097297
110097302
110097303
110097304
110097305
110097317
110097322
110097326
110097330
110097340
110097341
110097342
110097359
110097360
110097362
110097364
110097371
110097393
110097420
110097428
110097446
110097449
110097451
110097455
110097459
110097470
110097473
110097480
110097482
110097511
110097513
110097518
110097520
110097521
110097529
110097533
110097537
110097546
110097563
110097574
110097577
110097590
110097591
110097592
110097594
110097600
110097614
110097621
110097622
110097623
110097646
110097667
110097671
110097677
110097682
110097685
110097688
110097692
110097714
110097738
110097745
110097746
110097754
110097766
110097771
110097772
110097781
110097789
110097805
110097806
110097809
110097835
110097839
110097840
110097844
110097846
110097860
110097862
110097864
110097873
110097881
110097890
110097891
110097900
110097903
110097904
110097911
110097919
110097922
110097932
110097939
110097950
110097959
110097960
110097977
110097978
110097979
110097980
110097982
110097985
110097987
110097992
110098004
110098018
110098023
110098040
110098047
110098049
110098054
110098056
110098065
110098084
110098108
110098139
110098143
110098161
110098163
110098184
110098196
110098216
110098230
110098252
110098256
110098267
110098273
110098290
110098304
110098323
110098329
110098351
110098353
110098355
110098361
110098364
110098388
110098405
110098407
110098416
110098417
110098436
110098442
110098449
110098470
110098483
110098499
110098508
110098525
110098527
110098547
110098549
110098551
110098552
110098554
110098564
110098572
110098588
110098613
110098619
110098622
110098634
110098637
110098655
110098657
110098675
110098685
110098730
110098733
110098737
110098738
110098750
110098754
110098761
110098762
110098768
110098774
110098782
110098788
110098811
110098835
110098836
110098838
110098842
110098853
110098855
110098861
110098869
110098873
110098879
110098884
110098888
110098891
110098897
110098910
110098938
110098948
110098952
110098955
110098962
110098967
110098969
110098971
110098973
110098976
110098979
110098996
110098998
110099000
110099009
110099015
110099022
110099030
110099039
110099043
110099044
110099046
110099051
110099053
110099061
110099062
110099087
110099096
110099106
110099115
110099119
110099126
110099131
110099153
110099156
110099161
110099193
110099207
110099230
110099242
110099245
110099249
110099282
110099284
110099288
110099291
110099318
110099323
110099333
110099336
110099339
110099342
110099345
110099352
110099360
110099369
110099370
110099371
110099387
110099391
110099405
110099409
110099414
110099425
110099429
110099434
110099452
110099501
110099503
110099524
110099527
110099537
110099542
110099543
110099558
110099567
110099578
110099615
110099635
110099642
110099643
110099647
110099648
110099654
110099660
110099687
110099690
110099695
110099701
110099706
110099707
110099719
110099733
110099738
110099745
110099747
110099749
110099750
110099753
110099754
110099762
110099768
110099776
110099780
110099782
110099789
110099795
110099799
110099808
110099809
110099812
110099817
110099818
110099832
110099847
110099851
110099856
110099863
110099871
110099872
110099891
110099893
110099899
110099914
110099917
110099922
110099924
110099934
110099937
110099940
110099943
110099945
110099958
110099987
110099999
110100001
110100004
110100005
110100010
110100013
110100025
110100033
110100042
110100047
110100056
110100073
110100075
110100081
110100094
110100103
110100119
110100164
110100178
110100182
110100185
110100196
110100200
110100221
110100223
110100225
110100228
110100242
110100253
110100258
110100274
110100277
110100282
110100310
110100311
110100319
110100320
110100321
110100327
110100352
110100368
110100372
110100373
110100377
110100381
110100386
110100387
110100388
110100418
110100439
110100441
110100443
110100445
110100447
110100470
110100475
110100480
110100483
110100517
110100537
110100541
110100543
110100544
110100558
110100564
110100573
110100580
110100591
110100592
110100604
110100606
110100612
110100633
110100634
110100635
110100660
110100661
110100668
110100676
110100678
110100689
110100692
110100718
110100720
110100722
110100733
110100735
110100736
110100746
110100760
110100761
110100771
110100772
110100773
110100777
110100783
110100784
110100788
110100798
110100825
110100827
110100845
110100868
110100881
110100885
110100919
110100933
110100937
110100943
110100951
110100953
110100955
110100966
110100971
110101013
110101028
110101046
110101049
110101058
110101069
110101070
110101076
110101080
110101098
110101102
110101115
110101137
110101170
110101173
110101181
110101183
110101198
110101203
110101212
110101221
110101224
110101233
110101246
110101253
110101257
110101258
110101280
110101288
110101293
110101312
110101316
110101322
110101325
110101328
110101333
110101336
110101337
110101351
110101370
110101385
110101386
110101392
110101410
110101423
110101465
110101474
110101487
110101501
110101503
110101504
110101512
110101530
110101533
110101534
110101536
110101538
110101543
110101546
110101548
110101550
110101552
110101554
110101570
110101584
110101586
110101588
110101589
110101604
110101613
110101616
110101620
110101635
110101644
110101662
110101669
110101672
110101676
110101678
110101681
110101682
110101684
110101700
110101701
110101705
110101706
110101710
110101711
110101726
110101743
110101745
110101747
110101751
110101767
110101783
110101785
110101821
110101823
110101833
110101835
110101843
110101855
110101856
110101857
110101869
110101875
110101880
110101882
110101887
110101893
110101902
110101905
110101914
110101921
110101931
110101938
110101940
110101942
110101944
110101949
110101957
110101964
110101974
110101984
110101985
110101993
110102021
110102024
110102028
110102031
110102034
110102045
110102050
110102058
110102063
110102074
110102081
110102083
110102085
110102114
110102142
110102152
110102155
110102157
110102162
110102163
110102164
110102173
110102178
110102180
110102188
110102189
110102190
110102195
110102213
110102216
110102222
110102235
110102247
110102253
110102277
110102285
110102306
110102307
110102311
110102313
110102314
110102316
110102321
110102334
110102336
110102370
110102386
110102409
110102420
110102427
110102435
110102444
110102458
110102478
110102494
110102496
110102498
110102502
110102509
110102524
110102539
110102541
110102548
110102550
110102556
110102563
110102572
110102576
110102578
110102583
110102585
110102589
110102594
110102612
110102613
110102615
110102618
110102623
110102631
110102632
110102649
110102652
110102667
110102669
110102678
110102696
110102702
110102704
110102717
110102718
110102719
110102722
110102726
110102727
110102732
110102734
110102738
110102740
110102753
110102774
110102777
110102780
110102787
110102809
110102810
110102811
110102821
110102833
110102836
110102875
110102876
110102879
110102884
110102897
110102903
110102908
110102912
110102914
110102919
110102922
110102937
110102965
110102971
110102980
110102982
110102988
110102991
110102994
110102998
110102999
110103007
110103009
110103023
110103024
110103045
110103049
110103051
110103052
110103058
110103073
110103075
110103094
110103098
110103102
110103127
110103140
110103145
110103159
110103164
110103171
110103173
110103184
110103185
110103192
110103195
110103198
110103210
110103213
110103215
110103229
110103239
110103241
110103245
110103248
110103253
110103261
110103284
110103287
110103288
110103301
110103308
110103316
110103319
110103327
110103345
110103363
110103366
110103374
110103376
110103388
110103395
110103396
110103404
110103406
110103413
110103418
110103420
110103435
110103441
110103444
110103457
110103459
110103461
110103463
110103474
110103493
110103508
110103509
110103514
110103515
110103516
110103518
110103541
110103543
110103554
110103557
110103564
110103572
110103574
110103575
110103577
110103591
110103592
110103608
110103617
110103624
110103630
110103637
110103642
110103645
110103649
110103652
110103655
110103672
110103675
110103678
110103682
110103688
110103695
110103718
110103730
110103745
110103760
110103762
110103764
110103773
110103781
110103782
110103784
110103785
110103786
110103787
110103790
110103793
110103794
110103814
110103822
110103840
110103841
110103870
110103873
110103874
110103878
110103884
110103886
110103890
110103896
110103907
110103908
110103910
110103915
110103936
110103945
110103946
110103952
110103953
110103960
110103962
110103976
110103979
110103993
110103997
110103998
110104012
110104018
110104020
110104023
110104061
110104072
110104075
110104076
110104077
110104086
110104099
110104102
110104103
110104104
110104124
110104139
110104168
110104188
110104197
110104202
110104206
110104221
110104224
110104229
110104235
110104247
110104251
110104269
110104275
110104282
110104285
110104292
110104306
110104307
110104317
110104321
110104322
110104327
110104328
110104329
110104337
110104338
110104344
110104355
110104373
110104382
110104388
110104396
110104405
110104409
110104419
110104421
110104422
110104430
110104467
110104479
110104485
110104487
110104492
110104500
110104502
110104509
110104510
110104535
110104540
110104556
110104566
110104567
110104600
110104603
110104611
110104619
110104626
110104631
110104637
110104639
110104689
110104690
110104691
110104714
110104734
110104735
110104739
110104742
110104744
110104746
110104748
110104749
110104750
110104758
110104767
110104782
110104798
110104803
110104815
110104826
110104859
110104867
110104868
110104876
110104879
110104882
110104922
110104924
110104925
110104931
110104939
110104943
110104949
110104959
110104964
110104980
110104989
110104990
110104994
110105016
110105023
110105031
110105035
110105061
110105067
110105070
110105079
110105091
110105109
110105115
110105118
110105126
110105129
110105170
110105173
110105177
110105192
110105209
110105210
110105211
110105228
110105251
110105256
110105267
110105283
110105296
110105327
110105370
110105384
110105390
110105395
110105415
110105421
110105432
110105443
110105459
110105472
110105478
110105483
110105486
110105492
110105497
110105521
110105522
110105531
110105536
110105552
110105587
110105590
110105591
110105606
110105610
110105611
110105621
110105628
110105632
110105636
110105641
110105654
110105657
110105658
110105663
110105665
110105667
110105725
110105735
110105747
110105760
110105769
110105773
110105777
110105792
110105796
110105801
110105810
110105815
110105821
110105841
110105850
110105862
110105872
110105881
110105884
110105885
110105899
110105902
110105906
110105909
110105920
110105927
110105931
110105932
110105941
110105949
110105957
110105958
110105967
110105973
110105980
110105994
110105995
110105996
110105998
110106005
110106035
110106038
110106052
110106069
110106077
110106081
110106093
110106095
110106098
110106107
110106113
110106134
110106138
110106160
110106182
110106194
110106207
110106209
110106213
110106218
110106228
110106233
110106277
110106278
110106288
110106295
110106312
110106321
110106324
110106325
110106330
110106331
110106332
110106333
110106347
110106355
110106372
110106374
110106383
110106386
110106387
110106388
110106401
110106413
110106422
110106427
110106428
110106429
110106441
110106459
110106479
110106494
110106509
110106518
110106519
110106524
110106548
110106556
110106560
110106577
110106578
110106584
110106591
110106596
110106597
110106609
110106616
110106620
110106627
110106639
110106640
110106645
110106678
110106682
110106698
110106702
110106703
110106729
110106739
110106743
110106745
110106748
110106754
110106765
110106796
110106801
110106821
110106826
110106842
110106857
110106873
110106880
110106890
110106895
110106901
110106927
110106937
110106938
110106939
110106956
110107011
110107013
110107029
110107031
110107034
110107037
110107040
110107041
110107045
110107064
110107066
110107077
110107090
110107095
110107099
110107105
110107115
110107118
110107119
110107120
110107131
110107137
110107140
110107144
110107156
110107165
110107167
110107175
110107176
110107177
110107191
110107192
110107193
110107195
110107210
110107233
110107236
110107237
110107239
110107240
110107250
110107255
110107260
110107262
110107274
110107276
110107283
110107288
110107292
110107304
110107312
110107316
110107324
110107329
110107358
110107359
110107373
110107380
110107397
110107400
110107404
110107406
110107419
110107421
110107428
110107429
110107435
110107439
110107445
110107462
110107464
110107467
110107472
110107486
110107487
110107489
110107490
110107498
110107525
110107528
110107529
110107533
110107544
110107551
110107555
110107557
110107583
110107592
110107601
110107616
110107623
110107652
110107657
110107664
110107665
110107687
110107724
110107725
110107732
110107738
110107741
110107752
110107765
110107766
110107768
110107770
110107773
110107774
110107787
110107819
110107825
110107826
110107842
[truncated: 1,864 more rows]
