# Supplementary material for: Cold Response Transcriptome Analysis of the Alternative Splicing Events Induced by the Cold Stress in D. catenatum
Source: Int J Mol Sci. 2022 Jan 17;23(2):981. doi: 10.3390/ijms23020981 (PMC8778272; doi:10.3390/ijms23020981)
Supplement: Supplementary file 1 [file ijms-23-00981-s001.zip › Table S14.Primers in this study.xlsx]

## Sheet: Table S11
qRT-PCR
qPCR-XM_020832134-F:	GGCTTCGTGGACTTACCCAGTTC
qPCR-XM_020832134-R:	GCCCCCATGCTTCTATTCATCTC
qPCR-XM_020829662-F:	AACAGTACAGCGGTTCCCAATTT
qPCR-XM_020829662-R:	CCTTCCTGACTGGAAAGTGTGGC
qPCR-XM_020831974-F:	CGGAGAACTGGAAACTCCGACTT
qPCR-XM_020831974-R:	CACCCACCTTCAGCTTTCCTTCT
qPCR-XM_020827641-F:	GTATGCACGAGGTGATTCCATTG
qPCR-XM_020827641-R:	GTCGCGTGCTTCTTCTTTTGTGC
qPCR-XM_020846902-F:	GGAACGTTCCTCCAACGATCCAT
qPCR-XM_020846902-R:	TTTGAAGCTGGAAGCGGTGGAGA
qPCR-XM_020838225-F:	CGGATAAGAATTCGATAGTGCAG
qPCR-XM_020838225-R:	CCGCCATTCTCATCAGCTCCTCA
qPCR-XM_020846505-F:	GGACCACCAAATTCTTCCATT
qPCR-XM_020846505-R:	GTGATGATGATGGTGGCGGTGAT
qPCR-XM_020817322-F:	CATCCTCTCGGCTCTCCTCAAAC
qPCR-XM_020817322-R:	GAGATCGTCGGTATGACTAAGCC
RT-PCR
RT-XM_020824517-F:	ATGGCCGAAGGAGGAGGCGGAGAA
RT-XM_020824517-R:	ACCCTGTCTTGCATGTTTGATCC
RT-XM_020833533-F:	TGCTACTGGTTCTAGTAGTGGTT
RT-XM_020833533-R:	ACTGTAGCCAAGGGAATATACGA
RT-XM_020825342-F:	ATGTCTGTCGGCAGATACATGG
RT-XM_020825342-R:	TTACCCTCTTGTCTTTGCTCTCT
RT-XM_028700143-F:	ATGGAGGCGATGCAGAAGC
RT-XM_028700143-R:	TTGTGAATCGTTGGACAGAGACC
RT-XM_020824126-F:	ATGGTGGTCGTCGATGAGGAAAA
RT-XM_020824126-R:	TCCTCCTTTGGAGTAGGAATCAC
RT-XM_020819608-F:	ATGGGAGTTCCGGCGTTTTAC
RT-XM_020819608-R:	TCACGACAGTTGCTGGATACGAACA
RT-XM_020821915-F:	CGAAGCGAGCACTGACCTCGACT
RT-XM_020821915-R:	GAATTCTCTCCTTTCACTGCTGA
RT-XM_020824494-F:	ATGGGAACAACTACTCTTCTCTT
RT-XM_020824494-R:	TCAAGTGAGCCGTATTGCCATCT
RT-DcActin-F:	TCTGTGACAATGGTACTGGAATG
RT-DcActin-R:	GGCCCAGATTCATCATACTCTGC
RT-AT2G19620-F:	GTGGGTTTAAACAACGCCGTCT
RT-AT2G19620-R:	TTAACATTTCGTGGGAACCCGA
RT-AT4G26480-F:	ATGATGATGATGACGTCACTTGG
RT-AT4G26480-R:	TTAGCCCCTTGTCTTAGCTCTCT
RT-AT4G19440-F:	ATGGCGGCTCTTCTCTATTTCCC
RT-AT4G19440-R:	TAAAAGCTTCCAACACACCTCCC
RT-AT3G17430-F:	CCTATAACGCTGACAATGATCC
RT-AT3G17430-R:	TAAGCAGCGTGATTTCCGAG
RT-AT5G51130-F:	ATGGGTCGGGACAACGATCAGA
RT-AT5G51130-R:	TCATTTCTGGAACGCAAGAATC
RT-AT5G56140-F:	ATGATGATGATGTCGTCGCTTGG
RT-AT5G56140-R:	TTACCCTTCTCTTGTTTTGGCTC
RT-AT4G02600-F:	ATGGGTCACGGAGGAGAAGGGA
RT-AT4G02600-R:	ATTGTTTGTGTCCCCTGCGTTG
RT-AT2G01760-F:	ATGCCGATCAACGATCAGTTTC
RT-AT2G01760-R:	CATACCCTTGTCTGATTCTGTT
RT-AT1G25350-F:	ACAAGGTCACCGCCAATCTCACC
RT-AT1G25350-R:	TTTCCACCTTTCCCGTAGCTGTC
RT-AT1G54490-F:	ATGGGAGTACCGGCGTTCTACAG
RT-AT1G54490-R:	TCACAAGTTTGCACCTCGATGAC
RT-AT1G71280-F:	ATGGATTCATCGCCACCGAACAC
RT-AT1G71280-R:	AGTTTGTCTTTGCCTCCCCGTTA
RT-AT5G63770-F:	TTCTCTCTTATTCAGTGGTTGA
RT-AT5G63770-R:	CTACGAGAGATGGAGAGCCATT
RT-AtACTIN2-F:	CTTCTTCCGCTCTTTCTTTCCAAG
RT-AtACTIN2-R:	GAGCTTCTCCTTGATGTCTCTTAC
CDS
DcCBP20-CDS-F:	GCGTCTCTGTTCAAGGACCC
DcCBP20-CDS-R:	TCAACGGCGACGTTTCTGAC
101G-DcCBP20-EZ-SalI-F:	GCAGCGGCCGTCGAC GCGTCTCTGTTCAAGGACCC
101G-DcCBP20-EZ-EcoRI-R:	GTTGATTCAGAATTC TCAACGGCGACGTTTCTGAC
