# Supplementary material for: Cold Response Transcriptome Analysis of the Alternative Splicing Events Induced by the Cold Stress in D. catenatum
Source: Int J Mol Sci. 2022 Jan 17;23(2):981. doi: 10.3390/ijms23020981 (PMC8778272; doi:10.3390/ijms23020981)
Supplement: Supplementary file 1 [file ijms-23-00981-s001.zip › Table S2. Quality statistics of data filtering reads in D. catenatum transcriptome.xlsx]

## Sheet: 2.1.1_数据过滤_过滤后的Reads质量统计_093028
Sample	Total Raw Reads (M)	Total Clean Reads (M)	Total Clean Bases(Gb)	Clean Reads Q20(%)	Clean Reads Q30(%)	Clean Reads Ratio(%)
Dc_ck_r1	43.82	42.58	6.39	95.01	88.86	97.18
Dc_ck_r2	43.82	41.99	6.3	95.19	89.25	95.82
Dc_ck_r3	43.82	42.62	6.39	95.16	89.2	97.25
Dc_cold_r1	42.68	41.5	6.22	95.24	89.31	97.24
Dc_cold_r2	41.69	40.31	6.05	95.14	89.06	96.69
Dc_cold_r3	43.82	42.77	6.42	95.31	89.52	97.61
