# Supplementary material for: Cold Response Transcriptome Analysis of the Alternative Splicing Events Induced by the Cold Stress in D. catenatum
Source: Int J Mol Sci. 2022 Jan 17;23(2):981. doi: 10.3390/ijms23020981 (PMC8778272; doi:10.3390/ijms23020981)
Supplement: Supplementary file 1 [file ijms-23-00981-s001.zip › Table S3. Length distribution of transcripts in D. catenatum transcriptome.xlsx]

## Sheet: Table S3. Length distribution o
Sequence Size(nt)	Transcript Number
<300	17
300-400	163
400-500	293
500-600	516
600-700	771
700-800	988
800-900	963
900-1000	1036
1000-1100	1003
1100-1200	954
1200-1300	1020
1300-1400	984
1400-1500	891
1500-1600	915
1600-1700	863
1700-1800	868
1800-1900	794
1900-2000	724
2000-2100	640
2100-2200	550
2200-2300	514
2300-2400	466
2400-2500	368
2500-2600	361
2600-2700	325
2700-2800	309
2800-2900	256
2900-3000	235
>=3000	2150
	19937
