# Supplementary material for: Cold Response Transcriptome Analysis of the Alternative Splicing Events Induced by the Cold Stress in D. catenatum
Source: Int J Mol Sci. 2022 Jan 17;23(2):981. doi: 10.3390/ijms23020981 (PMC8778272; doi:10.3390/ijms23020981)
Supplement: Supplementary file 1 [file ijms-23-00981-s001.zip › Table S4. Statistics of new transcript types.xlsx]

## Sheet: Table S4. Statistics of new tra
Total Novel Transcript	Coding Transcript	Novel Isoform	Novel Gene
13490	13490	10660	2830
