# Supplementary material for: Cold Response Transcriptome Analysis of the Alternative Splicing Events Induced by the Cold Stress in D. catenatum
Source: Int J Mol Sci. 2022 Jan 17;23(2):981. doi: 10.3390/ijms23020981 (PMC8778272; doi:10.3390/ijms23020981)
Supplement: Supplementary file 1 [file ijms-23-00981-s001.zip › Table S5. Differentially expressed genes in D. catenatum transcriptome.xlsx]

## Sheet: Total
Gene ID	Dc_ck_r1 FPKM	Dc_ck_r2 FPKM	Dc_ck_r3 FPKM	Dc_cold_r1 FPKM	Dc_cold_r2 FPKM	Dc_cold_r3 FPKM	log2(Dc_cold/Dc_ck)	Qvalue(Dc_ck-vs-Dc_cold)	Pvalue(Dc_ck-vs-Dc_cold)	TFs	PRG	Kegg Orthology	Nr	GO
110102811	0.5	0.29	0.46	468.08	610.16	341.49	10.2454	7.75e-129	9.24e-132			K14504//xyloglucan:xyloglucosyl transferase TCH4 [EC:2.4.1.207]+ko04075//Plant hormone signal transduction;K08235//xyloglucan:xyloglucosyl transferase [EC:2.4.1.207]	XP_020686951.1|2.2e-168|probable xyloglucan endotransglucosylase/hydrolase protein 23 [Dendrobium catenatum]	GO:0071554//cell wall organization or biogenesis;GO:0044260//cellular macromolecule metabolic process;GO:0044264//cellular polysaccharide metabolic process;GO:0005975//carbohydrate metabolic process;GO:0044042//glucan metabolic process;GO:0071704//organic substance metabolic process;GO:0045229//external encapsulating structure organization;GO:0006073//cellular glucan metabolic process;GO:0044237/…
110094017	1.79	1.32	1.13	1212.66	1414.31	1187.13	9.97998	3.49e-244	1.08e-247				XP_020674769.1|7.2e-126|NDR1/HIN1-like protein 10 [Dendrobium catenatum]	GO:0016021//integral component of membrane;GO:0016020//membrane;GO:0031224//intrinsic component of membrane;GO:0110165//cellular anatomical entity;
110092885	0.5	0.21	1.12	520.42	946.61	361.72	9.42605	1.89e-38	2.21e-40			K08235//xyloglucan:xyloglucosyl transferase [EC:2.4.1.207];K14504//xyloglucan:xyloglucosyl transferase TCH4 [EC:2.4.1.207]+ko04075//Plant hormone signal transduction	XP_020673236.1|3.6e-164|probable xyloglucan endotransglucosylase/hydrolase protein 23 [Dendrobium catenatum]	GO:0044238//primary metabolic process;GO:0043170//macromolecule metabolic process;GO:0044042//glucan metabolic process;GO:0044036//cell wall macromolecule metabolic process;GO:0045229//external encapsulating structure organization;GO:0016043//cellular component organization;GO:0044260//cellular macromolecule metabolic process;GO:0005976//polysaccharide metabolic process;GO:0071840//cellular compo…
110104338	1.81	1.44	1.25	931.12	573.16	934.75	9.26198	0	0			K04733//interleukin-1 receptor-associated kinase 4 [EC:2.7.11.1]	XP_020689057.1|1.5e-182|thaumatin-like protein 1b [Dendrobium catenatum]	GO:0016021//integral component of membrane;GO:0016020//membrane;GO:0110165//cellular anatomical entity;GO:0031224//intrinsic component of membrane;
110103508	0	0.09	0.09	56.91	71.72	55.77	9.14865	1.64e-37	2.02e-39	AP2-EREBP	Malus x domestica AP2 domain class transcription factor (AP2D43) mRNA, complete cds	K09286//EREBP-like factor	XP_005793758.1|3.5e-13|hypothetical protein EMIHUDRAFT_433316 [Emiliania huxleyi CCMP1516]
110113804	0.5	1.41	0.88	440.42	529.24	402.39	9.10182	3.82e-124	4.89e-127			K20478//golgin subfamily B member 1	XP_020702164.1|2.3e-63|abscisic stress-ripening protein 1-like [Dendrobium catenatum]
110113021	1.96	2.21	2.98	821.92	806.7	752.59	8.6343	2.23e-264	4.92e-268			K20478//golgin subfamily B member 1	XP_020701089.1|3.2e-60|abscisic stress-ripening protein 1-like [Dendrobium catenatum]
BGI_novel_G000449	0	0	0	2.5	2.87	4.78	8.55406	1.79e-19	4.8e-21		Brassica rapa subsp. pekinensis isolate BrNL12 disease resistance protein gene, complete cds.	K22686//pro-apoptotic serine protease NMA111 [EC:3.4.21.-];K03006//DNA-directed RNA polymerase II subunit RPB1 [EC:2.7.7.6]+ko03020//RNA polymerase;K17545//serine/threonine-protein kinase ULK4 [EC:2.7.11.1]		GO:0015074//DNA integration;GO:0071704//organic substance metabolic process;GO:0006259//DNA metabolic process;GO:0044237//cellular metabolic process;GO:0008152//metabolic process;GO:1901360//organic cyclic compound metabolic process;GO:0046483//heterocycle metabolic process;GO:0090304//nucleic acid metabolic process;GO:0006725//cellular aromatic compound metabolic process;GO:0006807//nitrogen com…
110100388	0.69	0.94	1.98	408.08	407.47	362.24	8.52665	5.76e-164	4.07e-167			K03006//DNA-directed RNA polymerase II subunit RPB1 [EC:2.7.7.6]+ko03020//RNA polymerase	XP_020683525.1|2.8e-200|protein EXORDIUM-like 5 [Dendrobium catenatum]
110099284	1.44	1.29	1.19	447.36	300.31	492.84	8.49607	0	0			K18819//inositol 3-alpha-galactosyltransferase [EC:2.4.1.123]+ko00052//Galactose metabolism	XP_020682039.1|1.0e-202|galactinol synthase 2-like [Dendrobium catenatum]	GO:0006012//galactose metabolic process;GO:0019318//hexose metabolic process;GO:0008152//metabolic process;GO:0005996//monosaccharide metabolic process;GO:0044281//small molecule metabolic process;GO:0044238//primary metabolic process;GO:0071704//organic substance metabolic process;GO:0005975//carbohydrate metabolic process;GO:0008378//galactosyltransferase activity;GO:0016758//transferase activi…
BGI_novel_G000124	0	0	0	3.45	3.86	3.67	8.47315	4.27e-19	1.18e-20		Populus trichocarpa clone 110301 TIR-NBS-LRR-TIR type disease resistance protein mRNA, partial cds.	K15601//lysine-specific demethylase 3 [EC:1.14.11.-];K04733//interleukin-1 receptor-associated kinase 4 [EC:2.7.11.1];K12447//UDP-sugar pyrophosphorylase [EC:2.7.7.64]+ko00520//Amino sugar and nucleotide sugar metabolism+ko00040//Pentose and glucuronate interconversions+ko01100//Metabolic pathways+ko00052//Galactose metabolism+ko00053//Ascorbate and aldarate metabolism		GO:1901360//organic cyclic compound metabolic process;GO:0044238//primary metabolic process;GO:0044237//cellular metabolic process;GO:0008152//metabolic process;GO:0015074//DNA integration;GO:0043170//macromolecule metabolic process;GO:0006725//cellular aromatic compound metabolic process;GO:0046483//heterocycle metabolic process;GO:0034641//cellular nitrogen compound metabolic process;GO:0006259…
110095718	0.47	0.07	0.34	118.48	80.98	105.42	8.46684	3.27e-93	8.51e-96				XP_020677027.2|4.2e-168|uncharacterized protein LOC110095718 isoform X1 [Dendrobium catenatum]
110096545	0.34	0.35	1.03	381.51	138.82	126.28	8.44222	3.83e-56	2.65e-58				XP_020678230.1|2.4e-39|cysteine-rich and transmembrane domain-containing protein WIH1-like isoform X2 [Dendrobium catenatum]	GO:0071944//cell periphery;GO:0005886//plasma membrane;GO:0016020//membrane;GO:0110165//cellular anatomical entity;
110106639	0.66	0.37	1.21	158.55	231.78	312.68	8.40321	3.38e-117	5.66e-120			K13420//LRR receptor-like serine/threonine-protein kinase FLS2 [EC:2.7.11.1]+ko04016//MAPK signaling pathway - plant+ko04626//Plant-pathogen interaction	XP_020691282.1|4.2e-161|LRR receptor-like serine/threonine-protein kinase GSO2 [Dendrobium catenatum]	GO:0016740//transferase activity;GO:0003824//catalytic activity;
BGI_novel_G000315	0	0	0	1.59	2.81	2.52	8.36803	3.53e-18	1.03e-19			K19525//vacuolar protein sorting-associated protein 13A/C;K00102//D-lactate dehydrogenase (cytochrome) [EC:1.1.2.4]+ko00620//Pyruvate metabolism;K19347//SUN domain-containing protein 1/2		GO:0090304//nucleic acid metabolic process;GO:1901360//organic cyclic compound metabolic process;GO:0006807//nitrogen compound metabolic process;GO:0044260//cellular macromolecule metabolic process;GO:0044238//primary metabolic process;GO:0006725//cellular aromatic compound metabolic process;GO:0046483//heterocycle metabolic process;GO:0006139//nucleobase-containing compound metabolic process;GO:…
BGI_novel_G001689	0	0	0	6.29	3.04	8.67	8.32063	6.69e-18	1.99e-19			K01528//dynamin GTPase [EC:3.6.5.5]+ko04144//Endocytosis;K17545//serine/threonine-protein kinase ULK4 [EC:2.7.11.1];K22686//pro-apoptotic serine protease NMA111 [EC:3.4.21.-];K12447//UDP-sugar pyrophosphorylase [EC:2.7.7.64]+ko00520//Amino sugar and nucleotide sugar metabolism+ko00040//Pentose and glucuronate interconversions+ko01100//Metabolic pathways+ko00052//Galactose metabolism+ko00053//Asco…		GO:0008152//metabolic process;GO:0090304//nucleic acid metabolic process;GO:0034641//cellular nitrogen compound metabolic process;GO:0006725//cellular aromatic compound metabolic process;GO:0046483//heterocycle metabolic process;GO:0009987//cellular process;GO:0044237//cellular metabolic process;GO:0015074//DNA integration;GO:0006807//nitrogen compound metabolic process;GO:0006259//DNA metabolic …
110113529	0	0	0	3.42	4.93	10.76	8.27248	2.23e-17	6.95e-19			K22889//trichothecene 3-O-acetyltransferase [EC:2.3.1.-]	XP_020673680.1|5.8e-291|uncharacterized acetyltransferase At3g50280-like [Dendrobium catenatum]	GO:0050737//O-hydroxycinnamoyltransferase activity;GO:0047172//shikimate O-hydroxycinnamoyltransferase activity;GO:0050734//hydroxycinnamoyltransferase activity;GO:0003824//catalytic activity;GO:0016747//transferase activity, transferring acyl groups other than amino-acyl groups;GO:0016746//transferase activity, transferring acyl groups;GO:0016740//transferase activity;GO:0008374//O-acyltransfera…
110097473	0.64	0.76	2.06	462.7	311.25	225.57	8.26603	1.24e-88	3.56e-91				XP_020679507.1|1.0e-97|uncharacterized protein LOC110097473 [Dendrobium catenatum]
110094219	0.52	0.41	0.29	87.22	146.33	118.85	8.25366	3.87e-89	1.08e-91			K00020//3-hydroxyisobutyrate dehydrogenase [EC:1.1.1.31]+ko00280//Valine, leucine and isoleucine degradation+ko01100//Metabolic pathways;K14299//nucleoporin SEH1+ko03013//RNA transport	XP_020675057.1|3.2e-180|protein EXORDIUM-like [Dendrobium catenatum]
110114868	2.02	1.9	4.16	775.98	2096.96	462.51	8.19574	4.6e-26	8.88e-28			K00020//3-hydroxyisobutyrate dehydrogenase [EC:1.1.1.31]+ko00280//Valine, leucine and isoleucine degradation+ko01100//Metabolic pathways;K14299//nucleoporin SEH1+ko03013//RNA transport	XP_020703551.2|1.5e-180|protein EXORDIUM-like [Dendrobium catenatum]
110101058	0	0	0.02	1.38	7.27	5.22	8.17891	5.54e-20	1.44e-21			K04733//interleukin-1 receptor-associated kinase 4 [EC:2.7.11.1]	XP_020684486.1|0.0e+00|probable receptor-like protein kinase At4g39110 [Dendrobium catenatum]	GO:0110165//cellular anatomical entity;GO:0016021//integral component of membrane;GO:0031224//intrinsic component of membrane;GO:0016020//membrane;GO:0016740//transferase activity;GO:0097159//organic cyclic compound binding;GO:0032559//adenyl ribonucleotide binding;GO:0032553//ribonucleotide binding;GO:1901265//nucleoside phosphate binding;GO:0000166//nucleotide binding;GO:0003824//catalytic acti…
114579702	0	0	0	11.92	5.51	8.76	8.14212	5.44e-17	1.74e-18			K01728//pectate lyase [EC:4.2.2.2]+ko00040//Pentose and glucuronate interconversions	XP_020583018.1|1.3e-163|probable pectate lyase 4 [Phalaenopsis equestris]	GO:0009056//catabolic process;GO:0043170//macromolecule metabolic process;GO:1901575//organic substance catabolic process;GO:0005976//polysaccharide metabolic process;GO:0016052//carbohydrate catabolic process;GO:0005975//carbohydrate metabolic process;GO:0009057//macromolecule catabolic process;GO:0008152//metabolic process;GO:0045490//pectin catabolic process;GO:0071704//organic substance metab…
110091972	0.47	0.1	0.66	118.75	116.5	92.48	8.10169	4.47e-73	1.85e-75			K04733//interleukin-1 receptor-associated kinase 4 [EC:2.7.11.1];K19307//25S rRNA (uracil2634-N3)-methyltransferase [EC:2.1.1.313];K04733//interleukin-1 receptor-associated kinase 4 [EC:2.7.11.1];K19307//25S rRNA (uracil2634-N3)-methyltransferase [EC:2.1.1.313];K04733//interleukin-1 receptor-associated kinase 4 [EC:2.7.11.1];K19307//25S rRNA (uracil2634-N3)-methyltransferase [EC:2.1.1.313]	XP_020671956.1|3.5e-66|disease resistance protein Pik-1-like isoform X1 [Dendrobium catenatum]
BGI_novel_G000900	0	0	0	1.73	2.46	5.4	8.0923	2.09e-16	7.07e-18			K06443//lycopene beta-cyclase [EC:5.5.1.19]+ko00906//Carotenoid biosynthesis+ko01100//Metabolic pathways+ko01110//Biosynthesis of secondary metabolites		GO:0044255//cellular lipid metabolic process;GO:0071704//organic substance metabolic process;GO:0042440//pigment metabolic process;GO:0009987//cellular process;GO:1901576//organic substance biosynthetic process;GO:0016116//carotenoid metabolic process;GO:0016117//carotenoid biosynthetic process;GO:0008610//lipid biosynthetic process;GO:0006629//lipid metabolic process;GO:0009058//biosynthetic pro…
110102810	0.38	0.39	0.71	91.99	211.43	90.42	8.08858	2.84e-60	1.71e-62			K14504//xyloglucan:xyloglucosyl transferase TCH4 [EC:2.4.1.207]+ko04075//Plant hormone signal transduction;K08235//xyloglucan:xyloglucosyl transferase [EC:2.4.1.207]	XP_020686950.1|7.7e-173|probable xyloglucan endotransglucosylase/hydrolase protein 23 [Dendrobium catenatum]	GO:0045229//external encapsulating structure organization;GO:0010383//cell wall polysaccharide metabolic process;GO:0071840//cellular component organization or biogenesis;GO:0044264//cellular polysaccharide metabolic process;GO:0016043//cellular component organization;GO:0044238//primary metabolic process;GO:0010411//xyloglucan metabolic process;GO:0008152//metabolic process;GO:0071554//cell wall…
110112456	0	0	0	6.35	5.24	8.31	8.03377	1.26e-16	4.22e-18		PREDICTED: Vitis vinifera hypothetical protein LOC100249092 (LOC100249092), mRNA	K08332//vacuolar protein 8;K04733//interleukin-1 receptor-associated kinase 4 [EC:2.7.11.1]	XP_020700345.1|3.0e-241|U-box domain-containing protein 21-like [Dendrobium catenatum]	GO:0140096//catalytic activity, acting on a protein;GO:0019787//ubiquitin-like protein transferase activity;GO:0016740//transferase activity;GO:0004842//ubiquitin-protein transferase activity;GO:0003824//catalytic activity;
BGI_novel_G000448	0	0	0.04	4.48	4.55	6.74	8.03009	6.21e-28	1.12e-29		Brassica rapa subsp. pekinensis isolate BrNL12 disease resistance protein gene, complete cds.	K22686//pro-apoptotic serine protease NMA111 [EC:3.4.21.-];K03517//quinolinate synthase [EC:2.5.1.72]+ko01100//Metabolic pathways+ko00760//Nicotinate and nicotinamide metabolism;K01147//exoribonuclease II [EC:3.1.13.1];K03006//DNA-directed RNA polymerase II subunit RPB1 [EC:2.7.7.6]+ko03020//RNA polymerase		GO:0006725//cellular aromatic compound metabolic process;GO:0015074//DNA integration;GO:0034641//cellular nitrogen compound metabolic process;GO:0090304//nucleic acid metabolic process;GO:0044237//cellular metabolic process;GO:0009987//cellular process;GO:1901360//organic cyclic compound metabolic process;GO:0046483//heterocycle metabolic process;GO:0006807//nitrogen compound metabolic process;GO…
110094199	0.44	0.25	0.65	77.4	140.87	97.57	8.02967	1.91e-101	4.37e-104			K00454//lipoxygenase [EC:1.13.11.12]+ko00591//Linoleic acid metabolism+ko00592//alpha-Linolenic acid metabolism+ko01100//Metabolic pathways+ko01110//Biosynthesis of secondary metabolites	XP_020675031.1|0.0e+00|putative lipoxygenase 5 [Dendrobium catenatum]	GO:0044237//cellular metabolic process;GO:0055114//oxidation-reduction process;GO:0031407//oxylipin metabolic process;GO:0009058//biosynthetic process;GO:0006631//fatty acid metabolic process;GO:0072330//monocarboxylic acid biosynthetic process;GO:0019752//carboxylic acid metabolic process;GO:0046394//carboxylic acid biosynthetic process;GO:0044283//small molecule biosynthetic process;GO:0006633/…
110098761	6.83	5.8	9.11	1303.68	2359.2	1212.5	8.01312	2.21e-117	3.61e-120	NAC	NAC domain containing protein 17 (best arabidopsis hit)	K00521//ferric-chelate reductase [EC:1.16.1.7];K13126//polyadenylate-binding protein+ko03015//mRNA surveillance pathway+ko03018//RNA degradation+ko03013//RNA transport;K12862//pleiotropic regulator 1+ko03040//Spliceosome;K10799//tankyrase [EC:2.4.2.30];K00521//ferric-chelate reductase [EC:1.16.1.7];K13126//polyadenylate-binding protein+ko03015//mRNA surveillance pathway+ko03018//RNA degradation+k…	XP_020681337.1|6.8e-162|NAC domain-containing protein 68-like [Dendrobium catenatum]	GO:0010468//regulation of gene expression;GO:0051171//regulation of nitrogen compound metabolic process;GO:0065007//biological regulation;GO:0051252//regulation of RNA metabolic process;GO:0006355//regulation of transcription, DNA-templated;GO:0050789//regulation of biological process;GO:0009889//regulation of biosynthetic process;GO:1903506//regulation of nucleic acid-templated transcription;GO:…
110092953	0	0	0.14	18.87	56.67	28.55	8.00965	8.8e-17	2.89e-18			K10955//mucin-2	XP_020673332.1|2.1e-247|gamma conglutin 1-like [Dendrobium catenatum]	GO:0140096//catalytic activity, acting on a protein;GO:0004175//endopeptidase activity;GO:0070001//aspartic-type peptidase activity;GO:0003824//catalytic activity;GO:0016787//hydrolase activity;GO:0008233//peptidase activity;GO:0004190//aspartic-type endopeptidase activity;GO:0070011//peptidase activity, acting on L-amino acid peptides;
110102912	0	0	0	5.68	6.29	3.04	7.97551	8.46e-16	3.01e-17				XP_028556486.1|5.2e-242|uncharacterized protein LOC110102912, partial [Dendrobium catenatum]
110110937	0	0	0	7.02	6.07	4.61	7.95113	5.85e-16	2.05e-17		NB-ARC domain-containing disease resistance protein (best arabidopsis hit)	K13457//disease resistance protein RPM1+ko04626//Plant-pathogen interaction	XP_020698258.2|2.2e-298|disease resistance protein RPM1-like, partial [Dendrobium catenatum]	GO:0050896//response to stimulus;GO:0006952//defense response;GO:0006950//response to stress;GO:0000166//nucleotide binding;GO:0043167//ion binding;GO:0032559//adenyl ribonucleotide binding;GO:0097367//carbohydrate derivative binding;GO:0043531//ADP binding;GO:1901265//nucleoside phosphate binding;GO:0032553//ribonucleotide binding;GO:0036094//small molecule binding;GO:0032555//purine ribonucleot…
BGI_novel_G001111	0	0	0	36.64	75.39	74.27	7.94418	9.89e-16	3.55e-17			K17545//serine/threonine-protein kinase ULK4 [EC:2.7.11.1];K04733//interleukin-1 receptor-associated kinase 4 [EC:2.7.11.1];K13428//LRR receptor-like serine/threonine-protein kinase EFR [EC:2.7.11.1]+ko04626//Plant-pathogen interaction;K15376//gephyrin [EC:2.10.1.1 2.7.7.75]+ko01100//Metabolic pathways+ko00790//Folate biosynthesis;K01265//methionyl aminopeptidase [EC:3.4.11.18]		GO:0046483//heterocycle metabolic process;GO:0015074//DNA integration;GO:0044260//cellular macromolecule metabolic process;GO:0006259//DNA metabolic process;GO:0006725//cellular aromatic compound metabolic process;GO:0071704//organic substance metabolic process;GO:0044237//cellular metabolic process;GO:0009987//cellular process;GO:0090304//nucleic acid metabolic process;GO:1901360//organic cyclic…
110109144	0	0	0	1.94	6.92	5.55	7.93308	3.03e-15	1.14e-16			K01568//pyruvate decarboxylase [EC:4.1.1.1]+ko00010//Glycolysis / Gluconeogenesis+ko01100//Metabolic pathways+ko01110//Biosynthesis of secondary metabolites;K01568//pyruvate decarboxylase [EC:4.1.1.1]+ko00010//Glycolysis / Gluconeogenesis+ko01100//Metabolic pathways+ko01110//Biosynthesis of secondary metabolites;K01568//pyruvate decarboxylase [EC:4.1.1.1]+ko00010//Glycolysis / Gluconeogenesis+ko0…	XP_020588106.1|0.0e+00|pyruvate decarboxylase 1-like [Phalaenopsis equestris]	GO:0005737//cytoplasm;GO:0005829//cytosol;GO:0005622//intracellular;GO:0110165//cellular anatomical entity;GO:0036094//small molecule binding;GO:0043167//ion binding;GO:1901363//heterocyclic compound binding;GO:0097159//organic cyclic compound binding;GO:0004737//pyruvate decarboxylase activity;GO:0030976//thiamine pyrophosphate binding;GO:0016829//lyase activity;GO:0003824//catalytic activity;GO…
110093522	0	0	0	1.69	10.39	7.76	7.91698	9.31e-15	3.63e-16			K20665//jasmonoyl-L-amino acid 12-hydroxylase [EC:1.14.14.48]	XP_020674087.1|2.4e-290|cytochrome P450 94B1-like [Dendrobium catenatum]	GO:0003824//catalytic activity;GO:0043167//ion binding;GO:1901363//heterocyclic compound binding;GO:0046872//metal ion binding;GO:0046906//tetrapyrrole binding;GO:0004497//monooxygenase activity;GO:0016491//oxidoreductase activity;GO:0016705//oxidoreductase activity, acting on paired donors, with incorporation or reduction of molecular oxygen;GO:0097159//organic cyclic compound binding;GO:0043169…
110104086	0	0	0	11.59	8.55	12.82	7.90483	6.3e-16	2.21e-17				XP_020688713.1|2.3e-100|protein PLANT CADMIUM RESISTANCE 2-like [Dendrobium catenatum]
110115941	0.34	0.21	0.55	63.43	57.94	94.14	7.85625	5.06e-123	6.7e-126			K05280//flavonoid 3'-monooxygenase [EC:1.14.14.82]+ko01100//Metabolic pathways+ko01110//Biosynthesis of secondary metabolites+ko00941//Flavonoid biosynthesis+ko00944//Flavone and flavonol biosynthesis;K05280//flavonoid 3'-monooxygenase [EC:1.14.14.82]+ko01100//Metabolic pathways+ko01110//Biosynthesis of secondary metabolites+ko00941//Flavonoid biosynthesis+ko00944//Flavone and flavonol biosynthes…	XP_020705017.1|4.9e-302|flavonoid 3'-monooxygenase isoform X2 [Dendrobium catenatum]	GO:0020037//heme binding;GO:0016491//oxidoreductase activity;GO:0005506//iron ion binding;GO:0046872//metal ion binding;GO:0005488//binding;GO:0043167//ion binding;GO:0046914//transition metal ion binding;GO:1901363//heterocyclic compound binding;GO:0016705//oxidoreductase activity, acting on paired donors, with incorporation or reduction of molecular oxygen;GO:0003824//catalytic activity;GO:0097…
110101944	0.12	0.31	0.62	63.47	61.86	89.49	7.80574	6.89e-118	1.09e-120			K13496//UDP-glucosyl transferase 73C [EC:2.4.1.-]	XP_020685713.1|9.0e-285|UDP-glycosyltransferase 73C4-like [Dendrobium catenatum]	GO:0016757//transferase activity, transferring glycosyl groups;GO:0016758//transferase activity, transferring hexosyl groups;GO:0016740//transferase activity;GO:0003824//catalytic activity;
BGI_novel_G001055	0	0	0	1.12	2.08	2.03	7.79815	4.7e-15	1.79e-16		Brassica rapa subsp. pekinensis isolate BrNL12 disease resistance protein gene, complete cds.	K22686//pro-apoptotic serine protease NMA111 [EC:3.4.21.-];K12447//UDP-sugar pyrophosphorylase [EC:2.7.7.64]+ko00520//Amino sugar and nucleotide sugar metabolism+ko00040//Pentose and glucuronate interconversions+ko01100//Metabolic pathways+ko00052//Galactose metabolism+ko00053//Ascorbate and aldarate metabolism;K17545//serine/threonine-protein kinase ULK4 [EC:2.7.11.1];K11593//eukaryotic translat…		GO:0034641//cellular nitrogen compound metabolic process;GO:0043170//macromolecule metabolic process;GO:0015074//DNA integration;GO:0046483//heterocycle metabolic process;GO:0006807//nitrogen compound metabolic process;GO:0044237//cellular metabolic process;GO:0071704//organic substance metabolic process;GO:0006139//nucleobase-containing compound metabolic process;GO:1901360//organic cyclic compo…
110112585	2.06	1.33	1.62	312.77	382.8	251.31	7.78098	1.59e-143	1.54e-146			K13122//protein FRG1;K13122//protein FRG1	XP_028550167.1|6.4e-175|uncharacterized protein LOC110112585 [Dendrobium catenatum]
110092532	0	0.13	0.07	13.46	40.62	12.91	7.76346	2.64e-23	5.73e-25	AP2-EREBP	Malus x domestica AP2 domain class transcription factor (AP2D43) mRNA, complete cds	K09286//EREBP-like factor	XP_020672781.1|7.3e-115|ethylene-responsive transcription factor ERF098 [Dendrobium catenatum]	GO:0005622//intracellular;GO:0043229//intracellular organelle;GO:0110165//cellular anatomical entity;GO:0005634//nucleus;GO:0043227//membrane-bounded organelle;GO:0043226//organelle;GO:0043231//intracellular membrane-bounded organelle;GO:0140110//transcription regulator activity;GO:1901363//heterocyclic compound binding;GO:0005488//binding;GO:0097159//organic cyclic compound binding;GO:0003677//D…
BGI_novel_G002553	0.09	0.1	0.1	25.11	15.2	24.85	7.73818	5.7e-45	5.48e-47			K17279//receptor expression-enhancing protein 5/6		GO:0016020//membrane;GO:0031224//intrinsic component of membrane;GO:0016021//integral component of membrane;GO:0110165//cellular anatomical entity;
114580959	0.38	0.1	0.19	38.61	133.43	48.4	7.6335	1.05e-19	2.78e-21			K04733//interleukin-1 receptor-associated kinase 4 [EC:2.7.11.1]	XP_028555858.1|6.8e-147|uncharacterized protein LOC114580959 [Dendrobium catenatum]	GO:0003824//catalytic activity;GO:0016787//hydrolase activity;GO:0004527//exonuclease activity;GO:0004518//nuclease activity;GO:0016788//hydrolase activity, acting on ester bonds;
110093521	0	0	0	2.43	24.88	15.77	7.59418	2.74e-11	1.46e-12			K20665//jasmonoyl-L-amino acid 12-hydroxylase [EC:1.14.14.48]	XP_020674086.1|1.4e-289|cytochrome P450 94B3-like [Dendrobium catenatum]	GO:0016491//oxidoreductase activity;GO:0043169//cation binding;GO:0043167//ion binding;GO:0046872//metal ion binding;GO:0005488//binding;GO:0016705//oxidoreductase activity, acting on paired donors, with incorporation or reduction of molecular oxygen;GO:0046906//tetrapyrrole binding;GO:0097159//organic cyclic compound binding;GO:0003824//catalytic activity;GO:1901363//heterocyclic compound bindin…
110093388	1.02	0.9	1.58	167.62	171.15	233.82	7.56751	5.74e-239	2.03e-242			K13692//UDP-glucose:(indol-3-yl)acetate beta-D-glucosyltransferase [EC:2.4.1.121]	XP_020673919.1|6.6e-276|cyanidin 3-O-rutinoside 5-O-glucosyltransferase-like [Dendrobium catenatum]	GO:0110165//cellular anatomical entity;GO:0043229//intracellular organelle;GO:0043227//membrane-bounded organelle;GO:0043231//intracellular membrane-bounded organelle;GO:0005622//intracellular;GO:0043226//organelle;GO:0035251//UDP-glucosyltransferase activity;GO:0016740//transferase activity;GO:0016757//transferase activity, transferring glycosyl groups;GO:0016758//transferase activity, transferr…
110097303	0.03	0.09	0	7.87	5.83	18.13	7.56028	9.69e-29	1.67e-30			K09840//9-cis-epoxycarotenoid dioxygenase [EC:1.13.11.51]+ko00906//Carotenoid biosynthesis+ko01100//Metabolic pathways+ko01110//Biosynthesis of secondary metabolites	XP_020599782.1|4.8e-299|9-cis-epoxycarotenoid dioxygenase, chloroplastic-like [Phalaenopsis equestris]	GO:0044255//cellular lipid metabolic process;GO:0016053//organic acid biosynthetic process;GO:0043288//apocarotenoid metabolic process;GO:0044283//small molecule biosynthetic process;GO:1902644//tertiary alcohol metabolic process;GO:0044281//small molecule metabolic process;GO:0006720//isoprenoid metabolic process;GO:0044237//cellular metabolic process;GO:1901615//organic hydroxy compound metabol…
BGI_novel_G000697	0	0	0	3.48	2.39	3.31	7.55416	4.28e-14	1.76e-15			K18195//rhamnogalacturonan endolyase [EC:4.2.2.23];K01188//beta-glucosidase [EC:3.2.1.21]+ko01100//Metabolic pathways+ko00500//Starch and sucrose metabolism+ko01110//Biosynthesis of secondary metabolites+ko00460//Cyanoamino acid metabolism+ko00940//Phenylpropanoid biosynthesis;K13343//peroxin-14+ko04146//Peroxisome;K13415//protein brassinosteroid insensitive 1 [EC:2.7.10.1 2.7.11.1]+ko04075//Plan…
110099687	0.3	0.31	0.57	43.64	61.12	96.69	7.50305	1.06e-87	3.17e-90			K08679//UDP-glucuronate 4-epimerase [EC:5.1.3.6]+ko00520//Amino sugar and nucleotide sugar metabolism+ko01100//Metabolic pathways	XP_020682573.1|4.6e-260|UDP-glucuronate 4-epimerase 1-like [Dendrobium catenatum]	GO:0016021//integral component of membrane;GO:0031224//intrinsic component of membrane;GO:0110165//cellular anatomical entity;GO:0016020//membrane;GO:0050378//UDP-glucuronate 4-epimerase activity;GO:0016853//isomerase activity;GO:0003824//catalytic activity;GO:0016854//racemase and epimerase activity;GO:0016857//racemase and epimerase activity, acting on carbohydrates and derivatives;
110104247	0.05	0.06	0.05	9.25	14.86	16.16	7.45649	2.63e-26	5e-28			K05933//aminocyclopropanecarboxylate oxidase [EC:1.14.17.4]+ko01100//Metabolic pathways+ko01110//Biosynthesis of secondary metabolites+ko00270//Cysteine and methionine metabolism	XP_020688924.1|4.6e-177|1-aminocyclopropane-1-carboxylate oxidase [Dendrobium catenatum]	GO:0043169//cation binding;GO:0043167//ion binding;GO:0046872//metal ion binding;GO:0003824//catalytic activity;GO:0016491//oxidoreductase activity;GO:0005488//binding;
110110607	2.45	2.35	2.61	323.17	341.6	407.39	7.42306	0	0			K00750//glycogenin [EC:2.4.1.186]+ko01100//Metabolic pathways+ko00500//Starch and sucrose metabolism;K22809//inositol phosphorylceramide glucuronosyltransferase 1 [EC:2.4.1.-]	XP_020697840.1|1.9e-281|putative glucuronosyltransferase PGSIP8 [Dendrobium catenatum]	GO:0016020//membrane;GO:0110165//cellular anatomical entity;GO:0031224//intrinsic component of membrane;GO:0016021//integral component of membrane;GO:0003824//catalytic activity;GO:0016740//transferase activity;
110104251	0	0.18	0.13	13.3	19.35	24.39	7.41278	2.63e-36	3.38e-38			K05933//aminocyclopropanecarboxylate oxidase [EC:1.14.17.4]+ko01100//Metabolic pathways+ko01110//Biosynthesis of secondary metabolites+ko00270//Cysteine and methionine metabolism;K05933//aminocyclopropanecarboxylate oxidase [EC:1.14.17.4]+ko01100//Metabolic pathways+ko01110//Biosynthesis of secondary metabolites+ko00270//Cysteine and methionine metabolism;K05933//aminocyclopropanecarboxylate oxid…	PKU87247.1|5.6e-149|1-aminocyclopropane-1-carboxylate oxidase [Dendrobium catenatum]	GO:0046872//metal ion binding;GO:0043169//cation binding;GO:0043167//ion binding;GO:0016491//oxidoreductase activity;GO:0005488//binding;GO:0003824//catalytic activity;
110112064	8.41	5.64	7.67	832.23	1034.09	1259.27	7.40005	1.26e-237	5e-241	AP2-EREBP		K09286//EREBP-like factor	XP_020699809.2|1.7e-122|dehydration-responsive element-binding protein 1C-like [Dendrobium catenatum]	GO:0043226//organelle;GO:0005622//intracellular;GO:0110165//cellular anatomical entity;GO:0043229//intracellular organelle;GO:0043227//membrane-bounded organelle;GO:0005634//nucleus;GO:0043231//intracellular membrane-bounded organelle;GO:0003700//DNA-binding transcription factor activity;GO:1901363//heterocyclic compound binding;GO:0005488//binding;GO:0140110//transcription regulator activity;GO:…
110116466	0	0.1	0.1	27.93	25.12	6.12	7.32107	9.41e-18	2.85e-19				XP_020705690.1|3.7e-81|uncharacterized protein LOC110116466 [Dendrobium catenatum]
BGI_novel_G001176	0	0	0	1.6	1.09	1.98	7.26329	1.14e-12	5.26e-14		PREDICTED: Vitis vinifera hypothetical protein LOC100262317 (LOC100262317), mRNA	K18195//rhamnogalacturonan endolyase [EC:4.2.2.23];K22804//structural maintenance of chromosomes protein 6;K20178//vacuolar protein sorting-associated protein 8;K12598//ATP-dependent RNA helicase DOB1 [EC:3.6.4.13]+ko03018//RNA degradation
BGI_novel_G000459	0	0.02	0.02	1.59	2.86	3.85	7.22748	6.48e-20	1.69e-21			K16055//trehalose 6-phosphate synthase/phosphatase [EC:2.4.1.15 3.1.3.12]+ko01100//Metabolic pathways+ko00500//Starch and sucrose metabolism;K05387//glutamate receptor, ionotropic, plant		GO:0006457//protein folding;GO:0009987//cellular process;GO:0005488//binding;GO:0051082//unfolded protein binding;GO:0005515//protein binding;
BGI_novel_G002154	0	0	0.23	30.1	21.63	11.41	7.20428	7.75e-14	3.25e-15			K03252//translation initiation factor 3 subunit C+ko03013//RNA transport		GO:0044237//cellular metabolic process;GO:0043604//amide biosynthetic process;GO:0006412//translation;GO:0008152//metabolic process;GO:0071840//cellular component organization or biogenesis;GO:0010467//gene expression;GO:1901566//organonitrogen compound biosynthetic process;GO:0034645//cellular macromolecule biosynthetic process;GO:0006518//peptide metabolic process;GO:0043933//protein-containing…
110111426	1.19	0.37	1.19	129.07	103.58	107.24	7.16584	1.21e-122	1.71e-125	WRKY	Disease resistance protein (TIR-NBS-LRR class) (best arabidopsis hit)	K13424//WRKY transcription factor 33+ko04016//MAPK signaling pathway - plant+ko04626//Plant-pathogen interaction;K18835//WRKY transcription factor 2+ko04626//Plant-pathogen interaction;K13424//WRKY transcription factor 33+ko04016//MAPK signaling pathway - plant+ko04626//Plant-pathogen interaction;K18835//WRKY transcription factor 2+ko04626//Plant-pathogen interaction;K18834//WRKY transcription fa…	XP_020698972.1|5.0e-175|probable WRKY transcription factor 40 isoform X1 [Dendrobium catenatum]	GO:0043227//membrane-bounded organelle;GO:0043229//intracellular organelle;GO:0043226//organelle;GO:0005634//nucleus;GO:0110165//cellular anatomical entity;GO:0043231//intracellular membrane-bounded organelle;GO:0005622//intracellular;GO:0140110//transcription regulator activity;GO:0003677//DNA binding;GO:1901363//heterocyclic compound binding;GO:0097159//organic cyclic compound binding;GO:000548…
110096932	0	0	0.07	5.23	13.06	5.57	7.14093	8.21e-15	3.18e-16			K00430//peroxidase [EC:1.11.1.7]+ko01100//Metabolic pathways+ko01110//Biosynthesis of secondary metabolites+ko00940//Phenylpropanoid biosynthesis	XP_020678749.1|2.5e-179|peroxidase P7 [Dendrobium catenatum]	GO:0042743//hydrogen peroxide metabolic process;GO:0050896//response to stimulus;GO:0044237//cellular metabolic process;GO:0009056//catabolic process;GO:0044248//cellular catabolic process;GO:0006950//response to stress;GO:0009987//cellular process;GO:0008152//metabolic process;GO:0042744//hydrogen peroxide catabolic process;GO:0072593//reactive oxygen species metabolic process;GO:0006979//respon…
110116325	0.03	0	0.34	28.41	52.98	61.21	7.11186	4.89e-12	2.39e-13			K19791//iron transport multicopper oxidase	XP_020592703.1|8.9e-297|L-ascorbate oxidase homolog [Phalaenopsis equestris]	GO:0031224//intrinsic component of membrane;GO:0016021//integral component of membrane;GO:0016020//membrane;GO:0110165//cellular anatomical entity;GO:0016682//oxidoreductase activity, acting on diphenols and related substances as donors, oxygen as acceptor;GO:0046914//transition metal ion binding;GO:0043167//ion binding;GO:0043169//cation binding;GO:0016679//oxidoreductase activity, acting on dip…
110106801	0	0.04	0	3.63	9.38	2.21	7.10672	5.67e-14	2.35e-15				XP_020692474.1|1.4e-250|ACT domain-containing protein ACR7 [Dendrobium catenatum]
BGI_novel_G001669	0	0	0	4.68	5.21	3.88	7.10602	7.14e-12	3.58e-13			K11968//ariadne-1 [EC:2.3.2.31]		GO:0043169//cation binding;GO:0016740//transferase activity;GO:0140096//catalytic activity, acting on a protein;GO:0046872//metal ion binding;GO:0019787//ubiquitin-like protein transferase activity;GO:0005488//binding;GO:0043167//ion binding;GO:0004842//ubiquitin-protein transferase activity;GO:0003824//catalytic activity;
110098613	0.12	0	0	11.67	7.05	12.81	7.09583	4.23e-16	1.46e-17			K00487//trans-cinnamate 4-monooxygenase [EC:1.14.14.91]+ko00130//Ubiquinone and other terpenoid-quinone biosynthesis+ko01100//Metabolic pathways+ko01110//Biosynthesis of secondary metabolites+ko00940//Phenylpropanoid biosynthesis+ko00941//Flavonoid biosynthesis+ko00945//Stilbenoid, diarylheptanoid and gingerol biosynthesis+ko00360//Phenylalanine metabolism;K00487//trans-cinnamate 4-monooxygenase …	XP_020681153.2|2.6e-114|trans-cinnamate 4-monooxygenase-like, partial [Dendrobium catenatum]	GO:0043169//cation binding;GO:0005506//iron ion binding;GO:0004497//monooxygenase activity;GO:0016705//oxidoreductase activity, acting on paired donors, with incorporation or reduction of molecular oxygen;GO:0097159//organic cyclic compound binding;GO:0005488//binding;GO:1901363//heterocyclic compound binding;GO:0046914//transition metal ion binding;GO:0020037//heme binding;GO:0043167//ion bindin…
110103915	0	0.09	0	15.67	6.54	9.28	7.08264	1.87e-15	6.84e-17				XP_020688456.1|3.3e-96|FCS-Like Zinc finger 5 [Dendrobium catenatum]
110096329	0	0.04	0	3.99	2.19	2.35	7.07387	3.09e-19	8.45e-21		Medicago truncatula NB-LRR type disease resistance protein (MTR_7g089080) mRNA, complete cds	K21777//G2/mitotic-specific cyclin-B, other;K09419//heat shock transcription factor, other eukaryote;K21777//G2/mitotic-specific cyclin-B, other	XP_028555119.1|3.8e-293|cyclin-B1-1 [Dendrobium catenatum]	GO:0005634//nucleus;GO:0043226//organelle;GO:0018995//host cellular component;GO:0033643//host cell part;GO:0033647//host intracellular organelle;GO:0033646//host intracellular part;GO:0110165//cellular anatomical entity;GO:0043229//intracellular organelle;GO:0043657//host cell;GO:0043227//membrane-bounded organelle;GO:0043656//host intracellular region;GO:0043231//intracellular membrane-bounded …
BGI_novel_G001356	0	0.04	0	1.33	4.04	3.54	7.02994	3.21e-17	1.01e-18		Brassica rapa subsp. pekinensis isolate BrTNL10 disease resistance protein gene, complete cds.	K21867//potassium channel;K04710//ceramide synthetase [EC:2.3.1.24]+ko00600//Sphingolipid metabolism+ko01100//Metabolic pathways;K02469//DNA gyrase subunit A [EC:5.99.1.3];K12349//neutral ceramidase [EC:3.5.1.23]+ko00600//Sphingolipid metabolism+ko01100//Metabolic pathways;K22698//protein SEY1 [EC:3.6.5.-]		GO:0016740//transferase activity;GO:0016772//transferase activity, transferring phosphorus-containing groups;GO:0003824//catalytic activity;GO:0016301//kinase activity;
110110139	0.09	0	0	4.8	7.43	3.92	6.97751	8.56e-15	3.32e-16	Tify		K20299//vacuolar protein sorting-associated protein 53;K02641//ferredoxin--NADP+ reductase [EC:1.18.1.2]+ko01100//Metabolic pathways+ko00195//Photosynthesis;K20299//vacuolar protein sorting-associated protein 53;K02641//ferredoxin--NADP+ reductase [EC:1.18.1.2]+ko01100//Metabolic pathways+ko00195//Photosynthesis	XP_020697144.1|1.7e-76|protein TIFY 5A [Dendrobium catenatum]	GO:0009611//response to wounding;GO:0023051//regulation of signaling;GO:2000022//regulation of jasmonic acid mediated signaling pathway;GO:0048583//regulation of response to stimulus;GO:0050789//regulation of biological process;GO:0065007//biological regulation;GO:0080134//regulation of response to stress;GO:0006950//response to stress;GO:0050794//regulation of cellular process;GO:0009966//regula…
110115428	0	0.05	0	3.82	5.72	5.6	6.96839	4.01e-15	1.52e-16			K15104//solute carrier family 25 (mitochondrial oxoglutarate transporter), member 11	XP_020704304.1|9.5e-181|mitochondrial uncoupling protein 5 [Dendrobium catenatum]	GO:0006810//transport;GO:0051179//localization;GO:0051234//establishment of localization;GO:0006839//mitochondrial transport;GO:0005622//intracellular;GO:0043231//intracellular membrane-bounded organelle;GO:0031090//organelle membrane;GO:0031967//organelle envelope;GO:0031975//envelope;GO:0110165//cellular anatomical entity;GO:0043226//organelle;GO:0016021//integral component of membrane;GO:00057…
110108676	0.12	0.1	0.28	16.38	19.26	20.26	6.89842	1.24e-62	7.02e-65			K10406//kinesin family member C2/C3;K20254//perilipin-4;K03243//translation initiation factor 5B+ko03013//RNA transport	XP_020695083.1|4.2e-276|embryonic protein DC-8 [Dendrobium catenatum]
110111962	0.26	0.27	0.37	30.83	29.34	38.41	6.88931	1.18e-73	4.78e-76				XP_020699693.1|3.6e-161|uncharacterized protein LOC110111962 [Dendrobium catenatum]
110095857	0	0	0	7.76	38.45	12.15	6.85694	3.56e-10	2.14e-11			K08235//xyloglucan:xyloglucosyl transferase [EC:2.4.1.207];K14504//xyloglucan:xyloglucosyl transferase TCH4 [EC:2.4.1.207]+ko04075//Plant hormone signal transduction	XP_020677223.1|2.0e-61|xyloglucan endotransglucosylase/hydrolase protein 24-like, partial [Dendrobium catenatum]	GO:0071554//cell wall organization or biogenesis;GO:0071704//organic substance metabolic process;GO:0044085//cellular component biogenesis;GO:0071840//cellular component organization or biogenesis;GO:0006073//cellular glucan metabolic process;GO:0044238//primary metabolic process;GO:0009987//cellular process;GO:0010411//xyloglucan metabolic process;GO:0071555//cell wall organization;GO:0043170//m…
BGI_novel_G000514	0	0	0	1.92	2.18	4.02	6.83688	1.02e-10	5.78e-12
110114574	0	0.07	0.15	9.51	7.91	8.42	6.80474	1.9e-32	2.85e-34		Medicago truncatula NB-LRR type disease resistance protein (MTR_7g089080) mRNA, complete cds	K21777//G2/mitotic-specific cyclin-B, other;K21777//G2/mitotic-specific cyclin-B, other	PKU77467.1|5.8e-266|Cyclin-B1-1 [Dendrobium catenatum]	GO:0042025//host cell nucleus;GO:0033646//host intracellular part;GO:0033647//host intracellular organelle;GO:0110165//cellular anatomical entity;GO:0033643//host cell part;GO:0043656//host intracellular region;GO:0043657//host cell;GO:0018995//host cellular component;GO:0033648//host intracellular membrane-bounded organelle;
110113503	0	0.06	0	3.12	5.58	6.72	6.75131	1.15e-13	4.92e-15			K13420//LRR receptor-like serine/threonine-protein kinase FLS2 [EC:2.7.11.1]+ko04016//MAPK signaling pathway - plant+ko04626//Plant-pathogen interaction	XP_020701783.1|1.4e-191|polygalacturonase inhibitor 2 [Dendrobium catenatum]
110103192	0.37	0.19	0.85	55.98	24.43	64.28	6.73449	1.54e-58	1.01e-60			K08900//mitochondrial chaperone BCS1	XP_020687454.1|2.1e-291|AAA-ATPase ASD, mitochondrial [Dendrobium catenatum]	GO:0097159//organic cyclic compound binding;GO:0030554//adenyl nucleotide binding;GO:1901363//heterocyclic compound binding;GO:1901265//nucleoside phosphate binding;GO:0097367//carbohydrate derivative binding;GO:0043167//ion binding;GO:0043168//anion binding;GO:0017076//purine nucleotide binding;GO:0032559//adenyl ribonucleotide binding;GO:0005488//binding;GO:0032555//purine ribonucleotide bindin…
110101938	0.26	0.31	0.11	17.45	20.64	30.4	6.72719	3.37e-60	2.04e-62			K13496//UDP-glucosyl transferase 73C [EC:2.4.1.-];K03301//ATP:ADP antiporter, AAA family;K13496//UDP-glucosyl transferase 73C [EC:2.4.1.-];K03301//ATP:ADP antiporter, AAA family	XP_020685707.1|4.7e-289|UDP-glycosyltransferase 73C4-like [Dendrobium catenatum]	GO:0016758//transferase activity, transferring hexosyl groups;GO:0016757//transferase activity, transferring glycosyl groups;GO:0003824//catalytic activity;GO:0016740//transferase activity;
110103098	0.21	0.51	0.72	35.53	56.54	40.37	6.67396	2.76e-60	1.65e-62			K04125//gibberellin 2beta-dioxygenase [EC:1.14.11.13]+ko00904//Diterpenoid biosynthesis+ko01110//Biosynthesis of secondary metabolites	XP_020687325.1|3.2e-183|gibberellin 2-beta-dioxygenase 1 [Dendrobium catenatum]	GO:0016705//oxidoreductase activity, acting on paired donors, with incorporation or reduction of molecular oxygen;GO:0043169//cation binding;GO:0046872//metal ion binding;GO:0016706//2-oxoglutarate-dependent dioxygenase activity;GO:0051213//dioxygenase activity;GO:0045543//gibberellin 2-beta-dioxygenase activity;GO:0005488//binding;GO:0016491//oxidoreductase activity;GO:0003824//catalytic activit…
110102884	0.06	0	0	6.38	5.4	3.8	6.67396	2.36e-13	1.04e-14		Leucine-rich repeat protein kinase family protein (best arabidopsis hit)	K00384//thioredoxin reductase (NADPH) [EC:1.8.1.9]+ko00450//Selenocompound metabolism;K00856//adenosine kinase [EC:2.7.1.20]+ko00230//Purine metabolism+ko01100//Metabolic pathways	XP_020687039.1|1.2e-120|putative germin-like protein 2-1 [Dendrobium catenatum]	GO:0030312//external encapsulating structure;GO:0110165//cellular anatomical entity;GO:0071944//cell periphery;GO:0048046//apoplast;GO:0005618//cell wall;GO:0005576//extracellular region;GO:0046914//transition metal ion binding;GO:0045735//nutrient reservoir activity;GO:0043169//cation binding;GO:0046872//metal ion binding;GO:0043167//ion binding;GO:0030145//manganese ion binding;GO:0005488//bind…
110103145	0	0	0	5.59	4.15	6.14	6.65182	4.39e-10	2.68e-11				XP_020687395.2|1.8e-74|uncharacterized protein LOC110103145 [Dendrobium catenatum]
114578828	0	0	0	15.83	11.51	6.85	6.6366	8.09e-10	5.16e-11			K13508//glycerol-3-phosphate acyltransferase [EC:2.3.1.15 2.3.1.198]+ko01100//Metabolic pathways+ko01110//Biosynthesis of secondary metabolites+ko00564//Glycerophospholipid metabolism+ko00561//Glycerolipid metabolism	XP_028548159.1|2.2e-72|glycerol-3-phosphate acyltransferase 1-like, partial [Dendrobium catenatum]	GO:0016021//integral component of membrane;GO:0031224//intrinsic component of membrane;GO:0110165//cellular anatomical entity;GO:0016020//membrane;GO:0016740//transferase activity;GO:0016746//transferase activity, transferring acyl groups;GO:0102420//sn-1-glycerol-3-phosphate C16:0-DCA-CoA acyl transferase activity;GO:0003824//catalytic activity;GO:0008374//O-acyltransferase activity;GO:0016747//…
110093243	0.36	1.2	0.55	70.82	78.42	43.94	6.62209	7.97e-47	7.25e-49			K13448//calcium-binding protein CML+ko04626//Plant-pathogen interaction	XP_020673728.1|1.4e-102|probable calcium-binding protein CML31 [Dendrobium catenatum]	GO:0043167//ion binding;GO:0043169//cation binding;GO:0005509//calcium ion binding;GO:0005488//binding;GO:0046872//metal ion binding;
110096369	0.05	0.05	0	3.88	4.25	6.22	6.61672	7.16e-17	2.32e-18			K19042//E3 ubiquitin-protein ligase BOI and related proteins [EC:2.3.2.27]	XP_020677935.1|8.2e-202|probable BOI-related E3 ubiquitin-protein ligase 2 [Dendrobium catenatum]	GO:0140096//catalytic activity, acting on a protein;GO:0004842//ubiquitin-protein transferase activity;GO:0016740//transferase activity;GO:0003824//catalytic activity;GO:0019787//ubiquitin-like protein transferase activity;
110106519	0	0	0	2.42	1.95	2	6.60128	7.27e-10	4.6e-11			K00895//diphosphate-dependent phosphofructokinase [EC:2.7.1.90]+ko00010//Glycolysis / Gluconeogenesis+ko00030//Pentose phosphate pathway+ko01100//Metabolic pathways+ko00051//Fructose and mannose metabolism+ko01110//Biosynthesis of secondary metabolites	PKU69685.1|9.6e-174|hypothetical protein MA16_Dca025390 [Dendrobium catenatum]
110110602	0.77	0.19	0.82	50.35	42.03	47.02	6.56968	7.96e-103	1.79e-105			K01087//trehalose 6-phosphate phosphatase [EC:3.1.3.12]+ko01100//Metabolic pathways+ko00500//Starch and sucrose metabolism;K01087//trehalose 6-phosphate phosphatase [EC:3.1.3.12]+ko01100//Metabolic pathways+ko00500//Starch and sucrose metabolism;K01087//trehalose 6-phosphate phosphatase [EC:3.1.3.12]+ko01100//Metabolic pathways+ko00500//Starch and sucrose metabolism;K01087//trehalose 6-phosphate …	XP_020697830.1|2.5e-221|probable trehalose-phosphate phosphatase F [Dendrobium catenatum]	GO:0009987//cellular process;GO:0005992//trehalose biosynthetic process;GO:0005991//trehalose metabolic process;GO:0044238//primary metabolic process;GO:0005975//carbohydrate metabolic process;GO:0044262//cellular carbohydrate metabolic process;GO:0009058//biosynthetic process;GO:0044249//cellular biosynthetic process;GO:0009312//oligosaccharide biosynthetic process;GO:0034637//cellular carbohydr…
BGI_novel_G002079	0	0	1.02	37.63	41.76	43.99	6.55146	1.33e-19	3.55e-21			K13496//UDP-glucosyl transferase 73C [EC:2.4.1.-]		GO:0016757//transferase activity, transferring glycosyl groups;GO:0016740//transferase activity;GO:0016758//transferase activity, transferring hexosyl groups;GO:0003824//catalytic activity;
BGI_novel_G000932	0.07	0.02	0.04	3	5.22	3.93	6.53365	7.04e-37	8.89e-39			K22686//pro-apoptotic serine protease NMA111 [EC:3.4.21.-];K12447//UDP-sugar pyrophosphorylase [EC:2.7.7.64]+ko00520//Amino sugar and nucleotide sugar metabolism+ko00040//Pentose and glucuronate interconversions+ko01100//Metabolic pathways+ko00052//Galactose metabolism+ko00053//Ascorbate and aldarate metabolism;K03006//DNA-directed RNA polymerase II subunit RPB1 [EC:2.7.7.6]+ko03020//RNA polymera…		GO:0006139//nucleobase-containing compound metabolic process;GO:0009987//cellular process;GO:0044237//cellular metabolic process;GO:0044260//cellular macromolecule metabolic process;GO:1901360//organic cyclic compound metabolic process;GO:0046483//heterocycle metabolic process;GO:0008152//metabolic process;GO:0015074//DNA integration;GO:0043170//macromolecule metabolic process;GO:0071704//organic…
110097221	0.05	0.06	0.46	15.03	42.97	31.52	6.51882	4.43e-12	2.16e-13			K20924//cellulose synthase-like protein [EC:2.4.1.-]	XP_020679142.1|0.0e+00|cellulose synthase-like protein D2 [Dendrobium catenatum]	GO:0071840//cellular component organization or biogenesis;GO:0071704//organic substance metabolic process;GO:0034637//cellular carbohydrate biosynthetic process;GO:0005975//carbohydrate metabolic process;GO:0071554//cell wall organization or biogenesis;GO:0044260//cellular macromolecule metabolic process;GO:0009058//biosynthetic process;GO:0051274//beta-glucan biosynthetic process;GO:0005976//pol…
110096326	0.13	1.04	0.26	65.57	136.29	27.56	6.47323	1.7e-11	8.85e-13				XP_020677869.1|2.2e-55|uncharacterized protein LOC110096326 [Dendrobium catenatum]
114578737	0	0.16	1.08	103.35	34	73.74	6.44197	5.53e-12	2.73e-13				XP_028547999.1|2.7e-78|uncharacterized protein LOC114578737 [Dendrobium catenatum]
110112674	0	0.08	0.11	5.96	4.65	6.49	6.42136	8.65e-32	1.36e-33		cysteine-rich RLK (RECEPTOR-like protein kinase) 2 (best arabidopsis hit)	K04733//interleukin-1 receptor-associated kinase 4 [EC:2.7.11.1]	XP_020700634.1|0.0e+00|cysteine-rich receptor-like protein kinase 42 [Dendrobium catenatum]	GO:0016020//membrane;GO:0031224//intrinsic component of membrane;GO:0110165//cellular anatomical entity;GO:0016021//integral component of membrane;GO:0097367//carbohydrate derivative binding;GO:0032555//purine ribonucleotide binding;GO:0005488//binding;GO:0097159//organic cyclic compound binding;GO:0000166//nucleotide binding;GO:0016773//phosphotransferase activity, alcohol group as acceptor;GO:0…
110108657	0.03	0.05	0	2.27	2.25	1.7	6.40981	5.56e-18	1.64e-19			K20661//cytochrome P450 family 714 subfamily A polypeptide 1;K20666//gibberellin 13-oxidase [EC:1.14.-.-];K22379//E3 ubiquitin-protein ligase RNFT1 [EC:2.3.2.27];K22991//WD repeat-containing protein 45;K20661//cytochrome P450 family 714 subfamily A polypeptide 1;K20666//gibberellin 13-oxidase [EC:1.14.-.-];K22379//E3 ubiquitin-protein ligase RNFT1 [EC:2.3.2.27];K22991//WD repeat-containing protei…	XP_020695044.2|0.0e+00|cytochrome P450 714B3-like [Dendrobium catenatum]	GO:0110165//cellular anatomical entity;GO:0016021//integral component of membrane;GO:0031224//intrinsic component of membrane;GO:0016020//membrane;GO:0003824//catalytic activity;GO:0046872//metal ion binding;GO:0005506//iron ion binding;GO:0016705//oxidoreductase activity, acting on paired donors, with incorporation or reduction of molecular oxygen;GO:0043169//cation binding;GO:0004497//monooxyge…
110099578	0.32	0.56	1.16	31.5	65.34	59.37	6.40276	1.57e-51	1.22e-53			K04733//interleukin-1 receptor-associated kinase 4 [EC:2.7.11.1]	PKU74227.1|0.0e+00|Receptor-like protein kinase FERONIA [Dendrobium catenatum]	GO:0110165//cellular anatomical entity;GO:0016021//integral component of membrane;GO:0016020//membrane;GO:0031224//intrinsic component of membrane;GO:0140096//catalytic activity, acting on a protein;GO:0016740//transferase activity;GO:0004672//protein kinase activity;GO:0032559//adenyl ribonucleotide binding;GO:0016772//transferase activity, transferring phosphorus-containing groups;GO:0005488//b…
110098768	0.07	0.38	0.45	13.35	50.98	17.03	6.38813	1.48e-21	3.51e-23			K03239//translation initiation factor eIF-2B subunit alpha+ko03013//RNA transport	XP_020681346.1|4.0e-125|protein LURP-one-related 8-like [Dendrobium catenatum]
110109612	0.12	0	0	3.72	8.45	4.21	6.37461	1.67e-13	7.22e-15	Trihelix		K12811//ATP-dependent RNA helicase DDX46/PRP5 [EC:3.6.4.13]+ko03040//Spliceosome	XP_020696431.1|3.8e-149|trihelix transcription factor GT-3b [Dendrobium catenatum]	GO:0043229//intracellular organelle;GO:0043231//intracellular membrane-bounded organelle;GO:0043226//organelle;GO:0005634//nucleus;GO:0110165//cellular anatomical entity;GO:0005622//intracellular;GO:0043227//membrane-bounded organelle;GO:1901363//heterocyclic compound binding;GO:0003676//nucleic acid binding;GO:0140110//transcription regulator activity;GO:0097159//organic cyclic compound binding;…
110108783	0	0	0	3.31	2.23	2.13	6.36498	6.1e-09	4.31e-10			K08065//nuclear transcription Y subunit beta;K08065//nuclear transcription Y subunit beta	XP_020695233.1|3.4e-114|nuclear transcription factor Y subunit B-3 [Dendrobium catenatum]	GO:0051093//negative regulation of developmental process;GO:0051241//negative regulation of multicellular organismal process;GO:0031323//regulation of cellular metabolic process;GO:0040008//regulation of growth;GO:2000112//regulation of cellular macromolecule biosynthetic process;GO:0051510//regulation of unidimensional cell growth;GO:0010468//regulation of gene expression;GO:0048581//negative re…
BGI_novel_G001257	0	0.05	0.05	3.41	4.35	4.25	6.33506	6.06e-15	2.31e-16			K17545//serine/threonine-protein kinase ULK4 [EC:2.7.11.1];K04733//interleukin-1 receptor-associated kinase 4 [EC:2.7.11.1];K01265//methionyl aminopeptidase [EC:3.4.11.18];K01528//dynamin GTPase [EC:3.6.5.5]+ko04144//Endocytosis		GO:0046483//heterocycle metabolic process;GO:1901360//organic cyclic compound metabolic process;GO:0071704//organic substance metabolic process;GO:0006807//nitrogen compound metabolic process;GO:0009987//cellular process;GO:0043170//macromolecule metabolic process;GO:0090304//nucleic acid metabolic process;GO:0044237//cellular metabolic process;GO:0015074//DNA integration;GO:0006259//DNA metaboli…
110103773	5.29	2.65	4.71	304.51	236.23	331.49	6.33317	5.75e-177	3.3e-180			K02183//calmodulin+ko04016//MAPK signaling pathway - plant+ko04626//Plant-pathogen interaction+ko04070//Phosphatidylinositol signaling system;K13448//calcium-binding protein CML+ko04626//Plant-pathogen interaction	XP_020688260.1|2.0e-120|calmodulin-like protein 3 [Dendrobium catenatum]	GO:0005509//calcium ion binding;GO:0043167//ion binding;GO:0005488//binding;GO:0043169//cation binding;GO:0046872//metal ion binding;
110109371	0	0	0	4.07	0.74	2.57	6.32505	1.58e-08	1.18e-09			K19476//vacuolar protein sorting-associated protein IST1+ko04144//Endocytosis	XP_020696066.1|2.7e-241|IST1-like protein [Dendrobium catenatum]	GO:0051179//localization;GO:0045184//establishment of protein localization;GO:0006810//transport;GO:0051234//establishment of localization;GO:0042886//amide transport;GO:0015031//protein transport;GO:0015833//peptide transport;GO:0008104//protein localization;GO:0033036//macromolecule localization;GO:0071705//nitrogen compound transport;GO:0071702//organic substance transport;
110101785	0.05	0	0.12	14.77	1.38	5.32	6.32478	1.44e-13	6.18e-15			K09338//homeobox-leucine zipper protein;K09338//homeobox-leucine zipper protein	XP_028547606.1|4.2e-230|homeobox-leucine zipper protein HOX3 [Dendrobium catenatum]	GO:2000112//regulation of cellular macromolecule biosynthetic process;GO:0010468//regulation of gene expression;GO:0051252//regulation of RNA metabolic process;GO:0019222//regulation of metabolic process;GO:0051171//regulation of nitrogen compound metabolic process;GO:0031326//regulation of cellular biosynthetic process;GO:2001141//regulation of RNA biosynthetic process;GO:0050789//regulation of …
110109085	0.25	0.79	0.74	15.72	74.98	51.73	6.3199	2.19e-16	7.41e-18	bHLH		K18486//heart-and neural crest derivatives-expressed protein 2;K04733//interleukin-1 receptor-associated kinase 4 [EC:2.7.11.1];K13422//transcription factor MYC2+ko04016//MAPK signaling pathway - plant+ko04075//Plant hormone signal transduction;K16190//glucuronokinase [EC:2.7.1.43]+ko00520//Amino sugar and nucleotide sugar metabolism+ko00040//Pentose and glucuronate interconversions+ko01100//Meta…	XP_020695652.1|3.1e-139|transcription factor bHLH35 [Dendrobium catenatum]	GO:0046983//protein dimerization activity;GO:0005515//protein binding;GO:0005488//binding;
110096421	0.73	0.44	1.24	61.88	51.58	52.7	6.30452	7.3e-86	2.29e-88				XP_020678031.2|4.5e-83|uncharacterized protein LOC110096421 [Dendrobium catenatum]
BGI_novel_G001589	0	0	0	11.43	10.69	18.12	6.29315	1.02e-08	7.38e-10			K01184//polygalacturonase [EC:3.2.1.15]+ko00040//Pentose and glucuronate interconversions+ko01100//Metabolic pathways;K00430//peroxidase [EC:1.11.1.7]+ko01100//Metabolic pathways+ko01110//Biosynthesis of secondary metabolites+ko00940//Phenylpropanoid biosynthesis;K10955//mucin-2
110110377	0.17	0	0	4.65	5.45	8.7	6.28902	5.25e-17	1.68e-18				XP_020697477.2|1.3e-210|uncharacterized protein LOC110110377 [Dendrobium catenatum]
110093843	1.01	0.85	1.88	91.83	80.84	119.63	6.2705	9.77e-112	1.81e-114	AP2-EREBP	Malus x domestica AP2 domain class transcription factor (AP2D43) mRNA, complete cds	K09286//EREBP-like factor;K09286//EREBP-like factor	XP_020674518.1|2.4e-135|ethylene-responsive transcription factor 2-like [Dendrobium catenatum]	GO:0110165//cellular anatomical entity;GO:0005634//nucleus;GO:0043231//intracellular membrane-bounded organelle;GO:0043226//organelle;GO:0005622//intracellular;GO:0043227//membrane-bounded organelle;GO:0043229//intracellular organelle;GO:0003700//DNA-binding transcription factor activity;GO:0003677//DNA binding;GO:0005488//binding;GO:0003676//nucleic acid binding;GO:0097159//organic cyclic compou…
110097657	0.32	0.63	1.29	31.68	41.79	58.79	6.26076	8.68e-63	4.86e-65			K19891//glucan endo-1,3-beta-glucosidase 1/2/3 [EC:3.2.1.39]+ko00500//Starch and sucrose metabolism;K19891//glucan endo-1,3-beta-glucosidase 1/2/3 [EC:3.2.1.39]+ko00500//Starch and sucrose metabolism	XP_020679825.1|1.5e-267|glucan endo-1,3-beta-glucosidase-like [Dendrobium catenatum]	GO:0044238//primary metabolic process;GO:0008152//metabolic process;GO:0071704//organic substance metabolic process;GO:0005975//carbohydrate metabolic process;GO:0004673//protein histidine kinase activity;GO:0003824//catalytic activity;GO:0016775//phosphotransferase activity, nitrogenous group as acceptor;GO:0016301//kinase activity;GO:0016740//transferase activity;GO:0004553//hydrolase activity,…
110093531	0	0	0	1.17	0.44	2.14	6.2398	2.53e-08	1.94e-09			K17609//nucleoredoxin [EC:1.8.1.8];K17609//nucleoredoxin [EC:1.8.1.8]	XP_028550128.1|0.0e+00|protein SIEVE ELEMENT OCCLUSION B [Dendrobium catenatum]	GO:0032502//developmental process;GO:0010087//phloem or xylem histogenesis;GO:0048856//anatomical structure development;GO:0010088//phloem development;GO:0009888//tissue development;GO:0003723//RNA binding;GO:0097159//organic cyclic compound binding;GO:0003676//nucleic acid binding;GO:0005488//binding;GO:1901363//heterocyclic compound binding;
110110495	2.55	3.68	4.32	267.84	246.15	121.39	6.20892	8.69e-66	4.37e-68			K09338//homeobox-leucine zipper protein;K09338//homeobox-leucine zipper protein;K09338//homeobox-leucine zipper protein	XP_020697658.1|8.0e-188|homeobox-leucine zipper protein HOX11 [Dendrobium catenatum]	GO:0050794//regulation of cellular process;GO:0010468//regulation of gene expression;GO:0031326//regulation of cellular biosynthetic process;GO:2001141//regulation of RNA biosynthetic process;GO:0009889//regulation of biosynthetic process;GO:0065007//biological regulation;GO:0080090//regulation of primary metabolic process;GO:2000112//regulation of cellular macromolecule biosynthetic process;GO:0…
110096397	0.07	0	0.04	3.22	4.34	3.33	6.20432	2.12e-16	7.18e-18			K16675//palmitoyltransferase ZDHHC9/14/18 [EC:2.3.1.225]	XP_028550897.1|7.8e-255|probable protein S-acyltransferase 7 [Dendrobium catenatum]	GO:0071704//organic substance metabolic process;GO:0009058//biosynthetic process;GO:0006807//nitrogen compound metabolic process;GO:1901576//organic substance biosynthetic process;GO:0006886//intracellular protein transport;GO:0018231//peptidyl-S-diacylglycerol-L-cysteine biosynthetic process from peptidyl-cysteine;GO:0044267//cellular protein metabolic process;GO:0006497//protein lipidation;GO:0…
110108264	0.3	0.1	0.1	15.11	8.81	19.9	6.19537	1.03e-21	2.43e-23				XP_020694494.1|1.7e-83|VQ motif-containing protein 22 [Dendrobium catenatum]
110096366	0	0.1	0	11.16	2.77	4.88	6.19301	2.26e-10	1.33e-11				XP_020677933.1|4.0e-75|uncharacterized protein LOC110096366 [Dendrobium catenatum]
110102152	0.1	0	0	8.36	7.93	2.35	6.13406	6.17e-10	3.85e-11				XP_020685999.1|1.0e-88|vitellogenin-A2-like [Dendrobium catenatum]
110108552	1.84	0.97	1.29	47.38	192.86	77.04	6.1286	2.7e-17	8.5e-19			K20716//mitogen-activated protein kinase kinase kinase 17/18+ko04016//MAPK signaling pathway - plant;K20716//mitogen-activated protein kinase kinase kinase 17/18+ko04016//MAPK signaling pathway - plant	XP_020694894.2|1.6e-255|mitogen-activated protein kinase kinase kinase 18 [Dendrobium catenatum]	GO:0016021//integral component of membrane;GO:0031224//intrinsic component of membrane;GO:0110165//cellular anatomical entity;GO:0016020//membrane;GO:0004672//protein kinase activity;GO:0036094//small molecule binding;GO:0032553//ribonucleotide binding;GO:0030554//adenyl nucleotide binding;GO:0016772//transferase activity, transferring phosphorus-containing groups;GO:0140096//catalytic activity, …
BGI_novel_G002671	0	0	0	1.92	2.31	1.75	6.12075	4.26e-08	3.39e-09			K15923//alpha-L-fucosidase 2 [EC:3.2.1.51]+ko00511//Other glycan degradation		GO:0008152//metabolic process;GO:0110165//cellular anatomical entity;GO:0005576//extracellular region;GO:0048046//apoplast;GO:0016787//hydrolase activity;GO:0015928//fucosidase activity;GO:0004553//hydrolase activity, hydrolyzing O-glycosyl compounds;GO:0003824//catalytic activity;GO:0016798//hydrolase activity, acting on glycosyl bonds;GO:0004560//alpha-L-fucosidase activity;
110113377	0	0	0	0.85	4.05	1.91	6.11415	9.37e-08	7.91e-09				XP_020701594.1|2.5e-132|uncharacterized protein LOC110113377 [Dendrobium catenatum]
BGI_novel_G002431	0	0	0	11.88	8.68	14.42	6.11099	4.12e-08	3.27e-09
110110903	0.71	0.28	0.92	25.15	57.12	33.18	6.1052	9.28e-41	9.87e-43			K08900//mitochondrial chaperone BCS1;K08900//mitochondrial chaperone BCS1	XP_020698221.1|8.6e-280|AAA-ATPase At3g50940-like [Dendrobium catenatum]	GO:0032559//adenyl ribonucleotide binding;GO:0032555//purine ribonucleotide binding;GO:0043168//anion binding;GO:0097159//organic cyclic compound binding;GO:0008233//peptidase activity;GO:0036094//small molecule binding;GO:0008237//metallopeptidase activity;GO:0016787//hydrolase activity;GO:0003824//catalytic activity;GO:0017076//purine nucleotide binding;GO:0043167//ion binding;GO:0005488//bindi…
110115727	0.2	0.4	0	3.75	22.2	17.7	6.08336	2.99e-12	1.43e-13		PREDICTED: Vitis vinifera hypothetical protein LOC100251471 (LOC100251471), mRNA	K19825//2-alkenal reductase (NADP+) [EC:1.3.1.102];K08070//2-alkenal reductase [EC:1.3.1.74]	XP_020704717.1|1.7e-65|2-alkenal reductase (NADP(+)-dependent)-like [Dendrobium catenatum]	GO:0003824//catalytic activity;GO:0016491//oxidoreductase activity;
110097992	0.08	0.04	0.06	2.59	6.31	3.32	6.08	2.03e-22	4.63e-24			K09560//suppressor of tumorigenicity protein 13;K12400//AP-4 complex subunit epsilon-1	XP_028556425.1|0.0e+00|uncharacterized protein LOC110097992 [Dendrobium catenatum]
BGI_novel_G002086	0	0	0	1.53	5.22	4.92	6.07661	9.1e-08	7.66e-09			K11593//eukaryotic translation initiation factor 2C;K17545//serine/threonine-protein kinase ULK4 [EC:2.7.11.1];K12447//UDP-sugar pyrophosphorylase [EC:2.7.7.64]+ko00520//Amino sugar and nucleotide sugar metabolism+ko00040//Pentose and glucuronate interconversions+ko01100//Metabolic pathways+ko00052//Galactose metabolism+ko00053//Ascorbate and aldarate metabolism;K03517//quinolinate synthase [EC:2…		GO:0043170//macromolecule metabolic process;GO:0044237//cellular metabolic process;GO:0006807//nitrogen compound metabolic process;GO:0034641//cellular nitrogen compound metabolic process;GO:0008152//metabolic process;GO:1901360//organic cyclic compound metabolic process;GO:0046483//heterocycle metabolic process;GO:0006725//cellular aromatic compound metabolic process;GO:0009987//cellular process…
BGI_novel_G000984	0.19	0.19	0	9.21	14.76	7.65	6.07156	2.64e-16	8.99e-18					GO:0031224//intrinsic component of membrane;GO:0016021//integral component of membrane;GO:0110165//cellular anatomical entity;GO:0016020//membrane;
110114067	0	0	0	0.83	1.66	0.72	6.05536	1.03e-07	8.78e-09			K04733//interleukin-1 receptor-associated kinase 4 [EC:2.7.11.1];K04733//interleukin-1 receptor-associated kinase 4 [EC:2.7.11.1]	XP_028555722.1|4.2e-272|putative proline-rich receptor-like protein kinase PERK6 [Dendrobium catenatum]	GO:0110165//cellular anatomical entity;GO:0016021//integral component of membrane;GO:0031224//intrinsic component of membrane;GO:0016020//membrane;GO:0032559//adenyl ribonucleotide binding;GO:0035639//purine ribonucleoside triphosphate binding;GO:0140096//catalytic activity, acting on a protein;GO:0043168//anion binding;GO:1901265//nucleoside phosphate binding;GO:0003824//catalytic activity;GO:00…
110112484	0.11	0.12	0.23	9.89	11.07	11.65	6.04779	1.79e-29	3.02e-31				XP_020700391.1|2.7e-150|binding partner of ACD11 1 [Dendrobium catenatum]	GO:1901363//heterocyclic compound binding;GO:0005488//binding;GO:0003723//RNA binding;GO:0097159//organic cyclic compound binding;GO:0003676//nucleic acid binding;
110103910	0.18	0.15	0.24	12.37	10.33	11.09	6.04751	1.29e-54	9.25e-57			K17943//pumilio RNA-binding family;K17943//pumilio RNA-binding family	XP_020688450.1|0.0e+00|putative pumilio homolog 8, chloroplastic [Dendrobium catenatum]	GO:0010608//posttranscriptional regulation of gene expression;GO:0065007//biological regulation;GO:0010468//regulation of gene expression;GO:0060255//regulation of macromolecule metabolic process;GO:0019222//regulation of metabolic process;GO:0050789//regulation of biological process;GO:0110165//cellular anatomical entity;GO:0005622//intracellular;GO:0005737//cytoplasm;GO:0003676//nucleic acid bi…
BGI_novel_G000272	0	0	0	1.68	0.74	1.03	6.04284	8.18e-08	6.84e-09			K18195//rhamnogalacturonan endolyase [EC:4.2.2.23];K13415//protein brassinosteroid insensitive 1 [EC:2.7.10.1 2.7.11.1]+ko04075//Plant hormone signal transduction;K16296//serine carboxypeptidase-like clade I [EC:3.4.16.-];K01867//tryptophanyl-tRNA synthetase [EC:6.1.1.2]+ko00970//Aminoacyl-tRNA biosynthesis;K20299//vacuolar protein sorting-associated protein 53
110094730	0.05	0	0.19	5.96	6.82	4.74	6.03849	4.17e-19	1.15e-20		PREDICTED: Vitis vinifera hypothetical protein LOC100249092 (LOC100249092), mRNA	K04733//interleukin-1 receptor-associated kinase 4 [EC:2.7.11.1];K08332//vacuolar protein 8	XP_020675687.1|2.0e-245|U-box domain-containing protein 21-like [Dendrobium catenatum]	GO:0016740//transferase activity;GO:0140096//catalytic activity, acting on a protein;GO:0019787//ubiquitin-like protein transferase activity;GO:0003824//catalytic activity;GO:0004842//ubiquitin-protein transferase activity;
110101080	0.05	0	0.07	5.14	1.48	5.56	6.02648	1.49e-14	5.88e-16			K01762//1-aminocyclopropane-1-carboxylate synthase [EC:4.4.1.14]+ko01100//Metabolic pathways+ko01110//Biosynthesis of secondary metabolites+ko00270//Cysteine and methionine metabolism;K01762//1-aminocyclopropane-1-carboxylate synthase [EC:4.4.1.14]+ko01100//Metabolic pathways+ko01110//Biosynthesis of secondary metabolites+ko00270//Cysteine and methionine metabolism	ADO11888.1|1.6e-247|1-aminocyclopropane-1-carboxylate synthase 3, partial [Dendrobium hybrid cultivar]	GO:0009058//biosynthetic process;GO:0008152//metabolic process;GO:0003824//catalytic activity;GO:0030170//pyridoxal phosphate binding;GO:0036094//small molecule binding;GO:0070279//vitamin B6 binding;GO:0005488//binding;GO:1901363//heterocyclic compound binding;GO:0097159//organic cyclic compound binding;GO:0043168//anion binding;GO:0043167//ion binding;GO:0019842//vitamin binding;
110116121	0.3	0.31	0.54	17.86	29.92	20.53	6.011	6e-47	5.4e-49			K21989//calcium permeable stress-gated cation channel;K21989//calcium permeable stress-gated cation channel;K21989//calcium permeable stress-gated cation channel	XP_020705253.1|1.1e-240|protein SAR DEFICIENT 1 isoform X1 [Dendrobium catenatum]	GO:0062012//regulation of small molecule metabolic process;GO:0009889//regulation of biosynthetic process;GO:0031323//regulation of cellular metabolic process;GO:0050794//regulation of cellular process;GO:0010337//regulation of salicylic acid metabolic process;GO:0031326//regulation of cellular biosynthetic process;GO:0010565//regulation of cellular ketone metabolic process;GO:0065007//biological…
110112270	0.07	0.04	0.26	9.42	4.68	10.33	5.98821	3.8e-28	6.77e-30			K08900//mitochondrial chaperone BCS1	XP_028553901.1|1.3e-270|AAA-ATPase At3g50940-like [Dendrobium catenatum]	GO:1901265//nucleoside phosphate binding;GO:0140096//catalytic activity, acting on a protein;GO:0008237//metallopeptidase activity;GO:0043167//ion binding;GO:0097159//organic cyclic compound binding;GO:0000166//nucleotide binding;GO:0005488//binding;GO:1901363//heterocyclic compound binding;GO:0016787//hydrolase activity;GO:0032553//ribonucleotide binding;GO:0030554//adenyl nucleotide binding;GO:…
110097420	0.12	0.03	0.06	3.56	3.53	8.36	5.97647	7.39e-22	1.72e-23		Leucine-rich repeat protein kinase family protein (best arabidopsis hit); inactive receptor kinase At2g26730 precursor, putative, expressed (best rice hit)	K04733//interleukin-1 receptor-associated kinase 4 [EC:2.7.11.1];K00924//kinase [EC:2.7.1.-]	XP_020679446.1|0.0e+00|receptor protein kinase-like protein ZAR1 [Dendrobium catenatum]	GO:0031224//intrinsic component of membrane;GO:0110165//cellular anatomical entity;GO:0016020//membrane;GO:0016021//integral component of membrane;GO:0140096//catalytic activity, acting on a protein;GO:0032553//ribonucleotide binding;GO:0000166//nucleotide binding;GO:0035639//purine ribonucleoside triphosphate binding;GO:0043167//ion binding;GO:0016301//kinase activity;GO:1901363//heterocyclic co…
BGI_novel_G000952	0	0	0	1.03	2.02	0.84	5.97617	1.72e-07	1.52e-08			K10683//BRCA1-associated RING domain protein 1+ko03440//Homologous recombination		GO:1901360//organic cyclic compound metabolic process;GO:0071704//organic substance metabolic process;GO:0006807//nitrogen compound metabolic process;GO:0008152//metabolic process;GO:0044237//cellular metabolic process;GO:0034641//cellular nitrogen compound metabolic process;GO:0046483//heterocycle metabolic process;GO:0006139//nucleobase-containing compound metabolic process;GO:0006950//response…
BGI_novel_G002806	0	0	0	1.88	2.37	1.12	5.97146	1.54e-07	1.35e-08
110096056	0	0.04	0	1.46	3.11	1.45	5.97008	1.32e-09	8.56e-11			K04733//interleukin-1 receptor-associated kinase 4 [EC:2.7.11.1];K01180//endo-1,3(4)-beta-glucanase [EC:3.2.1.6]	XP_020677481.1|4.5e-265|uncharacterized protein LOC110096056 [Dendrobium catenatum]
110108318	0.05	0.05	0	5.33	2.14	2.54	5.94988	6.82e-12	3.4e-13			K19355//mannan endo-1,4-beta-mannosidase [EC:3.2.1.78]+ko00051//Fructose and mannose metabolism;K19355//mannan endo-1,4-beta-mannosidase [EC:3.2.1.78]+ko00051//Fructose and mannose metabolism	XP_020694562.1|1.8e-243|putative mannan endo-1,4-beta-mannosidase 9 [Dendrobium catenatum]	GO:0008152//metabolic process;GO:0071704//organic substance metabolic process;GO:0005975//carbohydrate metabolic process;GO:0044238//primary metabolic process;GO:0004553//hydrolase activity, hydrolyzing O-glycosyl compounds;GO:0016798//hydrolase activity, acting on glycosyl bonds;GO:0016787//hydrolase activity;GO:0003824//catalytic activity;
110110397	0.38	0.52	0.19	15.33	42.14	11.09	5.94742	4.59e-21	1.12e-22			K00020//3-hydroxyisobutyrate dehydrogenase [EC:1.1.1.31]+ko00280//Valine, leucine and isoleucine degradation+ko01100//Metabolic pathways;K14299//nucleoporin SEH1+ko03013//RNA transport	XP_020697510.1|3.6e-178|protein EXORDIUM-like [Dendrobium catenatum]
110097018	0.17	0.13	0.13	6.55	29.4	4.67	5.94517	2.78e-10	1.64e-11			K20604//mitogen-activated protein kinase kinase 9 [EC:2.7.12.2]+ko04016//MAPK signaling pathway - plant	XP_020678882.1|9.1e-199|mitogen-activated protein kinase kinase 9-like [Dendrobium catenatum]	GO:0016772//transferase activity, transferring phosphorus-containing groups;GO:0035639//purine ribonucleoside triphosphate binding;GO:0032559//adenyl ribonucleotide binding;GO:1901363//heterocyclic compound binding;GO:0032555//purine ribonucleotide binding;GO:0097367//carbohydrate derivative binding;GO:0043167//ion binding;GO:0004674//protein serine/threonine kinase activity;GO:0004672//protein k…
110098969	2.14	0.79	2.67	121.05	78.55	104.16	5.94052	3.33e-69	1.52e-71			K17871//NADH:ubiquinone reductase (non-electrogenic) [EC:1.6.5.9]	XP_020681606.1|0.0e+00|external alternative NAD(P)H-ubiquinone oxidoreductase B3, mitochondrial [Dendrobium catenatum]	GO:0016020//membrane;GO:0110165//cellular anatomical entity;GO:0031224//intrinsic component of membrane;GO:0016021//integral component of membrane;GO:0046872//metal ion binding;GO:0043169//cation binding;GO:0016651//oxidoreductase activity, acting on NAD(P)H;GO:0005488//binding;GO:0016491//oxidoreductase activity;GO:0043167//ion binding;GO:0003954//NADH dehydrogenase activity;GO:0003824//catalyti…
BGI_novel_G001525	0	0	0	0.87	1.29	1.21	5.93777	1.6e-07	1.41e-08		STRUBBELIG-receptor family 6 (best arabidopsis hit)	K04733//interleukin-1 receptor-associated kinase 4 [EC:2.7.11.1]		GO:0016021//integral component of membrane;GO:0031224//intrinsic component of membrane;GO:0016020//membrane;GO:0110165//cellular anatomical entity;GO:0043167//ion binding;GO:0016740//transferase activity;GO:0097159//organic cyclic compound binding;GO:0030554//adenyl nucleotide binding;GO:0032553//ribonucleotide binding;GO:0016301//kinase activity;GO:0032555//purine ribonucleotide binding;GO:00038…
110096196	4.5	2.64	4.37	98.15	235.03	291.62	5.91935	2.99e-54	2.18e-56			K03006//DNA-directed RNA polymerase II subunit RPB1 [EC:2.7.7.6]+ko03020//RNA polymerase;K00430//peroxidase [EC:1.11.1.7]+ko01100//Metabolic pathways+ko01110//Biosynthesis of secondary metabolites+ko00940//Phenylpropanoid biosynthesis	XP_020677665.1|3.3e-139|classical arabinogalactan protein 9-like [Dendrobium catenatum]
110098230	2.98	3.89	3.53	182.74	229.07	117.14	5.91877	7.83e-73	3.28e-75			K00873//pyruvate kinase [EC:2.7.1.40]+ko00010//Glycolysis / Gluconeogenesis+ko00230//Purine metabolism+ko01230//Biosynthesis of amino acids+ko01100//Metabolic pathways+ko01110//Biosynthesis of secondary metabolites+ko00620//Pyruvate metabolism+ko01200//Carbon metabolism;K00873//pyruvate kinase [EC:2.7.1.40]+ko00010//Glycolysis / Gluconeogenesis+ko00230//Purine metabolism+ko01230//Biosynthesis of …	XP_020576124.1|4.7e-261|pyruvate kinase, cytosolic isozyme-like [Phalaenopsis equestris]	GO:0006139//nucleobase-containing compound metabolic process;GO:0072521//purine-containing compound metabolic process;GO:0071704//organic substance metabolic process;GO:1901564//organonitrogen compound metabolic process;GO:0046939//nucleotide phosphorylation;GO:0006082//organic acid metabolic process;GO:0006096//glycolytic process;GO:0046034//ATP metabolic process;GO:0044237//cellular metabolic p…
110101635	0	0	0	1.7	1.86	0.88	5.8949	2.67e-07	2.44e-08			K20642//Rho GTPase-activating protein 22/24/25	XP_020685271.1|6.7e-243|rho GTPase-activating protein 2-like [Dendrobium catenatum]	GO:0009987//cellular process;GO:0050794//regulation of cellular process;GO:0023052//signaling;GO:0065007//biological regulation;GO:0050789//regulation of biological process;GO:0051716//cellular response to stimulus;GO:0050896//response to stimulus;GO:0007165//signal transduction;GO:0007154//cell communication;
110116156	0.67	0	1.02	35.34	34.28	25.93	5.89085	2.09e-31	3.33e-33				XP_020705292.2|4.7e-43|cysteine-rich and transmembrane domain-containing protein WIH2-like [Dendrobium catenatum]
BGI_novel_G002344	0	0	0	12.37	9.23	15.04	5.88591	2.15e-07	1.93e-08			K22379//E3 ubiquitin-protein ligase RNFT1 [EC:2.3.2.27];K22991//WD repeat-containing protein 45		GO:0031224//intrinsic component of membrane;GO:0016020//membrane;GO:0110165//cellular anatomical entity;GO:0016021//integral component of membrane;
110103420	0.18	0.38	0.19	14.18	20.43	17.43	5.88295	1.15e-16	3.81e-18	Tify		K13464//jasmonate ZIM domain-containing protein+ko04075//Plant hormone signal transduction	XP_020687793.1|1.9e-83|protein TIFY 5A [Dendrobium catenatum]
110110142	2.6	0.76	5.27	252.77	158.37	159.05	5.88282	2.52e-17	7.9e-19			K08235//xyloglucan:xyloglucosyl transferase [EC:2.4.1.207];K14504//xyloglucan:xyloglucosyl transferase TCH4 [EC:2.4.1.207]+ko04075//Plant hormone signal transduction	XP_020697143.1|2.6e-167|xyloglucan endotransglucosylase/hydrolase protein 24-like [Dendrobium catenatum]	GO:0010383//cell wall polysaccharide metabolic process;GO:0005975//carbohydrate metabolic process;GO:0071704//organic substance metabolic process;GO:0043170//macromolecule metabolic process;GO:0044260//cellular macromolecule metabolic process;GO:0071555//cell wall organization;GO:0044085//cellular component biogenesis;GO:0044237//cellular metabolic process;GO:0044264//cellular polysaccharide meta…
110097004	0	0	0	0.26	2.14	0.49	5.88075	6.89e-07	6.78e-08			K01610//phosphoenolpyruvate carboxykinase (ATP) [EC:4.1.1.49]+ko00010//Glycolysis / Gluconeogenesis+ko00020//Citrate cycle (TCA cycle)+ko01100//Metabolic pathways+ko01110//Biosynthesis of secondary metabolites+ko00710//Carbon fixation in photosynthetic organisms+ko00620//Pyruvate metabolism+ko01200//Carbon metabolism	PKA60428.1|0.0e+00|Phosphoenolpyruvate carboxykinase [ATP] [Apostasia shenzhenica]	GO:0044283//small molecule biosynthetic process;GO:0044281//small molecule metabolic process;GO:0046364//monosaccharide biosynthetic process;GO:0019318//hexose metabolic process;GO:0016051//carbohydrate biosynthetic process;GO:0005996//monosaccharide metabolic process;GO:0006094//gluconeogenesis;GO:0008152//metabolic process;GO:0071704//organic substance metabolic process;GO:0044238//primary meta…
BGI_novel_G000804	0	0	0	1.72	1.28	1.12	5.87478	2.52e-07	2.29e-08			K18195//rhamnogalacturonan endolyase [EC:4.2.2.23];K01188//beta-glucosidase [EC:3.2.1.21]+ko01100//Metabolic pathways+ko00500//Starch and sucrose metabolism+ko01110//Biosynthesis of secondary metabolites+ko00460//Cyanoamino acid metabolism+ko00940//Phenylpropanoid biosynthesis;K22804//structural maintenance of chromosomes protein 6;K19026//spatacsin;K13447//respiratory burst oxidase [EC:1.6.3.- 1…
110096883	3.28	4.76	5.08	210.74	246.24	184.55	5.86425	4.29e-109	8.89e-112			K08150//MFS transporter, SP family, solute carrier family 2 (myo-inositol transporter), member 13	XP_008801700.1|2.0e-259|sugar transport protein MST4 [Phoenix dactylifera]	GO:0055085//transmembrane transport;GO:0006810//transport;GO:0008643//carbohydrate transport;GO:0008645//hexose transmembrane transport;GO:0051179//localization;GO:0009987//cellular process;GO:0046323//glucose import;GO:0015749//monosaccharide transmembrane transport;GO:0051234//establishment of localization;GO:0034219//carbohydrate transmembrane transport;GO:0071702//organic substance transport;…
BGI_novel_G000094	0.37	0	1.1	24.97	18.13	27.68	5.84562	2.35e-21	5.66e-23			K02885//large subunit ribosomal protein L19e+ko03010//Ribosome		GO:0010467//gene expression;GO:0044238//primary metabolic process;GO:0044237//cellular metabolic process;GO:0009987//cellular process;GO:0043170//macromolecule metabolic process;GO:0044260//cellular macromolecule metabolic process;GO:0006518//peptide metabolic process;GO:0006807//nitrogen compound metabolic process;GO:0006412//translation;GO:0008152//metabolic process;GO:0034641//cellular nitroge…
110099360	0.41	0.36	0.66	19.05	35.99	20.17	5.84437	6.71e-35	9.09e-37			K08486//syntaxin 1B/2/3+ko04130//SNARE interactions in vesicular transport	XP_020682137.1|6.8e-167|syntaxin-121 [Dendrobium catenatum]	GO:0071705//nitrogen compound transport;GO:0070727//cellular macromolecule localization;GO:0009987//cellular process;GO:0045184//establishment of protein localization;GO:0051641//cellular localization;GO:0006810//transport;GO:0051649//establishment of localization in cell;GO:0042886//amide transport;GO:0033036//macromolecule localization;GO:0015031//protein transport;GO:0071702//organic substance…
110097252	8.54	6.56	5.99	481.02	264.54	298.96	5.84304	1.9e-99	4.53e-102			K13448//calcium-binding protein CML+ko04626//Plant-pathogen interaction	XP_020679179.1|8.2e-89|probable calcium-binding protein CML18 [Dendrobium catenatum]	GO:0046872//metal ion binding;GO:0005488//binding;GO:0043169//cation binding;GO:0005509//calcium ion binding;GO:0043167//ion binding;
110108386	17.68	19.3	18.1	908.82	835.53	855.03	5.83036	9.9e-288	1.75e-291			K10442//kelch-like protein 1/4/5;K10457//kelch-like protein 20	XP_020694673.1|1.5e-210|B2 protein [Dendrobium catenatum]
110102173	0	0	0	2.64	1.97	0.81	5.82309	5.06e-07	4.85e-08		LRR and NB-ARC domains-containing disease resistance protein (best arabidopsis hit)		XP_020686036.1|2.6e-115|uncharacterized protein LOC110102173 [Dendrobium catenatum]	GO:0110165//cellular anatomical entity;GO:0016020//membrane;GO:0016021//integral component of membrane;GO:0031224//intrinsic component of membrane;
110098619	1.42	1.8	2.78	114.73	71.53	104.36	5.81945	3.88e-121	5.82e-124			K13264//isoflavone 7-O-glucoside-6''-O-malonyltransferase [EC:2.3.1.115]+ko00943//Isoflavonoid biosynthesis+ko00944//Flavone and flavonol biosynthesis;K21383//anthocyanidin 3-O-glucoside 6''-O-acyltransferase [EC:2.3.1.215]+ko00942//Anthocyanin biosynthesis;K14329//agmatine coumaroyltransferase [EC:2.3.1.64 2.3.1.-]+ko00330//Arginine and proline metabolism;K13264//isoflavone 7-O-glucoside-6''-O-m…	XP_020681159.1|4.1e-299|phenolic glucoside malonyltransferase 1 [Dendrobium catenatum]	GO:0016746//transferase activity, transferring acyl groups;GO:0003824//catalytic activity;GO:0016747//transferase activity, transferring acyl groups other than amino-acyl groups;GO:0016740//transferase activity;
110111144	0	0	0	0.37	0.99	1.76	5.81332	5.67e-07	5.49e-08		Medicago truncatula NBS resistance protein (MTR_4g055630) mRNA, complete cds	K14209//solute carrier family 36 (proton-coupled amino acid transporter)	XP_020698546.1|3.3e-283|amino acid permease 3 [Dendrobium catenatum]	GO:0031224//intrinsic component of membrane;GO:0016021//integral component of membrane;GO:0110165//cellular anatomical entity;GO:0016020//membrane;
110099282	0.17	0.23	0.22	4.71	21.46	10.09	5.79919	6.19e-18	1.84e-19				XP_020682038.1|7.7e-153|uncharacterized protein LOC110099282 [Dendrobium catenatum]
110105296	0.07	0	0	2.54	1.4	1.26	5.79302	3.54e-09	2.43e-10			K00895//diphosphate-dependent phosphofructokinase [EC:2.7.1.90]+ko00010//Glycolysis / Gluconeogenesis+ko00030//Pentose phosphate pathway+ko01100//Metabolic pathways+ko00051//Fructose and mannose metabolism+ko01110//Biosynthesis of secondary metabolites;K00895//diphosphate-dependent phosphofructokinase [EC:2.7.1.90]+ko00010//Glycolysis / Gluconeogenesis+ko00030//Pentose phosphate pathway+ko01100//…	XP_020690396.1|4.3e-118|uncharacterized protein LOC110105296 [Dendrobium catenatum]	GO:0016773//phosphotransferase activity, alcohol group as acceptor;GO:0008443//phosphofructokinase activity;GO:0003824//catalytic activity;GO:0019200//carbohydrate kinase activity;GO:0003872//6-phosphofructokinase activity;GO:0016772//transferase activity, transferring phosphorus-containing groups;GO:0016301//kinase activity;GO:0016740//transferase activity;
110097296	0.27	0.28	0	7.22	23.24	9.67	5.79252	1.09e-12	4.98e-14	Tify		K13464//jasmonate ZIM domain-containing protein+ko04075//Plant hormone signal transduction	XP_020679245.1|8.6e-62|protein TIFY 5A-like [Dendrobium catenatum]
110094672	4.86	8	7.4	353.14	282.03	307.55	5.78136	8.15e-152	6.47e-155			K12116//flavin-binding kelch repeat F-box protein 1+ko04712//Circadian rhythm - plant	XP_020675618.1|0.0e+00|adagio-like protein 3 [Dendrobium catenatum]
110093420	0.13	0	0.32	7.64	25.29	6.76	5.78089	1.47e-08	1.09e-09			K20547//basic endochitinase B [EC:3.2.1.14]+ko04016//MAPK signaling pathway - plant+ko00520//Amino sugar and nucleotide sugar metabolism+ko01100//Metabolic pathways;K20547//basic endochitinase B [EC:3.2.1.14]+ko04016//MAPK signaling pathway - plant+ko00520//Amino sugar and nucleotide sugar metabolism+ko01100//Metabolic pathways	XP_020673961.1|3.6e-170|chitinase 10 [Dendrobium catenatum]	GO:0009056//catabolic process;GO:0006022//aminoglycan metabolic process;GO:1901565//organonitrogen compound catabolic process;GO:0006040//amino sugar metabolic process;GO:0046348//amino sugar catabolic process;GO:1901072//glucosamine-containing compound catabolic process;GO:0044260//cellular macromolecule metabolic process;GO:0044036//cell wall macromolecule metabolic process;GO:1901575//organic …
110100185	0	0	0.14	3.37	11.86	3.64	5.76267	2.6e-08	1.99e-09				XP_020683268.1|1.1e-88|uncharacterized protein LOC110100185 [Dendrobium catenatum]	GO:0016020//membrane;GO:0016021//integral component of membrane;GO:0110165//cellular anatomical entity;GO:0031224//intrinsic component of membrane;
110101667	8.85	9.49	7.71	492.83	349.5	339.12	5.75308	1.14e-148	9.57e-152			K12130//pseudo-response regulator 5+ko04712//Circadian rhythm - plant;K12130//pseudo-response regulator 5+ko04712//Circadian rhythm - plant;K12130//pseudo-response regulator 5+ko04712//Circadian rhythm - plant	XP_020685321.1|0.0e+00|two-component response regulator-like PRR95 isoform X1 [Dendrobium catenatum]	GO:0051716//cellular response to stimulus;GO:0035556//intracellular signal transduction;GO:0009987//cellular process;GO:0023052//signaling;GO:0007165//signal transduction;GO:0000160//phosphorelay signal transduction system;GO:0050794//regulation of cellular process;GO:0050789//regulation of biological process;GO:0065007//biological regulation;GO:0050896//response to stimulus;GO:0007154//cell comm…
110110846	0	0.11	0	2.8	23.13	4.74	5.75037	2.29e-06	2.47e-07		PREDICTED: Vitis vinifera hypothetical protein LOC100249092 (LOC100249092), mRNA	K01180//endo-1,3(4)-beta-glucanase [EC:3.2.1.6]	XP_020698145.1|1.2e-217|E3 ubiquitin-protein ligase PUB23-like [Dendrobium catenatum]	GO:0016740//transferase activity;GO:0004842//ubiquitin-protein transferase activity;GO:0140096//catalytic activity, acting on a protein;GO:0019787//ubiquitin-like protein transferase activity;GO:0003824//catalytic activity;
110092276	0	0.17	0	11.85	5.32	4.89	5.74792	7.07e-09	5.02e-10			K07517//Delta3-Delta2-enoyl-CoA isomerase [EC:5.3.3.8]+ko00071//Fatty acid degradation	XP_020672421.1|3.6e-93|L10-interacting MYB domain-containing protein-like [Dendrobium catenatum]
110106956	0	0	0	0.71	0.98	0.9	5.73897	6.27e-07	6.13e-08			K13171//serine/arginine repetitive matrix protein 1+ko03015//mRNA surveillance pathway+ko03013//RNA transport	XP_020692718.1|0.0e+00|uncharacterized protein At1g65710 [Dendrobium catenatum]
110115761	3.08	2.25	3.86	107.96	135.64	174.74	5.73706	4.84e-96	1.22e-98			K11855//ubiquitin carboxyl-terminal hydrolase 36/42 [EC:3.4.19.12];K21952//CASK-interacting protein	PKA53162.1|1.1e-29|hypothetical protein AXF42_Ash009892 [Apostasia shenzhenica]
110114008	0	0	0	2.82	5.07	1.05	5.73688	1.15e-06	1.18e-07			K08235//xyloglucan:xyloglucosyl transferase [EC:2.4.1.207];K14504//xyloglucan:xyloglucosyl transferase TCH4 [EC:2.4.1.207]+ko04075//Plant hormone signal transduction	XP_028550882.1|9.1e-85|probable xyloglucan endotransglucosylase/hydrolase protein 25 [Dendrobium catenatum]	GO:0005975//carbohydrate metabolic process;GO:0016043//cellular component organization;GO:0044260//cellular macromolecule metabolic process;GO:0071840//cellular component organization or biogenesis;GO:0045229//external encapsulating structure organization;GO:0071704//organic substance metabolic process;GO:0008152//metabolic process;GO:0009987//cellular process;GO:0010410//hemicellulose metabolic …
110115775	1.6	1.4	3.15	99.04	106.24	73.92	5.73331	1.93e-66	9.53e-69			K13496//UDP-glucosyl transferase 73C [EC:2.4.1.-]	XP_020704798.1|6.1e-274|UDP-glycosyltransferase 73C4 [Dendrobium catenatum]	GO:0003824//catalytic activity;GO:0016758//transferase activity, transferring hexosyl groups;GO:0016757//transferase activity, transferring glycosyl groups;GO:0016740//transferase activity;
110098996	2.64	2.6	3.72	104.35	136.1	156.89	5.71552	4.22e-140	4.28e-143			K16055//trehalose 6-phosphate synthase/phosphatase [EC:2.4.1.15 3.1.3.12]+ko01100//Metabolic pathways+ko00500//Starch and sucrose metabolism	XP_020681640.1|0.0e+00|probable alpha,alpha-trehalose-phosphate synthase [UDP-forming] 9 [Dendrobium catenatum]	GO:0046351//disaccharide biosynthetic process;GO:0008152//metabolic process;GO:1901576//organic substance biosynthetic process;GO:0044249//cellular biosynthetic process;GO:0005992//trehalose biosynthetic process;GO:0044262//cellular carbohydrate metabolic process;GO:0009058//biosynthetic process;GO:0005991//trehalose metabolic process;GO:0005984//disaccharide metabolic process;GO:0005975//carbohy…
BGI_novel_G002225	0.91	1.43	1.41	72.15	71.52	46.36	5.66198	2.54e-21	6.13e-23					GO:0110165//cellular anatomical entity;GO:0016021//integral component of membrane;GO:0016020//membrane;GO:0031224//intrinsic component of membrane;
110113908	1.29	2.64	2.03	44.99	112.93	69.58	5.6598	1.39e-42	1.43e-44	GRF		K22382//WD repeat-containing protein 26;K15601//lysine-specific demethylase 3 [EC:1.14.11.-];K22382//WD repeat-containing protein 26;K15601//lysine-specific demethylase 3 [EC:1.14.11.-];K22382//WD repeat-containing protein 26;K15601//lysine-specific demethylase 3 [EC:1.14.11.-];K22382//WD repeat-containing protein 26;K15601//lysine-specific demethylase 3 [EC:1.14.11.-]	XP_020702289.1|3.5e-218|growth-regulating factor 4-like [Dendrobium catenatum]	GO:1901576//organic substance biosynthetic process;GO:0006351//transcription, DNA-templated;GO:0034645//cellular macromolecule biosynthetic process;GO:1903506//regulation of nucleic acid-templated transcription;GO:0018130//heterocycle biosynthetic process;GO:0044260//cellular macromolecule metabolic process;GO:0051171//regulation of nitrogen compound metabolic process;GO:0010467//gene expression;…
110109095	0.33	0.29	0.17	10.01	13.4	12.7	5.6541	1.07e-39	1.17e-41			K07198//5'-AMP-activated protein kinase, catalytic alpha subunit [EC:2.7.11.11]	XP_020695665.1|5.7e-281|CBL-interacting serine/threonine-protein kinase 12 [Dendrobium catenatum]	GO:0050896//response to stimulus;GO:0009987//cellular process;GO:0065007//biological regulation;GO:0007154//cell communication;GO:0050794//regulation of cellular process;GO:0023052//signaling;GO:0051716//cellular response to stimulus;GO:0050789//regulation of biological process;GO:0007165//signal transduction;GO:0110165//cellular anatomical entity;GO:0031224//intrinsic component of membrane;GO:00…
110103987	2.85	1.71	3.21	105.36	105.8	88.21	5.64438	3.14e-98	7.77e-101			K17839//polyamine oxidase [EC:1.5.3.17 1.5.3.-]+ko00410//beta-Alanine metabolism+ko00330//Arginine and proline metabolism;K17839//polyamine oxidase [EC:1.5.3.17 1.5.3.-]+ko00410//beta-Alanine metabolism+ko00330//Arginine and proline metabolism;K17839//polyamine oxidase [EC:1.5.3.17 1.5.3.-]+ko00410//beta-Alanine metabolism+ko00330//Arginine and proline metabolism	XP_020572295.1|1.0e-257|probable polyamine oxidase 4 [Phalaenopsis equestris]	GO:0006595//polyamine metabolic process;GO:0006807//nitrogen compound metabolic process;GO:0044237//cellular metabolic process;GO:0006598//polyamine catabolic process;GO:1901575//organic substance catabolic process;GO:0009056//catabolic process;GO:0071704//organic substance metabolic process;GO:0009308//amine metabolic process;GO:1901564//organonitrogen compound metabolic process;GO:0006576//cell…
110097860	0	0	0.06	1.35	2.48	2.46	5.64395	1.22e-08	8.93e-10			K04733//interleukin-1 receptor-associated kinase 4 [EC:2.7.11.1]	XP_020680141.1|6.3e-187|thaumatin-like protein 1b [Dendrobium catenatum]	GO:0016020//membrane;GO:0031224//intrinsic component of membrane;GO:0110165//cellular anatomical entity;GO:0016021//integral component of membrane;
110106509	6.91	7	9	458.77	180.27	354.34	5.62227	1.37e-82	4.47e-85			K02183//calmodulin+ko04016//MAPK signaling pathway - plant+ko04626//Plant-pathogen interaction+ko04070//Phosphatidylinositol signaling system	XP_020692099.1|1.4e-83|calcium-binding protein CP1-like [Dendrobium catenatum]	GO:0046872//metal ion binding;GO:0043169//cation binding;GO:0005509//calcium ion binding;GO:0005488//binding;GO:0043167//ion binding;
110109786	2.23	0.94	1.71	73.02	71.95	60.22	5.61928	1.63e-76	6.25e-79		Medicago truncatula NBS resistance protein (MTR_4g055630) mRNA, complete cds	K14209//solute carrier family 36 (proton-coupled amino acid transporter);K15015//solute carrier family 32 (vesicular inhibitory amino acid transporter)	XP_020593357.1|1.5e-234|lysine histidine transporter 1-like [Phalaenopsis equestris]	GO:0015711//organic anion transport;GO:0034220//ion transmembrane transport;GO:0003333//amino acid transmembrane transport;GO:0009987//cellular process;GO:0071702//organic substance transport;GO:0046942//carboxylic acid transport;GO:1905039//carboxylic acid transmembrane transport;GO:0006820//anion transport;GO:0051179//localization;GO:0098656//anion transmembrane transport;GO:0006810//transport;…
110093412	0.19	0.12	0.51	18.56	9.16	10.83	5.61889	6.51e-32	1.01e-33	WRKY	Disease resistance protein (TIR-NBS-LRR class) (best arabidopsis hit)	K13424//WRKY transcription factor 33+ko04016//MAPK signaling pathway - plant+ko04626//Plant-pathogen interaction;K18835//WRKY transcription factor 2+ko04626//Plant-pathogen interaction	XP_020673950.1|9.5e-170|WRKY transcription factor WRKY76-like [Dendrobium catenatum]	GO:0043229//intracellular organelle;GO:0043231//intracellular membrane-bounded organelle;GO:0043226//organelle;GO:0043227//membrane-bounded organelle;GO:0110165//cellular anatomical entity;GO:0005634//nucleus;GO:0005622//intracellular;GO:0140110//transcription regulator activity;GO:0043565//sequence-specific DNA binding;GO:0003677//DNA binding;GO:0097159//organic cyclic compound binding;GO:000548…
BGI_novel_G002167	0	0	0	1.87	2.63	0.04	5.61829	5.09e-06	5.86e-07
BGI_novel_G001304	0	0	0	2.35	1.9	0.15	5.61451	3.56e-06	3.97e-07			K08176//MFS transporter, PHS family, inorganic phosphate transporter		GO:0006811//ion transport;GO:0015698//inorganic anion transport;GO:0006820//anion transport;GO:0006810//transport;GO:0006817//phosphate ion transport;GO:0051179//localization;GO:0051234//establishment of localization;GO:0031224//intrinsic component of membrane;GO:0016020//membrane;GO:0016021//integral component of membrane;GO:0110165//cellular anatomical entity;GO:0022804//active transmembrane tr…
110104744	0	0	0	1.23	1.72	1.59	5.61069	1.47e-06	1.53e-07				XP_020689647.1|1.0e-134|uncharacterized protein LOC110104744 [Dendrobium catenatum]	GO:0016021//integral component of membrane;GO:0031224//intrinsic component of membrane;GO:0016020//membrane;GO:0110165//cellular anatomical entity;
110114862	0.31	0.9	1.92	40.23	66.5	32.26	5.599	9.18e-28	1.66e-29			K00020//3-hydroxyisobutyrate dehydrogenase [EC:1.1.1.31]+ko00280//Valine, leucine and isoleucine degradation+ko01100//Metabolic pathways;K01180//endo-1,3(4)-beta-glucanase [EC:3.2.1.6];K00430//peroxidase [EC:1.11.1.7]+ko01100//Metabolic pathways+ko01110//Biosynthesis of secondary metabolites+ko00940//Phenylpropanoid biosynthesis	XP_020703544.1|7.3e-179|protein EXORDIUM-like 2 [Dendrobium catenatum]
114581116	0.1	0	0	1.87	4.08	1.59	5.5913	1.86e-09	1.23e-10			K10380//ankyrin;K15503//serine/threonine-protein phosphatase 6 regulatory ankyrin repeat subunit B;K15502//serine/threonine-protein phosphatase 6 regulatory ankyrin repeat subunit A	XP_028556324.1|1.6e-141|ankyrin repeat-containing protein At5g02620-like [Dendrobium catenatum]	GO:0016020//membrane;GO:0016021//integral component of membrane;GO:0110165//cellular anatomical entity;GO:0031224//intrinsic component of membrane;
110114132	1.08	1	0.77	32.51	53.68	32.43	5.58379	3.73e-47	3.31e-49	WRKY		K12835//ATP-dependent RNA helicase DDX42 [EC:3.6.4.13]+ko03040//Spliceosome;K18835//WRKY transcription factor 2+ko04626//Plant-pathogen interaction;K13424//WRKY transcription factor 33+ko04016//MAPK signaling pathway - plant+ko04626//Plant-pathogen interaction	XP_020702561.1|3.3e-183|probable WRKY transcription factor 48 [Dendrobium catenatum]	GO:0110165//cellular anatomical entity;GO:0043229//intracellular organelle;GO:0043231//intracellular membrane-bounded organelle;GO:0005634//nucleus;GO:0043226//organelle;GO:0005622//intracellular;GO:0043227//membrane-bounded organelle;GO:0003677//DNA binding;GO:0005488//binding;GO:1901363//heterocyclic compound binding;GO:0003700//DNA-binding transcription factor activity;GO:0140110//transcriptio…
110101386	0	0	0.21	7.8	11.08	4.43	5.58024	4.07e-08	3.23e-09			K13448//calcium-binding protein CML+ko04626//Plant-pathogen interaction	XP_020684919.1|4.5e-76|putative calcium-binding protein CML23 [Dendrobium catenatum]	GO:0005488//binding;GO:0046872//metal ion binding;GO:0043169//cation binding;GO:0005509//calcium ion binding;GO:0043167//ion binding;
BGI_novel_G001245	0	0	0	2.36	11.72	24.27	5.57912	3.32e-06	3.69e-07			K16055//trehalose 6-phosphate synthase/phosphatase [EC:2.4.1.15 3.1.3.12]+ko01100//Metabolic pathways+ko00500//Starch and sucrose metabolism		GO:0006457//protein folding;GO:0009987//cellular process;GO:0016021//integral component of membrane;GO:0031224//intrinsic component of membrane;GO:0110165//cellular anatomical entity;GO:0016020//membrane;GO:0035639//purine ribonucleoside triphosphate binding;GO:0016301//kinase activity;GO:0000166//nucleotide binding;GO:0016740//transferase activity;GO:0005488//binding;GO:0030554//adenyl nucleotid…
110093318	0.14	0	0	3.74	4.63	2.64	5.57897	4.31e-10	2.63e-11				XP_020673821.1|1.8e-136|uncharacterized protein LOC110093318 [Dendrobium catenatum]	GO:0016021//integral component of membrane;GO:0016020//membrane;GO:0031224//intrinsic component of membrane;GO:0110165//cellular anatomical entity;
110099126	0	0.11	0	4.32	4.3	2.83	5.57601	1.96e-08	1.48e-09			K11253//histone H3	XP_024401740.1|1.1e-69|histone H3.3 isoform X1 [Physcomitrella patens]	GO:0043232//intracellular non-membrane-bounded organelle;GO:0043227//membrane-bounded organelle;GO:0000786//nucleosome;GO:0043229//intracellular organelle;GO:0005622//intracellular;GO:0000785//chromatin;GO:0005694//chromosome;GO:0005634//nucleus;GO:0043231//intracellular membrane-bounded organelle;GO:0032993//protein-DNA complex;GO:0043226//organelle;GO:0044815//DNA packaging complex;GO:0110165//…
110108551	0.33	0.66	1.11	15.77	73.66	27.34	5.54734	1.8e-11	9.43e-13			K20716//mitogen-activated protein kinase kinase kinase 17/18+ko04016//MAPK signaling pathway - plant	XP_020694893.1|3.0e-252|mitogen-activated protein kinase kinase kinase 18-like [Dendrobium catenatum]	GO:0016020//membrane;GO:0110165//cellular anatomical entity;GO:0016021//integral component of membrane;GO:0031224//intrinsic component of membrane;GO:0036094//small molecule binding;GO:0003824//catalytic activity;GO:0030554//adenyl nucleotide binding;GO:1901363//heterocyclic compound binding;GO:1901265//nucleoside phosphate binding;GO:0016301//kinase activity;GO:0000166//nucleotide binding;GO:003…
110112356	0.11	0.05	0.04	1.89	3.12	3.86	5.54104	3.49e-28	6.19e-30		NB-ARC domain-containing disease resistance protein (best arabidopsis hit)	K15078//structure-specific endonuclease subunit SLX1 [EC:3.6.1.-];K15078//structure-specific endonuclease subunit SLX1 [EC:3.6.1.-]	XP_028551525.1|0.0e+00|putative disease resistance protein RGA4 [Dendrobium catenatum]	GO:0030554//adenyl nucleotide binding;GO:0097159//organic cyclic compound binding;GO:0017076//purine nucleotide binding;GO:0032559//adenyl ribonucleotide binding;GO:0000166//nucleotide binding;GO:0043167//ion binding;GO:0005488//binding;GO:0043168//anion binding;GO:0036094//small molecule binding;GO:0043531//ADP binding;GO:0032555//purine ribonucleotide binding;GO:0097367//carbohydrate derivative…
110107464	0.09	0.18	0.13	8.85	4.4	5.41	5.52732	8.33e-22	1.95e-23	AP2-EREBP	Malus x domestica AP2 domain class transcription factor (AP2D43) mRNA, complete cds	K12900//FUS-interacting serine-arginine-rich protein 1+ko03040//Spliceosome;K09286//EREBP-like factor	XP_020693394.1|2.0e-222|ethylene-responsive transcription factor ERF110 [Dendrobium catenatum]	GO:0043229//intracellular organelle;GO:0005622//intracellular;GO:0043231//intracellular membrane-bounded organelle;GO:0043227//membrane-bounded organelle;GO:0043226//organelle;GO:0110165//cellular anatomical entity;GO:0005634//nucleus;GO:0097159//organic cyclic compound binding;GO:0003676//nucleic acid binding;GO:0003700//DNA-binding transcription factor activity;GO:0005488//binding;GO:1901363//h…
BGI_novel_G002181	0	0.14	0.14	9.98	3.53	7.6	5.52697	5.27e-10	3.25e-11					GO:0044085//cellular component biogenesis;GO:0008535//respiratory chain complex IV assembly;GO:0034622//cellular protein-containing complex assembly;GO:0033108//mitochondrial respiratory chain complex assembly;GO:0071840//cellular component organization or biogenesis;GO:0007005//mitochondrion organization;GO:0043933//protein-containing complex subunit organization;GO:0033617//mitochondrial cytoch…
110097360	0	0	0	4.56	2.14	2.57	5.52033	2.78e-06	3.05e-07	C2H2			XP_020679351.1|3.3e-106|zinc finger protein 3-like [Dendrobium catenatum]	GO:0097159//organic cyclic compound binding;GO:1901363//heterocyclic compound binding;GO:0003676//nucleic acid binding;GO:0005488//binding;
110094158	10.71	8.77	13.42	377.29	491.43	384.61	5.51768	1.3e-107	2.81e-110				XP_020674982.1|3.4e-268|nematode resistance protein-like HSPRO2 [Dendrobium catenatum]	GO:0046700//heterocycle catabolic process;GO:0070189//kynurenine metabolic process;GO:1901565//organonitrogen compound catabolic process;GO:0006520//cellular amino acid metabolic process;GO:1901360//organic cyclic compound metabolic process;GO:0016054//organic acid catabolic process;GO:0019441//tryptophan catabolic process to kynurenine;GO:0009056//catabolic process;GO:0044270//cellular nitrogen …
BGI_novel_G000722	0.03	0	0	0.9	0.89	0.5	5.5028	4.84e-08	3.88e-09		Brassica rapa subsp. pekinensis isolate BrTNL10 disease resistance protein gene, complete cds.	K02469//DNA gyrase subunit A [EC:5.99.1.3];K12349//neutral ceramidase [EC:3.5.1.23]+ko00600//Sphingolipid metabolism+ko01100//Metabolic pathways;K19525//vacuolar protein sorting-associated protein 13A/C		GO:0044238//primary metabolic process;GO:1901360//organic cyclic compound metabolic process;GO:0044237//cellular metabolic process;GO:0006139//nucleobase-containing compound metabolic process;GO:0006725//cellular aromatic compound metabolic process;GO:0006807//nitrogen compound metabolic process;GO:0034641//cellular nitrogen compound metabolic process;GO:0044260//cellular macromolecule metabolic …
110093112	0.11	0.05	0.59	14.95	8.09	10.34	5.49156	2.63e-23	5.69e-25				XP_020673560.1|6.8e-176|probable inactive poly [ADP-ribose] polymerase SRO2 [Dendrobium catenatum]	GO:0016757//transferase activity, transferring glycosyl groups;GO:0003824//catalytic activity;GO:0016740//transferase activity;GO:0016763//transferase activity, transferring pentosyl groups;GO:0003950//NAD+ ADP-ribosyltransferase activity;
110102277	0.17	0.25	0.21	12.42	5.61	8.63	5.48366	3.59e-32	5.49e-34				XP_020686202.1|4.6e-245|fatty-acid-binding protein 2 isoform X1 [Dendrobium catenatum]	GO:0003824//catalytic activity;GO:0016853//isomerase activity;GO:0016872//intramolecular lyase activity;
BGI_novel_G001389	0	0	0	0.45	0.27	0.97	5.48031	3.99e-06	4.5e-07		Brassica rapa subsp. pekinensis isolate BrNL12 disease resistance protein gene, complete cds.	K11593//eukaryotic translation initiation factor 2C;K17545//serine/threonine-protein kinase ULK4 [EC:2.7.11.1]		GO:0009987//cellular process;GO:0090304//nucleic acid metabolic process;GO:0044237//cellular metabolic process;GO:0034641//cellular nitrogen compound metabolic process;GO:1901360//organic cyclic compound metabolic process;GO:0046483//heterocycle metabolic process;GO:0006807//nitrogen compound metabolic process;GO:0071704//organic substance metabolic process;GO:0015074//DNA integration;GO:0008152/…
110094737	0	0	0	1.4	1.57	0.36	5.47625	5.12e-06	5.9e-07			K14431//transcription factor TGA+ko04075//Plant hormone signal transduction	XP_028551420.1|2.6e-205|transcription factor TGA2.2-like [Dendrobium catenatum]	GO:0034641//cellular nitrogen compound metabolic process;GO:1901576//organic substance biosynthetic process;GO:0006725//cellular aromatic compound metabolic process;GO:0008152//metabolic process;GO:0009987//cellular process;GO:0071704//organic substance metabolic process;GO:0046483//heterocycle metabolic process;GO:0006351//transcription, DNA-templated;GO:0097659//nucleic acid-templated transcrip…
110096357	0.28	0	0.75	24.84	12.02	10.79	5.4738	6.3e-18	1.87e-19				XP_020677920.1|2.4e-75|uncharacterized protein LOC110096357 [Dendrobium catenatum]
110102316	4.13	4.37	6.08	149.87	205.06	184.11	5.47088	1.64e-110	3.19e-113			K15429//tRNA (guanine37-N1)-methyltransferase [EC:2.1.1.228];K19893//glucan endo-1,3-beta-glucosidase 5/6 [EC:3.2.1.39]+ko00500//Starch and sucrose metabolism	XP_020686267.1|7.6e-284|glucan endo-1,3-beta-glucosidase 8 [Dendrobium catenatum]	GO:0008152//metabolic process;GO:0044238//primary metabolic process;GO:0071704//organic substance metabolic process;GO:0005975//carbohydrate metabolic process;GO:0004553//hydrolase activity, hydrolyzing O-glycosyl compounds;GO:0003824//catalytic activity;GO:0016798//hydrolase activity, acting on glycosyl bonds;GO:0016787//hydrolase activity;
110096472	0	0	0	2.82	0.94	2.92	5.46306	4.19e-06	4.74e-07			K13448//calcium-binding protein CML+ko04626//Plant-pathogen interaction	XP_020678106.1|7.0e-77|calmodulin-like protein 11 [Dendrobium catenatum]	GO:0019932//second-messenger-mediated signaling;GO:0050789//regulation of biological process;GO:0007017//microtubule-based process;GO:0007010//cytoskeleton organization;GO:0000226//microtubule cytoskeleton organization;GO:0019722//calcium-mediated signaling;GO:0009987//cellular process;GO:0050896//response to stimulus;GO:0007165//signal transduction;GO:0035556//intracellular signal transduction;G…
110105591	0.49	0	0.3	15.46	22.63	3.4	5.45501	2.02e-11	1.06e-12				XP_020690809.1|1.8e-88|vitellogenin-A2 [Dendrobium catenatum]
110109547	3.52	4.01	4.29	172.82	163.22	111.67	5.45244	1.56e-91	4.14e-94			K01054//acylglycerol lipase [EC:3.1.1.23]+ko01100//Metabolic pathways+ko00561//Glycerolipid metabolism;K01054//acylglycerol lipase [EC:3.1.1.23]+ko01100//Metabolic pathways+ko00561//Glycerolipid metabolism	XP_020696316.1|7.5e-251|uncharacterized protein LOC110109547 [Dendrobium catenatum]	GO:0031224//intrinsic component of membrane;GO:0110165//cellular anatomical entity;GO:0016020//membrane;GO:0016021//integral component of membrane;GO:0016787//hydrolase activity;GO:0016788//hydrolase activity, acting on ester bonds;GO:0016298//lipase activity;GO:0003824//catalytic activity;
114578686	0.05	0.05	0.35	3.1	9.46	8.98	5.44386	6.26e-15	2.4e-16			K17964//leucine-rich PPR motif-containing protein, mitochondrial	XP_028547913.1|2.0e-210|pentatricopeptide repeat-containing protein At2g17140-like [Dendrobium catenatum]	GO:0044706//multi-multicellular organism process;GO:0009856//pollination;GO:0007154//cell communication;GO:0032501//multicellular organismal process;GO:0051704//multi-organism process;GO:0048544//recognition of pollen;GO:0022414//reproductive process;GO:0008152//metabolic process;GO:0009875//pollen-pistil interaction;GO:0000003//reproduction;GO:0008037//cell recognition;GO:0009987//cellular proce…
110098853	2.29	2.18	1.66	85.45	78.47	61.28	5.43705	1.93e-80	6.63e-83		PREDICTED: Vitis vinifera hypothetical protein LOC100250803 (LOC100250803), mRNA	K19041//E3 ubiquitin-protein ligase RNF38/44 [EC:2.3.2.27]	XP_020681452.1|1.9e-130|NEP1-interacting protein 1 [Dendrobium catenatum]	GO:0110165//cellular anatomical entity;GO:0031224//intrinsic component of membrane;GO:0016021//integral component of membrane;GO:0016020//membrane;
BGI_novel_G002808	0	0	0	1.04	1.77	1.34	5.43467	4.67e-06	5.32e-07		Brassica rapa subsp. pekinensis isolate BrNL12 disease resistance protein gene, complete cds.	K11593//eukaryotic translation initiation factor 2C;K22686//pro-apoptotic serine protease NMA111 [EC:3.4.21.-];K17545//serine/threonine-protein kinase ULK4 [EC:2.7.11.1];K03517//quinolinate synthase [EC:2.5.1.72]+ko01100//Metabolic pathways+ko00760//Nicotinate and nicotinamide metabolism;K15601//lysine-specific demethylase 3 [EC:1.14.11.-]		GO:0015074//DNA integration;GO:0044238//primary metabolic process;GO:0006259//DNA metabolic process;GO:0034641//cellular nitrogen compound metabolic process;GO:0006725//cellular aromatic compound metabolic process;GO:0008152//metabolic process;GO:0006807//nitrogen compound metabolic process;GO:1901360//organic cyclic compound metabolic process;GO:0043170//macromolecule metabolic process;GO:004423…
114578508	0	0	0	0.32	15.52	12.68	5.43423	1.23e-05	1.52e-06			K20665//jasmonoyl-L-amino acid 12-hydroxylase [EC:1.14.14.48]	XP_028547552.1|2.3e-62|cytochrome P450 94B1-like, partial [Dendrobium catenatum]	GO:0005506//iron ion binding;GO:0043167//ion binding;GO:0020037//heme binding;GO:0043169//cation binding;GO:0016705//oxidoreductase activity, acting on paired donors, with incorporation or reduction of molecular oxygen;GO:1901363//heterocyclic compound binding;GO:0097159//organic cyclic compound binding;GO:0005488//binding;GO:0046914//transition metal ion binding;GO:0046872//metal ion binding;GO:…
110098588	0.14	0	0.12	5.53	1.88	3.45	5.43081	8.45e-15	3.28e-16			K13264//isoflavone 7-O-glucoside-6''-O-malonyltransferase [EC:2.3.1.115]+ko00943//Isoflavonoid biosynthesis+ko00944//Flavone and flavonol biosynthesis;K21383//anthocyanidin 3-O-glucoside 6''-O-acyltransferase [EC:2.3.1.215]+ko00942//Anthocyanin biosynthesis;K14329//agmatine coumaroyltransferase [EC:2.3.1.64 2.3.1.-]+ko00330//Arginine and proline metabolism	PKU86452.1|5.0e-289|Malonyl-coenzyme A:anthocyanin 3-O-glucoside-6''-O-malonyltransferase [Dendrobium catenatum]	GO:0003824//catalytic activity;GO:0016746//transferase activity, transferring acyl groups;GO:0016747//transferase activity, transferring acyl groups other than amino-acyl groups;GO:0016740//transferase activity;
BGI_novel_G000773	0	0	0	1.98	1.76	2.66	5.42836	4.39e-06	4.98e-07		Brassica rapa subsp. pekinensis isolate BrNL12 disease resistance protein gene, complete cds.	K17545//serine/threonine-protein kinase ULK4 [EC:2.7.11.1];K12447//UDP-sugar pyrophosphorylase [EC:2.7.7.64]+ko00520//Amino sugar and nucleotide sugar metabolism+ko00040//Pentose and glucuronate interconversions+ko01100//Metabolic pathways+ko00052//Galactose metabolism+ko00053//Ascorbate and aldarate metabolism;K15601//lysine-specific demethylase 3 [EC:1.14.11.-];K01528//dynamin GTPase [EC:3.6.5.…		GO:0006259//DNA metabolic process;GO:0090304//nucleic acid metabolic process;GO:0044238//primary metabolic process;GO:0008152//metabolic process;GO:1901360//organic cyclic compound metabolic process;GO:0044237//cellular metabolic process;GO:0071704//organic substance metabolic process;GO:0044260//cellular macromolecule metabolic process;GO:0034641//cellular nitrogen compound metabolic process;GO:…
110116548	5.25	4.6	6.79	80.57	526.66	203.4	5.4172	9.21e-12	4.67e-13			K20624//12-hydroxyjasmonoyl-L-amino acid 12-hydroxylase / fatty acid hydroxylase [EC:1.14.14.49]	PKU82169.1|9.1e-301|Cytochrome P450 94A1 [Dendrobium catenatum]	GO:0016021//integral component of membrane;GO:0031224//intrinsic component of membrane;GO:0110165//cellular anatomical entity;GO:0016020//membrane;GO:0005488//binding;GO:0043167//ion binding;GO:0016491//oxidoreductase activity;GO:0097159//organic cyclic compound binding;GO:0016705//oxidoreductase activity, acting on paired donors, with incorporation or reduction of molecular oxygen;GO:0005506//ir…
110106005	0.07	0.07	0.14	6.41	8.28	1.32	5.41578	6.29e-10	3.93e-11				XP_020691378.1|4.0e-86|uncharacterized protein LOC110106005 [Dendrobium catenatum]	GO:0010468//regulation of gene expression;GO:1903506//regulation of nucleic acid-templated transcription;GO:2000112//regulation of cellular macromolecule biosynthetic process;GO:0051091//positive regulation of DNA-binding transcription factor activity;GO:0031323//regulation of cellular metabolic process;GO:0019219//regulation of nucleobase-containing compound metabolic process;GO:0048518//positiv…
BGI_novel_G002640	0	0	0	1.5	1.25	0.95	5.4078	5.3e-06	6.12e-07			K02830//cell cycle checkpoint protein [EC:3.1.11.2]		GO:0051726//regulation of cell cycle;GO:0050794//regulation of cellular process;GO:0050789//regulation of biological process;GO:0051716//cellular response to stimulus;GO:0045786//negative regulation of cell cycle;GO:0033554//cellular response to stress;GO:0048519//negative regulation of biological process;GO:0050896//response to stimulus;GO:0000075//cell cycle checkpoint;GO:0006950//response to s…
110094010	0.71	1.6	1.3	54.56	37.87	42.45	5.39546	1.27e-44	1.23e-46		NB-ARC domain-containing disease resistance protein (best arabidopsis hit)	K01537//Ca2+-transporting ATPase [EC:3.6.3.8];K12486//stromal membrane-associated protein+ko04144//Endocytosis	XP_020674761.1|8.3e-70|GTPase activating protein 1-like [Dendrobium catenatum]
110104949	0	0	0	1.73	1.87	0.78	5.38906	6.85e-06	8.11e-07			K10436//microtubule-associated protein, RP/EB family	XP_028553274.1|3.7e-182|microtubule-associated protein RP/EB family member 1C-like [Dendrobium catenatum]	GO:0070727//cellular macromolecule localization;GO:0006996//organelle organization;GO:1904825//protein localization to microtubule plus-end;GO:0044085//cellular component biogenesis;GO:0009652//thigmotropism;GO:0032886//regulation of microtubule-based process;GO:0051493//regulation of cytoskeleton organization;GO:0072698//protein localization to microtubule cytoskeleton;GO:0016043//cellular compo…
110096049	0.08	0	0	2.71	2.07	3.06	5.37938	6.97e-08	5.72e-09				XP_028556787.1|8.1e-88|probable inactive poly [ADP-ribose] polymerase SRO2 [Dendrobium catenatum]	GO:0003824//catalytic activity;GO:0016763//transferase activity, transferring pentosyl groups;GO:0003950//NAD+ ADP-ribosyltransferase activity;GO:0016757//transferase activity, transferring glycosyl groups;GO:0016740//transferase activity;
BGI_novel_G000546	0.26	0.05	0.18	5.39	6.94	5.93	5.37764	1.08e-39	1.19e-41		Brassica rapa subsp. pekinensis isolate BrNL12 disease resistance protein gene, complete cds.	K11593//eukaryotic translation initiation factor 2C;K17545//serine/threonine-protein kinase ULK4 [EC:2.7.11.1];K01528//dynamin GTPase [EC:3.6.5.5]+ko04144//Endocytosis;K22686//pro-apoptotic serine protease NMA111 [EC:3.4.21.-]		GO:0090304//nucleic acid metabolic process;GO:0006807//nitrogen compound metabolic process;GO:0006139//nucleobase-containing compound metabolic process;GO:0044238//primary metabolic process;GO:0046483//heterocycle metabolic process;GO:0006725//cellular aromatic compound metabolic process;GO:0034641//cellular nitrogen compound metabolic process;GO:0043170//macromolecule metabolic process;GO:000815…
114579381	0	0	0	1.19	1.5	1.27	5.3746	6.22e-06	7.31e-07		NB-ARC domain-containing disease resistance protein (best arabidopsis hit); resistance protein, putative, expressed (best rice hit)	K13484//5-hydroxyisourate hydrolase / 2-oxo-4-hydroxy-4-carboxy-5-ureidoimidazoline decarboxylase [EC:3.5.2.17 4.1.1.97]+ko00230//Purine metabolism+ko01100//Metabolic pathways;K08912//light-harvesting complex II chlorophyll a/b binding protein 1+ko01100//Metabolic pathways+ko00196//Photosynthesis - antenna proteins	XP_020679491.1|5.9e-130|L10-interacting MYB domain-containing protein-like [Dendrobium catenatum]
110106596	0	0.21	0	3.76	4.18	2.75	5.37043	6.61e-12	3.29e-13				XP_020692195.1|4.7e-116|NDR1/HIN1-like protein 2 [Dendrobium catenatum]	GO:0016021//integral component of membrane;GO:0016020//membrane;GO:0110165//cellular anatomical entity;GO:0031224//intrinsic component of membrane;
110104197	0	0	0.04	1.3	1.08	1.3	5.36368	8.05e-08	6.71e-09			K14548//U3 small nucleolar RNA-associated protein 4+ko03008//Ribosome biogenesis in eukaryotes;K16903//L-tryptophan---pyruvate aminotransferase [EC:2.6.1.99]+ko00380//Tryptophan metabolism+ko01100//Metabolic pathways	XP_020688852.1|2.9e-272|tryptophan aminotransferase-related protein 4-like [Dendrobium catenatum]	GO:0008483//transaminase activity;GO:0016846//carbon-sulfur lyase activity;GO:0016769//transferase activity, transferring nitrogenous groups;GO:0016740//transferase activity;GO:0016829//lyase activity;GO:0003824//catalytic activity;
110105177	10.33	18.49	9.92	736.33	430.6	247.95	5.35407	1.26e-39	1.39e-41	TAZ		K10523//speckle-type POZ protein;K02987//small subunit ribosomal protein S4e+ko03010//Ribosome	XP_020690226.1|5.7e-201|BTB/POZ and TAZ domain-containing protein 1-like [Dendrobium catenatum]	GO:0010468//regulation of gene expression;GO:0031326//regulation of cellular biosynthetic process;GO:0060255//regulation of macromolecule metabolic process;GO:0080090//regulation of primary metabolic process;GO:0019219//regulation of nucleobase-containing compound metabolic process;GO:0019222//regulation of metabolic process;GO:0050794//regulation of cellular process;GO:0009889//regulation of bio…
110093186	0	0	0	0.23	0.38	1.57	5.35254	1.11e-05	1.37e-06			K15333//tRNA guanosine-2'-O-methyltransferase [EC:2.1.1.34];K12619//5'-3' exoribonuclease 2 [EC:3.1.13.-]+ko03018//RNA degradation+ko03008//Ribosome biogenesis in eukaryotes;K13199//plasminogen activator inhibitor 1 RNA-binding protein;K14568//rRNA small subunit pseudouridine methyltransferase Nep1 [EC:2.1.1.260]+ko03008//Ribosome biogenesis in eukaryotes;K13124//mitogen-activated protein kinase …	XP_020673658.1|0.0e+00|subtilisin-like protease SBT1.2 [Dendrobium catenatum]	GO:0070011//peptidase activity, acting on L-amino acid peptides;GO:0004252//serine-type endopeptidase activity;GO:0003824//catalytic activity;GO:0016787//hydrolase activity;GO:0016825//hydrolase activity, acting on acid phosphorus-nitrogen bonds;GO:0004175//endopeptidase activity;GO:0017171//serine hydrolase activity;GO:0008233//peptidase activity;GO:0140096//catalytic activity, acting on a prote…
110100827	0	0.09	0	4.25	2.13	4.4	5.34763	1.13e-07	9.66e-09			K19706//dihydroceramide fatty acyl 2-hydroxylase [EC:1.14.18.7];K19706//dihydroceramide fatty acyl 2-hydroxylase [EC:1.14.18.7]	XP_020597136.1|2.7e-114|dihydroceramide fatty acyl 2-hydroxylase FAH1-like isoform X1 [Phalaenopsis equestris]	GO:1901576//organic substance biosynthetic process;GO:0009058//biosynthetic process;GO:0071704//organic substance metabolic process;GO:0044238//primary metabolic process;GO:0008152//metabolic process;GO:0006629//lipid metabolic process;GO:0008610//lipid biosynthetic process;GO:0016020//membrane;GO:0016021//integral component of membrane;GO:0031224//intrinsic component of membrane;GO:0110165//cell…
BGI_novel_G000236	0	0	0.61	5.29	11.23	9.48	5.345	3.9e-11	2.11e-12	FAR1	Sorghum bicolor hypothetical protein, mRNA.	K10901//bloom syndrome protein [EC:3.6.4.12]+ko03440//Homologous recombination;K17604//zinc finger SWIM domain-containing protein 3		GO:0019222//regulation of metabolic process;GO:2000112//regulation of cellular macromolecule biosynthetic process;GO:0010556//regulation of macromolecule biosynthetic process;GO:0080090//regulation of primary metabolic process;GO:0060255//regulation of macromolecule metabolic process;GO:0065007//biological regulation;GO:0051171//regulation of nitrogen compound metabolic process;GO:0006355//regula…
110108722	0.47	0.37	0.54	21.43	13.61	13.67	5.34014	6.52e-57	4.35e-59				XP_020695170.1|0.0e+00|uncharacterized protein LOC110108722 [Dendrobium catenatum]	GO:0016020//membrane;GO:0016021//integral component of membrane;GO:0031224//intrinsic component of membrane;GO:0110165//cellular anatomical entity;
110095305	1.1	2.64	4.86	100.61	76.42	137.33	5.3388	1.29e-40	1.38e-42			K03006//DNA-directed RNA polymerase II subunit RPB1 [EC:2.7.7.6]+ko03020//RNA polymerase;K03006//DNA-directed RNA polymerase II subunit RPB1 [EC:2.7.7.6]+ko03020//RNA polymerase	XP_020676445.1|2.1e-204|early nodulin-like protein 1 [Dendrobium catenatum]	GO:0009055//electron transfer activity;GO:0016491//oxidoreductase activity;GO:0003824//catalytic activity;
110110322	1.88	1.52	1.73	86.73	45.87	46.93	5.33122	7.56e-65	3.97e-67		Disease resistance protein (CC-NBS-LRR class) family (best arabidopsis hit)		XP_020697393.1|1.5e-254|probable inactive poly [ADP-ribose] polymerase SRO3 [Dendrobium catenatum]	GO:0016757//transferase activity, transferring glycosyl groups;GO:0003824//catalytic activity;GO:0016740//transferase activity;GO:0016763//transferase activity, transferring pentosyl groups;GO:0003950//NAD+ ADP-ribosyltransferase activity;
BGI_novel_G001284	0.05	0.04	0	2.04	1.37	0.72	5.32952	9.63e-09	6.96e-10			K06027//vesicle-fusing ATPase [EC:3.6.4.6]		GO:0006810//transport;GO:0032984//protein-containing complex disassembly;GO:0035494//SNARE complex disassembly;GO:0051179//localization;GO:0071840//cellular component organization or biogenesis;GO:0016043//cellular component organization;GO:0009987//cellular process;GO:0051234//establishment of localization;GO:0043933//protein-containing complex subunit organization;GO:0016192//vesicle-mediated t…
110111672	0.02	0	0.13	1.41	2.82	2.53	5.31788	3.66e-14	1.5e-15			K00549//5-methyltetrahydropteroyltriglutamate--homocysteine methyltransferase [EC:2.1.1.14]+ko01230//Biosynthesis of amino acids+ko00450//Selenocompound metabolism+ko01100//Metabolic pathways+ko01110//Biosynthesis of secondary metabolites+ko00270//Cysteine and methionine metabolism;K04733//interleukin-1 receptor-associated kinase 4 [EC:2.7.11.1];K10955//mucin-2	XP_020699308.1|0.0e+00|FT-interacting protein 3 [Dendrobium catenatum]	GO:0016020//membrane;GO:0110165//cellular anatomical entity;GO:0031224//intrinsic component of membrane;GO:0016021//integral component of membrane;
110099706	0	0	0.07	1.86	2.87	1.36	5.31321	2.76e-07	2.53e-08			K01183//chitinase [EC:3.2.1.14]+ko00520//Amino sugar and nucleotide sugar metabolism+ko01100//Metabolic pathways	XP_020682604.1|2.8e-172|acidic endochitinase-like [Dendrobium catenatum]	GO:0005975//carbohydrate metabolic process;GO:0071704//organic substance metabolic process;GO:0044238//primary metabolic process;GO:0008152//metabolic process;GO:0016798//hydrolase activity, acting on glycosyl bonds;GO:0016787//hydrolase activity;GO:0003824//catalytic activity;GO:0004553//hydrolase activity, hydrolyzing O-glycosyl compounds;
110093956	0.34	0.53	0.62	10.74	23.67	17.89	5.31102	1.73e-36	2.21e-38			K01102//pyruvate dehydrogenase phosphatase [EC:3.1.3.43]	XP_020599863.1|9.8e-257|LOW QUALITY PROTEIN: probable protein phosphatase 2C 23 [Phalaenopsis equestris]	GO:0042578//phosphoric ester hydrolase activity;GO:0016787//hydrolase activity;GO:0016788//hydrolase activity, acting on ester bonds;GO:0004722//protein serine/threonine phosphatase activity;GO:0016791//phosphatase activity;GO:0004724//magnesium-dependent protein serine/threonine phosphatase activity;GO:0140096//catalytic activity, acting on a protein;GO:0003824//catalytic activity;GO:0004721//ph…
110108108	0.48	0.07	0.35	26.18	4.02	10.74	5.31024	3.02e-14	1.23e-15				XP_020694282.1|2.4e-120|uncharacterized protein At1g76070 [Dendrobium catenatum]	GO:0016021//integral component of membrane;GO:0110165//cellular anatomical entity;GO:0031224//intrinsic component of membrane;GO:0016020//membrane;
110115752	0	0	0.04	0.16	1.43	2.98	5.30604	1.99e-06	2.11e-07			K01593//aromatic-L-amino-acid/L-tryptophan decarboxylase [EC:4.1.1.28 4.1.1.105]+ko00380//Tryptophan metabolism+ko00901//Indole alkaloid biosynthesis+ko00965//Betalain biosynthesis+ko00350//Tyrosine metabolism+ko01100//Metabolic pathways+ko00950//Isoquinoline alkaloid biosynthesis+ko01110//Biosynthesis of secondary metabolites+ko00360//Phenylalanine metabolism	XP_020704760.2|7.9e-295|tyrosine/DOPA decarboxylase 2 [Dendrobium catenatum]	GO:0071704//organic substance metabolic process;GO:0044237//cellular metabolic process;GO:0006520//cellular amino acid metabolic process;GO:0044238//primary metabolic process;GO:0044281//small molecule metabolic process;GO:0008152//metabolic process;GO:0009987//cellular process;GO:0043436//oxoacid metabolic process;GO:1901564//organonitrogen compound metabolic process;GO:0006082//organic acid met…
110095424	33.48	114.47	35.02	5172.59	1858.32	2204.78	5.29709	1.2e-11	6.18e-13				XP_020676622.1|7.0e-48|late embryogenesis abundant protein Lea5-like [Dendrobium catenatum]
110112978	2.99	3.64	3.39	112.13	108.83	95.57	5.29399	1.13e-122	1.55e-125			K10523//speckle-type POZ protein;K10523//speckle-type POZ protein	XP_020701046.1|1.2e-188|BTB/POZ domain-containing protein At1g55760 [Dendrobium catenatum]
110097533	8.48	12.69	11.56	346.58	330.36	397.9	5.29041	8.94e-178	4.73e-181		Medicago truncatula NBS resistance protein (MTR_4g055630) mRNA, complete cds	K14209//solute carrier family 36 (proton-coupled amino acid transporter)	PKA66781.1|4.4e-248|Amino acid permease 2 [Apostasia shenzhenica]	GO:0055085//transmembrane transport;GO:0015849//organic acid transport;GO:0046942//carboxylic acid transport;GO:1905039//carboxylic acid transmembrane transport;GO:0006810//transport;GO:0015711//organic anion transport;GO:0098656//anion transmembrane transport;GO:0051234//establishment of localization;GO:0009987//cellular process;GO:0003333//amino acid transmembrane transport;GO:0006811//ion tran…
110105610	0	0	0	1.29	1.16	1.07	5.28824	1.02e-05	1.25e-06			K08235//xyloglucan:xyloglucosyl transferase [EC:2.4.1.207]	XP_020690845.1|8.2e-204|probable xyloglucan endotransglucosylase/hydrolase protein 30 [Dendrobium catenatum]	GO:0044237//cellular metabolic process;GO:0010383//cell wall polysaccharide metabolic process;GO:0044264//cellular polysaccharide metabolic process;GO:0006073//cellular glucan metabolic process;GO:0010411//xyloglucan metabolic process;GO:0044042//glucan metabolic process;GO:0044036//cell wall macromolecule metabolic process;GO:0016043//cellular component organization;GO:0009987//cellular process;…
110112533	0.14	0.23	0.2	3.51	9.68	7.97	5.28435	3.03e-23	6.6e-25			K03327//multidrug resistance protein, MATE family	XP_020700445.1|2.8e-305|protein DETOXIFICATION 49 [Dendrobium catenatum]	GO:0016021//integral component of membrane;GO:0110165//cellular anatomical entity;GO:0016020//membrane;GO:0031224//intrinsic component of membrane;GO:0005215//transporter activity;GO:0022804//active transmembrane transporter activity;GO:0042910//xenobiotic transmembrane transporter activity;GO:0015297//antiporter activity;GO:0022857//transmembrane transporter activity;GO:0015291//secondary active…
110110245	11.6	20.29	18.16	369.84	633.87	666.18	5.28145	2.17e-69	9.68e-72			K05909//laccase [EC:1.10.3.2];K01381//saccharopepsin [EC:3.4.23.25];K22683//aspartyl protease family protein [EC:3.4.23.-]	XP_020697282.1|0.0e+00|aspartic proteinase PCS1-like [Dendrobium catenatum]	GO:1901565//organonitrogen compound catabolic process;GO:0030163//protein catabolic process;GO:0006807//nitrogen compound metabolic process;GO:0043170//macromolecule metabolic process;GO:0006508//proteolysis;GO:0019538//protein metabolic process;GO:0008152//metabolic process;GO:1901564//organonitrogen compound metabolic process;GO:0009056//catabolic process;GO:0009057//macromolecule catabolic pro…
110094551	1.33	0.28	1.11	18.52	46.5	31.66	5.28139	6.18e-26	1.2e-27			K00430//peroxidase [EC:1.11.1.7]+ko01100//Metabolic pathways+ko01110//Biosynthesis of secondary metabolites+ko00940//Phenylpropanoid biosynthesis;K21952//CASK-interacting protein	PKU84055.1|6.2e-218|CBS domain-containing protein CBSX5 [Dendrobium catenatum]
110112138	3.03	3.24	4.06	67.57	128.41	149.97	5.27934	1.47e-65	7.46e-68			K00512//steroid 17alpha-monooxygenase / 17alpha-hydroxyprogesterone deacetylase [EC:1.14.14.19 1.14.14.32]+ko01100//Metabolic pathways;K13260//isoflavone/4'-methoxyisoflavone 2'-hydroxylase [EC:1.14.14.90 1.14.14.89]+ko01110//Biosynthesis of secondary metabolites+ko00943//Isoflavonoid biosynthesis	PKU65917.1|0.0e+00|Isoflavone 2'-hydroxylase [Dendrobium catenatum]	GO:0016021//integral component of membrane;GO:0031224//intrinsic component of membrane;GO:0110165//cellular anatomical entity;GO:0016020//membrane;GO:0005488//binding;GO:0043169//cation binding;GO:0097159//organic cyclic compound binding;GO:0016705//oxidoreductase activity, acting on paired donors, with incorporation or reduction of molecular oxygen;GO:0004497//monooxygenase activity;GO:0043167//…
110107826	0.1	0.1	0	0.83	8.83	4.73	5.27513	2.46e-07	2.23e-08	bHLH			XP_020693884.2|4.4e-138|transcription factor BHLH148 [Dendrobium catenatum]	GO:0005488//binding;GO:0005515//protein binding;GO:0046983//protein dimerization activity;
110103316	0.64	0.56	1.12	47.28	33.99	7.68	5.27029	7.89e-17	2.57e-18	WRKY		K12835//ATP-dependent RNA helicase DDX42 [EC:3.6.4.13]+ko03040//Spliceosome;K18834//WRKY transcription factor 1+ko04626//Plant-pathogen interaction;K18835//WRKY transcription factor 2+ko04626//Plant-pathogen interaction	XP_020687633.1|7.3e-112|probable WRKY transcription factor 50 [Dendrobium catenatum]	GO:0005634//nucleus;GO:0043226//organelle;GO:0110165//cellular anatomical entity;GO:0043231//intracellular membrane-bounded organelle;GO:0043227//membrane-bounded organelle;GO:0005622//intracellular;GO:0043229//intracellular organelle;GO:0043565//sequence-specific DNA binding;GO:0003676//nucleic acid binding;GO:0097159//organic cyclic compound binding;GO:0005488//binding;GO:0140110//transcription…
110108900	5.44	5.37	5.96	224.63	159.94	157.05	5.26495	1.29e-126	1.59e-129				XP_020695413.1|1.2e-189|uncharacterized protein LOC110108900 [Dendrobium catenatum]
110113508	2.45	1.86	3.74	63.99	81.12	114.82	5.26241	1.25e-63	6.87e-66			K11855//ubiquitin carboxyl-terminal hydrolase 36/42 [EC:3.4.19.12];K21952//CASK-interacting protein	PKA53162.1|1.1e-29|hypothetical protein AXF42_Ash009892 [Apostasia shenzhenica]
110112517	0	0	0.03	0.66	0.87	0.74	5.2618	2.32e-07	2.09e-08			K12309//beta-galactosidase [EC:3.2.1.23]+ko00600//Sphingolipid metabolism+ko00604//Glycosphingolipid biosynthesis - ganglio series+ko00531//Glycosaminoglycan degradation+ko00511//Other glycan degradation+ko01100//Metabolic pathways+ko00052//Galactose metabolism	XP_028553071.1|0.0e+00|beta-galactosidase 13 [Dendrobium catenatum]	GO:0008152//metabolic process;GO:0005975//carbohydrate metabolic process;GO:0044238//primary metabolic process;GO:0071704//organic substance metabolic process;GO:0043231//intracellular membrane-bounded organelle;GO:0005618//cell wall;GO:0030312//external encapsulating structure;GO:0005773//vacuole;GO:0071944//cell periphery;GO:0005737//cytoplasm;GO:0043229//intracellular organelle;GO:0043227//mem…
110096547	0.16	0.11	0.44	7.71	18.79	2.6	5.25943	5.32e-12	2.62e-13			K04420//mitogen-activated protein kinase kinase kinase 2 [EC:2.7.11.25];K20716//mitogen-activated protein kinase kinase kinase 17/18+ko04016//MAPK signaling pathway - plant	XP_020678219.1|5.0e-240|mitogen-activated protein kinase kinase kinase 18 [Dendrobium catenatum]	GO:0019538//protein metabolic process;GO:0043549//regulation of kinase activity;GO:0051174//regulation of phosphorus metabolic process;GO:0065007//biological regulation;GO:0060255//regulation of macromolecule metabolic process;GO:0050896//response to stimulus;GO:0035556//intracellular signal transduction;GO:0051726//regulation of cell cycle;GO:0023014//signal transduction by protein phosphorylati…
110094681	0.58	1.79	0.34	89.79	50.89	12.61	5.25542	2.69e-08	2.07e-09			K09514//DnaJ homolog subfamily B member 8;K09509//DnaJ homolog subfamily B member 3;K09512//DnaJ homolog subfamily B member 6	XP_020675627.1|5.1e-95|uncharacterized protein LOC110094681 [Dendrobium catenatum]
110100483	3.96	1.69	1.76	88.88	81.31	74.54	5.25214	2.38e-56	1.63e-58			K03327//multidrug resistance protein, MATE family	XP_020683667.1|4.0e-87|uncharacterized protein LOC110100483 [Dendrobium catenatum]
110108307	0.04	0	0	1.33	1.88	0.64	5.24987	6.26e-07	6.12e-08			K08176//MFS transporter, PHS family, inorganic phosphate transporter	XP_020593718.1|6.4e-269|LOW QUALITY PROTEIN: inorganic phosphate transporter 1-6-like [Phalaenopsis equestris]	GO:0051234//establishment of localization;GO:0015698//inorganic anion transport;GO:0051179//localization;GO:0006820//anion transport;GO:0006810//transport;GO:0006811//ion transport;GO:0006817//phosphate ion transport;GO:0031224//intrinsic component of membrane;GO:0016021//integral component of membrane;GO:0016020//membrane;GO:0110165//cellular anatomical entity;GO:0015291//secondary active transm…
BGI_novel_G002585	0	0	0.07	1.31	1.54	0.57	5.24649	4.24e-08	3.37e-09			K01011//thiosulfate/3-mercaptopyruvate sulfurtransferase [EC:2.8.1.1 2.8.1.2]+ko00920//Sulfur metabolism+ko04122//Sulfur relay system+ko01100//Metabolic pathways+ko00270//Cysteine and methionine metabolism		GO:0016740//transferase activity;GO:0003824//catalytic activity;GO:0016783//sulfurtransferase activity;GO:0016782//transferase activity, transferring sulfur-containing groups;GO:0004792//thiosulfate sulfurtransferase activity;
BGI_novel_G000780	0.03	0.07	0.01	0.25	2.97	2.18	5.24058	6.14e-10	3.83e-11		Brassica rapa subsp. pekinensis isolate BrNL12 disease resistance protein gene, complete cds.	K22686//pro-apoptotic serine protease NMA111 [EC:3.4.21.-];K12447//UDP-sugar pyrophosphorylase [EC:2.7.7.64]+ko00520//Amino sugar and nucleotide sugar metabolism+ko00040//Pentose and glucuronate interconversions+ko01100//Metabolic pathways+ko00052//Galactose metabolism+ko00053//Ascorbate and aldarate metabolism;K17545//serine/threonine-protein kinase ULK4 [EC:2.7.11.1];K11593//eukaryotic translat…		GO:0006807//nitrogen compound metabolic process;GO:0034641//cellular nitrogen compound metabolic process;GO:1901360//organic cyclic compound metabolic process;GO:0044237//cellular metabolic process;GO:0006139//nucleobase-containing compound metabolic process;GO:0071704//organic substance metabolic process;GO:0043170//macromolecule metabolic process;GO:0046483//heterocycle metabolic process;GO:001…
110091969	0.63	0.62	0.76	14.75	29.47	16.58	5.23642	1.76e-33	2.53e-35		Leucine-rich repeat transmembrane protein kinase protein (best arabidopsis hit)	K21604//jasmonoyl-L-amino acid hydrolase [EC:3.5.1.127];K21604//jasmonoyl-L-amino acid hydrolase [EC:3.5.1.127];K21604//jasmonoyl-L-amino acid hydrolase [EC:3.5.1.127]	XP_020671958.2|1.1e-264|IAA-amino acid hydrolase ILR1-like 6 [Dendrobium catenatum]	GO:0003824//catalytic activity;GO:0016787//hydrolase activity;
BGI_novel_G002593	0.04	0	0.11	2.58	1.6	2.23	5.23366	2.22e-12	1.05e-13			K07466//replication factor A1+ko03420//Nucleotide excision repair+ko03030//DNA replication+ko03440//Homologous recombination+ko03430//Mismatch repair		GO:1901576//organic substance biosynthetic process;GO:0071704//organic substance metabolic process;GO:0006260//DNA replication;GO:0009059//macromolecule biosynthetic process;GO:0043170//macromolecule metabolic process;GO:0008152//metabolic process;GO:0009987//cellular process;GO:0044237//cellular metabolic process;GO:0044260//cellular macromolecule metabolic process;GO:0034645//cellular macromole…
110095926	7.71	6.58	9.03	232.16	239.08	257.33	5.2333	1.44e-198	7.01e-202		Medicago truncatula NBS resistance protein (MTR_4g055630) mRNA, complete cds	K14209//solute carrier family 36 (proton-coupled amino acid transporter);K15015//solute carrier family 32 (vesicular inhibitory amino acid transporter)	XP_020593357.1|1.3e-228|lysine histidine transporter 1-like [Phalaenopsis equestris]	GO:0016020//membrane;GO:0110165//cellular anatomical entity;GO:0031224//intrinsic component of membrane;GO:0016021//integral component of membrane;
BGI_novel_G000166	0	0	0.04	0.62	0.76	0.44	5.20874	4.65e-07	4.43e-08		lon protease 1 (best arabidopsis hit)	K08675//ATP-dependent Lon protease [EC:3.4.21.53]
110114152	10.24	13.37	14	471.99	395.92	293.44	5.20433	3.7e-88	1.09e-90				XP_020702591.1|3.0e-188|uncharacterized protein LOC110114152 [Dendrobium catenatum]	GO:0007623//circadian rhythm;GO:0006355//regulation of transcription, DNA-templated;GO:0060255//regulation of macromolecule metabolic process;GO:0031326//regulation of cellular biosynthetic process;GO:0010556//regulation of macromolecule biosynthetic process;GO:2001141//regulation of RNA biosynthetic process;GO:2000112//regulation of cellular macromolecule biosynthetic process;GO:0065007//biologi…
110108396	0.06	0	0	1.11	1.73	2.7	5.19672	4.85e-07	4.64e-08	NAC	NAC domain containing protein 17 (best arabidopsis hit)	K00521//ferric-chelate reductase [EC:1.16.1.7];K13126//polyadenylate-binding protein+ko03015//mRNA surveillance pathway+ko03018//RNA degradation+ko03013//RNA transport;K16296//serine carboxypeptidase-like clade I [EC:3.4.16.-];K05941//glutathione gamma-glutamylcysteinyltransferase [EC:2.3.2.15]	XP_020694684.1|2.4e-182|NAC domain-containing protein 87 [Dendrobium catenatum]	GO:0051252//regulation of RNA metabolic process;GO:0019222//regulation of metabolic process;GO:0031326//regulation of cellular biosynthetic process;GO:1903506//regulation of nucleic acid-templated transcription;GO:0065007//biological regulation;GO:2001141//regulation of RNA biosynthetic process;GO:0080090//regulation of primary metabolic process;GO:0010468//regulation of gene expression;GO:006025…
110103730	0.12	0.25	0.73	10.01	14.6	15.51	5.18531	3.26e-18	9.48e-20				PKU76792.1|6.5e-47|hypothetical protein MA16_Dca001398 [Dendrobium catenatum]
BGI_novel_G000431	0	0	0	2.42	0.65	3.37	5.18071	2.32e-05	3.04e-06			K11982//E3 ubiquitin-protein ligase RNF115/126 [EC:2.3.2.27];K20279//synaptojanin [EC:3.1.3.36]+ko01100//Metabolic pathways+ko04070//Phosphatidylinositol signaling system+ko00562//Inositol phosphate metabolism;K03283//heat shock 70kDa protein 1/2/6/8+ko03040//Spliceosome+ko04144//Endocytosis+ko04141//Protein processing in endoplasmic reticulum;K01070//S-formylglutathione hydrolase [EC:3.1.2.12]+k…		GO:0044260//cellular macromolecule metabolic process;GO:0034641//cellular nitrogen compound metabolic process;GO:0006725//cellular aromatic compound metabolic process;GO:0015074//DNA integration;GO:0006807//nitrogen compound metabolic process;GO:0009987//cellular process;GO:0071704//organic substance metabolic process;GO:0044237//cellular metabolic process;GO:0043170//macromolecule metabolic proc…
110115648	0	0.15	0.14	45.01	0.66	14.47	5.17658	3.96e-05	5.47e-06			K21894//cytoglobin	XP_020704602.1|8.0e-89|non-symbiotic hemoglobin [Dendrobium catenatum]	GO:0043169//cation binding;GO:0005215//transporter activity;GO:0005344//oxygen carrier activity;GO:1901363//heterocyclic compound binding;GO:0043167//ion binding;GO:0046872//metal ion binding;GO:0019825//oxygen binding;GO:0005488//binding;GO:0036094//small molecule binding;GO:0097159//organic cyclic compound binding;GO:0020037//heme binding;GO:0046906//tetrapyrrole binding;
110112471	0	0	0	2.39	1.6	1.57	5.1727	2.02e-05	2.6e-06				XP_028550991.1|1.6e-78|centromere protein V [Dendrobium catenatum]	GO:0016846//carbon-sulfur lyase activity;GO:0016829//lyase activity;GO:0003824//catalytic activity;
BGI_novel_G001075	0	0.16	0	3.53	2.72	2.42	5.17139	1.36e-08	1e-09			K21594//translation factor GUF1, mitochondrial [EC:3.6.5.-]		GO:0009893//positive regulation of metabolic process;GO:0048518//positive regulation of biological process;GO:0031325//positive regulation of cellular metabolic process;GO:0009987//cellular process;GO:0043603//cellular amide metabolic process;GO:1901564//organonitrogen compound metabolic process;GO:0044271//cellular nitrogen compound biosynthetic process;GO:0010556//regulation of macromolecule bi…
110093704	11.77	12.22	5.35	319.63	287.45	273.17	5.15604	1.45e-63	8.01e-66			K10442//kelch-like protein 1/4/5;K10457//kelch-like protein 20;K10446//kelch-like protein 8	XP_020674339.2|1.3e-63|B2 protein-like, partial [Dendrobium catenatum]
110094094	5.05	4.34	4.95	140.91	144.37	138.41	5.1532	3.22e-165	2.13e-168	bHLH		K22484//transcriptional regulator CBF1;K13422//transcription factor MYC2+ko04016//MAPK signaling pathway - plant+ko04075//Plant hormone signal transduction	XP_020674906.1|2.4e-289|transcription factor ABA-INDUCIBLE bHLH-TYPE-like [Dendrobium catenatum]	GO:0046983//protein dimerization activity;GO:0005488//binding;GO:0005515//protein binding;
110096893	0.11	0.23	0.06	4.95	3.67	6.59	5.14826	6.85e-17	2.21e-18			K18626//trichohyalin;K16628//collagen, type VII, alpha;K01184//polygalacturonase [EC:3.2.1.15]+ko00040//Pentose and glucuronate interconversions+ko01100//Metabolic pathways;K22020//mucin-19	XP_020678694.1|2.1e-227|uncharacterized protein LOC110096893 [Dendrobium catenatum]
BGI_novel_G001718	0	0	0	1.31	4.98	5.75	5.14692	3.02e-05	4.04e-06					GO:0031224//intrinsic component of membrane;GO:0110165//cellular anatomical entity;GO:0016020//membrane;GO:0016021//integral component of membrane;
BGI_novel_G000683	0.08	0.03	0.09	1.49	2.4	2.43	5.14078	6.72e-24	1.42e-25			K19525//vacuolar protein sorting-associated protein 13A/C;K05387//glutamate receptor, ionotropic, plant;K09338//homeobox-leucine zipper protein;K00102//D-lactate dehydrogenase (cytochrome) [EC:1.1.2.4]+ko00620//Pyruvate metabolism		GO:0006259//DNA metabolic process;GO:0071704//organic substance metabolic process;GO:0009987//cellular process;GO:0006807//nitrogen compound metabolic process;GO:1901360//organic cyclic compound metabolic process;GO:0046483//heterocycle metabolic process;GO:0006139//nucleobase-containing compound metabolic process;GO:0015074//DNA integration;GO:0044238//primary metabolic process;GO:0034641//cellu…
110095279	0	0.03	0	0.35	0.88	0.87	5.13477	1e-06	1.01e-07			K04733//interleukin-1 receptor-associated kinase 4 [EC:2.7.11.1]	XP_020676399.1|1.1e-246|serine/threonine-protein kinase RIPK [Dendrobium catenatum]	GO:0036094//small molecule binding;GO:0140096//catalytic activity, acting on a protein;GO:0017076//purine nucleotide binding;GO:0016301//kinase activity;GO:0016772//transferase activity, transferring phosphorus-containing groups;GO:1901363//heterocyclic compound binding;GO:0030554//adenyl nucleotide binding;GO:0097367//carbohydrate derivative binding;GO:0043168//anion binding;GO:0032553//ribonucl…
BGI_novel_G001305	0.1	0.15	0.14	4.93	3.28	3.96	5.1311	1.29e-39	1.43e-41			K18195//rhamnogalacturonan endolyase [EC:4.2.2.23];K01188//beta-glucosidase [EC:3.2.1.21]+ko01100//Metabolic pathways+ko00500//Starch and sucrose metabolism+ko01110//Biosynthesis of secondary metabolites+ko00460//Cyanoamino acid metabolism+ko00940//Phenylpropanoid biosynthesis;K13343//peroxin-14+ko04146//Peroxisome;K13415//protein brassinosteroid insensitive 1 [EC:2.7.10.1 2.7.11.1]+ko04075//Plan…
110109927	0.19	0.03	0.07	2.2	2.94	5.91	5.12592	1.24e-15	4.47e-17			K08900//mitochondrial chaperone BCS1	XP_020696815.1|1.2e-304|AAA-ATPase At5g57480-like [Dendrobium catenatum]	GO:0036094//small molecule binding;GO:0097367//carbohydrate derivative binding;GO:0003824//catalytic activity;GO:0030554//adenyl nucleotide binding;GO:0043168//anion binding;GO:1901265//nucleoside phosphate binding;GO:0032555//purine ribonucleotide binding;GO:0008233//peptidase activity;GO:0000166//nucleotide binding;GO:0035639//purine ribonucleoside triphosphate binding;GO:0016787//hydrolase act…
BGI_novel_G001522	0	0.18	0.05	2.53	2.91	2.31	5.12504	4.44e-14	1.83e-15
110114874	0	0	0	0.29	0.4	0.6	5.11574	2.79e-05	3.71e-06		PREDICTED: Vitis vinifera hypothetical protein LOC100262317 (LOC100262317), mRNA	K18195//rhamnogalacturonan endolyase [EC:4.2.2.23];K22804//structural maintenance of chromosomes protein 6;K22048//mechanosensitive ion channel protein 4/5/6/7/8/9/10;K20178//vacuolar protein sorting-associated protein 8	XP_028555133.1|0.0e+00|uncharacterized protein LOC110114874 [Dendrobium catenatum]
BGI_novel_G000649	0	0	0	0.18	1.36	1.79	5.11252	4.19e-05	5.82e-06
110112899	1.27	0.84	0.83	26.64	35.7	26.91	5.1104	4.8e-38	5.79e-40			K16465//centrin-1	XP_020700945.1|4.4e-64|calcium-binding protein KIC [Dendrobium catenatum]	GO:0043167//ion binding;GO:0043169//cation binding;GO:0046872//metal ion binding;GO:0005488//binding;GO:0005509//calcium ion binding;
BGI_novel_G001507	0	0	0	0.26	0.54	0.36	5.10951	3.06e-05	4.1e-06		Brassica rapa subsp. pekinensis isolate BrNL12 disease resistance protein gene, complete cds.	K11593//eukaryotic translation initiation factor 2C;K22686//pro-apoptotic serine protease NMA111 [EC:3.4.21.-];K17545//serine/threonine-protein kinase ULK4 [EC:2.7.11.1];K03517//quinolinate synthase [EC:2.5.1.72]+ko01100//Metabolic pathways+ko00760//Nicotinate and nicotinamide metabolism;K03515//DNA repair protein REV1 [EC:2.7.7.-]		GO:0044238//primary metabolic process;GO:0071704//organic substance metabolic process;GO:0046483//heterocycle metabolic process;GO:0006807//nitrogen compound metabolic process;GO:0006725//cellular aromatic compound metabolic process;GO:0006139//nucleobase-containing compound metabolic process;GO:0044237//cellular metabolic process;GO:0008152//metabolic process;GO:0034641//cellular nitrogen compou…
110112069	0.22	0.11	0.19	7.62	4.09	5.48	5.10946	9.39e-25	1.92e-26			K09843//(+)-abscisic acid 8'-hydroxylase [EC:1.14.14.137]+ko00906//Carotenoid biosynthesis;K09843//(+)-abscisic acid 8'-hydroxylase [EC:1.14.14.137]+ko00906//Carotenoid biosynthesis	XP_028557032.1|3.2e-301|abscisic acid 8'-hydroxylase CYP707A1 isoform X1 [Dendrobium catenatum]	GO:0110165//cellular anatomical entity;GO:0016021//integral component of membrane;GO:0016020//membrane;GO:0031224//intrinsic component of membrane;GO:0005506//iron ion binding;GO:0043167//ion binding;GO:1901363//heterocyclic compound binding;GO:0046914//transition metal ion binding;GO:0046906//tetrapyrrole binding;GO:0005488//binding;GO:0016491//oxidoreductase activity;GO:0097159//organic cyclic …
110093451	0.07	0	0	0.56	1.14	1.16	5.1058	1.1e-06	1.12e-07			K12373//hexosaminidase [EC:3.2.1.52]+ko00603//Glycosphingolipid biosynthesis - globo and isoglobo series+ko00604//Glycosphingolipid biosynthesis - ganglio series+ko00531//Glycosaminoglycan degradation+ko00520//Amino sugar and nucleotide sugar metabolism+ko00511//Other glycan degradation+ko01100//Metabolic pathways	XP_020582653.1|2.6e-269|beta-hexosaminidase 2-like [Phalaenopsis equestris]	GO:0044238//primary metabolic process;GO:0005975//carbohydrate metabolic process;GO:0071704//organic substance metabolic process;GO:0008152//metabolic process;GO:0003824//catalytic activity;GO:0102148//N-acetyl-beta-D-galactosaminidase activity;GO:0016798//hydrolase activity, acting on glycosyl bonds;GO:0016787//hydrolase activity;GO:0004563//beta-N-acetylhexosaminidase activity;GO:0004553//hydro…
110107825	3.09	4.3	3.67	93.77	131.59	93.68	5.10293	1.71e-67	8.22e-70	AP2-EREBP	Malus x domestica AP2 domain class transcription factor (AP2D43) mRNA, complete cds	K09286//EREBP-like factor	XP_020693883.2|3.4e-105|ethylene-responsive transcription factor 3 [Dendrobium catenatum]	GO:0110165//cellular anatomical entity;GO:0043229//intracellular organelle;GO:0005622//intracellular;GO:0043226//organelle;GO:0005634//nucleus;GO:0043227//membrane-bounded organelle;GO:0043231//intracellular membrane-bounded organelle;GO:0097159//organic cyclic compound binding;GO:0005488//binding;GO:0003677//DNA binding;GO:1901363//heterocyclic compound binding;GO:0003700//DNA-binding transcript…
110093026	0.42	0.31	0.61	11.98	16.44	12.57	5.09976	1.81e-30	2.99e-32			K08235//xyloglucan:xyloglucosyl transferase [EC:2.4.1.207]	XP_020673434.1|1.0e-175|xyloglucan endotransglucosylase/hydrolase protein 9 [Dendrobium catenatum]	GO:0009987//cellular process;GO:0010383//cell wall polysaccharide metabolic process;GO:0071704//organic substance metabolic process;GO:0044264//cellular polysaccharide metabolic process;GO:0044237//cellular metabolic process;GO:0042546//cell wall biogenesis;GO:0044036//cell wall macromolecule metabolic process;GO:0071840//cellular component organization or biogenesis;GO:0044262//cellular carbohyd…
110112217	0.74	0.76	0.47	25.2	60.22	5.8	5.08779	7.76e-08	6.44e-09				XP_020700020.1|7.5e-85|wound-induced protein 1 [Dendrobium catenatum]
110097903	0	0.08	0	1.39	0.8	1.36	5.08367	1.14e-09	7.36e-11			K10403//kinesin family member 22;K10403//kinesin family member 22;K10403//kinesin family member 22;K10403//kinesin family member 22	XP_028557287.1|0.0e+00|kinesin-like protein KIN-10C isoform X2 [Dendrobium catenatum]	GO:0009987//cellular process;GO:0007017//microtubule-based process;GO:0007018//microtubule-based movement;GO:0006928//movement of cell or subcellular component;GO:0017111//nucleoside-triphosphatase activity;GO:0003777//microtubule motor activity;GO:0017076//purine nucleotide binding;GO:0008092//cytoskeletal protein binding;GO:0016817//hydrolase activity, acting on acid anhydrides;GO:0016462//pyro…
BGI_novel_G001301	0	0.14	0	3.25	3.51	3.52	5.08088	7.97e-07	7.91e-08
110092539	0.06	0.03	0.06	1.02	3.88	0.95	5.08002	3.38e-09	2.31e-10			K04733//interleukin-1 receptor-associated kinase 4 [EC:2.7.11.1]	XP_020672789.1|0.0e+00|probable L-type lectin-domain containing receptor kinase S.5 [Dendrobium catenatum]	GO:0110165//cellular anatomical entity;GO:0016020//membrane;GO:0031224//intrinsic component of membrane;GO:0016021//integral component of membrane;GO:0030246//carbohydrate binding;GO:0016773//phosphotransferase activity, alcohol group as acceptor;GO:0004713//protein tyrosine kinase activity;GO:0004714//transmembrane receptor protein tyrosine kinase activity;GO:1901265//nucleoside phosphate bindin…
114578949	0	0	0	0.67	6.98	4.21	5.07563	5.28e-05	7.48e-06			K20665//jasmonoyl-L-amino acid 12-hydroxylase [EC:1.14.14.48]	XP_028548406.1|3.3e-74|cytochrome P450 94B3-like, partial [Dendrobium catenatum]	GO:0046914//transition metal ion binding;GO:0043169//cation binding;GO:0003824//catalytic activity;GO:0046906//tetrapyrrole binding;GO:1901363//heterocyclic compound binding;GO:0043167//ion binding;GO:0004497//monooxygenase activity;GO:0005506//iron ion binding;GO:0097159//organic cyclic compound binding;GO:0020037//heme binding;GO:0005488//binding;GO:0046872//metal ion binding;GO:0016491//oxidor…
BGI_novel_G002119	0	0	0	3.12	2.31	1.63	5.07115	3.61e-05	4.93e-06			K09560//suppressor of tumorigenicity protein 13
BGI_novel_G001965	0	0	0	0.26	0.61	1.83	5.06462	4.83e-05	6.8e-06		Brassica rapa subsp. pekinensis isolate BrNL12 disease resistance protein gene, complete cds.	K22686//pro-apoptotic serine protease NMA111 [EC:3.4.21.-];K12447//UDP-sugar pyrophosphorylase [EC:2.7.7.64]+ko00520//Amino sugar and nucleotide sugar metabolism+ko00040//Pentose and glucuronate interconversions+ko01100//Metabolic pathways+ko00052//Galactose metabolism+ko00053//Ascorbate and aldarate metabolism;K17545//serine/threonine-protein kinase ULK4 [EC:2.7.11.1];K01528//dynamin GTPase [EC:…		GO:1901360//organic cyclic compound metabolic process;GO:0043170//macromolecule metabolic process;GO:0071704//organic substance metabolic process;GO:0044238//primary metabolic process;GO:0034641//cellular nitrogen compound metabolic process;GO:0015074//DNA integration;GO:0008152//metabolic process;GO:0006807//nitrogen compound metabolic process;GO:0006139//nucleobase-containing compound metabolic…
110097226	0.39	0.28	0.32	4.67	8.65	17.86	5.05846	3.31e-26	6.34e-28			K01904//4-coumarate--CoA ligase [EC:6.2.1.12]+ko00130//Ubiquinone and other terpenoid-quinone biosynthesis+ko01100//Metabolic pathways+ko01110//Biosynthesis of secondary metabolites+ko00940//Phenylpropanoid biosynthesis+ko00360//Phenylalanine metabolism;K01904//4-coumarate--CoA ligase [EC:6.2.1.12]+ko00130//Ubiquinone and other terpenoid-quinone biosynthesis+ko01100//Metabolic pathways+ko01110//B…	XP_020679146.1|0.0e+00|probable 4-coumarate--CoA ligase 2 isoform X1 [Dendrobium catenatum]	GO:0016405//CoA-ligase activity;GO:0016207//4-coumarate-CoA ligase activity;GO:0016874//ligase activity;GO:0016877//ligase activity, forming carbon-sulfur bonds;GO:0003824//catalytic activity;GO:0016878//acid-thiol ligase activity;
110116094	0	0.14	0.07	1.65	3.82	4.19	5.05052	5.51e-09	3.86e-10	AP2-EREBP	Malus x domestica AP2 domain class transcription factor (AP2D43) mRNA, complete cds	K09286//EREBP-like factor	AXY87688.1|4.0e-91|ethylene-responsive transcription factor ERF-like protein [Cymbidium sinense]	GO:0005622//intracellular;GO:0043229//intracellular organelle;GO:0043231//intracellular membrane-bounded organelle;GO:0110165//cellular anatomical entity;GO:0016021//integral component of membrane;GO:0043226//organelle;GO:0031224//intrinsic component of membrane;GO:0005634//nucleus;GO:0016020//membrane;GO:0043227//membrane-bounded organelle;GO:0003676//nucleic acid binding;GO:0003677//DNA binding…
BGI_novel_G001117	0	0.07	0.07	2.66	2.22	2.19	5.03548	2.93e-08	2.27e-09			K01191//alpha-mannosidase [EC:3.2.1.24]+ko00511//Other glycan degradation		GO:0044249//cellular biosynthetic process;GO:0019538//protein metabolic process;GO:0046486//glycerolipid metabolic process;GO:0008152//metabolic process;GO:1901564//organonitrogen compound metabolic process;GO:0034645//cellular macromolecule biosynthetic process;GO:0006629//lipid metabolic process;GO:0006796//phosphate-containing compound metabolic process;GO:1903509//liposaccharide metabolic pro…
110093245	0	0.06	0	4.17	2.29	0.06	5.03391	2.22e-05	2.9e-06	HSF		K09419//heat shock transcription factor, other eukaryote	XP_020673730.1|1.6e-182|heat shock factor protein HSF30-like [Dendrobium catenatum]	GO:0010556//regulation of macromolecule biosynthetic process;GO:0051171//regulation of nitrogen compound metabolic process;GO:0006355//regulation of transcription, DNA-templated;GO:0050896//response to stimulus;GO:0050794//regulation of cellular process;GO:0010604//positive regulation of macromolecule metabolic process;GO:0009266//response to temperature stimulus;GO:0033554//cellular response to …
110116746	0.28	0.25	0.25	5.98	6.75	11.08	5.0317	7.75e-30	1.3e-31	C2C2-GATA	GATA transcription factor 2 (best arabidopsis hit)	K17895//GATA-binding protein 3;K21630//GATA-type zinc finger protein 1	XP_020706105.1|5.7e-180|GATA transcription factor 4 [Dendrobium catenatum]	GO:0006355//regulation of transcription, DNA-templated;GO:0051171//regulation of nitrogen compound metabolic process;GO:0050794//regulation of cellular process;GO:0009987//cellular process;GO:0045935//positive regulation of nucleobase-containing compound metabolic process;GO:0050789//regulation of biological process;GO:0048522//positive regulation of cellular process;GO:0060255//regulation of mac…
BGI_novel_G001273	0.19	0.1	0	4.12	4.78	3.1	5.01888	2.91e-09	1.96e-10			K02083//allantoate deiminase [EC:3.5.3.9]+ko00230//Purine metabolism;K22020//mucin-19;K14492//two-component response regulator ARR-A family+ko04075//Plant hormone signal transduction		GO:0008237//metallopeptidase activity;GO:0016813//hydrolase activity, acting on carbon-nitrogen (but not peptide) bonds, in linear amidines;GO:0097159//organic cyclic compound binding;GO:0003824//catalytic activity;GO:0140096//catalytic activity, acting on a protein;GO:0016810//hydrolase activity, acting on carbon-nitrogen (but not peptide) bonds;GO:0003676//nucleic acid binding;GO:1901363//heter…
110104012	0	0	0.02	0.11	0.69	0.69	5.01337	5.93e-06	6.94e-07			K04733//interleukin-1 receptor-associated kinase 4 [EC:2.7.11.1];K21952//CASK-interacting protein	XP_020688603.1|0.0e+00|protein unc-13 homolog [Dendrobium catenatum]
110092267	0.29	0.19	0.41	4.7	11.22	10.48	5.00854	2.51e-23	5.43e-25			K22706//(R)-mandelonitrile beta-glucosyltransferase [EC:2.4.1.354]+ko00460//Cyanoamino acid metabolism;K13030//cyanohydrin beta-glucosyltransferase [EC:2.4.1.85]+ko01110//Biosynthesis of secondary metabolites+ko00460//Cyanoamino acid metabolism	XP_020672410.1|2.0e-290|7-deoxyloganetin glucosyltransferase-like [Dendrobium catenatum]	GO:0016740//transferase activity;GO:0016757//transferase activity, transferring glycosyl groups;GO:0003824//catalytic activity;GO:0016758//transferase activity, transferring hexosyl groups;
110102058	0	0	0	0.63	0.29	1.07	5.00216	5.38e-05	7.66e-06			K22683//aspartyl protease family protein [EC:3.4.23.-]	XP_020685886.1|1.7e-269|protein ASPARTIC PROTEASE IN GUARD CELL 2 [Dendrobium catenatum]	GO:0004175//endopeptidase activity;GO:0004190//aspartic-type endopeptidase activity;GO:0003824//catalytic activity;GO:0016787//hydrolase activity;GO:0008233//peptidase activity;GO:0070001//aspartic-type peptidase activity;GO:0070011//peptidase activity, acting on L-amino acid peptides;GO:0140096//catalytic activity, acting on a protein;
110110169	0.18	0.02	0	2.38	1.32	2.24	5.00113	3.03e-10	1.8e-11			K22312//hydroxyjasmonate sulfotransferase [EC:2.8.2.39];K01255//leucyl aminopeptidase [EC:3.4.11.1]+ko01100//Metabolic pathways+ko00480//Glutathione metabolism;K10743//ribonuclease H2 subunit A [EC:3.1.26.4]+ko03030//DNA replication;K22312//hydroxyjasmonate sulfotransferase [EC:2.8.2.39];K01255//leucyl aminopeptidase [EC:3.4.11.1]+ko01100//Metabolic pathways+ko00480//Glutathione metabolism;K10743…	XP_028548465.1|1.2e-236|uncharacterized protein LOC110095758 isoform X3 [Dendrobium catenatum]
110107498	11.5	11.46	11.81	235.43	511.81	191.64	4.99991	1.16e-35	1.53e-37		PREDICTED: Vitis vinifera hypothetical protein LOC100249092 (LOC100249092), mRNA	K08332//vacuolar protein 8;K21952//CASK-interacting protein	XP_020693432.1|1.0e-230|U-box domain-containing protein 26 [Dendrobium catenatum]	GO:0004842//ubiquitin-protein transferase activity;GO:0140096//catalytic activity, acting on a protein;GO:0019787//ubiquitin-like protein transferase activity;GO:0003824//catalytic activity;GO:0016740//transferase activity;
BGI_novel_G000529	0	0	0	0.55	1.52	2.9	4.99784	6.23e-05	9.02e-06			K01012//biotin synthase [EC:2.8.1.6]+ko01100//Metabolic pathways+ko00780//Biotin metabolism		GO:0044237//cellular metabolic process;GO:0009058//biosynthetic process;GO:0019752//carboxylic acid metabolic process;GO:0016053//organic acid biosynthetic process;GO:0018130//heterocycle biosynthetic process;GO:0044283//small molecule biosynthetic process;GO:0006768//biotin metabolic process;GO:0043603//cellular amide metabolic process;GO:0006766//vitamin metabolic process;GO:0009102//biotin bio…
110109092	1.15	0.32	1.06	33.83	23.03	17.17	4.99407	6.07e-25	1.23e-26		Malus x domestica AP2 domain class transcription factor (AP2D43) mRNA, complete cds	K13433//pathogenesis-related genes transcriptional activator PTI5+ko04626//Plant-pathogen interaction	XP_020695661.1|8.3e-75|pathogenesis-related genes transcriptional activator PTI5-like [Dendrobium catenatum]	GO:0043226//organelle;GO:0110165//cellular anatomical entity;GO:0043227//membrane-bounded organelle;GO:0043231//intracellular membrane-bounded organelle;GO:0005622//intracellular;GO:0005634//nucleus;GO:0043229//intracellular organelle;GO:0140110//transcription regulator activity;GO:0003700//DNA-binding transcription factor activity;GO:0097159//organic cyclic compound binding;GO:1901363//heterocyc…
BGI_novel_G000791	0	0	0	0.46	0.45	0.32	4.99304	5.32e-05	7.55e-06			K13456//RPM1-interacting protein 4+ko04626//Plant-pathogen interaction
114579921	0	0	0	0.63	1.35	1.23	4.993	5.52e-05	7.88e-06	MADS		K09260//MADS-box transcription enhancer factor 2A;K04454//MADS-box transcription enhancer factor 2C;K09264//MADS-box transcription factor, plant	XP_028551790.1|3.6e-185|agamous-like MADS-box protein AGL80 [Dendrobium catenatum]	GO:0005622//intracellular;GO:0043227//membrane-bounded organelle;GO:0043231//intracellular membrane-bounded organelle;GO:0043229//intracellular organelle;GO:0110165//cellular anatomical entity;GO:0005634//nucleus;GO:0043226//organelle;GO:0005488//binding;GO:0003676//nucleic acid binding;GO:1901363//heterocyclic compound binding;GO:0046983//protein dimerization activity;GO:0097159//organic cyclic …
110113037	5.31	7.32	7.21	165.26	254.99	120.38	4.99222	5.84e-44	5.72e-46			K16465//centrin-1;K16465//centrin-1;K16465//centrin-1;K16465//centrin-1	XP_020701115.1|3.4e-58|calcium-binding protein KRP1 isoform X1 [Dendrobium catenatum]	GO:0005509//calcium ion binding;GO:0046872//metal ion binding;GO:0043169//cation binding;GO:0005488//binding;GO:0043167//ion binding;
110107557	0	0	0	0.15	1.33	1.02	4.98779	7.63e-05	1.13e-05			K05278//flavonol synthase [EC:1.14.20.6]+ko01100//Metabolic pathways+ko01110//Biosynthesis of secondary metabolites+ko00941//Flavonoid biosynthesis	XP_020693486.1|1.7e-159|probable 2-oxoglutarate-dependent dioxygenase At3g111800 [Dendrobium catenatum]	GO:0005488//binding;GO:0051213//dioxygenase activity;GO:0003824//catalytic activity;GO:0043167//ion binding;GO:0046872//metal ion binding;GO:0016491//oxidoreductase activity;GO:0043169//cation binding;
BGI_novel_G001966	0.08	0.31	0.39	3.87	10.69	11.06	4.987	5.17e-14	2.14e-15					GO:0007017//microtubule-based process;GO:0007018//microtubule-based movement;GO:0009987//cellular process;GO:0006928//movement of cell or subcellular component;GO:0110165//cellular anatomical entity;GO:0016020//membrane;GO:0016021//integral component of membrane;GO:0031224//intrinsic component of membrane;GO:0032555//purine ribonucleotide binding;GO:0036094//small molecule binding;GO:0097159//org…
110116359	5.67	3.19	3.95	151.43	80.83	110.68	4.97975	1.12e-63	6.06e-66			K01528//dynamin GTPase [EC:3.6.5.5]+ko04144//Endocytosis;K17065//dynamin 1-like protein [EC:3.6.5.5]	PKU78527.1|6.8e-93|Dynamin-related protein 1E [Dendrobium catenatum]	GO:0000266//mitochondrial fission;GO:0009987//cellular process;GO:0006996//organelle organization;GO:0071840//cellular component organization or biogenesis;GO:0007005//mitochondrion organization;GO:0048285//organelle fission;GO:0016043//cellular component organization;GO:0016020//membrane;GO:0005737//cytoplasm;GO:0005622//intracellular;GO:0110165//cellular anatomical entity;GO:1901265//nucleoside…
110104061	2.79	1.27	1.99	59.4	75.63	31.83	4.97736	4.92e-28	8.83e-30			K14492//two-component response regulator ARR-A family+ko04075//Plant hormone signal transduction	XP_020688669.1|2.1e-110|two-component response regulator ORR9 [Dendrobium catenatum]	GO:0035556//intracellular signal transduction;GO:0050794//regulation of cellular process;GO:0009987//cellular process;GO:0007165//signal transduction;GO:0051716//cellular response to stimulus;GO:0007154//cell communication;GO:0000160//phosphorelay signal transduction system;GO:0023052//signaling;GO:0050789//regulation of biological process;GO:0050896//response to stimulus;GO:0065007//biological r…
110092738	3.66	5.59	6.04	438.43	205.65	26.04	4.97154	1.68e-07	1.48e-08				XP_020673063.2|5.9e-69|uncharacterized protein LOC110092738 [Dendrobium catenatum]
110103516	0.03	0.07	0.16	3.36	1.8	3.31	4.9713	7.38e-16	2.6e-17			K01051//pectinesterase [EC:3.1.1.11]+ko00040//Pentose and glucuronate interconversions+ko01100//Metabolic pathways	XP_020687922.1|3.6e-309|probable pectinesterase/pectinesterase inhibitor 12 [Dendrobium catenatum]	GO:0043170//macromolecule metabolic process;GO:0071555//cell wall organization;GO:0008152//metabolic process;GO:0009056//catabolic process;GO:0009057//macromolecule catabolic process;GO:0005976//polysaccharide metabolic process;GO:0071704//organic substance metabolic process;GO:1901575//organic substance catabolic process;GO:0045490//pectin catabolic process;GO:0071840//cellular component organiz…
110116055	0	0	0	1.22	0.53	1.7	4.96639	6.28e-05	9.09e-06			K07889//Ras-related protein Rab-5C+ko04144//Endocytosis+ko04145//Phagosome	XP_028547536.1|2.8e-163|late embryogenesis abundant protein 1 [Dendrobium catenatum]
110114296	0.29	0.33	0.26	5.61	13.48	6.17	4.96566	3.17e-20	8.09e-22			K17479//glutaredoxin domain-containing cysteine-rich protein 1	XP_020702792.1|3.2e-232|uncharacterized protein At3g28850 [Dendrobium catenatum]	GO:0065008//regulation of biological quality;GO:0050789//regulation of biological process;GO:0065007//biological regulation;GO:0009987//cellular process;GO:0050794//regulation of cellular process;GO:0019725//cellular homeostasis;GO:0042592//homeostatic process;GO:0045454//cell redox homeostasis;GO:0015035//protein disulfide oxidoreductase activity;GO:0003824//catalytic activity;GO:0015036//disulf…
110114758	0	0	0	1.23	0.98	0.45	4.96484	6.68e-05	9.73e-06			K09338//homeobox-leucine zipper protein	XP_020703403.2|8.6e-106|LOW QUALITY PROTEIN: homeobox-leucine zipper protein ATHB-16-like [Dendrobium catenatum]	GO:0051171//regulation of nitrogen compound metabolic process;GO:0050789//regulation of biological process;GO:1903506//regulation of nucleic acid-templated transcription;GO:0065007//biological regulation;GO:0050794//regulation of cellular process;GO:0051252//regulation of RNA metabolic process;GO:0006355//regulation of transcription, DNA-templated;GO:2001141//regulation of RNA biosynthetic proces…
BGI_novel_G000391	0	0	0	1.44	1.22	1.33	4.96346	5.86e-05	8.42e-06
110107884	1.96	1.53	3.7	66.38	101.11	29.77	4.96182	1.83e-22	4.14e-24		Glycine max TMV resistance protein N-like (LOC100820100), mRNA.	K02183//calmodulin+ko04016//MAPK signaling pathway - plant+ko04626//Plant-pathogen interaction+ko04070//Phosphatidylinositol signaling system	XP_020693980.1|2.6e-93|probable calcium-binding protein CML45 [Dendrobium catenatum]	GO:0031224//intrinsic component of membrane;GO:0016021//integral component of membrane;GO:0110165//cellular anatomical entity;GO:0016020//membrane;GO:0043167//ion binding;GO:0005509//calcium ion binding;GO:0043169//cation binding;GO:0046872//metal ion binding;GO:0005488//binding;
110094121	0	0	0	0.6	0.81	7.76	4.95638	0.000104312	1.59e-05			K11254//histone H4	VAH01920.1|1.9e-53|unnamed protein product [Triticum turgidum subsp. durum]	GO:0043228//non-membrane-bounded organelle;GO:0005694//chromosome;GO:0000785//chromatin;GO:0033643//host cell part;GO:0042025//host cell nucleus;GO:0043229//intracellular organelle;GO:0005622//intracellular;GO:0033647//host intracellular organelle;GO:0043656//host intracellular region;GO:0018995//host cellular component;GO:0044815//DNA packaging complex;GO:0043657//host cell;GO:0043232//intracell…
110107665	0.38	0.34	0.48	10.53	9.16	12.17	4.95173	3.19e-72	1.37e-74			K15631//molybdenum cofactor sulfurtransferase [EC:2.8.1.9]+ko00790//Folate biosynthesis	XP_020693640.2|0.0e+00|uncharacterized protein LOC110107665 [Dendrobium catenatum]	GO:0008265//Mo-molybdopterin cofactor sulfurase activity;GO:0016782//transferase activity, transferring sulfur-containing groups;GO:0102867//molybdenum cofactor sulfurtransferase activity;GO:0016783//sulfurtransferase activity;GO:0016740//transferase activity;GO:0003824//catalytic activity;
110105443	3.21	1.23	2.79	80.08	33.47	90.53	4.94817	1.11e-39	1.22e-41			K07025//putative hydrolase of the HAD superfamily	XP_020690611.1|2.0e-161|uncharacterized protein C24B11.05 [Dendrobium catenatum]	GO:0016787//hydrolase activity;GO:0003824//catalytic activity;
110112485	6.45	6.12	5.71	169.64	165.95	129.24	4.93916	4.48e-91	1.21e-93			K04733//interleukin-1 receptor-associated kinase 4 [EC:2.7.11.1];K03006//DNA-directed RNA polymerase II subunit RPB1 [EC:2.7.7.6]+ko03020//RNA polymerase	XP_020700394.1|2.2e-170|UPF0496 protein 4-like [Dendrobium catenatum]
110104714	0	0	0	0.98	0.95	0.2	4.92858	9.36e-05	1.4e-05			K17470//sulfate transporter 1, high-affinity	XP_020688141.1|4.2e-182|sulfate transporter 1.2-like, partial [Dendrobium catenatum]	GO:0110165//cellular anatomical entity;GO:0031224//intrinsic component of membrane;GO:0016020//membrane;GO:0016021//integral component of membrane;GO:0015291//secondary active transmembrane transporter activity;GO:1901682//sulfur compound transmembrane transporter activity;GO:0008271//secondary active sulfate transmembrane transporter activity;GO:0015075//ion transmembrane transporter activity;GO…
114580719	0.63	1.31	2.97	37.19	62.43	33.64	4.92269	4.98e-22	1.15e-23		Brassica rapa subsp. pekinensis isolate BrTNL10 disease resistance protein gene, complete cds.	K02469//DNA gyrase subunit A [EC:5.99.1.3];K01507//inorganic pyrophosphatase [EC:3.6.1.1]+ko00190//Oxidative phosphorylation;K05605//3-hydroxyisobutyryl-CoA hydrolase [EC:3.1.2.4]+ko00410//beta-Alanine metabolism+ko00280//Valine, leucine and isoleucine degradation+ko00640//Propanoate metabolism+ko01100//Metabolic pathways+ko01200//Carbon metabolism;K13116//ATP-dependent RNA helicase DDX41 [EC:3.6…	XP_028555028.1|8.4e-116|uncharacterized protein LOC114580719 [Dendrobium catenatum]	GO:0044238//primary metabolic process;GO:0006139//nucleobase-containing compound metabolic process;GO:0006807//nitrogen compound metabolic process;GO:0044260//cellular macromolecule metabolic process;GO:0034641//cellular nitrogen compound metabolic process;GO:0008152//metabolic process;GO:0071704//organic substance metabolic process;GO:1901360//organic cyclic compound metabolic process;GO:0046483…
110108715	0.02	0	0.07	0.72	1.02	1.36	4.92257	4.78e-11	2.6e-12			K19525//vacuolar protein sorting-associated protein 13A/C;K05387//glutamate receptor, ionotropic, plant;K00102//D-lactate dehydrogenase (cytochrome) [EC:1.1.2.4]+ko00620//Pyruvate metabolism;K14301//nuclear pore complex protein Nup107+ko03013//RNA transport	XP_028557028.1|0.0e+00|uncharacterized protein LOC110108715 [Dendrobium catenatum]	GO:0034641//cellular nitrogen compound metabolic process;GO:0046483//heterocycle metabolic process;GO:0006259//DNA metabolic process;GO:0009987//cellular process;GO:0015074//DNA integration;GO:0044238//primary metabolic process;GO:0090304//nucleic acid metabolic process;GO:0044260//cellular macromolecule metabolic process;GO:0043170//macromolecule metabolic process;GO:1901360//organic cyclic comp…
BGI_novel_G000820	0	0	0	3.83	4.14	2.45	4.91672	7.9e-05	1.17e-05					GO:0009987//cellular process;GO:0008283//cell population proliferation;GO:0005576//extracellular region;GO:0110165//cellular anatomical entity;GO:0030545//receptor regulator activity;GO:0008083//growth factor activity;GO:0098772//molecular function regulator;GO:0030546//signaling receptor activator activity;GO:0048018//receptor ligand activity;GO:0005488//binding;GO:0005102//signaling receptor bi…
110100418	1.99	2.11	2.36	73.13	52.69	40.47	4.91558	5.03e-53	3.77e-55				XP_020683574.1|2.0e-154|uncharacterized protein LOC110100418 [Dendrobium catenatum]
110113434	0.24	0.3	0.18	7.73	7.63	6.81	4.91148	4.76e-21	1.17e-22			K04730//interleukin-1 receptor-associated kinase 1 [EC:2.7.11.1];K04730//interleukin-1 receptor-associated kinase 1 [EC:2.7.11.1]	XP_020598045.1|2.8e-100|protein MIZU-KUSSEI 1-like [Phalaenopsis equestris]	GO:0010274//hydrotropism;GO:0009605//response to external stimulus;GO:0009606//tropism;GO:0050896//response to stimulus;GO:0016021//integral component of membrane;GO:0110165//cellular anatomical entity;GO:0031224//intrinsic component of membrane;GO:0016020//membrane;
110094726	0	0	0	0.12	1.74	1.07	4.90983	0.000121206	1.88e-05	bHLH		K13422//transcription factor MYC2+ko04016//MAPK signaling pathway - plant+ko04075//Plant hormone signal transduction	XP_020675682.1|6.4e-131|transcription factor bHLH92 [Dendrobium catenatum]	GO:0006950//response to stress;GO:0009628//response to abiotic stimulus;GO:0001101//response to acid chemical;GO:0009415//response to water;GO:0050896//response to stimulus;GO:0009414//response to water deprivation;GO:0010035//response to inorganic substance;GO:1901700//response to oxygen-containing compound;GO:0042221//response to chemical;GO:0005515//protein binding;GO:0046983//protein dimeriza…
110104964	4.21	5.06	6.37	65.3	437.59	73.68	4.90922	8.52e-08	7.14e-09	C2H2		K22534//PR domain zinc finger protein 5	XP_020689939.1|1.4e-132|zinc finger protein 1 [Dendrobium catenatum]	GO:0005488//binding;GO:0097159//organic cyclic compound binding;GO:1901363//heterocyclic compound binding;GO:0003676//nucleic acid binding;
110095034	0.12	0.24	0	5.65	4.16	4.34	4.90911	4.18e-09	2.89e-10				XP_020676058.2|1.5e-67|uncharacterized protein LOC110095034 [Dendrobium catenatum]
BGI_novel_G000247	0	0.04	0.09	1.31	1.22	1.62	4.90121	3.27e-13	1.45e-14		Brassica rapa subsp. pekinensis isolate BrNL12 disease resistance protein gene, complete cds.	K22686//pro-apoptotic serine protease NMA111 [EC:3.4.21.-];K03517//quinolinate synthase [EC:2.5.1.72]+ko01100//Metabolic pathways+ko00760//Nicotinate and nicotinamide metabolism;K01147//exoribonuclease II [EC:3.1.13.1];K12447//UDP-sugar pyrophosphorylase [EC:2.7.7.64]+ko00520//Amino sugar and nucleotide sugar metabolism+ko00040//Pentose and glucuronate interconversions+ko01100//Metabolic pathways…		GO:0046483//heterocycle metabolic process;GO:0044238//primary metabolic process;GO:0090304//nucleic acid metabolic process;GO:0006259//DNA metabolic process;GO:0006807//nitrogen compound metabolic process;GO:0034641//cellular nitrogen compound metabolic process;GO:0071704//organic substance metabolic process;GO:0044237//cellular metabolic process;GO:0015074//DNA integration;GO:0006725//cellular a…
110091787	0	0	0	0.6	0.59	1.14	4.9001	8.33e-05	1.24e-05	SBP		K13415//protein brassinosteroid insensitive 1 [EC:2.7.10.1 2.7.11.1]+ko04075//Plant hormone signal transduction;K20641//Rho GTPase-activating protein 20	XP_020671695.1|1.2e-203|squamosa promoter-binding-like protein 7 [Dendrobium catenatum]	GO:0005634//nucleus;GO:0005622//intracellular;GO:0043226//organelle;GO:0043229//intracellular organelle;GO:0043227//membrane-bounded organelle;GO:0110165//cellular anatomical entity;GO:0043231//intracellular membrane-bounded organelle;GO:0043167//ion binding;GO:0043169//cation binding;GO:0003677//DNA binding;GO:1901363//heterocyclic compound binding;GO:0046872//metal ion binding;GO:0005488//bindi…
BGI_novel_G002496	0.26	0.53	1.05	16.83	25.39	14.27	4.89676	1.49e-12	6.93e-14		Brassica rapa subsp. pekinensis isolate BrTNL10 disease resistance protein gene, complete cds.	K03260//translation initiation factor 4G+ko03013//RNA transport;K00121//S-(hydroxymethyl)glutathione dehydrogenase / alcohol dehydrogenase [EC:1.1.1.284 1.1.1.1]+ko00010//Glycolysis / Gluconeogenesis+ko00350//Tyrosine metabolism+ko01100//Metabolic pathways+ko01110//Biosynthesis of secondary metabolites+ko00071//Fatty acid degradation+ko01200//Carbon metabolism;K19525//vacuolar protein sorting-ass…		GO:0006259//DNA metabolic process;GO:0009987//cellular process;GO:0044237//cellular metabolic process;GO:0006139//nucleobase-containing compound metabolic process;GO:0034641//cellular nitrogen compound metabolic process;GO:0046483//heterocycle metabolic process;GO:0015074//DNA integration;GO:0006807//nitrogen compound metabolic process;GO:1901360//organic cyclic compound metabolic process;GO:0043…
110102298	6.96	5.2	7.28	176.76	90.48	120.1	4.89601	2.94e-99	7.15e-102			K18266//protein NDRG1;K18266//protein NDRG1;K18266//protein NDRG1;K18266//protein NDRG1;K18266//protein NDRG1	XP_010915326.1|1.6e-168|protein NDL2 [Elaeis guineensis]	GO:0016021//integral component of membrane;GO:0110165//cellular anatomical entity;GO:0016020//membrane;GO:0031224//intrinsic component of membrane;
110102594	0	0	0	1.07	0.99	0.15	4.89528	0.000116396	1.79e-05			K00512//steroid 17alpha-monooxygenase / 17alpha-hydroxyprogesterone deacetylase [EC:1.14.14.19 1.14.14.32]+ko01100//Metabolic pathways;K15472//premnaspirodiene oxygenase [EC:1.14.14.151]+ko00909//Sesquiterpenoid and triterpenoid biosynthesis+ko01110//Biosynthesis of secondary metabolites	PKU78297.1|6.6e-268|Premnaspirodiene oxygenase [Dendrobium catenatum]	GO:0016021//integral component of membrane;GO:0031224//intrinsic component of membrane;GO:0016020//membrane;GO:0110165//cellular anatomical entity;GO:0020037//heme binding;GO:0004497//monooxygenase activity;GO:0016705//oxidoreductase activity, acting on paired donors, with incorporation or reduction of molecular oxygen;GO:0046914//transition metal ion binding;GO:0005506//iron ion binding;GO:00468…
110106160	17.41	15.1	11.58	479.18	378.12	251.37	4.89263	5.72e-55	4.02e-57				XP_020691596.1|2.4e-52|uncharacterized protein LOC110106160 [Dendrobium catenatum]	GO:0016020//membrane;GO:0016021//integral component of membrane;GO:0031224//intrinsic component of membrane;GO:0110165//cellular anatomical entity;
114579175	0.06	0.11	0.13	1.46	3.39	3.69	4.88916	1.2e-20	3.01e-22			K09338//homeobox-leucine zipper protein;K19347//SUN domain-containing protein 1/2;K19525//vacuolar protein sorting-associated protein 13A/C;K09338//homeobox-leucine zipper protein;K19347//SUN domain-containing protein 1/2;K19525//vacuolar protein sorting-associated protein 13A/C	PKU83407.1|1.3e-284|RNA-directed DNA polymerase [Dendrobium catenatum]	GO:0006725//cellular aromatic compound metabolic process;GO:0006259//DNA metabolic process;GO:0044237//cellular metabolic process;GO:0071704//organic substance metabolic process;GO:0034641//cellular nitrogen compound metabolic process;GO:0090304//nucleic acid metabolic process;GO:0006139//nucleobase-containing compound metabolic process;GO:0008152//metabolic process;GO:0009987//cellular process;G…
110110736	0	0.02	0.02	0.5	0.43	0.52	4.88551	1.04e-07	8.82e-09			K10398//kinesin family member 11	XP_020698000.1|0.0e+00|kinesin-like protein KIN-5A [Dendrobium catenatum]	GO:0009987//cellular process;GO:0007018//microtubule-based movement;GO:0006928//movement of cell or subcellular component;GO:0007017//microtubule-based process;GO:0015631//tubulin binding;GO:0097367//carbohydrate derivative binding;GO:0003777//microtubule motor activity;GO:0036094//small molecule binding;GO:0097159//organic cyclic compound binding;GO:0032555//purine ribonucleotide binding;GO:0017…
BGI_novel_G000267	0.02	0.11	0.07	2.44	1.78	1.59	4.88526	7.46e-16	2.63e-17		Brassica rapa subsp. pekinensis isolate BrTNL10 disease resistance protein gene, complete cds.	K09338//homeobox-leucine zipper protein;K02469//DNA gyrase subunit A [EC:5.99.1.3];K19347//SUN domain-containing protein 1/2;K12349//neutral ceramidase [EC:3.5.1.23]+ko00600//Sphingolipid metabolism+ko01100//Metabolic pathways;K22698//protein SEY1 [EC:3.6.5.-]		GO:0006139//nucleobase-containing compound metabolic process;GO:0034641//cellular nitrogen compound metabolic process;GO:0015074//DNA integration;GO:0006725//cellular aromatic compound metabolic process;GO:0071704//organic substance metabolic process;GO:0006807//nitrogen compound metabolic process;GO:0044260//cellular macromolecule metabolic process;GO:0009987//cellular process;GO:1901360//organi…
110103493	0	0	0	0.03	0.4	1.69	4.88313	0.000160726	2.57e-05			K04733//interleukin-1 receptor-associated kinase 4 [EC:2.7.11.1]	XP_020687896.1|0.0e+00|leucine-rich repeat receptor-like protein kinase PXC1 [Dendrobium catenatum]	GO:0016020//membrane;GO:0016021//integral component of membrane;GO:0110165//cellular anatomical entity;GO:0031224//intrinsic component of membrane;GO:0032553//ribonucleotide binding;GO:0016772//transferase activity, transferring phosphorus-containing groups;GO:0003824//catalytic activity;GO:1901363//heterocyclic compound binding;GO:0097367//carbohydrate derivative binding;GO:0140096//catalytic ac…
110103210	0	0	0	0.76	1.34	0.29	4.88216	0.000113091	1.73e-05	AP2-EREBP		K12900//FUS-interacting serine-arginine-rich protein 1+ko03040//Spliceosome;K09286//EREBP-like factor	XP_020687479.1|3.4e-180|ethylene-responsive transcription factor ERF110 [Dendrobium catenatum]	GO:0043226//organelle;GO:0043229//intracellular organelle;GO:0043227//membrane-bounded organelle;GO:0005622//intracellular;GO:0005634//nucleus;GO:0110165//cellular anatomical entity;GO:0043231//intracellular membrane-bounded organelle;GO:0005488//binding;GO:0003700//DNA-binding transcription factor activity;GO:0097159//organic cyclic compound binding;GO:0003676//nucleic acid binding;GO:1901363//h…
110115513	0.05	0.09	0.04	1.04	1.6	2.18	4.8821	5.66e-20	1.47e-21		PREDICTED: Vitis vinifera hypothetical protein LOC100262734 (LOC100262734), mRNA	K05666//ATP-binding cassette, subfamily C (CFTR/MRP), member 2+ko02010//ABC transporters	XP_020584359.1|0.0e+00|ABC transporter C family member 10-like [Phalaenopsis equestris]	GO:0051179//localization;GO:0051234//establishment of localization;GO:0009987//cellular process;GO:0006810//transport;GO:0055085//transmembrane transport;GO:0016020//membrane;GO:0098805//whole membrane;GO:0110165//cellular anatomical entity;GO:0043226//organelle;GO:0005737//cytoplasm;GO:0098588//bounding membrane of organelle;GO:0043229//intracellular organelle;GO:0031090//organelle membrane;GO:0…
110097864	0	0.01	0.01	0.26	0.16	0.23	4.87479	1.34e-07	1.16e-08			K10406//kinesin family member C2/C3	XP_028550644.1|0.0e+00|kinesin-like protein KIN-14C [Dendrobium catenatum]	GO:0006928//movement of cell or subcellular component;GO:0007018//microtubule-based movement;GO:0009987//cellular process;GO:0007017//microtubule-based process;GO:0097159//organic cyclic compound binding;GO:0035639//purine ribonucleoside triphosphate binding;GO:0043168//anion binding;GO:0097367//carbohydrate derivative binding;GO:1901363//heterocyclic compound binding;GO:0008017//microtubule bind…
BGI_novel_G000360	1.06	0.27	0.25	9.22	20.08	13.34	4.8713	1.24e-17	3.81e-19			K07393//glutathionyl-hydroquinone reductase [EC:1.8.5.7]		GO:0016021//integral component of membrane;GO:0110165//cellular anatomical entity;GO:0031224//intrinsic component of membrane;GO:0016020//membrane;
BGI_novel_G000803	0	0	0	2	0.93	0.76	4.86617	0.000106535	1.63e-05			K20180//vacuolar protein sorting-associated protein 16		GO:0016021//integral component of membrane;GO:0031224//intrinsic component of membrane;GO:0016020//membrane;GO:0110165//cellular anatomical entity;GO:0004540//ribonuclease activity;GO:0004518//nuclease activity;GO:0097159//organic cyclic compound binding;GO:0004519//endonuclease activity;GO:1901363//heterocyclic compound binding;GO:0016893//endonuclease activity, active with either ribo- or deoxy…
110093714	0	0.23	0	1.56	5.7	3.94	4.86473	1.19e-06	1.22e-07	AP2-EREBP		K09285//AP2-like factor, ANT lineage	XP_020674349.1|3.6e-83|AP2-like ethylene-responsive transcription factor At1g79700 [Dendrobium catenatum]
BGI_novel_G000853	0	0	0	4.16	2.09	4.13	4.86402	9.9e-05	1.5e-05
110102980	0.18	0.09	0.37	6.21	5.85	4.83	4.85615	1.25e-25	2.47e-27			K02885//large subunit ribosomal protein L19e+ko03010//Ribosome	XP_020687167.1|4.1e-93|60S ribosomal protein L19-1-like [Dendrobium catenatum]	GO:0019538//protein metabolic process;GO:0009059//macromolecule biosynthetic process;GO:0043170//macromolecule metabolic process;GO:1901566//organonitrogen compound biosynthetic process;GO:0043043//peptide biosynthetic process;GO:0044249//cellular biosynthetic process;GO:0034645//cellular macromolecule biosynthetic process;GO:0009987//cellular process;GO:1901576//organic substance biosynthetic pr…
110116064	0.07	0.03	0.3	3.64	5.42	2.38	4.85577	1.47e-13	6.35e-15			K04733//interleukin-1 receptor-associated kinase 4 [EC:2.7.11.1]	XP_020705168.1|0.0e+00|G-type lectin S-receptor-like serine/threonine-protein kinase LECRK3 [Dendrobium catenatum]	GO:0031224//intrinsic component of membrane;GO:0016021//integral component of membrane;GO:0016020//membrane;GO:0110165//cellular anatomical entity;GO:0030246//carbohydrate binding;GO:0140096//catalytic activity, acting on a protein;GO:0004674//protein serine/threonine kinase activity;GO:0043167//ion binding;GO:0016773//phosphotransferase activity, alcohol group as acceptor;GO:0030554//adenyl nucl…
110105228	0	0	0	1.73	1	1.49	4.85369	0.000102733	1.56e-05			K04733//interleukin-1 receptor-associated kinase 4 [EC:2.7.11.1]	XP_028551648.1|1.5e-137|thaumatin-like protein [Dendrobium catenatum]	GO:0050896//response to stimulus;GO:0006950//response to stress;GO:0006952//defense response;GO:0110165//cellular anatomical entity;GO:0005576//extracellular region;
110102334	0.4	0.55	0.5	23.33	3.9	14.8	4.85135	3.2e-18	9.26e-20			K13065//shikimate O-hydroxycinnamoyltransferase [EC:2.3.1.133]+ko01100//Metabolic pathways+ko01110//Biosynthesis of secondary metabolites+ko00940//Phenylpropanoid biosynthesis+ko00941//Flavonoid biosynthesis+ko00945//Stilbenoid, diarylheptanoid and gingerol biosynthesis	XP_020686299.1|9.1e-241|BAHD acyltransferase BIA1-like [Dendrobium catenatum]	GO:0016746//transferase activity, transferring acyl groups;GO:0016740//transferase activity;GO:0003824//catalytic activity;GO:0016747//transferase activity, transferring acyl groups other than amino-acyl groups;
110110538	0	0	0.12	0.83	2.88	2.02	4.84741	1.34e-06	1.38e-07		PREDICTED: Vitis vinifera hypothetical protein LOC100250803 (LOC100250803), mRNA	K11982//E3 ubiquitin-protein ligase RNF115/126 [EC:2.3.2.27];K15692//E3 ubiquitin-protein ligase RNF13 [EC:2.3.2.27];K16286//E3 ubiquitin-protein ligase EL5 [EC:2.3.2.27];K19038//E3 ubiquitin-protein ligase ATL41 [EC:2.3.2.27]	XP_020697723.1|5.1e-154|RING-H2 finger protein ATL60-like [Dendrobium catenatum]	GO:0016020//membrane;GO:0016021//integral component of membrane;GO:0110165//cellular anatomical entity;GO:0031224//intrinsic component of membrane;GO:0016746//transferase activity, transferring acyl groups;GO:0003824//catalytic activity;GO:0016740//transferase activity;
110113298	0	0.23	0	8.54	1.51	0.63	4.84715	3.26e-05	4.41e-06			K01069//hydroxyacylglutathione hydrolase [EC:3.1.2.6]+ko00620//Pyruvate metabolism	XP_028553197.1|2.2e-74|probable hydroxyacylglutathione hydrolase 2, chloroplastic isoform X4 [Dendrobium catenatum]	GO:1901575//organic substance catabolic process;GO:0044282//small molecule catabolic process;GO:0042180//cellular ketone metabolic process;GO:0006089//lactate metabolic process;GO:0044281//small molecule metabolic process;GO:0009987//cellular process;GO:0071704//organic substance metabolic process;GO:0061727//methylglyoxal catabolic process to lactate;GO:0046185//aldehyde catabolic process;GO:000…
110107533	0	0	0	0.3	2.82	2.16	4.83738	0.000161701	2.59e-05			K20556//cytochrome P450 family 76 subfamily C	XP_020693468.2|4.0e-133|geraniol 8-hydroxylase-like, partial [Dendrobium catenatum]	GO:0043167//ion binding;GO:0046914//transition metal ion binding;GO:0020037//heme binding;GO:0004497//monooxygenase activity;GO:0016491//oxidoreductase activity;GO:0097159//organic cyclic compound binding;GO:0016705//oxidoreductase activity, acting on paired donors, with incorporation or reduction of molecular oxygen;GO:1901363//heterocyclic compound binding;GO:0005488//binding;GO:0046872//metal …
110093926	0.1	0.26	0.1	4.83	4.86	3.59	4.83225	2.22e-15	8.14e-17	AP2-EREBP		K12900//FUS-interacting serine-arginine-rich protein 1+ko03040//Spliceosome;K09286//EREBP-like factor	XP_020674644.2|2.2e-214|ethylene-responsive transcription factor ERF110 [Dendrobium catenatum]	GO:0043231//intracellular membrane-bounded organelle;GO:0043227//membrane-bounded organelle;GO:0005634//nucleus;GO:0005622//intracellular;GO:0043226//organelle;GO:0110165//cellular anatomical entity;GO:0043229//intracellular organelle;GO:0003700//DNA-binding transcription factor activity;GO:1901363//heterocyclic compound binding;GO:0140110//transcription regulator activity;GO:0003677//DNA binding…
110111843	2.66	4.29	6.5	77.32	124.78	123.84	4.82291	1.78e-47	1.56e-49			K16055//trehalose 6-phosphate synthase/phosphatase [EC:2.4.1.15 3.1.3.12]+ko01100//Metabolic pathways+ko00500//Starch and sucrose metabolism	XP_020699539.1|0.0e+00|alpha,alpha-trehalose-phosphate synthase [UDP-forming] 5 [Dendrobium catenatum]	GO:0046351//disaccharide biosynthetic process;GO:0009311//oligosaccharide metabolic process;GO:0034637//cellular carbohydrate biosynthetic process;GO:0044249//cellular biosynthetic process;GO:0071704//organic substance metabolic process;GO:0005992//trehalose biosynthetic process;GO:0016051//carbohydrate biosynthetic process;GO:0005991//trehalose metabolic process;GO:0005984//disaccharide metaboli…
110115035	0	0	0	0.33	0.15	0.6	4.81713	0.000134276	2.1e-05		Brassica rapa subsp. pekinensis isolate BrTNL10 disease resistance protein gene, complete cds.	K19525//vacuolar protein sorting-associated protein 13A/C;K05387//glutamate receptor, ionotropic, plant;K14301//nuclear pore complex protein Nup107+ko03013//RNA transport	XP_020703796.1|0.0e+00|uncharacterized protein LOC110115035 [Dendrobium catenatum]	GO:0006139//nucleobase-containing compound metabolic process;GO:0006725//cellular aromatic compound metabolic process;GO:0043170//macromolecule metabolic process;GO:0044238//primary metabolic process;GO:0009987//cellular process;GO:0046483//heterocycle metabolic process;GO:0006259//DNA metabolic process;GO:0090304//nucleic acid metabolic process;GO:0034641//cellular nitrogen compound metabolic pr…
110096795	0	0	0	1.09	1.18	1.52	4.79882	0.000131985	2.06e-05			K13448//calcium-binding protein CML+ko04626//Plant-pathogen interaction	XP_020678538.1|1.3e-99|probable calcium-binding protein CML31 [Dendrobium catenatum]	GO:0046872//metal ion binding;GO:0043169//cation binding;GO:0005488//binding;GO:0005509//calcium ion binding;GO:0043167//ion binding;
BGI_novel_G002630	0	0	0	1.05	0.88	2.44	4.79768	0.000141894	2.24e-05					GO:0006886//intracellular protein transport;GO:0045184//establishment of protein localization;GO:0051179//localization;GO:0071702//organic substance transport;GO:0006810//transport;GO:0051649//establishment of localization in cell;GO:0009987//cellular process;GO:0033036//macromolecule localization;GO:0015031//protein transport;GO:0051234//establishment of localization;GO:0015833//peptide transpor…
BGI_novel_G000723	0	0	0.17	2	0.82	2.26	4.79701	1.96e-09	1.3e-10		Brassica rapa subsp. pekinensis isolate BrTNL10 disease resistance protein gene, complete cds.	K12349//neutral ceramidase [EC:3.5.1.23]+ko00600//Sphingolipid metabolism+ko01100//Metabolic pathways;K02469//DNA gyrase subunit A [EC:5.99.1.3];K19525//vacuolar protein sorting-associated protein 13A/C		GO:0034641//cellular nitrogen compound metabolic process;GO:0090304//nucleic acid metabolic process;GO:1901360//organic cyclic compound metabolic process;GO:0044238//primary metabolic process;GO:0009987//cellular process;GO:0015074//DNA integration;GO:0006139//nucleobase-containing compound metabolic process;GO:0006807//nitrogen compound metabolic process;GO:0008152//metabolic process;GO:0006259/…
110113446	0	0	0	1.07	0.83	1.21	4.79372	0.000134544	2.11e-05			K03006//DNA-directed RNA polymerase II subunit RPB1 [EC:2.7.7.6]+ko03020//RNA polymerase;K04733//interleukin-1 receptor-associated kinase 4 [EC:2.7.11.1];K03006//DNA-directed RNA polymerase II subunit RPB1 [EC:2.7.7.6]+ko03020//RNA polymerase	XP_020701699.1|4.5e-100|early nodulin-like protein 3 [Dendrobium catenatum]	GO:0016021//integral component of membrane;GO:0110165//cellular anatomical entity;GO:0016020//membrane;GO:0031224//intrinsic component of membrane;GO:0016491//oxidoreductase activity;GO:0009055//electron transfer activity;GO:0003824//catalytic activity;
114578821	0	0	0	1.39	0.56	3.37	4.79072	0.000163295	2.61e-05			K03860//phosphatidylinositol glycan, class Q+ko01100//Metabolic pathways+ko00563//Glycosylphosphatidylinositol (GPI)-anchor biosynthesis;K20887//xyloglucan glycosyltransferase 4 [EC:2.4.1.-]	XP_028548146.1|4.9e-37|peamaclein-like [Dendrobium catenatum]
BGI_novel_G002300	0	0	0	1.17	2.54	1.46	4.7843	0.000154631	2.46e-05			K22686//pro-apoptotic serine protease NMA111 [EC:3.4.21.-];K12882//nuclear cap-binding protein subunit 1+ko03040//Spliceosome+ko03015//mRNA surveillance pathway+ko03013//RNA transport;K17545//serine/threonine-protein kinase ULK4 [EC:2.7.11.1];K04733//interleukin-1 receptor-associated kinase 4 [EC:2.7.11.1]		GO:0043170//macromolecule metabolic process;GO:0006259//DNA metabolic process;GO:0046483//heterocycle metabolic process;GO:0044238//primary metabolic process;GO:0044237//cellular metabolic process;GO:0015074//DNA integration;GO:0006725//cellular aromatic compound metabolic process;GO:0034641//cellular nitrogen compound metabolic process;GO:1901360//organic cyclic compound metabolic process;GO:004…
110102386	0	0	0	1.72	0.3	0.76	4.78341	0.000173106	2.78e-05			K17479//glutaredoxin domain-containing cysteine-rich protein 1	XP_020686373.1|8.5e-212|uncharacterized protein At3g28850 [Dendrobium catenatum]	GO:0019725//cellular homeostasis;GO:0042592//homeostatic process;GO:0045454//cell redox homeostasis;GO:0009987//cellular process;GO:0050794//regulation of cellular process;GO:0065008//regulation of biological quality;GO:0050789//regulation of biological process;GO:0065007//biological regulation;GO:0015035//protein disulfide oxidoreductase activity;GO:0015036//disulfide oxidoreductase activity;GO:…
110115781	0.07	0.33	0.29	4.68	5.31	7.41	4.77878	2.29e-25	4.59e-27			K13806//sn1-specific diacylglycerol lipase [EC:3.1.1.-];K13806//sn1-specific diacylglycerol lipase [EC:3.1.1.-]	XP_020704806.1|2.2e-300|uncharacterized protein LOC110115781 [Dendrobium catenatum]	GO:0044238//primary metabolic process;GO:0009056//catabolic process;GO:0016042//lipid catabolic process;GO:1901575//organic substance catabolic process;GO:0006629//lipid metabolic process;GO:0008152//metabolic process;GO:0071704//organic substance metabolic process;GO:0031224//intrinsic component of membrane;GO:0016021//integral component of membrane;GO:0016020//membrane;GO:0110165//cellular anat…
110099015	0	0.15	0	1.11	2.4	3.32	4.77538	1.16e-06	1.18e-07		Brassica rapa subsp. pekinensis isolate BrNL12 disease resistance protein gene, complete cds.	K01528//dynamin GTPase [EC:3.6.5.5]+ko04144//Endocytosis;K17545//serine/threonine-protein kinase ULK4 [EC:2.7.11.1];K22686//pro-apoptotic serine protease NMA111 [EC:3.4.21.-];K15376//gephyrin [EC:2.10.1.1 2.7.7.75]+ko01100//Metabolic pathways+ko00790//Folate biosynthesis;K13420//LRR receptor-like serine/threonine-protein kinase FLS2 [EC:2.7.11.1]+ko04016//MAPK signaling pathway - plant+ko04626//P…	PKU85602.1|3.2e-186|putative mitochondrial protein [Dendrobium catenatum]	GO:0034641//cellular nitrogen compound metabolic process;GO:0006139//nucleobase-containing compound metabolic process;GO:0071704//organic substance metabolic process;GO:0044238//primary metabolic process;GO:0009987//cellular process;GO:0044237//cellular metabolic process;GO:0006807//nitrogen compound metabolic process;GO:0008152//metabolic process;GO:0090304//nucleic acid metabolic process;GO:000…
114579980	0	0	0	0.88	1.04	0.8	4.77455	0.00015094	2.39e-05			K20180//vacuolar protein sorting-associated protein 16;K18213//proteinaceous RNase P [EC:3.1.26.5]+ko03013//RNA transport	XP_028552066.1|1.9e-90|uncharacterized protein LOC114579980 [Dendrobium catenatum]	GO:0016788//hydrolase activity, acting on ester bonds;GO:0004523//RNA-DNA hybrid ribonuclease activity;GO:0004540//ribonuclease activity;GO:0004519//endonuclease activity;GO:0016893//endonuclease activity, active with either ribo- or deoxyribonucleic acids and producing 5'-phosphomonoesters;GO:0016787//hydrolase activity;GO:1901363//heterocyclic compound binding;GO:0004518//nuclease activity;GO:0…
110112397	0.13	0.14	0.27	7.69	8.78	2.31	4.77079	5.51e-08	4.46e-09				XP_020700269.1|3.0e-70|uncharacterized protein LOC110112397 [Dendrobium catenatum]	GO:0042221//response to chemical;GO:0009733//response to auxin;GO:0009719//response to endogenous stimulus;GO:0050896//response to stimulus;GO:0009725//response to hormone;GO:0010033//response to organic substance;
BGI_novel_G000195	0	0	0	1.55	0.29	1.06	4.75494	0.000197851	3.22e-05			K05349//beta-glucosidase [EC:3.2.1.21]+ko01100//Metabolic pathways+ko00500//Starch and sucrose metabolism+ko01110//Biosynthesis of secondary metabolites+ko00460//Cyanoamino acid metabolism+ko00940//Phenylpropanoid biosynthesis;K00276//primary-amine oxidase [EC:1.4.3.21]+ko00410//beta-Alanine metabolism+ko00960//Tropane, piperidine and pyridine alkaloid biosynthesis+ko00350//Tyrosine metabolism+ko…		GO:0034641//cellular nitrogen compound metabolic process;GO:0006259//DNA metabolic process;GO:0044260//cellular macromolecule metabolic process;GO:0006139//nucleobase-containing compound metabolic process;GO:0006807//nitrogen compound metabolic process;GO:1901360//organic cyclic compound metabolic process;GO:0044238//primary metabolic process;GO:0044237//cellular metabolic process;GO:0043170//mac…
110105654	0.83	0.58	0.52	11.4	13.25	20.7	4.75033	1.34e-58	8.68e-61			K00924//kinase [EC:2.7.1.-]	XP_020690903.1|0.0e+00|receptor-like kinase TMK4 [Dendrobium catenatum]	GO:0016020//membrane;GO:0031224//intrinsic component of membrane;GO:0016021//integral component of membrane;GO:0110165//cellular anatomical entity;GO:0016772//transferase activity, transferring phosphorus-containing groups;GO:0036094//small molecule binding;GO:0004674//protein serine/threonine kinase activity;GO:0032559//adenyl ribonucleotide binding;GO:0016740//transferase activity;GO:0035639//p…
BGI_novel_G000213	0.3	0.28	0.08	4.36	9.9	3.23	4.74369	3.24e-10	1.93e-11			K21604//jasmonoyl-L-amino acid hydrolase [EC:3.5.1.127]		GO:0016787//hydrolase activity;GO:0003824//catalytic activity;
110108916	0	0	0.3	4.38	2.2	4.47	4.74081	8.05e-08	6.71e-09				XP_020695435.1|7.7e-79|11 kDa late embryogenesis abundant protein [Dendrobium catenatum]	GO:0061458//reproductive system development;GO:0000003//reproduction;GO:0003006//developmental process involved in reproduction;GO:0009791//post-embryonic development;GO:0048316//seed development;GO:0009793//embryo development ending in seed dormancy;GO:0009790//embryo development;GO:0048731//system development;GO:0048608//reproductive structure development;GO:0032502//developmental process;GO:00…
110099291	0.46	0.95	0.79	14.9	19.62	14.22	4.7378	4.52e-40	4.87e-42			K15502//serine/threonine-protein phosphatase 6 regulatory ankyrin repeat subunit A;K15503//serine/threonine-protein phosphatase 6 regulatory ankyrin repeat subunit B	PKU65299.1|0.0e+00|Ankyrin repeat-containing protein [Dendrobium catenatum]	GO:0110165//cellular anatomical entity;GO:0016020//membrane;GO:0031224//intrinsic component of membrane;GO:0016021//integral component of membrane;
110115277	0.84	0.05	0.45	10.1	10.13	8.54	4.73756	6.12e-20	1.59e-21		NB-ARC domain-containing disease resistance protein (best arabidopsis hit)	K15078//structure-specific endonuclease subunit SLX1 [EC:3.6.1.-];K15078//structure-specific endonuclease subunit SLX1 [EC:3.6.1.-];K15078//structure-specific endonuclease subunit SLX1 [EC:3.6.1.-];K10696//E3 ubiquitin-protein ligase BRE1 [EC:2.3.2.27];K15078//structure-specific endonuclease subunit SLX1 [EC:3.6.1.-]	XP_020704125.1|0.0e+00|putative disease resistance protein RGA3 [Dendrobium catenatum]	GO:1901363//heterocyclic compound binding;GO:0043531//ADP binding;GO:0000166//nucleotide binding;GO:0032559//adenyl ribonucleotide binding;GO:0032553//ribonucleotide binding;GO:0097159//organic cyclic compound binding;GO:0030554//adenyl nucleotide binding;GO:0005488//binding;GO:0043168//anion binding;GO:0043167//ion binding;GO:1901265//nucleoside phosphate binding;GO:0017076//purine nucleotide bi…
110092771	0	0	0	0.24	0.33	0.45	4.73443	0.000182544	2.95e-05			K03006//DNA-directed RNA polymerase II subunit RPB1 [EC:2.7.7.6]+ko03020//RNA polymerase;K04733//interleukin-1 receptor-associated kinase 4 [EC:2.7.11.1]	PKU69323.1|0.0e+00|Cation/H(+) antiporter 15 [Dendrobium catenatum]	GO:0016020//membrane;GO:0031224//intrinsic component of membrane;GO:0016021//integral component of membrane;GO:0110165//cellular anatomical entity;GO:0015298//solute:cation antiporter activity;GO:0015318//inorganic molecular entity transmembrane transporter activity;GO:0005215//transporter activity;GO:0015077//monovalent inorganic cation transmembrane transporter activity;GO:0022804//active trans…
110112947	2.53	1.74	3.02	61.71	65.03	36.54	4.73362	4.88e-44	4.74e-46				XP_020701010.1|4.0e-278|uncharacterized protein LOC110112947 [Dendrobium catenatum]	GO:0031224//intrinsic component of membrane;GO:0016021//integral component of membrane;GO:0110165//cellular anatomical entity;GO:0016020//membrane;
110097757	0.43	1.56	0.29	13.58	10.21	13.81	4.72781	2.76e-22	6.33e-24			K14611//solute carrier family 23 (nucleobase transporter), member 1/2;K14611//solute carrier family 23 (nucleobase transporter), member 1/2;K14611//solute carrier family 23 (nucleobase transporter), member 1/2;K14611//solute carrier family 23 (nucleobase transporter), member 1/2	XP_020274245.1|4.1e-249|nucleobase-ascorbate transporter 3 [Asparagus officinalis]	GO:0071705//nitrogen compound transport;GO:0055085//transmembrane transport;GO:0071702//organic substance transport;GO:0098739//import across plasma membrane;GO:0051179//localization;GO:0006810//transport;GO:0009987//cellular process;GO:0051234//establishment of localization;GO:0098657//import into cell;GO:0055044//symplast;GO:0009506//plasmodesma;GO:0070161//anchoring junction;GO:0110165//cellul…
110096461	0	0	0	1.07	0.97	0.89	4.72743	0.000185844	3.01e-05			K01528//dynamin GTPase [EC:3.6.5.5]+ko04144//Endocytosis;K17545//serine/threonine-protein kinase ULK4 [EC:2.7.11.1];K04733//interleukin-1 receptor-associated kinase 4 [EC:2.7.11.1];K01265//methionyl aminopeptidase [EC:3.4.11.18];K15376//gephyrin [EC:2.10.1.1 2.7.7.75]+ko01100//Metabolic pathways+ko00790//Folate biosynthesis	XP_020678092.1|5.6e-166|uncharacterized protein LOC110096461 [Dendrobium catenatum]	GO:0090304//nucleic acid metabolic process;GO:0006259//DNA metabolic process;GO:0006725//cellular aromatic compound metabolic process;GO:0043170//macromolecule metabolic process;GO:0044238//primary metabolic process;GO:0034641//cellular nitrogen compound metabolic process;GO:0015074//DNA integration;GO:1901360//organic cyclic compound metabolic process;GO:0071704//organic substance metabolic proc…
110102774	0	0	0.09	1.98	0.91	2.33	4.72391	1.32e-05	1.64e-06			K01870//isoleucyl-tRNA synthetase [EC:6.1.1.5]+ko00970//Aminoacyl-tRNA biosynthesis;K10775//phenylalanine ammonia-lyase [EC:4.3.1.24]+ko01100//Metabolic pathways+ko01110//Biosynthesis of secondary metabolites+ko00940//Phenylpropanoid biosynthesis+ko00360//Phenylalanine metabolism;K01870//isoleucyl-tRNA synthetase [EC:6.1.1.5]+ko00970//Aminoacyl-tRNA biosynthesis;K10775//phenylalanine ammonia-lyas…	PKU78806.1|2.2e-103|Disease resistance response protein 206 [Dendrobium catenatum]	GO:0016021//integral component of membrane;GO:0048046//apoplast;GO:0016020//membrane;GO:0031224//intrinsic component of membrane;GO:0110165//cellular anatomical entity;GO:0005576//extracellular region;
BGI_novel_G002264	0	0	0	0.29	1.95	1.42	4.72299	0.000241029	4.02e-05			K19026//spatacsin;K12879//THO complex subunit 2+ko03040//Spliceosome+ko03013//RNA transport;K13447//respiratory burst oxidase [EC:1.6.3.- 1.11.1.-]+ko04016//MAPK signaling pathway - plant+ko04626//Plant-pathogen interaction;K16296//serine carboxypeptidase-like clade I [EC:3.4.16.-]
110100761	0	0	0	0.46	0.24	0.33	4.71907	0.000196445	3.2e-05		TTF-type zinc finger protein with HAT dimerisation domain (best arabidopsis hit)	K02925//large subunit ribosomal protein L3e+ko03010//Ribosome;K12524//bifunctional aspartokinase / homoserine dehydrogenase 1 [EC:2.7.2.4 1.1.1.3]+ko00300//Lysine biosynthesis+ko01230//Biosynthesis of amino acids+ko01100//Metabolic pathways+ko01110//Biosynthesis of secondary metabolites+ko00261//Monobactam biosynthesis+ko00260//Glycine, serine and threonine metabolism+ko00270//Cysteine and methio…	XP_020684073.1|0.0e+00|zinc finger MYM-type protein 1-like [Dendrobium catenatum]	GO:0016021//integral component of membrane;GO:0016020//membrane;GO:0110165//cellular anatomical entity;GO:0031224//intrinsic component of membrane;GO:0046983//protein dimerization activity;GO:0005488//binding;GO:0005515//protein binding;
110109931	1.57	0.84	1.25	22.76	21.36	40.86	4.7173	1.09e-54	7.73e-57				XP_020696821.1|1.3e-241|patatin-like protein 3 isoform X2 [Dendrobium catenatum]	GO:0006629//lipid metabolic process;GO:0016042//lipid catabolic process;GO:0008152//metabolic process;GO:0044238//primary metabolic process;GO:0071704//organic substance metabolic process;GO:1901575//organic substance catabolic process;GO:0009056//catabolic process;GO:0016787//hydrolase activity;GO:0003824//catalytic activity;
BGI_novel_G001260	0	0	0	1	3.02	2.98	4.71721	0.000216553	3.57e-05			K11982//E3 ubiquitin-protein ligase RNF115/126 [EC:2.3.2.27];K01070//S-formylglutathione hydrolase [EC:3.1.2.12]+ko01200//Carbon metabolism;K20279//synaptojanin [EC:3.1.3.36]+ko01100//Metabolic pathways+ko04070//Phosphatidylinositol signaling system+ko00562//Inositol phosphate metabolism;K03283//heat shock 70kDa protein 1/2/6/8+ko03040//Spliceosome+ko04144//Endocytosis+ko04141//Protein processing…		GO:0090304//nucleic acid metabolic process;GO:0015074//DNA integration;GO:0044238//primary metabolic process;GO:0008152//metabolic process;GO:1901360//organic cyclic compound metabolic process;GO:0071704//organic substance metabolic process;GO:0044237//cellular metabolic process;GO:0044260//cellular macromolecule metabolic process;GO:0006725//cellular aromatic compound metabolic process;GO:000625…
110107774	0	0	0.04	0.38	2.42	0.38	4.716	5.89e-05	8.47e-06			K16818//phospholipase A1 [EC:3.1.1.32]+ko00592//alpha-Linolenic acid metabolism+ko01100//Metabolic pathways+ko01110//Biosynthesis of secondary metabolites+ko00564//Glycerophospholipid metabolism	XP_020693811.1|2.8e-290|phospholipase A1-Ibeta2, chloroplastic [Dendrobium catenatum]	GO:0006629//lipid metabolic process;GO:0044238//primary metabolic process;GO:0008152//metabolic process;GO:0071704//organic substance metabolic process;GO:0016298//lipase activity;GO:0003824//catalytic activity;GO:0004620//phospholipase activity;GO:0008970//phospholipase A1 activity;GO:0016788//hydrolase activity, acting on ester bonds;GO:0052740//1-acyl-2-lysophosphatidylserine acylhydrolase act…
BGI_novel_G000427	0	0.23	0.08	3.67	2.34	3.6	4.71172	2.41e-09	1.61e-10
110108718	0	0	0	0.2	0.31	0.32	4.71104	0.000202953	3.32e-05			K14326//regulator of nonsense transcripts 1 [EC:3.6.4.-]+ko03015//mRNA surveillance pathway+ko03013//RNA transport;K05658//ATP-binding cassette, subfamily B (MDR/TAP), member 1 [EC:7.6.2.2]+ko02010//ABC transporters;K17964//leucine-rich PPR motif-containing protein, mitochondrial;K02995//small subunit ribosomal protein S8e+ko03010//Ribosome	XP_028557074.1|0.0e+00|uncharacterized protein LOC110108718 [Dendrobium catenatum]
110112732	0	0	0.07	0.48	1.37	0.79	4.70856	7.12e-07	7.01e-08			K19525//vacuolar protein sorting-associated protein 13A/C;K15255//ATP-dependent DNA helicase PIF1 [EC:3.6.4.12];K05666//ATP-binding cassette, subfamily C (CFTR/MRP), member 2+ko02010//ABC transporters	XP_028551738.1|5.0e-96|uncharacterized protein LOC110112732 [Dendrobium catenatum]	GO:0044260//cellular macromolecule metabolic process;GO:0043170//macromolecule metabolic process;GO:0008152//metabolic process;GO:0006139//nucleobase-containing compound metabolic process;GO:0015074//DNA integration;GO:0006807//nitrogen compound metabolic process;GO:0009987//cellular process;GO:1901360//organic cyclic compound metabolic process;GO:0044237//cellular metabolic process;GO:0090304//n…
114579688	0.96	1.58	0.04	40.45	49.79	54.64	4.70323	5.43e-05	7.74e-06			K16903//L-tryptophan---pyruvate aminotransferase [EC:2.6.1.99]+ko00380//Tryptophan metabolism+ko01100//Metabolic pathways;K13192//RNA-binding protein 26;K21776//protein lin-54	XP_028550886.1|1.5e-216|probable helicase with zinc finger domain, partial [Dendrobium catenatum]
110096945	0.1	0	0.21	2.84	7.33	1.42	4.70225	1.79e-06	1.89e-07	MYB		K09422//transcription factor MYB, plant	XP_020678769.1|1.8e-133|transcription factor MYB4 [Dendrobium catenatum]	GO:0043226//organelle;GO:0110165//cellular anatomical entity;GO:0043229//intracellular organelle;GO:0043227//membrane-bounded organelle;GO:0043231//intracellular membrane-bounded organelle;GO:0005634//nucleus;GO:0005622//intracellular;GO:1901363//heterocyclic compound binding;GO:0003677//DNA binding;GO:0005488//binding;GO:0003676//nucleic acid binding;GO:0097159//organic cyclic compound binding;
110092013	2.28	0.37	1.96	30.78	31.27	46.47	4.69954	1.08e-27	1.97e-29			K14493//gibberellin receptor GID1 [EC:3.-.-.-]+ko04075//Plant hormone signal transduction	XP_028547789.1|7.1e-149|probable carboxylesterase 17, partial [Dendrobium catenatum]	GO:0009056//catabolic process;GO:0008152//metabolic process;GO:0003824//catalytic activity;GO:0016787//hydrolase activity;
110098323	0.3	0.52	0.88	6.91	15.48	18.2	4.69674	1.68e-21	4.01e-23			K07297//adiponectin receptor	XP_020680786.1|6.9e-208|heptahelical transmembrane protein 4 [Dendrobium catenatum]	GO:0031224//intrinsic component of membrane;GO:0016020//membrane;GO:0110165//cellular anatomical entity;GO:0016021//integral component of membrane;
110110504	1.24	0.88	0.66	20.43	13.97	30.37	4.69645	8.39e-42	8.78e-44			K01051//pectinesterase [EC:3.1.1.11]+ko00040//Pentose and glucuronate interconversions+ko01100//Metabolic pathways;K01051//pectinesterase [EC:3.1.1.11]+ko00040//Pentose and glucuronate interconversions+ko01100//Metabolic pathways	XP_020697668.1|1.2e-148|putative methyltransferase DDB_G0268948 [Dendrobium catenatum]	GO:0016021//integral component of membrane;GO:0110165//cellular anatomical entity;GO:0016020//membrane;GO:0031224//intrinsic component of membrane;GO:0016741//transferase activity, transferring one-carbon groups;GO:0003824//catalytic activity;GO:0016740//transferase activity;GO:0043169//cation binding;GO:0008168//methyltransferase activity;GO:0005488//binding;GO:0046872//metal ion binding;GO:0043…
110098084	0.2	0.5	0.49	3.38	16.12	10.09	4.69609	2.36e-14	9.49e-16			K12761//carbon catabolite-derepressing protein kinase [EC:2.7.11.1]	XP_020680456.1|4.4e-273|CBL-interacting serine/threonine-protein kinase 11-like [Dendrobium catenatum]	GO:0009987//cellular process;GO:0050789//regulation of biological process;GO:0007165//signal transduction;GO:0050896//response to stimulus;GO:0050794//regulation of cellular process;GO:0007154//cell communication;GO:0023052//signaling;GO:0065007//biological regulation;GO:0051716//cellular response to stimulus;GO:0110165//cellular anatomical entity;GO:0031224//intrinsic component of membrane;GO:00…
110107952	0.53	0.4	0.63	11.06	14.25	9.13	4.69456	5.09e-43	5.1e-45			K01102//pyruvate dehydrogenase phosphatase [EC:3.1.3.43];K01102//pyruvate dehydrogenase phosphatase [EC:3.1.3.43]	XP_020694062.2|0.0e+00|protein phosphatase 2C 32 [Dendrobium catenatum]	GO:0016787//hydrolase activity;GO:0042578//phosphoric ester hydrolase activity;GO:0140096//catalytic activity, acting on a protein;GO:0004722//protein serine/threonine phosphatase activity;GO:0004721//phosphoprotein phosphatase activity;GO:0016788//hydrolase activity, acting on ester bonds;GO:0003824//catalytic activity;GO:0016791//phosphatase activity;
110102919	0	0	0	0.48	0.47	0.44	4.68638	0.000223466	3.7e-05			K17815//exonuclease V [EC:3.1.-.-];K18626//trichohyalin	XP_020687095.1|3.6e-275|vicilin-like seed storage protein At2g28490 [Dendrobium catenatum]	GO:0045735//nutrient reservoir activity;
110108879	0.05	0.04	0.07	1.31	1.74	1.1	4.68339	6.58e-09	4.66e-10			K18134//EGF domain-specific O-GlcNAc transferase [EC:2.4.1.255]+ko00514//Other types of O-glycan biosynthesis	XP_020695373.2|2.4e-289|beta-1,2-xylosyltransferase XYXT1-like [Dendrobium catenatum]	GO:0031224//intrinsic component of membrane;GO:0016020//membrane;GO:0016021//integral component of membrane;GO:0110165//cellular anatomical entity;GO:0016740//transferase activity;GO:0016757//transferase activity, transferring glycosyl groups;GO:0003824//catalytic activity;
110094405	0	0	0	0.65	0.57	0.65	4.68006	0.000228394	3.78e-05			K07976//Rab family, other;K07904//Ras-related protein Rab-11A+ko04144//Endocytosis	XP_020675294.1|1.4e-114|ras-related protein RABA1f-like [Dendrobium catenatum]	GO:0017076//purine nucleotide binding;GO:0043167//ion binding;GO:0036094//small molecule binding;GO:0035639//purine ribonucleoside triphosphate binding;GO:0032561//guanyl ribonucleotide binding;GO:0016817//hydrolase activity, acting on acid anhydrides;GO:0016787//hydrolase activity;GO:0032550//purine ribonucleoside binding;GO:0032553//ribonucleotide binding;GO:0016462//pyrophosphatase activity;GO…
110109829	0.43	0.46	0.31	9.35	8.08	8.15	4.67991	2.35e-38	2.79e-40		NB-ARC domain-containing disease resistance protein (best arabidopsis hit); NB-ARC domain containing protein (best rice hit)	K15078//structure-specific endonuclease subunit SLX1 [EC:3.6.1.-];K19613//leucine-rich repeat protein SHOC2	XP_020696688.1|0.0e+00|putative disease resistance protein RGA4 [Dendrobium catenatum]	GO:0097367//carbohydrate derivative binding;GO:0032555//purine ribonucleotide binding;GO:0043167//ion binding;GO:1901265//nucleoside phosphate binding;GO:0097159//organic cyclic compound binding;GO:0017076//purine nucleotide binding;GO:0043168//anion binding;GO:0043531//ADP binding;GO:0036094//small molecule binding;GO:0000166//nucleotide binding;GO:1901363//heterocyclic compound binding;GO:00054…
BGI_novel_G001593	0	0	0	4.46	6.95	4.41	4.67974	0.000239792	3.99e-05					GO:0046872//metal ion binding;GO:0005488//binding;GO:0097159//organic cyclic compound binding;GO:0043167//ion binding;GO:0046914//transition metal ion binding;GO:1901363//heterocyclic compound binding;GO:0043169//cation binding;GO:0008270//zinc ion binding;GO:0003676//nucleic acid binding;
BGI_novel_G001971	0	0	0	13.38	3.99	8.01	4.67834	0.000249856	4.19e-05			K01507//inorganic pyrophosphatase [EC:3.6.1.1]+ko00190//Oxidative phosphorylation;K02469//DNA gyrase subunit A [EC:5.99.1.3];K13116//ATP-dependent RNA helicase DDX41 [EC:3.6.4.13];K05605//3-hydroxyisobutyryl-CoA hydrolase [EC:3.1.2.4]+ko00410//beta-Alanine metabolism+ko00280//Valine, leucine and isoleucine degradation+ko00640//Propanoate metabolism+ko01100//Metabolic pathways+ko01200//Carbon meta…		GO:0044260//cellular macromolecule metabolic process;GO:0046483//heterocycle metabolic process;GO:0034641//cellular nitrogen compound metabolic process;GO:0006139//nucleobase-containing compound metabolic process;GO:0009987//cellular process;GO:0044238//primary metabolic process;GO:0090304//nucleic acid metabolic process;GO:0006725//cellular aromatic compound metabolic process;GO:0044237//cellula…
110103474	0	0	0.04	0.47	1.17	0.94	4.67713	2.2e-05	2.88e-06			K05278//flavonol synthase [EC:1.14.20.6]+ko01100//Metabolic pathways+ko01110//Biosynthesis of secondary metabolites+ko00941//Flavonoid biosynthesis	XP_028556206.1|1.0e-215|probable 2-oxoglutarate-dependent dioxygenase At5g05600 [Dendrobium catenatum]	GO:0043169//cation binding;GO:0051213//dioxygenase activity;GO:0016491//oxidoreductase activity;GO:0043167//ion binding;GO:0046872//metal ion binding;GO:0005488//binding;GO:0003824//catalytic activity;
110114126	0.68	0.43	1.66	58.3	24.07	7.05	4.67536	2.48e-07	2.25e-08		heat shock cognate protein 70-1 (best arabidopsis hit)	K03283//heat shock 70kDa protein 1/2/6/8+ko03040//Spliceosome+ko04144//Endocytosis+ko04141//Protein processing in endoplasmic reticulum	XP_020682933.1|0.0e+00|heat shock cognate 70 kDa protein 2 [Dendrobium catenatum]	GO:0051085//chaperone cofactor-dependent protein refolding;GO:0051084//'de novo' posttranslational protein folding;GO:0010033//response to organic substance;GO:0006950//response to stress;GO:0006457//protein folding;GO:0009987//cellular process;GO:0006986//response to unfolded protein;GO:0033554//cellular response to stress;GO:0042026//protein refolding;GO:0061077//chaperone-mediated protein fold…
110108794	0	0	0	0.69	1.81	0.78	4.67447	0.000266053	4.5e-05			K17604//zinc finger SWIM domain-containing protein 3	XP_020695247.2|3.5e-130|uncharacterized protein LOC110108794 [Dendrobium catenatum]	GO:0046872//metal ion binding;GO:0043167//ion binding;GO:0046914//transition metal ion binding;GO:0043169//cation binding;GO:0008270//zinc ion binding;GO:0005488//binding;
110094110	0	0.06	0.04	1.05	0.89	1.09	4.6742	1.68e-10	9.7e-12		NB-ARC domain-containing disease resistance protein (best arabidopsis hit)	K13457//disease resistance protein RPM1+ko04626//Plant-pathogen interaction;K13457//disease resistance protein RPM1+ko04626//Plant-pathogen interaction;K13457//disease resistance protein RPM1+ko04626//Plant-pathogen interaction	XP_020674923.1|0.0e+00|disease resistance protein RPM1-like [Dendrobium catenatum]	GO:0006950//response to stress;GO:0006952//defense response;GO:0050896//response to stimulus;GO:0032555//purine ribonucleotide binding;GO:0097159//organic cyclic compound binding;GO:0030554//adenyl nucleotide binding;GO:1901363//heterocyclic compound binding;GO:0035639//purine ribonucleoside triphosphate binding;GO:0017076//purine nucleotide binding;GO:0036094//small molecule binding;GO:1901265//…
110104502	0.01	0	0.01	0.08	0.69	0.33	4.66936	1.24e-05	1.54e-06		Leucine-rich receptor-like protein kinase family protein (best arabidopsis hit); leucine-rich repeat family protein, putative, expressed (best rice hit)	K13420//LRR receptor-like serine/threonine-protein kinase FLS2 [EC:2.7.11.1]+ko04016//MAPK signaling pathway - plant+ko04626//Plant-pathogen interaction	XP_020689309.2|0.0e+00|probable inactive leucine-rich repeat receptor kinase XIAO [Dendrobium catenatum]	GO:0005886//plasma membrane;GO:0031224//intrinsic component of membrane;GO:0110165//cellular anatomical entity;GO:0016021//integral component of membrane;GO:0071944//cell periphery;GO:0016020//membrane;GO:0005524//ATP binding;GO:0032553//ribonucleotide binding;GO:0016772//transferase activity, transferring phosphorus-containing groups;GO:0097367//carbohydrate derivative binding;GO:0016773//phosph…
BGI_novel_G002812	1.42	1.46	1.54	40.22	26.97	27.57	4.65677	4.27e-42	4.41e-44
110110140	17.91	17.25	17.15	422.01	295.69	384.05	4.65491	8.57e-210	3.78e-213	WRKY		K13425//WRKY transcription factor 22+ko04016//MAPK signaling pathway - plant+ko04626//Plant-pathogen interaction;K13425//WRKY transcription factor 22+ko04016//MAPK signaling pathway - plant+ko04626//Plant-pathogen interaction;K13425//WRKY transcription factor 22+ko04016//MAPK signaling pathway - plant+ko04626//Plant-pathogen interaction;K13425//WRKY transcription factor 22+ko04016//MAPK signaling…	XP_020697141.1|1.2e-188|WRKY transcription factor WRKY51 isoform X1 [Dendrobium catenatum]	GO:0043229//intracellular organelle;GO:0005622//intracellular;GO:0043231//intracellular membrane-bounded organelle;GO:0005634//nucleus;GO:0110165//cellular anatomical entity;GO:0043226//organelle;GO:0043227//membrane-bounded organelle;GO:0003677//DNA binding;GO:0003700//DNA-binding transcription factor activity;GO:0003676//nucleic acid binding;GO:0140110//transcription regulator activity;GO:00054…
110103514	0.58	0.21	0.29	8.1	7.6	8.1	4.64981	4.22e-39	4.77e-41			K15923//alpha-L-fucosidase 2 [EC:3.2.1.51]+ko00511//Other glycan degradation;K15923//alpha-L-fucosidase 2 [EC:3.2.1.51]+ko00511//Other glycan degradation;K15923//alpha-L-fucosidase 2 [EC:3.2.1.51]+ko00511//Other glycan degradation;K15923//alpha-L-fucosidase 2 [EC:3.2.1.51]+ko00511//Other glycan degradation	XP_020687920.1|0.0e+00|alpha-L-fucosidase 2 [Dendrobium catenatum]	GO:0008152//metabolic process;GO:0003824//catalytic activity;GO:0016787//hydrolase activity;GO:0016798//hydrolase activity, acting on glycosyl bonds;GO:0015928//fucosidase activity;GO:0004560//alpha-L-fucosidase activity;GO:0004553//hydrolase activity, hydrolyzing O-glycosyl compounds;
110094466	2.34	1.87	3.24	66.16	37.39	55.59	4.64661	1.95e-76	7.65e-79			K01528//dynamin GTPase [EC:3.6.5.5]+ko04144//Endocytosis	XP_010941202.1|7.9e-307|dynamin-related protein 1E [Elaeis guineensis]	GO:0016043//cellular component organization;GO:0006996//organelle organization;GO:0000266//mitochondrial fission;GO:0007005//mitochondrion organization;GO:0048285//organelle fission;GO:0071840//cellular component organization or biogenesis;GO:0009987//cellular process;GO:0005622//intracellular;GO:0005737//cytoplasm;GO:0016020//membrane;GO:0110165//cellular anatomical entity;GO:0097367//carbohydra…
BGI_novel_G001388	0	0.06	0	1.9	1.19	0.47	4.64146	3.86e-05	5.32e-06		Brassica rapa subsp. pekinensis isolate BrNL12 disease resistance protein gene, complete cds.	K01528//dynamin GTPase [EC:3.6.5.5]+ko04144//Endocytosis;K17545//serine/threonine-protein kinase ULK4 [EC:2.7.11.1];K22686//pro-apoptotic serine protease NMA111 [EC:3.4.21.-]		GO:0090304//nucleic acid metabolic process;GO:0008152//metabolic process;GO:0071704//organic substance metabolic process;GO:0006725//cellular aromatic compound metabolic process;GO:0044238//primary metabolic process;GO:0006139//nucleobase-containing compound metabolic process;GO:0034641//cellular nitrogen compound metabolic process;GO:0006807//nitrogen compound metabolic process;GO:0006259//DNA m…
BGI_novel_G002643	0	0	0.17	2.7	4.09	2.51	4.63919	2.35e-05	3.09e-06			K20538//mitogen-activated protein kinase 8 [EC:2.7.11.24]+ko04016//MAPK signaling pathway - plant;K21867//potassium channel
110100661	0	0	0.15	2.4	1.75	1.46	4.63737	1.99e-06	2.12e-07	MYB		K09422//transcription factor MYB, plant	XP_028551383.1|1.8e-136|transcription factor MYB44 [Dendrobium catenatum]	GO:0043229//intracellular organelle;GO:0043227//membrane-bounded organelle;GO:0043226//organelle;GO:0110165//cellular anatomical entity;GO:0043231//intracellular membrane-bounded organelle;GO:0005634//nucleus;GO:0005622//intracellular;GO:0097159//organic cyclic compound binding;GO:0003677//DNA binding;GO:1901363//heterocyclic compound binding;GO:0005488//binding;GO:0003676//nucleic acid binding;
110101821	0.32	0	0.24	5.25	5.3	4.03	4.63263	1.91e-11	1e-12	AP2-EREBP		K09286//EREBP-like factor	XP_020685544.1|3.4e-134|ethylene-responsive transcription factor ERF061 [Dendrobium catenatum]	GO:0043231//intracellular membrane-bounded organelle;GO:0043226//organelle;GO:0110165//cellular anatomical entity;GO:0043227//membrane-bounded organelle;GO:0005634//nucleus;GO:0043229//intracellular organelle;GO:0005622//intracellular;GO:0005488//binding;GO:0097159//organic cyclic compound binding;GO:0140110//transcription regulator activity;GO:0003676//nucleic acid binding;GO:1901363//heterocycl…
110099414	4.23	3.02	5.22	96.26	99.61	63.15	4.63167	1.37e-46	1.25e-48			K14484//auxin-responsive protein IAA+ko04075//Plant hormone signal transduction	XP_020682208.1|4.0e-109|auxin-induced protein 22D [Dendrobium catenatum]	GO:0051252//regulation of RNA metabolic process;GO:0060255//regulation of macromolecule metabolic process;GO:0071495//cellular response to endogenous stimulus;GO:0050896//response to stimulus;GO:0009734//auxin-activated signaling pathway;GO:0050789//regulation of biological process;GO:0023052//signaling;GO:0007154//cell communication;GO:0080090//regulation of primary metabolic process;GO:0009987/…
110099161	0.54	1.38	1.05	12.89	34.8	17.49	4.63058	1.92e-20	4.84e-22			K21952//CASK-interacting protein	XP_020681905.1|9.8e-211|protein EXORDIUM-like 3 [Dendrobium catenatum]
110098388	0	0	0	0.48	0.39	1.14	4.63056	0.000303409	5.21e-05			K04733//interleukin-1 receptor-associated kinase 4 [EC:2.7.11.1]	XP_028547904.1|4.0e-242|uncharacterized protein LOC110098388 [Dendrobium catenatum]	GO:0016787//hydrolase activity;GO:0016788//hydrolase activity, acting on ester bonds;GO:0004527//exonuclease activity;GO:0004518//nuclease activity;GO:0003824//catalytic activity;
110102613	7.49	6.54	7.52	184.24	125.87	135.61	4.62683	4.51e-120	6.97e-123			K00737//beta-1,4-mannosyl-glycoprotein beta-1,4-N-acetylglucosaminyltransferase [EC:2.4.1.144]+ko00510//N-Glycan biosynthesis+ko01100//Metabolic pathways	XP_020572081.1|4.2e-218|uncharacterized protein LOC110018942 [Phalaenopsis equestris]	GO:0009059//macromolecule biosynthetic process;GO:0019538//protein metabolic process;GO:0008152//metabolic process;GO:0036211//protein modification process;GO:0034645//cellular macromolecule biosynthetic process;GO:0044249//cellular biosynthetic process;GO:0070085//glycosylation;GO:0043413//macromolecule glycosylation;GO:0006487//protein N-linked glycosylation;GO:0044237//cellular metabolic proce…
114578921	5.58	3.33	4.57	116.11	78.01	87.42	4.62422	3.39e-70	1.48e-72				XP_028548358.1|1.4e-97|calmodulin-binding protein 25-like [Dendrobium catenatum]
110112142	0.66	0.34	0.9	12.04	2.81	43.1	4.62367	2.19e-09	1.46e-10			K03860//phosphatidylinositol glycan, class Q+ko01100//Metabolic pathways+ko00563//Glycosylphosphatidylinositol (GPI)-anchor biosynthesis;K20887//xyloglucan glycosyltransferase 4 [EC:2.4.1.-]	XP_020699905.1|5.0e-53|peamaclein-like [Dendrobium catenatum]
BGI_novel_G000173	0	0	0.11	0.51	1.16	1.64	4.62357	7.56e-08	6.26e-09					GO:0044237//cellular metabolic process;GO:1901576//organic substance biosynthetic process;GO:0006807//nitrogen compound metabolic process;GO:0006725//cellular aromatic compound metabolic process;GO:1901360//organic cyclic compound metabolic process;GO:0044249//cellular biosynthetic process;GO:0032774//RNA biosynthetic process;GO:0090304//nucleic acid metabolic process;GO:0008152//metabolic proces…
BGI_novel_G002259	0	0	0	1.31	0.71	1.41	4.62134	0.000301563	5.17e-05
110110972	3.94	3.92	7.8	88.1	103.38	138.95	4.62121	1.86e-60	1.08e-62			K14486//auxin response factor+ko04075//Plant hormone signal transduction;K14972//PAX-interacting protein 1;K14486//auxin response factor+ko04075//Plant hormone signal transduction;K14972//PAX-interacting protein 1;K14486//auxin response factor+ko04075//Plant hormone signal transduction;K14972//PAX-interacting protein 1;K14486//auxin response factor+ko04075//Plant hormone signal transduction;K1497…	XP_020698298.1|0.0e+00|protein TIME FOR COFFEE isoform X4 [Dendrobium catenatum]	GO:0042752//regulation of circadian rhythm;GO:0050789//regulation of biological process;GO:0065007//biological regulation;
BGI_novel_G001372	0	0	0	1.51	1.1	0.88	4.61974	0.000306158	5.26e-05					GO:0043412//macromolecule modification;GO:0044238//primary metabolic process;GO:0009451//RNA modification;GO:0008152//metabolic process;GO:0071704//organic substance metabolic process;GO:0090304//nucleic acid metabolic process;GO:0016070//RNA metabolic process;GO:0006725//cellular aromatic compound metabolic process;GO:0034641//cellular nitrogen compound metabolic process;GO:1901360//organic cycl…
110098931	2.02	1.12	2.21	36.63	37.39	38.63	4.61925	1.58e-72	6.69e-75			K17500//integrin-linked kinase-associated serine/threonine phosphatase 2C [EC:3.1.3.16];K17500//integrin-linked kinase-associated serine/threonine phosphatase 2C [EC:3.1.3.16]	XP_020681576.1|2.2e-258|probable protein phosphatase 2C 12 [Dendrobium catenatum]	GO:0003824//catalytic activity;GO:0016791//phosphatase activity;GO:0004721//phosphoprotein phosphatase activity;GO:0016787//hydrolase activity;GO:0140096//catalytic activity, acting on a protein;GO:0016788//hydrolase activity, acting on ester bonds;GO:0042578//phosphoric ester hydrolase activity;GO:0004722//protein serine/threonine phosphatase activity;
BGI_novel_G001189	0	0	0	0.37	1.2	3.07	4.61065	0.000383654	6.77e-05			K20604//mitogen-activated protein kinase kinase 9 [EC:2.7.12.2]+ko04016//MAPK signaling pathway - plant		GO:0004674//protein serine/threonine kinase activity;GO:0016740//transferase activity;GO:0032555//purine ribonucleotide binding;GO:0035639//purine ribonucleoside triphosphate binding;GO:0017076//purine nucleotide binding;GO:0097367//carbohydrate derivative binding;GO:1901265//nucleoside phosphate binding;GO:0097159//organic cyclic compound binding;GO:0043167//ion binding;GO:0005524//ATP binding;G…
110096343	0.94	0.81	1.39	16.43	22.89	27.52	4.6088	4.11e-37	5.13e-39			K04077//chaperonin GroEL+ko03018//RNA degradation;K04733//interleukin-1 receptor-associated kinase 4 [EC:2.7.11.1]	XP_020677898.1|2.0e-140|NDR1/HIN1-like protein 6 [Dendrobium catenatum]	GO:0110165//cellular anatomical entity;GO:0016021//integral component of membrane;GO:0016020//membrane;GO:0031224//intrinsic component of membrane;
BGI_novel_G001249	0	0	0	0.22	0.78	0.11	4.60784	0.000433574	7.76e-05			K22698//protein SEY1 [EC:3.6.5.-]		GO:0016021//integral component of membrane;GO:0012505//endomembrane system;GO:0031224//intrinsic component of membrane;GO:0110165//cellular anatomical entity;GO:0042175//nuclear outer membrane-endoplasmic reticulum membrane network;GO:0016020//membrane;GO:0031090//organelle membrane;GO:0043227//membrane-bounded organelle;GO:0005789//endoplasmic reticulum membrane;GO:0043226//organelle;GO:0097367/…
BGI_novel_G000647	0	0.02	0.06	0.2	1.72	0.98	4.60489	2.45e-06	2.67e-07			K04733//interleukin-1 receptor-associated kinase 4 [EC:2.7.11.1]
BGI_novel_G001215	0	0	0	0.78	0.85	2.85	4.59718	0.000369383	6.48e-05			K11593//eukaryotic translation initiation factor 2C;K17545//serine/threonine-protein kinase ULK4 [EC:2.7.11.1];K22686//pro-apoptotic serine protease NMA111 [EC:3.4.21.-];K03515//DNA repair protein REV1 [EC:2.7.7.-];K05387//glutamate receptor, ionotropic, plant		GO:0044238//primary metabolic process;GO:0008152//metabolic process;GO:0090304//nucleic acid metabolic process;GO:0043170//macromolecule metabolic process;GO:0071704//organic substance metabolic process;GO:0046483//heterocycle metabolic process;GO:0006725//cellular aromatic compound metabolic process;GO:1901360//organic cyclic compound metabolic process;GO:0006139//nucleobase-containing compound …
BGI_novel_G002424	0	0.06	0	0.89	1.26	1.3	4.59709	2.49e-05	3.29e-06		Brassica rapa subsp. pekinensis isolate BrNL12 disease resistance protein gene, complete cds.	K17545//serine/threonine-protein kinase ULK4 [EC:2.7.11.1];K22686//pro-apoptotic serine protease NMA111 [EC:3.4.21.-];K01528//dynamin GTPase [EC:3.6.5.5]+ko04144//Endocytosis;K12447//UDP-sugar pyrophosphorylase [EC:2.7.7.64]+ko00520//Amino sugar and nucleotide sugar metabolism+ko00040//Pentose and glucuronate interconversions+ko01100//Metabolic pathways+ko00052//Galactose metabolism+ko00053//Asco…		GO:0044238//primary metabolic process;GO:0046483//heterocycle metabolic process;GO:1901360//organic cyclic compound metabolic process;GO:0006139//nucleobase-containing compound metabolic process;GO:0044237//cellular metabolic process;GO:0015074//DNA integration;GO:0008152//metabolic process;GO:0006725//cellular aromatic compound metabolic process;GO:0006807//nitrogen compound metabolic process;GO…
110107906	1.02	0.92	0.94	13.57	27.97	17.23	4.58451	3.44e-33	4.99e-35				XP_020694009.2|0.0e+00|uncharacterized protein LOC110107906 [Dendrobium catenatum]
114578746	1.66	1.57	1.84	69.91	13.55	34.85	4.58359	2.09e-17	6.48e-19				XP_028548013.1|6.3e-49|uncharacterized protein LOC114578746 [Dendrobium catenatum]	GO:0009987//cellular process;GO:0008535//respiratory chain complex IV assembly;GO:0006996//organelle organization;GO:0034622//cellular protein-containing complex assembly;GO:0017004//cytochrome complex assembly;GO:0022607//cellular component assembly;GO:0043933//protein-containing complex subunit organization;GO:0033108//mitochondrial respiratory chain complex assembly;GO:0044085//cellular compon…
110115978	0	0	0.09	1.11	1.2	3.19	4.58176	3.74e-05	5.14e-06			K01265//methionyl aminopeptidase [EC:3.4.11.18];K17545//serine/threonine-protein kinase ULK4 [EC:2.7.11.1];K01528//dynamin GTPase [EC:3.6.5.5]+ko04144//Endocytosis;K05349//beta-glucosidase [EC:3.2.1.21]+ko01100//Metabolic pathways+ko00500//Starch and sucrose metabolism+ko01110//Biosynthesis of secondary metabolites+ko00460//Cyanoamino acid metabolism+ko00940//Phenylpropanoid biosynthesis;K04733//…	XP_020705062.1|1.1e-147|uncharacterized protein LOC110115978 [Dendrobium catenatum]	GO:0008152//metabolic process;GO:0006725//cellular aromatic compound metabolic process;GO:1901360//organic cyclic compound metabolic process;GO:0046483//heterocycle metabolic process;GO:0044260//cellular macromolecule metabolic process;GO:0034641//cellular nitrogen compound metabolic process;GO:0006259//DNA metabolic process;GO:0006807//nitrogen compound metabolic process;GO:0009987//cellular pro…
110093696	5.55	2.66	3.91	131.37	60.35	59.04	4.58136	9.2e-32	1.45e-33			K22139//mitochondrial pyruvate carrier 2	XP_020674328.1|3.7e-95|early light-induced protein 1, chloroplastic-like [Dendrobium catenatum]	GO:0016020//membrane;GO:0016021//integral component of membrane;GO:0031224//intrinsic component of membrane;GO:0110165//cellular anatomical entity;
BGI_novel_G002822	0	0	0	0.82	1.76	2.6	4.58022	0.000382463	6.74e-05		Brassica rapa subsp. pekinensis isolate BrNL12 disease resistance protein gene, complete cds.	K11593//eukaryotic translation initiation factor 2C;K09571//FK506-binding protein 4/5 [EC:5.2.1.8];K01213//galacturan 1,4-alpha-galacturonidase [EC:3.2.1.67]+ko00040//Pentose and glucuronate interconversions+ko01100//Metabolic pathways;K13413//mitogen-activated protein kinase kinase 4/5 [EC:2.7.12.2]+ko04016//MAPK signaling pathway - plant+ko04626//Plant-pathogen interaction+ko04075//Plant hormon…		GO:0071704//organic substance metabolic process;GO:0006259//DNA metabolic process;GO:0090304//nucleic acid metabolic process;GO:0034641//cellular nitrogen compound metabolic process;GO:0044260//cellular macromolecule metabolic process;GO:0008152//metabolic process;GO:0046483//heterocycle metabolic process;GO:0006725//cellular aromatic compound metabolic process;GO:0009987//cellular process;GO:004…
BGI_novel_G000098	0	0	0	0.8	1.36	1.25	4.57643	0.000371396	6.52e-05
BGI_novel_G002536	0	0.13	0	2.01	2.75	1.87	4.57568	3.12e-05	4.19e-06		Brassica rapa subsp. pekinensis isolate BrNL12 disease resistance protein gene, complete cds.	K22686//pro-apoptotic serine protease NMA111 [EC:3.4.21.-];K17545//serine/threonine-protein kinase ULK4 [EC:2.7.11.1];K04733//interleukin-1 receptor-associated kinase 4 [EC:2.7.11.1];K01528//dynamin GTPase [EC:3.6.5.5]+ko04144//Endocytosis;K15376//gephyrin [EC:2.10.1.1 2.7.7.75]+ko01100//Metabolic pathways+ko00790//Folate biosynthesis		GO:0006259//DNA metabolic process;GO:0044260//cellular macromolecule metabolic process;GO:0009987//cellular process;GO:0008152//metabolic process;GO:0034641//cellular nitrogen compound metabolic process;GO:0006725//cellular aromatic compound metabolic process;GO:0043170//macromolecule metabolic process;GO:0044238//primary metabolic process;GO:0006139//nucleobase-containing compound metabolic proc…
110094623	17.77	10.74	16.18	317.39	249.37	325.15	4.56938	1.97e-116	3.49e-119			K03036//26S proteasome regulatory subunit N6+ko03050//Proteasome;K12951//cobalt/nickel-transporting P-type ATPase D [EC:3.6.3.-];K03036//26S proteasome regulatory subunit N6+ko03050//Proteasome	XP_020675548.1|5.4e-91|pollen-specific protein C13 [Dendrobium catenatum]
BGI_novel_G001038	0	0.52	0	2.83	5.17	5.51	4.5684	1.86e-07	1.65e-08			K09838//zeaxanthin epoxidase [EC:1.14.15.21]+ko00906//Carotenoid biosynthesis+ko01100//Metabolic pathways+ko01110//Biosynthesis of secondary metabolites		GO:0071949//FAD binding;GO:0000166//nucleotide binding;GO:1901265//nucleoside phosphate binding;GO:0050660//flavin adenine dinucleotide binding;GO:0043167//ion binding;GO:0043168//anion binding;GO:1901363//heterocyclic compound binding;GO:0005488//binding;GO:0036094//small molecule binding;GO:0097159//organic cyclic compound binding;
110112269	2.94	3	2.72	60.78	35.84	82	4.56414	5.71e-75	2.29e-77			K08900//mitochondrial chaperone BCS1	XP_020700089.1|8.8e-283|AAA-ATPase At3g50940-like [Dendrobium catenatum]	GO:0035639//purine ribonucleoside triphosphate binding;GO:0097159//organic cyclic compound binding;GO:0008233//peptidase activity;GO:1901363//heterocyclic compound binding;GO:0036094//small molecule binding;GO:0032559//adenyl ribonucleotide binding;GO:0032553//ribonucleotide binding;GO:0017076//purine nucleotide binding;GO:0043167//ion binding;GO:0005524//ATP binding;GO:0043168//anion binding;GO:…
BGI_novel_G000434	0	0	0	0	3.61	2.73	4.5586	0.000677716	0.000127592			K19861//benzyl alcohol O-benzoyltransferase [EC:2.3.1.196 2.3.1.232]		GO:0003824//catalytic activity;GO:0016740//transferase activity;GO:0016746//transferase activity, transferring acyl groups;GO:0016747//transferase activity, transferring acyl groups other than amino-acyl groups;
BGI_novel_G002495	0	0	0	0.13	3.16	1.77	4.55562	0.000569494	0.000104778
110112733	0.09	0.23	0.18	0.98	1.73	2.07	4.55424	3.69e-17	1.17e-18			K14684//solute carrier family 25 (mitochondrial phosphate transporter), member 23/24/25/41;K03798//cell division protease FtsH [EC:3.4.24.-]	XP_020700704.1|1.1e-60|non-specific lipid-transfer protein-like [Dendrobium catenatum]	GO:0006950//response to stress;GO:0009605//response to external stimulus;GO:0002376//immune system process;GO:0006952//defense response;GO:0045087//innate immune response;GO:0006955//immune response;GO:0050896//response to stimulus;GO:0098542//defense response to other organism;GO:0009627//systemic acquired resistance;GO:0043207//response to external biotic stimulus;GO:0009607//response to biotic…
110103781	3.7	1.69	3.72	40.58	74.76	66.16	4.54442	1.39e-37	1.71e-39			K21952//CASK-interacting protein;K04733//interleukin-1 receptor-associated kinase 4 [EC:2.7.11.1]	XP_020688273.1|0.0e+00|TORTIFOLIA1-like protein 3 [Dendrobium catenatum]	GO:0043228//non-membrane-bounded organelle;GO:0005856//cytoskeleton;GO:0099512//supramolecular fiber;GO:0005874//microtubule;GO:0099080//supramolecular complex;GO:0015630//microtubule cytoskeleton;GO:0043226//organelle;GO:0043229//intracellular organelle;GO:0110165//cellular anatomical entity;GO:0099081//supramolecular polymer;GO:0005622//intracellular;GO:0099513//polymeric cytoskeletal fiber;GO:…
110107732	0	0	0	0.53	0.71	0.66	4.54169	0.000424351	7.56e-05			K22419//Delta4-3-oxosteroid 5beta-reductase [EC:1.3.1.3]	XP_020693751.1|2.6e-224|3-oxo-Delta(4,5)-steroid 5-beta-reductase-like [Dendrobium catenatum]	GO:0003824//catalytic activity;
BGI_novel_G000112	0.14	0.11	0.08	2.62	3.06	1.75	4.538	1.88e-14	7.53e-16			K18195//rhamnogalacturonan endolyase [EC:4.2.2.23];K22804//structural maintenance of chromosomes protein 6;K12598//ATP-dependent RNA helicase DOB1 [EC:3.6.4.13]+ko03018//RNA degradation;K12879//THO complex subunit 2+ko03040//Spliceosome+ko03013//RNA transport;K13343//peroxin-14+ko04146//Peroxisome
BGI_novel_G001082	0	0	0	0.98	0.49	0.75	4.53715	0.000434768	7.79e-05			K01528//dynamin GTPase [EC:3.6.5.5]+ko04144//Endocytosis;K15376//gephyrin [EC:2.10.1.1 2.7.7.75]+ko01100//Metabolic pathways+ko00790//Folate biosynthesis;K12882//nuclear cap-binding protein subunit 1+ko03040//Spliceosome+ko03015//mRNA surveillance pathway+ko03013//RNA transport		GO:0046483//heterocycle metabolic process;GO:0043170//macromolecule metabolic process;GO:0044238//primary metabolic process;GO:0071704//organic substance metabolic process;GO:0015074//DNA integration;GO:0006725//cellular aromatic compound metabolic process;GO:1901360//organic cyclic compound metabolic process;GO:0006139//nucleobase-containing compound metabolic process;GO:0090304//nucleic acid me…
110112920	0	0	0	0.18	0	1.32	4.53598	0.000780222	0.000149508		PREDICTED: Vitis vinifera hypothetical protein LOC100246700, transcript variant 1 (LOC100246700), mRNA	K20359//PRA1 family protein 1;K20718//LRR receptor-like serine/threonine-protein kinase ERECTA [EC:2.7.11.1]+ko04016//MAPK signaling pathway - plant	XP_020700961.1|0.0e+00|probably inactive leucine-rich repeat receptor-like protein kinase IMK2 [Dendrobium catenatum]	GO:0016021//integral component of membrane;GO:0110165//cellular anatomical entity;GO:0016020//membrane;GO:0031224//intrinsic component of membrane;GO:0030554//adenyl nucleotide binding;GO:0016773//phosphotransferase activity, alcohol group as acceptor;GO:0005524//ATP binding;GO:0035639//purine ribonucleoside triphosphate binding;GO:0004672//protein kinase activity;GO:0005488//binding;GO:0032555//…
110097015	6.06	5.84	6.97	58.03	213.42	102.35	4.53448	1.24e-23	2.63e-25			K20604//mitogen-activated protein kinase kinase 9 [EC:2.7.12.2]+ko04016//MAPK signaling pathway - plant	XP_020678880.1|1.4e-200|mitogen-activated protein kinase kinase 9-like [Dendrobium catenatum]	GO:0017076//purine nucleotide binding;GO:0097367//carbohydrate derivative binding;GO:0043167//ion binding;GO:0004674//protein serine/threonine kinase activity;GO:0016740//transferase activity;GO:0003824//catalytic activity;GO:0032559//adenyl ribonucleotide binding;GO:1901265//nucleoside phosphate binding;GO:0005524//ATP binding;GO:0016773//phosphotransferase activity, alcohol group as acceptor;GO…
110099958	1.9	2.34	2.72	36.09	45.85	53.79	4.53215	5.73e-82	1.9e-84			K22683//aspartyl protease family protein [EC:3.4.23.-]	XP_020682963.1|0.0e+00|aspartyl protease family protein 2 [Dendrobium catenatum]	GO:0110165//cellular anatomical entity;GO:0016021//integral component of membrane;GO:0031224//intrinsic component of membrane;GO:0016020//membrane;GO:0004190//aspartic-type endopeptidase activity;GO:0016787//hydrolase activity;GO:0070001//aspartic-type peptidase activity;GO:0070011//peptidase activity, acting on L-amino acid peptides;GO:0008233//peptidase activity;GO:0140096//catalytic activity, …
BGI_novel_G000531	0.03	0.03	0.05	0.99	0.74	1.06	4.53029	9.06e-09	6.52e-10			K22804//structural maintenance of chromosomes protein 6;K18195//rhamnogalacturonan endolyase [EC:4.2.2.23];K12879//THO complex subunit 2+ko03040//Spliceosome+ko03013//RNA transport;K19026//spatacsin;K13447//respiratory burst oxidase [EC:1.6.3.- 1.11.1.-]+ko04016//MAPK signaling pathway - plant+ko04626//Plant-pathogen interaction		GO:0004540//ribonuclease activity;GO:0004521//endoribonuclease activity;GO:0016788//hydrolase activity, acting on ester bonds;GO:1901363//heterocyclic compound binding;GO:0004523//RNA-DNA hybrid ribonuclease activity;GO:0016891//endoribonuclease activity, producing 5'-phosphomonoesters;GO:0005488//binding;GO:0004518//nuclease activity;GO:0003676//nucleic acid binding;GO:0016787//hydrolase activit…
110092516	0.22	0.11	0	5.1	4.11	1.5	4.52801	1.72e-06	1.81e-07				XP_020672757.1|1.1e-79|AN1-type zinc finger protein 5 [Dendrobium catenatum]	GO:0046914//transition metal ion binding;GO:0003677//DNA binding;GO:0046872//metal ion binding;GO:0097159//organic cyclic compound binding;GO:0008270//zinc ion binding;GO:0043167//ion binding;GO:0003676//nucleic acid binding;GO:0043169//cation binding;GO:0005488//binding;GO:1901363//heterocyclic compound binding;
110116626	2.78	2.17	3.47	48.04	37.86	46.43	4.52283	3.04e-90	8.33e-93	Tify		K13464//jasmonate ZIM domain-containing protein+ko04075//Plant hormone signal transduction;K13464//jasmonate ZIM domain-containing protein+ko04075//Plant hormone signal transduction	XP_020705944.1|3.9e-149|protein TIFY 10a [Dendrobium catenatum]
BGI_novel_G000185	0.21	0	0	3.2	2.71	1.82	4.52224	5.53e-06	6.43e-07
BGI_novel_G002795	0.16	0	0.16	4.19	2.98	4.22	4.52016	2.52e-06	2.75e-07			K15631//molybdenum cofactor sulfurtransferase [EC:2.8.1.9]+ko00790//Folate biosynthesis		GO:0003824//catalytic activity;
110102583	2.83	3.32	3.35	51.3	69.36	59.13	4.51866	1.31e-68	6.14e-71			K15429//tRNA (guanine37-N1)-methyltransferase [EC:2.1.1.228];K19893//glucan endo-1,3-beta-glucosidase 5/6 [EC:3.2.1.39]+ko00500//Starch and sucrose metabolism	PKU78349.1|6.6e-284|Glucan endo-1,3-beta-glucosidase 8 [Dendrobium catenatum]	GO:0044238//primary metabolic process;GO:0008152//metabolic process;GO:0071704//organic substance metabolic process;GO:0005975//carbohydrate metabolic process;GO:0004553//hydrolase activity, hydrolyzing O-glycosyl compounds;GO:0016798//hydrolase activity, acting on glycosyl bonds;GO:0003824//catalytic activity;GO:0016787//hydrolase activity;
BGI_novel_G000122	0	0	0	0.38	1.29	0.31	4.51793	0.000560937	0.000103031					GO:0031224//intrinsic component of membrane;GO:0110165//cellular anatomical entity;GO:0016021//integral component of membrane;GO:0016020//membrane;
110100772	4.8	5.35	5.86	114.39	79.03	114.63	4.51516	1.17e-162	8.76e-166	WRKY		K13425//WRKY transcription factor 22+ko04016//MAPK signaling pathway - plant+ko04626//Plant-pathogen interaction	XP_020684090.2|5.7e-191|WRKY transcription factor WRKY51 [Dendrobium catenatum]	GO:0005622//intracellular;GO:0043231//intracellular membrane-bounded organelle;GO:0043226//organelle;GO:0110165//cellular anatomical entity;GO:0043229//intracellular organelle;GO:0005634//nucleus;GO:0043227//membrane-bounded organelle;GO:1901363//heterocyclic compound binding;GO:0005488//binding;GO:0003677//DNA binding;GO:0003700//DNA-binding transcription factor activity;GO:0003676//nucleic acid…
110116263	1.06	3.43	1.76	38.91	38.04	48.61	4.50975	5.03e-36	6.51e-38			K10249//elongation of very long chain fatty acids protein 4 [EC:2.3.1.199]+ko01100//Metabolic pathways+ko01110//Biosynthesis of secondary metabolites+ko00062//Fatty acid elongation+ko01212//Fatty acid metabolism+ko01040//Biosynthesis of unsaturated fatty acids	XP_020705434.1|5.7e-177|elongation of fatty acids protein 3-like [Dendrobium catenatum]	GO:0006807//nitrogen compound metabolic process;GO:0000038//very long-chain fatty acid metabolic process;GO:0046467//membrane lipid biosynthetic process;GO:0044238//primary metabolic process;GO:0044255//cellular lipid metabolic process;GO:0071704//organic substance metabolic process;GO:0042761//very long-chain fatty acid biosynthetic process;GO:0008152//metabolic process;GO:0044283//small molecul…
110101102	0.32	0.05	0.37	4.34	6.09	5.37	4.50489	1.11e-16	3.65e-18			K00430//peroxidase [EC:1.11.1.7]+ko01100//Metabolic pathways+ko01110//Biosynthesis of secondary metabolites+ko00940//Phenylpropanoid biosynthesis;K00430//peroxidase [EC:1.11.1.7]+ko01100//Metabolic pathways+ko01110//Biosynthesis of secondary metabolites+ko00940//Phenylpropanoid biosynthesis	XP_020684540.1|4.6e-213|VAN3-binding protein isoform X1 [Dendrobium catenatum]
110098955	0.42	0.23	0.77	8.3	6.51	15.04	4.50223	1.95e-25	3.89e-27			K19861//benzyl alcohol O-benzoyltransferase [EC:2.3.1.196 2.3.1.232]	XP_020681578.1|5.2e-272|benzyl alcohol O-benzoyltransferase-like [Dendrobium catenatum]	GO:0016747//transferase activity, transferring acyl groups other than amino-acyl groups;GO:0102406//omega-hydroxypalmitate O-sinapoyl transferase activity;GO:0016740//transferase activity;GO:0016746//transferase activity, transferring acyl groups;GO:0003824//catalytic activity;
110095757	0.09	0.03	0.29	1.56	3.63	4.32	4.50218	1.58e-11	8.17e-13			K21440//ankyrin repeat domain-containing protein 50	XP_020677073.1|1.8e-308|ankyrin repeat domain-containing protein 65-like [Dendrobium catenatum]
110099893	1.98	1.88	3.11	32.04	59.76	40.89	4.50217	4.53e-38	5.44e-40			K08176//MFS transporter, PHS family, inorganic phosphate transporter	PKA59204.1|1.4e-283|putative inorganic phosphate transporter 1-4 [Apostasia shenzhenica]	GO:0006820//anion transport;GO:0051234//establishment of localization;GO:0006811//ion transport;GO:0006810//transport;GO:0051179//localization;GO:0006817//phosphate ion transport;GO:0015698//inorganic anion transport;GO:0110165//cellular anatomical entity;GO:0031224//intrinsic component of membrane;GO:0016020//membrane;GO:0016021//integral component of membrane;GO:0022857//transmembrane transport…
110099745	0	0.06	0	1	2.03	0.23	4.50125	0.000135085	2.12e-05			K10268//F-box and leucine-rich repeat protein 2/20;K17605//serine/threonine-protein phosphatase 2A activator;K10269//F-box and leucine-rich repeat protein 3	XP_028549139.1|5.2e-165|F-box/LRR-repeat protein At3g48880 [Dendrobium catenatum]
110094322	1.89	1.39	2.64	23.66	56.19	32.72	4.49858	1.01e-28	1.75e-30			K15502//serine/threonine-protein phosphatase 6 regulatory ankyrin repeat subunit A;K15503//serine/threonine-protein phosphatase 6 regulatory ankyrin repeat subunit B;K10380//ankyrin	XP_020675188.2|0.0e+00|ankyrin-1-like [Dendrobium catenatum]	GO:0016020//membrane;GO:0016021//integral component of membrane;GO:0031224//intrinsic component of membrane;GO:0110165//cellular anatomical entity;
110115038	0.5	0.23	0.53	6.36	7.08	11.7	4.49567	1.94e-31	3.08e-33		Oryza sativa (japonica cultivar-group) Os01g0956800 (Os01g0956800) mRNA, complete cds.	K13459//disease resistance protein RPS2+ko04626//Plant-pathogen interaction	XP_020703800.1|0.0e+00|disease resistance protein SUMM2 [Dendrobium catenatum]	GO:0032553//ribonucleotide binding;GO:1901363//heterocyclic compound binding;GO:0097159//organic cyclic compound binding;GO:0097367//carbohydrate derivative binding;GO:0017076//purine nucleotide binding;GO:0043168//anion binding;GO:0032555//purine ribonucleotide binding;GO:0032559//adenyl ribonucleotide binding;GO:0005488//binding;GO:0043531//ADP binding;GO:0000166//nucleotide binding;GO:1901265/…
110099371	14.41	15.48	15.27	365.89	305.17	180.64	4.4938	4.03e-49	3.38e-51			K09060//plant G-box-binding factor	XP_020682148.1|1.8e-74|bZIP transcription factor 53 [Dendrobium catenatum]	GO:0004674//protein serine/threonine kinase activity;GO:0003700//DNA-binding transcription factor activity;GO:0016773//phosphotransferase activity, alcohol group as acceptor;GO:0004672//protein kinase activity;GO:0140110//transcription regulator activity;GO:0004707//MAP kinase activity;GO:0016740//transferase activity;GO:0016301//kinase activity;GO:0003824//catalytic activity;GO:0016772//transfer…
114579543	0	0.02	0.02	0.16	0.51	0.4	4.493	1.17e-05	1.45e-06		Brassica rapa subsp. pekinensis isolate BrTNL10 disease resistance protein gene, complete cds.	K19525//vacuolar protein sorting-associated protein 13A/C;K05387//glutamate receptor, ionotropic, plant;K00102//D-lactate dehydrogenase (cytochrome) [EC:1.1.2.4]+ko00620//Pyruvate metabolism;K09338//homeobox-leucine zipper protein;K19525//vacuolar protein sorting-associated protein 13A/C;K05387//glutamate receptor, ionotropic, plant;K00102//D-lactate dehydrogenase (cytochrome) [EC:1.1.2.4]+ko0062…	PKU68162.1|3.1e-220|RNA-directed DNA polymerase [Dendrobium catenatum]	GO:0008152//metabolic process;GO:0006807//nitrogen compound metabolic process;GO:0044238//primary metabolic process;GO:1901360//organic cyclic compound metabolic process;GO:0009987//cellular process;GO:0034641//cellular nitrogen compound metabolic process;GO:0090304//nucleic acid metabolic process;GO:0071704//organic substance metabolic process;GO:0043170//macromolecule metabolic process;GO:00442…
110091841	0	0	0	0	0.34	1.67	4.4922	0.000898583	0.00017552			K12619//5'-3' exoribonuclease 2 [EC:3.1.13.-]+ko03018//RNA degradation+ko03008//Ribosome biogenesis in eukaryotes;K15333//tRNA guanosine-2'-O-methyltransferase [EC:2.1.1.34];K13199//plasminogen activator inhibitor 1 RNA-binding protein;K14568//rRNA small subunit pseudouridine methyltransferase Nep1 [EC:2.1.1.260]+ko03008//Ribosome biogenesis in eukaryotes	XP_020671751.2|0.0e+00|subtilisin-like protease SBT1.7 [Dendrobium catenatum]	GO:0003824//catalytic activity;GO:0008236//serine-type peptidase activity;GO:0017171//serine hydrolase activity;GO:0070011//peptidase activity, acting on L-amino acid peptides;GO:0004252//serine-type endopeptidase activity;GO:0008233//peptidase activity;GO:0016825//hydrolase activity, acting on acid phosphorus-nitrogen bonds;GO:0004175//endopeptidase activity;GO:0140096//catalytic activity, actin…
110112563	0.2	0.14	0.43	5.01	4.85	5.19	4.49178	5.84e-31	9.45e-33			K04733//interleukin-1 receptor-associated kinase 4 [EC:2.7.11.1]	XP_020700488.1|0.0e+00|putative serine/threonine-protein kinase-like protein CCR3 [Dendrobium catenatum]	GO:0016021//integral component of membrane;GO:0016020//membrane;GO:0031224//intrinsic component of membrane;GO:0110165//cellular anatomical entity;GO:0097367//carbohydrate derivative binding;GO:0000166//nucleotide binding;GO:0140096//catalytic activity, acting on a protein;GO:0035639//purine ribonucleoside triphosphate binding;GO:0097159//organic cyclic compound binding;GO:0005524//ATP binding;GO…
BGI_novel_G000701	0	0	0	2.14	3.19	2.13	4.49145	0.000534604	9.77e-05			K17545//serine/threonine-protein kinase ULK4 [EC:2.7.11.1];K13459//disease resistance protein RPS2+ko04626//Plant-pathogen interaction;K01528//dynamin GTPase [EC:3.6.5.5]+ko04144//Endocytosis;K05349//beta-glucosidase [EC:3.2.1.21]+ko01100//Metabolic pathways+ko00500//Starch and sucrose metabolism+ko01110//Biosynthesis of secondary metabolites+ko00460//Cyanoamino acid metabolism+ko00940//Phenylpro…		GO:0071704//organic substance metabolic process;GO:0044237//cellular metabolic process;GO:0006807//nitrogen compound metabolic process;GO:0006139//nucleobase-containing compound metabolic process;GO:0044238//primary metabolic process;GO:0006259//DNA metabolic process;GO:1901360//organic cyclic compound metabolic process;GO:0046483//heterocycle metabolic process;GO:0009987//cellular process;GO:000…
110105846	0.57	0.45	0.36	8.2	11.17	7.74	4.48919	1.65e-25	3.28e-27			K01087//trehalose 6-phosphate phosphatase [EC:3.1.3.12]+ko01100//Metabolic pathways+ko00500//Starch and sucrose metabolism	XP_020691165.1|3.7e-221|probable trehalose-phosphate phosphatase 6 [Dendrobium catenatum]	GO:0034637//cellular carbohydrate biosynthetic process;GO:0005975//carbohydrate metabolic process;GO:0046351//disaccharide biosynthetic process;GO:0005991//trehalose metabolic process;GO:0044237//cellular metabolic process;GO:1901576//organic substance biosynthetic process;GO:0009058//biosynthetic process;GO:0005992//trehalose biosynthetic process;GO:0016051//carbohydrate biosynthetic process;GO:…
110107066	0.09	0.04	0.04	2.18	1.2	1.29	4.4884	4e-08	3.17e-09			K06627//cyclin-A	XP_020692866.2|1.1e-209|LOW QUALITY PROTEIN: cyclin-A3-1-like [Dendrobium catenatum]	GO:0043657//host cell;GO:0033646//host intracellular part;GO:0042025//host cell nucleus;GO:0018995//host cellular component;GO:0033648//host intracellular membrane-bounded organelle;GO:0033643//host cell part;GO:0110165//cellular anatomical entity;GO:0033647//host intracellular organelle;GO:0043656//host intracellular region;
BGI_novel_G000664	0	0	0	0.05	2.01	0.21	4.48568	0.000855923	0.000166129
110105023	22.02	17.57	19.02	282.58	582.23	231.75	4.48565	9.87e-31	1.61e-32			K23047//E3 ubiquitin-protein ligase UNKL [EC:2.3.2.27]	XP_020690029.1|0.0e+00|zinc finger CCCH domain-containing protein 33-like [Dendrobium catenatum]	GO:0046872//metal ion binding;GO:0043167//ion binding;GO:0005488//binding;GO:0043169//cation binding;
110114880	54.12	57.18	57.74	1352.68	882.33	929.07	4.48223	9.36e-110	1.9e-112			K11721//bromodomain-containing protein 3;K08871//bromodomain-containing protein 2	XP_020703566.1|0.0e+00|transcription factor GTE2-like [Dendrobium catenatum]
110114258	0.19	0.12	0.32	4.33	3.94	3.76	4.48098	3.32e-20	8.49e-22	bHLH		K04733//interleukin-1 receptor-associated kinase 4 [EC:2.7.11.1];K11253//histone H3;K16189//phytochrome-interacting factor 4+ko04075//Plant hormone signal transduction;K04733//interleukin-1 receptor-associated kinase 4 [EC:2.7.11.1];K11253//histone H3;K16189//phytochrome-interacting factor 4+ko04075//Plant hormone signal transduction;K04733//interleukin-1 receptor-associated kinase 4 [EC:2.7.11.1…	XP_028550306.1|6.9e-184|transcription factor bHLH74 isoform X1 [Dendrobium catenatum]	GO:0050794//regulation of cellular process;GO:2001141//regulation of RNA biosynthetic process;GO:0080090//regulation of primary metabolic process;GO:0051171//regulation of nitrogen compound metabolic process;GO:0050789//regulation of biological process;GO:0031323//regulation of cellular metabolic process;GO:0060255//regulation of macromolecule metabolic process;GO:0051252//regulation of RNA metab…
110099387	2.86	2.84	4.17	38.66	67.29	82.03	4.47853	7.02e-50	5.64e-52			K10956//protein transport protein SEC61 subunit alpha+ko04145//Phagosome+ko04141//Protein processing in endoplasmic reticulum+ko03060//Protein export;K00430//peroxidase [EC:1.11.1.7]+ko01100//Metabolic pathways+ko01110//Biosynthesis of secondary metabolites+ko00940//Phenylpropanoid biosynthesis;K10955//mucin-2	XP_028551163.1|0.0e+00|COBRA-like protein 7 [Dendrobium catenatum]	GO:0071669//plant-type cell wall organization or biogenesis;GO:0043062//extracellular structure organization;GO:0022607//cellular component assembly;GO:0016043//cellular component organization;GO:0010215//cellulose microfibril organization;GO:0009664//plant-type cell wall organization;GO:0070726//cell wall assembly;GO:0009987//cellular process;GO:0071555//cell wall organization;GO:0042546//cell w…
114580413	0	0	0	0.03	0.31	0.14	4.47714	0.000707517	0.000133759		Brassica rapa subsp. pekinensis isolate BrTNL10 disease resistance protein gene, complete cds.	K03260//translation initiation factor 4G+ko03013//RNA transport;K02469//DNA gyrase subunit A [EC:5.99.1.3];K12349//neutral ceramidase [EC:3.5.1.23]+ko00600//Sphingolipid metabolism+ko01100//Metabolic pathways	PKU67907.1|2.4e-90|putative mitochondrial protein [Dendrobium catenatum]	GO:0046483//heterocycle metabolic process;GO:0071704//organic substance metabolic process;GO:0009987//cellular process;GO:0044237//cellular metabolic process;GO:0006259//DNA metabolic process;GO:0015074//DNA integration;GO:0034641//cellular nitrogen compound metabolic process;GO:1901360//organic cyclic compound metabolic process;GO:0006139//nucleobase-containing compound metabolic process;GO:0090…
110111440	0.11	0.14	0.36	4.13	3.22	3.41	4.47671	1.75e-14	7e-16			K07937//ADP-ribosylation factor 1+ko04144//Endocytosis;K07937//ADP-ribosylation factor 1+ko04144//Endocytosis;K07937//ADP-ribosylation factor 1+ko04144//Endocytosis;K07937//ADP-ribosylation factor 1+ko04144//Endocytosis	XP_020698992.1|1.7e-98|ADP-ribosylation factor [Dendrobium catenatum]	GO:0046834//lipid phosphorylation;GO:0006796//phosphate-containing compound metabolic process;GO:0009058//biosynthetic process;GO:0006793//phosphorus metabolic process;GO:0044238//primary metabolic process;GO:0016043//cellular component organization;GO:0071554//cell wall organization or biogenesis;GO:0006629//lipid metabolic process;GO:0044283//small molecule biosynthetic process;GO:0042180//cell…
BGI_novel_G000200	0.02	0.11	0.05	0.96	1.29	1.71	4.4761	4.42e-13	1.98e-14			K17545//serine/threonine-protein kinase ULK4 [EC:2.7.11.1];K22686//pro-apoptotic serine protease NMA111 [EC:3.4.21.-];K03006//DNA-directed RNA polymerase II subunit RPB1 [EC:2.7.7.6]+ko03020//RNA polymerase;K12447//UDP-sugar pyrophosphorylase [EC:2.7.7.64]+ko00520//Amino sugar and nucleotide sugar metabolism+ko00040//Pentose and glucuronate interconversions+ko01100//Metabolic pathways+ko00052//Ga…		GO:0006139//nucleobase-containing compound metabolic process;GO:0006259//DNA metabolic process;GO:0006725//cellular aromatic compound metabolic process;GO:1901360//organic cyclic compound metabolic process;GO:0043170//macromolecule metabolic process;GO:0046483//heterocycle metabolic process;GO:0044260//cellular macromolecule metabolic process;GO:0071704//organic substance metabolic process;GO:004…
110115945	0	0	0	0.57	0.43	0.57	4.47459	0.000556396	0.000102123			K16812//targeting protein for Xklp2	XP_028551005.1|1.2e-241|uncharacterized protein LOC110115945 [Dendrobium catenatum]	GO:0090224//regulation of spindle organization;GO:0032147//activation of protein kinase activity;GO:0051128//regulation of cellular component organization;GO:0001932//regulation of protein phosphorylation;GO:0032268//regulation of cellular protein metabolic process;GO:0051171//regulation of nitrogen compound metabolic process;GO:0031323//regulation of cellular metabolic process;GO:0050790//regula…
BGI_novel_G000889	0	0	0	9.43	9.2	5.03	4.47182	0.000588001	0.000108677			K17991//peroxygenase [EC:1.11.2.3]+ko00073//Cutin, suberine and wax biosynthesis;K00276//primary-amine oxidase [EC:1.4.3.21]+ko00410//beta-Alanine metabolism+ko00960//Tropane, piperidine and pyridine alkaloid biosynthesis+ko00350//Tyrosine metabolism+ko01100//Metabolic pathways+ko00950//Isoquinoline alkaloid biosynthesis+ko01110//Biosynthesis of secondary metabolites+ko00260//Glycine, serine and …		GO:1901360//organic cyclic compound metabolic process;GO:0006807//nitrogen compound metabolic process;GO:0090304//nucleic acid metabolic process;GO:0009987//cellular process;GO:0044238//primary metabolic process;GO:0044237//cellular metabolic process;GO:0015074//DNA integration;GO:0008152//metabolic process;GO:0043170//macromolecule metabolic process;GO:0006259//DNA metabolic process;GO:0006139//…
110102253	0.14	0.21	0.14	3.24	6.12	2.3	4.46137	5.25e-09	3.66e-10			K19891//glucan endo-1,3-beta-glucosidase 1/2/3 [EC:3.2.1.39]+ko00500//Starch and sucrose metabolism	XP_010907251.1|3.8e-89|glucan endo-1,3-beta-glucosidase [Elaeis guineensis]	GO:0005975//carbohydrate metabolic process;GO:0044238//primary metabolic process;GO:0071704//organic substance metabolic process;GO:0008152//metabolic process;GO:0016787//hydrolase activity;GO:0004553//hydrolase activity, hydrolyzing O-glycosyl compounds;GO:0016798//hydrolase activity, acting on glycosyl bonds;GO:0003824//catalytic activity;
110108760	0.04	0.04	0	0.24	0.78	2.13	4.45737	2.93e-05	3.91e-06			K00423//L-ascorbate oxidase [EC:1.10.3.3]+ko01100//Metabolic pathways+ko00053//Ascorbate and aldarate metabolism;K00423//L-ascorbate oxidase [EC:1.10.3.3]+ko01100//Metabolic pathways+ko00053//Ascorbate and aldarate metabolism	XP_028554077.1|0.0e+00|L-ascorbate oxidase isoform X2 [Dendrobium catenatum]	GO:0032103//positive regulation of response to external stimulus;GO:0031349//positive regulation of defense response;GO:0048584//positive regulation of response to stimulus;GO:0002833//positive regulation of response to biotic stimulus;GO:0031347//regulation of defense response;GO:0080134//regulation of response to stress;GO:0048583//regulation of response to stimulus;GO:0048518//positive regulat…
BGI_novel_G000749	0	0	0.17	1.27	1.76	1.58	4.45624	3.07e-07	2.84e-08		Brassica rapa subsp. pekinensis isolate BrTNL10 disease resistance protein gene, complete cds.	K02469//DNA gyrase subunit A [EC:5.99.1.3];K12349//neutral ceramidase [EC:3.5.1.23]+ko00600//Sphingolipid metabolism+ko01100//Metabolic pathways;K22698//protein SEY1 [EC:3.6.5.-]		GO:0006139//nucleobase-containing compound metabolic process;GO:0071704//organic substance metabolic process;GO:0046483//heterocycle metabolic process;GO:0008152//metabolic process;GO:0015074//DNA integration;GO:0006807//nitrogen compound metabolic process;GO:0044260//cellular macromolecule metabolic process;GO:0009987//cellular process;GO:0044238//primary metabolic process;GO:0006259//DNA metabo…
110106277	6.67	4.59	9.63	107.94	129.05	148.37	4.45303	3.05e-64	1.62e-66		pleiotropic drug resistance 12 (best arabidopsis hit); pleiotropic drug resistance protein, putative, expressed (best rice hit)	K05681//ATP-binding cassette, subfamily G (WHITE), member 2+ko02010//ABC transporters;K21396//ATP-binding cassette, subfamily G (WHITE), eye pigment precursor transporter	XP_020582395.1|0.0e+00|LOW QUALITY PROTEIN: ABC transporter G family member 35-like [Phalaenopsis equestris]	GO:0055085//transmembrane transport;GO:0051179//localization;GO:0009987//cellular process;GO:0006810//transport;GO:0051234//establishment of localization;GO:0031224//intrinsic component of membrane;GO:0110165//cellular anatomical entity;GO:0016021//integral component of membrane;GO:0016020//membrane;GO:0071944//cell periphery;GO:0005886//plasma membrane;GO:0030554//adenyl nucleotide binding;GO:00…
110092954	0	0	0	0.08	0.17	1.44	4.45197	0.000841036	0.000162906			K01051//pectinesterase [EC:3.1.1.11]+ko00040//Pentose and glucuronate interconversions+ko01100//Metabolic pathways	XP_020673328.1|0.0e+00|pectinesterase [Dendrobium catenatum]	GO:0071554//cell wall organization or biogenesis;GO:0009056//catabolic process;GO:1901575//organic substance catabolic process;GO:0071840//cellular component organization or biogenesis;GO:0045488//pectin metabolic process;GO:0044238//primary metabolic process;GO:0005975//carbohydrate metabolic process;GO:0071704//organic substance metabolic process;GO:0043170//macromolecule metabolic process;GO:0…
110093787	0	0.02	0	0.21	0.37	0.41	4.45048	6.55e-05	9.52e-06			K05909//laccase [EC:1.10.3.2]	XP_028551404.1|0.0e+00|laccase-11 [Dendrobium catenatum]	GO:0046271//phenylpropanoid catabolic process;GO:0008152//metabolic process;GO:1901360//organic cyclic compound metabolic process;GO:0009808//lignin metabolic process;GO:0046274//lignin catabolic process;GO:1901575//organic substance catabolic process;GO:0009698//phenylpropanoid metabolic process;GO:0019748//secondary metabolic process;GO:0009056//catabolic process;GO:0009987//cellular process;GO…
BGI_novel_G000369	0.04	0.16	0	1.49	1.84	1.65	4.44425	1.68e-08	1.26e-09
110093982	0.39	0.07	0.36	5.19	3.62	7.59	4.44415	9.03e-23	2e-24			K04733//interleukin-1 receptor-associated kinase 4 [EC:2.7.11.1];K04733//interleukin-1 receptor-associated kinase 4 [EC:2.7.11.1];K04733//interleukin-1 receptor-associated kinase 4 [EC:2.7.11.1]	XP_020674734.1|0.0e+00|G-type lectin S-receptor-like serine/threonine-protein kinase B120 isoform X2 [Dendrobium catenatum]	GO:0051704//multi-organism process;GO:0048544//recognition of pollen;GO:0007154//cell communication;GO:0000003//reproduction;GO:0008037//cell recognition;GO:0009856//pollination;GO:0009875//pollen-pistil interaction;GO:0032501//multicellular organismal process;GO:0022414//reproductive process;GO:0009987//cellular process;GO:0044706//multi-multicellular organism process;GO:0031224//intrinsic compo…
BGI_novel_G000734	0	0	0	1.71	1.36	0.34	4.44262	0.000733469	0.000139448					GO:0006259//DNA metabolic process;GO:0006725//cellular aromatic compound metabolic process;GO:0009987//cellular process;GO:0015074//DNA integration;GO:0043170//macromolecule metabolic process;GO:0090304//nucleic acid metabolic process;GO:0044260//cellular macromolecule metabolic process;GO:0046483//heterocycle metabolic process;GO:0071704//organic substance metabolic process;GO:0006139//nucleobas…
110106249	1.69	0.91	1.64	22.94	17.49	33.08	4.42984	3.37e-60	2.05e-62			K22733//magnesium transporter;K02941//large subunit ribosomal protein LP0+ko03010//Ribosome;K22733//magnesium transporter;K02941//large subunit ribosomal protein LP0+ko03010//Ribosome	XP_020691735.1|0.0e+00|rhamnogalacturonan I rhamnosyltransferase 1-like [Dendrobium catenatum]	GO:0005975//carbohydrate metabolic process;GO:0005996//monosaccharide metabolic process;GO:0008152//metabolic process;GO:0044281//small molecule metabolic process;GO:0071704//organic substance metabolic process;GO:0044238//primary metabolic process;GO:0006004//fucose metabolic process;GO:0019318//hexose metabolic process;GO:0016020//membrane;GO:0031224//intrinsic component of membrane;GO:0005622/…
110102563	0.09	0.03	0.12	0.33	1.2	5.86	4.42874	1.36e-06	1.41e-07			K01599//uroporphyrinogen decarboxylase [EC:4.1.1.37]+ko00860//Porphyrin and chlorophyll metabolism+ko01100//Metabolic pathways+ko01110//Biosynthesis of secondary metabolites;K03006//DNA-directed RNA polymerase II subunit RPB1 [EC:2.7.7.6]+ko03020//RNA polymerase	XP_020686600.1|0.0e+00|peptide-N4-(N-acetyl-beta-glucosaminyl)asparagine amidase A [Dendrobium catenatum]	GO:0005773//vacuole;GO:0005737//cytoplasm;GO:0043231//intracellular membrane-bounded organelle;GO:0043229//intracellular organelle;GO:0043226//organelle;GO:0110165//cellular anatomical entity;GO:0005622//intracellular;GO:0043227//membrane-bounded organelle;
BGI_novel_G001923	0	0.79	0	4.87	15.33	7.23	4.4259	2.57e-05	3.41e-06			K06124//phosphoethanolamine/phosphocholine phosphatase [EC:3.1.3.75]+ko01100//Metabolic pathways+ko00564//Glycerophospholipid metabolism;K13248//pyridoxal phosphate phosphatase PHOSPHO2 [EC:3.1.3.74]+ko00750//Vitamin B6 metabolism+ko01100//Metabolic pathways		GO:0016788//hydrolase activity, acting on ester bonds;GO:0043169//cation binding;GO:0043167//ion binding;GO:0016791//phosphatase activity;GO:0046872//metal ion binding;GO:0016787//hydrolase activity;GO:0003824//catalytic activity;GO:0042578//phosphoric ester hydrolase activity;GO:0005488//binding;GO:0033883//pyridoxal phosphatase activity;
BGI_novel_G002233	0	0	0.33	4.07	2.39	3.01	4.4194	1.57e-06	1.64e-07
110106324	0.2	0.6	0.79	7.2	21.09	3.75	4.41563	1.3e-10	7.45e-12			K21952//CASK-interacting protein	XP_020691850.1|3.4e-284|probable aspartyl protease At4g16563 [Dendrobium catenatum]	GO:0070001//aspartic-type peptidase activity;GO:0140096//catalytic activity, acting on a protein;GO:0004190//aspartic-type endopeptidase activity;GO:0004175//endopeptidase activity;GO:0003824//catalytic activity;GO:0008233//peptidase activity;GO:0016787//hydrolase activity;GO:0070011//peptidase activity, acting on L-amino acid peptides;
BGI_novel_G001625	0	0	0	1.13	1.71	3.61	4.41379	0.000756439	0.000144182			K13420//LRR receptor-like serine/threonine-protein kinase FLS2 [EC:2.7.11.1]+ko04016//MAPK signaling pathway - plant+ko04626//Plant-pathogen interaction;K01528//dynamin GTPase [EC:3.6.5.5]+ko04144//Endocytosis;K07739//elongator complex protein 3 [EC:2.3.1.48];K13459//disease resistance protein RPS2+ko04626//Plant-pathogen interaction;K04733//interleukin-1 receptor-associated kinase 4 [EC:2.7.11.1]		GO:0044237//cellular metabolic process;GO:0006725//cellular aromatic compound metabolic process;GO:0006139//nucleobase-containing compound metabolic process;GO:0046483//heterocycle metabolic process;GO:0044260//cellular macromolecule metabolic process;GO:0090304//nucleic acid metabolic process;GO:0071704//organic substance metabolic process;GO:0034641//cellular nitrogen compound metabolic process…
BGI_novel_G002685	0.24	0.22	0.77	5.06	9.04	8.75	4.4124	6.61e-21	1.63e-22			K21596//calmodulin-binding transcription activator		GO:0097159//organic cyclic compound binding;GO:0003676//nucleic acid binding;GO:0003677//DNA binding;GO:0005488//binding;GO:1901363//heterocyclic compound binding;
BGI_novel_G000506	0.01	0.1	0.1	0.92	1.48	1.93	4.41217	3.01e-14	1.22e-15			K21248//vacuole membrane protein 1		GO:0016020//membrane;GO:0110165//cellular anatomical entity;GO:0016021//integral component of membrane;GO:0031224//intrinsic component of membrane;
110094259	0	0	0.07	0.49	0.95	0.24	4.40866	0.000146886	2.33e-05		LRR and NB-ARC domains-containing disease resistance protein (best arabidopsis hit)	K15078//structure-specific endonuclease subunit SLX1 [EC:3.6.1.-]	XP_020675144.2|0.0e+00|putative disease resistance protein RGA4 [Dendrobium catenatum]	GO:0000166//nucleotide binding;GO:1901265//nucleoside phosphate binding;GO:0043167//ion binding;GO:0032559//adenyl ribonucleotide binding;GO:0097367//carbohydrate derivative binding;GO:0097159//organic cyclic compound binding;GO:0036094//small molecule binding;GO:0017076//purine nucleotide binding;GO:0005488//binding;GO:0032553//ribonucleotide binding;GO:1901363//heterocyclic compound binding;GO:…
110092504	0	0	0	1.71	2.05	1	4.40707	0.000779897	0.000149411				XP_020672738.1|1.1e-79|zinc finger A20 and AN1 domain-containing stress-associated protein 7-like [Dendrobium catenatum]	GO:1901363//heterocyclic compound binding;GO:0003676//nucleic acid binding;GO:0043167//ion binding;GO:0097159//organic cyclic compound binding;GO:0008270//zinc ion binding;GO:0046872//metal ion binding;GO:0046914//transition metal ion binding;GO:0003677//DNA binding;GO:0005488//binding;GO:0043169//cation binding;
110103107	1	0.91	0.91	34.34	8.35	13.64	4.40359	2e-18	5.76e-20			K14595//abscisate beta-glucosyltransferase [EC:2.4.1.263]+ko00906//Carotenoid biosynthesis+ko01100//Metabolic pathways+ko01110//Biosynthesis of secondary metabolites	XP_020687335.1|2.0e-124|CBS domain-containing protein CBSX1, chloroplastic-like [Dendrobium catenatum]
110108135	13.18	13.02	14.64	227.35	291.87	192.51	4.40279	1.5e-60	8.67e-63	Tify	PREDICTED: Vitis vinifera hypothetical protein LOC100260039 (LOC100260039), mRNA	K13464//jasmonate ZIM domain-containing protein+ko04075//Plant hormone signal transduction	XP_020694311.1|2.5e-133|protein TIFY 10a [Dendrobium catenatum]
110105958	28.66	18.71	32.44	1009.65	542.22	193.66	4.39742	2.12e-10	1.23e-11			K13993//HSP20 family protein+ko04141//Protein processing in endoplasmic reticulum;K13993//HSP20 family protein+ko04141//Protein processing in endoplasmic reticulum;K13993//HSP20 family protein+ko04141//Protein processing in endoplasmic reticulum;K13993//HSP20 family protein+ko04141//Protein processing in endoplasmic reticulum;K13993//HSP20 family protein+ko04141//Protein processing in endoplasmic…	XP_020691316.1|1.1e-83|16.9 kDa class I heat shock protein 1-like [Dendrobium catenatum]
110107862	0.66	0.46	0.64	9.71	13.18	10.37	4.39561	5.85e-37	7.37e-39			K13680//beta-mannan synthase [EC:2.4.1.32];K13680//beta-mannan synthase [EC:2.4.1.32];K13680//beta-mannan synthase [EC:2.4.1.32];K13680//beta-mannan synthase [EC:2.4.1.32];K13680//beta-mannan synthase [EC:2.4.1.32]	XP_020571640.1|1.2e-286|probable mannan synthase 4 [Phalaenopsis equestris]	GO:0043231//intracellular membrane-bounded organelle;GO:0031224//intrinsic component of membrane;GO:0043227//membrane-bounded organelle;GO:0016020//membrane;GO:0016021//integral component of membrane;GO:0043226//organelle;GO:0012505//endomembrane system;GO:0110165//cellular anatomical entity;GO:0005737//cytoplasm;GO:0005794//Golgi apparatus;GO:0005622//intracellular;GO:0043229//intracellular orga…
114579263	0.86	0.49	0.72	11.89	12.47	12.44	4.39162	3.81e-56	2.62e-58		LRR and NB-ARC domains-containing disease resistance protein (best arabidopsis hit); disease resistance protein, putative, expressed (best rice hit)	K15078//structure-specific endonuclease subunit SLX1 [EC:3.6.1.-]	XP_028549136.1|0.0e+00|putative disease resistance protein RGA4 [Dendrobium catenatum]	GO:0036094//small molecule binding;GO:0000166//nucleotide binding;GO:0097367//carbohydrate derivative binding;GO:0032559//adenyl ribonucleotide binding;GO:0043167//ion binding;GO:0043531//ADP binding;GO:0032555//purine ribonucleotide binding;GO:0043168//anion binding;GO:0030554//adenyl nucleotide binding;GO:1901363//heterocyclic compound binding;GO:0017076//purine nucleotide binding;GO:0097159//o…
110095732	1.11	0.88	0.95	17.4	20.61	14.38	4.39161	7.44e-38	9.03e-40			K07297//adiponectin receptor	XP_020677044.1|4.0e-207|heptahelical transmembrane protein 4-like [Dendrobium catenatum]	GO:0031224//intrinsic component of membrane;GO:0016020//membrane;GO:0016021//integral component of membrane;GO:0110165//cellular anatomical entity;
110116638	2.04	2.44	2.62	43.07	39.46	41.64	4.39135	1.45e-111	2.76e-114			K07195//exocyst complex component 7	XP_020705962.1|0.0e+00|exocyst complex component EXO70A1 [Dendrobium catenatum]	GO:0140352//export from cell;GO:0015031//protein transport;GO:0045184//establishment of protein localization;GO:0006810//transport;GO:0009987//cellular process;GO:0033036//macromolecule localization;GO:0051234//establishment of localization;GO:0032940//secretion by cell;GO:0071702//organic substance transport;GO:0046903//secretion;GO:0016192//vesicle-mediated transport;GO:0042886//amide transport…
110095515	0	0	0	0.29	0.63	0.21	4.38678	0.000875419	0.000170454			K01285//lysosomal Pro-X carboxypeptidase [EC:3.4.16.2]	XP_020676756.2|6.1e-310|lysosomal Pro-X carboxypeptidase [Dendrobium catenatum]	GO:0016825//hydrolase activity, acting on acid phosphorus-nitrogen bonds;GO:0016787//hydrolase activity;GO:0017171//serine hydrolase activity;GO:0140096//catalytic activity, acting on a protein;GO:0070011//peptidase activity, acting on L-amino acid peptides;GO:0003824//catalytic activity;GO:0008236//serine-type peptidase activity;GO:0008233//peptidase activity;
110102189	5.83	3.18	4.25	91.93	57.37	87	4.3792	7.36e-64	3.97e-66			K13448//calcium-binding protein CML+ko04626//Plant-pathogen interaction	XP_020686062.1|3.4e-101|calcium-binding protein CML42-like [Dendrobium catenatum]	GO:0005509//calcium ion binding;GO:0046872//metal ion binding;GO:0005488//binding;GO:0043167//ion binding;GO:0043169//cation binding;
110103678	0	0	0	1.16	0.38	1.85	4.37883	0.00088724	0.00017303		PREDICTED: Vitis vinifera hypothetical protein LOC100262317 (LOC100262317), mRNA	K22804//structural maintenance of chromosomes protein 6;K18195//rhamnogalacturonan endolyase [EC:4.2.2.23];K02209//DNA replication licensing factor MCM5 [EC:3.6.4.12]+ko03030//DNA replication;K20178//vacuolar protein sorting-associated protein 8;K19026//spatacsin	XP_020688139.2|1.9e-132|uncharacterized protein LOC110103678 [Dendrobium catenatum]
110100164	5.51	4.4	5.62	37.82	136.71	103.59	4.37397	1.07e-24	2.21e-26			K01723//hydroperoxide dehydratase [EC:4.2.1.92]+ko00592//alpha-Linolenic acid metabolism+ko01100//Metabolic pathways+ko01110//Biosynthesis of secondary metabolites	XP_020683252.1|7.9e-300|allene oxide synthase 1, chloroplastic [Dendrobium catenatum]	GO:0016125//sterol metabolic process;GO:0006629//lipid metabolic process;GO:0008152//metabolic process;GO:0044238//primary metabolic process;GO:0008202//steroid metabolic process;GO:1901360//organic cyclic compound metabolic process;GO:0055114//oxidation-reduction process;GO:0071704//organic substance metabolic process;GO:1901615//organic hydroxy compound metabolic process;GO:0016836//hydro-lyase…
110108328	0.26	0.23	0.42	5.97	3.67	6	4.37099	1.29e-41	1.35e-43		Leucine-rich receptor-like protein kinase family protein (best arabidopsis hit)	K13420//LRR receptor-like serine/threonine-protein kinase FLS2 [EC:2.7.11.1]+ko04016//MAPK signaling pathway - plant+ko04626//Plant-pathogen interaction;K13420//LRR receptor-like serine/threonine-protein kinase FLS2 [EC:2.7.11.1]+ko04016//MAPK signaling pathway - plant+ko04626//Plant-pathogen interaction;K13420//LRR receptor-like serine/threonine-protein kinase FLS2 [EC:2.7.11.1]+ko04016//MAPK si…	XP_028550561.1|0.0e+00|LRR receptor-like serine/threonine-protein kinase FLS2 isoform X2 [Dendrobium catenatum]	GO:0016020//membrane;GO:0031224//intrinsic component of membrane;GO:0016021//integral component of membrane;GO:0110165//cellular anatomical entity;GO:0003824//catalytic activity;GO:1901265//nucleoside phosphate binding;GO:0140096//catalytic activity, acting on a protein;GO:0097159//organic cyclic compound binding;GO:1901363//heterocyclic compound binding;GO:0000166//nucleotide binding;GO:0043168/…
110111459	9.54	9.64	11.92	169.92	229.41	132.08	4.37097	1.55e-46	1.42e-48	NAC		K00521//ferric-chelate reductase [EC:1.16.1.7];K13126//polyadenylate-binding protein+ko03015//mRNA surveillance pathway+ko03018//RNA degradation+ko03013//RNA transport;K12862//pleiotropic regulator 1+ko03040//Spliceosome;K16296//serine carboxypeptidase-like clade I [EC:3.4.16.-]	XP_020699020.1|2.6e-146|NAC domain-containing protein 68 [Dendrobium catenatum]	GO:0009889//regulation of biosynthetic process;GO:0080090//regulation of primary metabolic process;GO:0051252//regulation of RNA metabolic process;GO:0060255//regulation of macromolecule metabolic process;GO:0065007//biological regulation;GO:0031326//regulation of cellular biosynthetic process;GO:2000112//regulation of cellular macromolecule biosynthetic process;GO:2001141//regulation of RNA bios…
114578334	0	0	0	0.37	2.02	1.76	4.36991	0.00100464	0.000199208			K04733//interleukin-1 receptor-associated kinase 4 [EC:2.7.11.1]	XP_028553285.1|1.2e-125|protein LATE FLOWERING-like [Dendrobium catenatum]	GO:1901363//heterocyclic compound binding;GO:0097159//organic cyclic compound binding;GO:0005488//binding;GO:0003676//nucleic acid binding;
110098738	2.55	6.5	2.94	79.53	61.1	37.17	4.36751	2.49e-23	5.38e-25			K10638//E3 ubiquitin-protein ligase UHRF1 [EC:2.3.2.27]	XP_020681311.1|2.4e-139|uncharacterized protein LOC110098738 [Dendrobium catenatum]	GO:0016021//integral component of membrane;GO:0043226//organelle;GO:0031224//intrinsic component of membrane;GO:0043227//membrane-bounded organelle;GO:0043229//intracellular organelle;GO:0043231//intracellular membrane-bounded organelle;GO:0005622//intracellular;GO:0016020//membrane;GO:0005634//nucleus;GO:0110165//cellular anatomical entity;
BGI_novel_G001484	0	0.06	0	0.66	0.65	0.41	4.36729	3.76e-06	4.21e-07		Medicago truncatula NBS-LRR resistance-like protein 4U (MTR_4g080080) mRNA, complete cds	K10712//cysteamine dioxygenase [EC:1.13.11.19]+ko00430//Taurine and hypotaurine metabolism+ko01100//Metabolic pathways		GO:0016702//oxidoreductase activity, acting on single donors with incorporation of molecular oxygen, incorporation of two atoms of oxygen;GO:0016701//oxidoreductase activity, acting on single donors with incorporation of molecular oxygen;GO:0016491//oxidoreductase activity;GO:0003824//catalytic activity;GO:0051213//dioxygenase activity;
114580023	0	0.01	0.03	0.18	0.56	0.17	4.36527	1.25e-05	1.55e-06		Brassica rapa subsp. pekinensis isolate BrTNL10 disease resistance protein gene, complete cds.	K19525//vacuolar protein sorting-associated protein 13A/C;K12349//neutral ceramidase [EC:3.5.1.23]+ko00600//Sphingolipid metabolism+ko01100//Metabolic pathways;K15777//4,5-DOPA dioxygenase extradiol [EC:1.13.11.-]+ko00965//Betalain biosynthesis;K16196//eukaryotic translation initiation factor 2-alpha kinase 4 [EC:2.7.11.1]+ko04141//Protein processing in endoplasmic reticulum	XP_028552250.1|0.0e+00|uncharacterized protein LOC114580023 [Dendrobium catenatum]	GO:0046483//heterocycle metabolic process;GO:0043170//macromolecule metabolic process;GO:0034641//cellular nitrogen compound metabolic process;GO:0015074//DNA integration;GO:0071704//organic substance metabolic process;GO:1901360//organic cyclic compound metabolic process;GO:0090304//nucleic acid metabolic process;GO:0008152//metabolic process;GO:0006139//nucleobase-containing compound metabolic …
BGI_novel_G002015	0	0	0	2.3	5.42	5.88	4.35461	0.000958972	0.000188967		Brassica rapa subsp. pekinensis isolate BrTNL10 disease resistance protein gene, complete cds.	K19525//vacuolar protein sorting-associated protein 13A/C;K03260//translation initiation factor 4G+ko03013//RNA transport		GO:0006259//DNA metabolic process;GO:0046483//heterocycle metabolic process;GO:0008152//metabolic process;GO:0015074//DNA integration;GO:0090304//nucleic acid metabolic process;GO:0044238//primary metabolic process;GO:1901360//organic cyclic compound metabolic process;GO:0071704//organic substance metabolic process;GO:0009987//cellular process;GO:0006725//cellular aromatic compound metabolic proc…
110109226	0.22	0.17	0.22	3.08	3.39	5.44	4.35021	3.37e-14	1.37e-15				XP_020695844.1|6.2e-174|zinc finger AN1 and C2H2 domain-containing stress-associated protein 16 [Dendrobium catenatum]	GO:0046872//metal ion binding;GO:0008270//zinc ion binding;GO:1901363//heterocyclic compound binding;GO:0043169//cation binding;GO:0003676//nucleic acid binding;GO:0097159//organic cyclic compound binding;GO:0005488//binding;GO:0043167//ion binding;GO:0046914//transition metal ion binding;
110102336	0.45	0.92	0.66	7.85	9.73	20.52	4.34891	2.63e-24	5.48e-26			K19891//glucan endo-1,3-beta-glucosidase 1/2/3 [EC:3.2.1.39]+ko00500//Starch and sucrose metabolism	XP_020686302.2|6.8e-274|probable glucan endo-1,3-beta-glucosidase A6 [Dendrobium catenatum]	GO:0044238//primary metabolic process;GO:0005975//carbohydrate metabolic process;GO:0071704//organic substance metabolic process;GO:0008152//metabolic process;GO:0016787//hydrolase activity;GO:0004553//hydrolase activity, hydrolyzing O-glycosyl compounds;GO:0003824//catalytic activity;GO:0016772//transferase activity, transferring phosphorus-containing groups;GO:0016798//hydrolase activity, actin…
110107255	0	0.06	0.05	0.76	1.45	1.22	4.34717	1.47e-05	1.86e-06		Brassica rapa subsp. pekinensis isolate BrNL12 disease resistance protein gene, complete cds.	K17545//serine/threonine-protein kinase ULK4 [EC:2.7.11.1];K01528//dynamin GTPase [EC:3.6.5.5]+ko04144//Endocytosis;K22686//pro-apoptotic serine protease NMA111 [EC:3.4.21.-];K00284//glutamate synthase (ferredoxin) [EC:1.4.7.1]+ko00910//Nitrogen metabolism+ko00630//Glyoxylate and dicarboxylate metabolism;K03006//DNA-directed RNA polymerase II subunit RPB1 [EC:2.7.7.6]+ko03020//RNA polymerase	PKU59636.1|6.6e-184|Retrovirus-related Pol polyprotein from transposon TNT 1-94 [Dendrobium catenatum]	GO:0006139//nucleobase-containing compound metabolic process;GO:0044238//primary metabolic process;GO:0044237//cellular metabolic process;GO:0043170//macromolecule metabolic process;GO:0034641//cellular nitrogen compound metabolic process;GO:0071704//organic substance metabolic process;GO:0044260//cellular macromolecule metabolic process;GO:0006725//cellular aromatic compound metabolic process;GO…
110115529	2.93	2	2.14	21.44	71.91	30.56	4.34436	6.41e-19	1.79e-20			K07766//diphosphoinositol-polyphosphate diphosphatase [EC:3.6.1.52]	XP_020704451.1|6.9e-125|nudix hydrolase 18, mitochondrial-like [Dendrobium catenatum]	GO:0016787//hydrolase activity;GO:0003824//catalytic activity;
BGI_novel_G002197	0.2	0.18	0.08	2.73	2.57	3.33	4.33871	1.02e-20	2.54e-22		Brassica rapa subsp. pekinensis isolate BrNL12 disease resistance protein gene, complete cds.	K17545//serine/threonine-protein kinase ULK4 [EC:2.7.11.1];K22686//pro-apoptotic serine protease NMA111 [EC:3.4.21.-]		GO:0008152//metabolic process;GO:0006725//cellular aromatic compound metabolic process;GO:0043170//macromolecule metabolic process;GO:0006807//nitrogen compound metabolic process;GO:0015074//DNA integration;GO:0090304//nucleic acid metabolic process;GO:0044237//cellular metabolic process;GO:1901360//organic cyclic compound metabolic process;GO:0009987//cellular process;GO:0071704//organic substan…
110112424	0	0	0	0.31	0.04	1.07	4.33758	0.00123393	0.000251645			K01051//pectinesterase [EC:3.1.1.11]+ko00040//Pentose and glucuronate interconversions+ko01100//Metabolic pathways	XP_020593139.1|3.0e-270|probable pectinesterase/pectinesterase inhibitor 20 [Phalaenopsis equestris]	GO:0009987//cellular process;GO:0043170//macromolecule metabolic process;GO:0071704//organic substance metabolic process;GO:0005976//polysaccharide metabolic process;GO:0016043//cellular component organization;GO:1901575//organic substance catabolic process;GO:0044238//primary metabolic process;GO:0045490//pectin catabolic process;GO:0071554//cell wall organization or biogenesis;GO:0045488//pecti…
114579656	1.8	2.22	1.71	36.68	21.57	43.98	4.33286	7.14e-37	9.05e-39				XP_028550819.1|2.2e-122|uncharacterized protein LOC114579656 [Dendrobium catenatum]
110095425	4.17	19.84	4.5	387.96	143.04	141.97	4.33243	2.6e-07	2.37e-08				XP_020676623.1|5.8e-47|late embryogenesis abundant protein Lea5-like [Dendrobium catenatum]
BGI_novel_G000337	0.37	0.81	3.18	29.58	39.53	26.82	4.33061	1.37e-07	1.18e-08		Brassica rapa subsp. pekinensis isolate BrTNL10 disease resistance protein gene, complete cds.	K16196//eukaryotic translation initiation factor 2-alpha kinase 4 [EC:2.7.11.1]+ko04141//Protein processing in endoplasmic reticulum;K12349//neutral ceramidase [EC:3.5.1.23]+ko00600//Sphingolipid metabolism+ko01100//Metabolic pathways;K22698//protein SEY1 [EC:3.6.5.-];K02469//DNA gyrase subunit A [EC:5.99.1.3]		GO:0044237//cellular metabolic process;GO:0090304//nucleic acid metabolic process;GO:0006725//cellular aromatic compound metabolic process;GO:0034641//cellular nitrogen compound metabolic process;GO:0008152//metabolic process;GO:0006259//DNA metabolic process;GO:0044238//primary metabolic process;GO:0046483//heterocycle metabolic process;GO:0071704//organic substance metabolic process;GO:0009987/…
110113575	2.37	1.59	2.74	29.06	30.28	57.99	4.32781	1.89e-49	1.55e-51			K00487//trans-cinnamate 4-monooxygenase [EC:1.14.14.91]+ko00130//Ubiquinone and other terpenoid-quinone biosynthesis+ko01100//Metabolic pathways+ko01110//Biosynthesis of secondary metabolites+ko00940//Phenylpropanoid biosynthesis+ko00941//Flavonoid biosynthesis+ko00945//Stilbenoid, diarylheptanoid and gingerol biosynthesis+ko00360//Phenylalanine metabolism	XP_020701874.1|4.5e-295|trans-cinnamate 4-monooxygenase [Dendrobium catenatum]	GO:0046906//tetrapyrrole binding;GO:0043169//cation binding;GO:0046872//metal ion binding;GO:0020037//heme binding;GO:0005506//iron ion binding;GO:0004497//monooxygenase activity;GO:1901363//heterocyclic compound binding;GO:0097159//organic cyclic compound binding;GO:0043167//ion binding;GO:0016705//oxidoreductase activity, acting on paired donors, with incorporation or reduction of molecular oxy…
110111377	0.02	0.02	0.04	1.7	1.24	0.02	4.32659	7.35e-05	1.08e-05			K13264//isoflavone 7-O-glucoside-6''-O-malonyltransferase [EC:2.3.1.115]+ko00943//Isoflavonoid biosynthesis+ko00944//Flavone and flavonol biosynthesis	XP_028552582.1|0.0e+00|LOW QUALITY PROTEIN: uncharacterized protein LOC110111377 [Dendrobium catenatum]	GO:0003824//catalytic activity;GO:0016747//transferase activity, transferring acyl groups other than amino-acyl groups;GO:0016740//transferase activity;GO:0016746//transferase activity, transferring acyl groups;
110101669	0	0	0	2.24	2.76	2.85	4.32363	0.00102031	0.000202719			K16484//rotatin;K09486//hypoxia up-regulated 1+ko04141//Protein processing in endoplasmic reticulum	GBG68891.1|1.9e-08|hypothetical protein CBR_g3589 [Chara braunii]	GO:0006325//chromatin organization;GO:0043933//protein-containing complex subunit organization;GO:0034728//nucleosome organization;GO:0044085//cellular component biogenesis;GO:0071840//cellular component organization or biogenesis;GO:0071103//DNA conformation change;GO:0034622//cellular protein-containing complex assembly;GO:0051276//chromosome organization;GO:0031497//chromatin assembly;GO:00650…
110105658	2.65	4.95	3.63	89.57	70.43	34.12	4.32231	2.2e-25	4.38e-27			K02184//formin 2;K21952//CASK-interacting protein	XP_020690911.1|1.1e-163|uncharacterized protein LOC110105658 [Dendrobium catenatum]
110110264	0.2	0.13	0.23	3.18	3.04	3.02	4.31986	1.77e-51	1.38e-53		TSA: Lactuca sativa CLC_LTR_V1A_17001 mRNA sequence	K08332//vacuolar protein 8;K08332//vacuolar protein 8	XP_020697349.1|5.8e-307|protein spotted leaf 11 [Dendrobium catenatum]	GO:0007166//cell surface receptor signaling pathway;GO:0007154//cell communication;GO:0051716//cellular response to stimulus;GO:0050896//response to stimulus;GO:0007165//signal transduction;GO:0065007//biological regulation;GO:0050789//regulation of biological process;GO:0050794//regulation of cellular process;GO:0009987//cellular process;GO:0023052//signaling;GO:0043226//organelle;GO:0005634//nu…
110098554	0.18	0.03	0.28	1.31	1.42	16.61	4.31888	0.000134509	2.11e-05			K19791//iron transport multicopper oxidase;K19791//iron transport multicopper oxidase;K19791//iron transport multicopper oxidase;K19791//iron transport multicopper oxidase	PKA54006.1|9.9e-273|L-ascorbate oxidase like [Apostasia shenzhenica]	GO:0055080//cation homeostasis;GO:0051234//establishment of localization;GO:0030001//metal ion transport;GO:0051179//localization;GO:0000041//transition metal ion transport;GO:0055065//metal ion homeostasis;GO:0048878//chemical homeostasis;GO:0055072//iron ion homeostasis;GO:0055076//transition metal ion homeostasis;GO:0042592//homeostatic process;GO:0006810//transport;GO:0065007//biological regu…
110101586	0.06	0	0.03	0.9	0.74	0.62	4.31509	2.01e-06	2.14e-07			K00784//ribonuclease Z [EC:3.1.26.11]+ko03013//RNA transport;K01728//pectate lyase [EC:4.2.2.2]+ko00040//Pentose and glucuronate interconversions	XP_028550766.1|0.0e+00|uncharacterized protein LOC110101586 [Dendrobium catenatum]	GO:0110165//cellular anatomical entity;GO:0016021//integral component of membrane;GO:0016020//membrane;GO:0031224//intrinsic component of membrane;
BGI_novel_G000738	0	0	0	1.62	1.4	0.97	4.31409	0.00107565	0.000215376	MADS				GO:0031323//regulation of cellular metabolic process;GO:0010557//positive regulation of macromolecule biosynthetic process;GO:1903508//positive regulation of nucleic acid-templated transcription;GO:0051173//positive regulation of nitrogen compound metabolic process;GO:0045935//positive regulation of nucleobase-containing compound metabolic process;GO:0006355//regulation of transcription, DNA-temp…
110107419	1.57	1.53	1.59	25.71	25.13	26.46	4.30858	5.25e-89	1.48e-91			K04733//interleukin-1 receptor-associated kinase 4 [EC:2.7.11.1];K04733//interleukin-1 receptor-associated kinase 4 [EC:2.7.11.1]	XP_028552826.1|0.0e+00|probable serine/threonine-protein kinase PBL1 [Dendrobium catenatum]	GO:0004672//protein kinase activity;GO:0005524//ATP binding;GO:0097367//carbohydrate derivative binding;GO:0032553//ribonucleotide binding;GO:0035639//purine ribonucleoside triphosphate binding;GO:0005488//binding;GO:0097159//organic cyclic compound binding;GO:0036094//small molecule binding;GO:0000166//nucleotide binding;GO:0016740//transferase activity;GO:0016301//kinase activity;GO:0032555//pu…
110112718	0	0	0	0.33	0.5	0.53	4.30734	0.00109217	0.00021936			K03320//ammonium transporter, Amt family	XP_028551716.1|1.9e-272|ammonium transporter 3 member 3-like [Dendrobium catenatum]	GO:0019740//nitrogen utilization;GO:0031226//intrinsic component of plasma membrane;GO:0110165//cellular anatomical entity;GO:0005886//plasma membrane;GO:0016021//integral component of membrane;GO:0005887//integral component of plasma membrane;GO:0031224//intrinsic component of membrane;GO:0016020//membrane;GO:0071944//cell periphery;GO:0022890//inorganic cation transmembrane transporter activity…
110096308	0.09	0.19	0.09	1.8	2.98	2.79	4.3073	1.7e-10	9.84e-12			K04730//interleukin-1 receptor-associated kinase 1 [EC:2.7.11.1];K04733//interleukin-1 receptor-associated kinase 4 [EC:2.7.11.1]	XP_020677846.1|2.5e-275|probable L-type lectin-domain containing receptor kinase S.7 [Dendrobium catenatum]	GO:0110165//cellular anatomical entity;GO:0016021//integral component of membrane;GO:0016020//membrane;GO:0031224//intrinsic component of membrane;GO:0016301//kinase activity;GO:0000166//nucleotide binding;GO:0017076//purine nucleotide binding;GO:0016740//transferase activity;GO:0032553//ribonucleotide binding;GO:1901363//heterocyclic compound binding;GO:0097159//organic cyclic compound binding;G…
BGI_novel_G000209	0.15	0.18	0.09	1.94	3.38	0.71	4.3028	6.06e-05	8.74e-06		NB-ARC domain-containing disease resistance protein (best arabidopsis hit); resistance protein, putative, expressed (best rice hit)	K13484//5-hydroxyisourate hydrolase / 2-oxo-4-hydroxy-4-carboxy-5-ureidoimidazoline decarboxylase [EC:3.5.2.17 4.1.1.97]+ko00230//Purine metabolism+ko01100//Metabolic pathways;K15601//lysine-specific demethylase 3 [EC:1.14.11.-]
BGI_novel_G002104	0.07	0	0	0.16	1.55	0.6	4.29714	0.000399044	7.07e-05			K17824//DCN1-like protein 4/5
110098884	2.15	2.1	3.4	67.47	25.04	39.07	4.29539	1.56e-35	2.06e-37			K08176//MFS transporter, PHS family, inorganic phosphate transporter	THU74782.1|1.4e-271|hypothetical protein C4D60_Mb04t37050 [Musa balbisiana]	GO:0051179//localization;GO:0006811//ion transport;GO:0006810//transport;GO:0051234//establishment of localization;GO:0006817//phosphate ion transport;GO:0006820//anion transport;GO:0015698//inorganic anion transport;GO:0031224//intrinsic component of membrane;GO:0016021//integral component of membrane;GO:0110165//cellular anatomical entity;GO:0016020//membrane;GO:0005215//transporter activity;GO…
110096978	0.03	0.06	0.04	0.3	0.55	2	4.28247	1.84e-06	1.94e-07			K08819//cyclin-dependent kinase 12/13 [EC:2.7.11.22 2.7.11.23];K08819//cyclin-dependent kinase 12/13 [EC:2.7.11.22 2.7.11.23]	XP_028554665.1|0.0e+00|probable serine/threonine-protein kinase At1g54610 [Dendrobium catenatum]	GO:0000166//nucleotide binding;GO:0097159//organic cyclic compound binding;GO:0005524//ATP binding;GO:1901265//nucleoside phosphate binding;GO:0035639//purine ribonucleoside triphosphate binding;GO:0005488//binding;GO:0016773//phosphotransferase activity, alcohol group as acceptor;GO:0032555//purine ribonucleotide binding;GO:0030554//adenyl nucleotide binding;GO:0004693//cyclin-dependent protein …
110104428	2.45	2.15	2.08	40.64	23.29	41.06	4.28211	2.04e-79	7.3e-82			K01184//polygalacturonase [EC:3.2.1.15]+ko00040//Pentose and glucuronate interconversions+ko01100//Metabolic pathways;K20798//small RNA 2'-O-methyltransferase [EC:2.1.1.-];K01184//polygalacturonase [EC:3.2.1.15]+ko00040//Pentose and glucuronate interconversions+ko01100//Metabolic pathways;K01184//polygalacturonase [EC:3.2.1.15]+ko00040//Pentose and glucuronate interconversions+ko01100//Metabolic …	XP_020583516.1|3.4e-234|probable polygalacturonase [Phalaenopsis equestris]	GO:0008152//metabolic process;GO:0044238//primary metabolic process;GO:0071704//organic substance metabolic process;GO:0005975//carbohydrate metabolic process;GO:0016787//hydrolase activity;GO:0004553//hydrolase activity, hydrolyzing O-glycosyl compounds;GO:0003824//catalytic activity;GO:0004650//polygalacturonase activity;GO:0016798//hydrolase activity, acting on glycosyl bonds;
BGI_novel_G000884	0	0	0	1.38	1.76	0	4.28007	0.00177277	0.000380002
114578669	0	0	0.18	1.33	4.93	1.89	4.27245	0.000292292	4.99e-05			K07478//putative ATPase;K02704//photosystem II CP47 chlorophyll apoprotein+ko01100//Metabolic pathways+ko00195//Photosynthesis;K01303//acylaminoacyl-peptidase [EC:3.4.19.1];K14611//solute carrier family 23 (nucleobase transporter), member 1/2	XP_028547891.1|5.4e-94|uncharacterized protein K02A2.6-like, partial [Dendrobium catenatum]	GO:0006807//nitrogen compound metabolic process;GO:0015074//DNA integration;GO:0008152//metabolic process;GO:0006725//cellular aromatic compound metabolic process;GO:0090304//nucleic acid metabolic process;GO:0006139//nucleobase-containing compound metabolic process;GO:0071704//organic substance metabolic process;GO:0034641//cellular nitrogen compound metabolic process;GO:0009987//cellular proces…
110093244	0	0.13	0.25	1.85	6.29	1.97	4.2722	2.29e-05	3e-06			K13448//calcium-binding protein CML+ko04626//Plant-pathogen interaction	XP_020673729.1|2.6e-104|putative calcium-binding protein CML19 [Dendrobium catenatum]	GO:0043169//cation binding;GO:0043167//ion binding;GO:0005509//calcium ion binding;GO:0005488//binding;GO:0046872//metal ion binding;
110096181	2.22	1.96	2.02	36.47	29.92	33.87	4.27111	3.51e-117	6.05e-120			K20867//galacturonosyltransferase 12/13/14/15 [EC:2.4.1.-];K20867//galacturonosyltransferase 12/13/14/15 [EC:2.4.1.-]	XP_028557121.1|6.4e-263|probable galacturonosyltransferase 13 isoform X2 [Dendrobium catenatum]	GO:0045489//pectin biosynthetic process;GO:1901576//organic substance biosynthetic process;GO:0071554//cell wall organization or biogenesis;GO:0016043//cellular component organization;GO:0071704//organic substance metabolic process;GO:0005975//carbohydrate metabolic process;GO:0016051//carbohydrate biosynthetic process;GO:0008152//metabolic process;GO:0044238//primary metabolic process;GO:0009987…
110111700	0.43	0.15	0.15	4.66	4.44	4.56	4.27029	1.89e-12	8.84e-14	OFP			XP_020699346.1|1.6e-97|probable transcription repressor OFP9 [Dendrobium catenatum]	GO:0031327//negative regulation of cellular biosynthetic process;GO:2000113//negative regulation of cellular macromolecule biosynthetic process;GO:0009890//negative regulation of biosynthetic process;GO:1903507//negative regulation of nucleic acid-templated transcription;GO:0050789//regulation of biological process;GO:1903506//regulation of nucleic acid-templated transcription;GO:0010605//negativ…
110095938	0	0.06	0	0.6	1.72	0.53	4.26528	0.000290331	4.95e-05			K13448//calcium-binding protein CML+ko04626//Plant-pathogen interaction	XP_020677324.1|1.3e-143|putative calcium-binding protein CML19 [Dendrobium catenatum]	GO:0043167//ion binding;GO:0046872//metal ion binding;GO:0043169//cation binding;GO:0005509//calcium ion binding;GO:0005488//binding;
110105957	54.7	42.91	54.07	1674.55	870.59	320.56	4.26409	2.62e-10	1.54e-11			K13993//HSP20 family protein+ko04141//Protein processing in endoplasmic reticulum	XP_020691315.1|1.1e-83|16.9 kDa class I heat shock protein 1-like [Dendrobium catenatum]
110095029	0.03	0	0	0.56	0.36	0.22	4.25842	0.000220943	3.65e-05			K12309//beta-galactosidase [EC:3.2.1.23]+ko00600//Sphingolipid metabolism+ko00604//Glycosphingolipid biosynthesis - ganglio series+ko00531//Glycosaminoglycan degradation+ko00511//Other glycan degradation+ko01100//Metabolic pathways+ko00052//Galactose metabolism	XP_020676054.1|0.0e+00|beta-galactosidase 11-like [Dendrobium catenatum]	GO:0071704//organic substance metabolic process;GO:0006888//endoplasmic reticulum to Golgi vesicle-mediated transport;GO:0009987//cellular process;GO:0016192//vesicle-mediated transport;GO:0044238//primary metabolic process;GO:0008152//metabolic process;GO:0051179//localization;GO:0051649//establishment of localization in cell;GO:0051234//establishment of localization;GO:0051641//cellular localiz…
110092932	46.91	56.07	70.86	865.97	1454.81	449.54	4.25297	1.24e-23	2.64e-25	NAC	NAC domain containing protein 17 (best arabidopsis hit)	K00521//ferric-chelate reductase [EC:1.16.1.7];K13126//polyadenylate-binding protein+ko03015//mRNA surveillance pathway+ko03018//RNA degradation+ko03013//RNA transport;K12862//pleiotropic regulator 1+ko03040//Spliceosome;K16296//serine carboxypeptidase-like clade I [EC:3.4.16.-]	XP_020673301.1|3.1e-177|NAC domain-containing protein 68 [Dendrobium catenatum]	GO:0050789//regulation of biological process;GO:0010556//regulation of macromolecule biosynthetic process;GO:0050794//regulation of cellular process;GO:0006355//regulation of transcription, DNA-templated;GO:0031326//regulation of cellular biosynthetic process;GO:2000112//regulation of cellular macromolecule biosynthetic process;GO:2001141//regulation of RNA biosynthetic process;GO:0019219//regula…
110104989	0.18	0.04	0.13	0.28	0.31	11.93	4.25166	9e-05	1.34e-05			K08057//calreticulin+ko04145//Phagosome+ko04141//Protein processing in endoplasmic reticulum	XP_020574873.1|2.8e-221|calreticulin-like [Phalaenopsis equestris]	GO:0006457//protein folding;GO:0070887//cellular response to chemical stimulus;GO:0030968//endoplasmic reticulum unfolded protein response;GO:0050896//response to stimulus;GO:0033554//cellular response to stress;GO:0007154//cell communication;GO:0006986//response to unfolded protein;GO:0006950//response to stress;GO:0071310//cellular response to organic substance;GO:0007165//signal transduction;G…
110108219	0.56	0.75	0.63	4.24	12.32	17.19	4.24231	9.71e-19	2.76e-20	AP2-EREBP	Malus x domestica AP2 domain class transcription factor (AP2D43) mRNA, complete cds	K09286//EREBP-like factor	XP_020694424.1|6.3e-217|ethylene-responsive transcription factor ERF053-like [Dendrobium catenatum]	GO:0005622//intracellular;GO:0043229//intracellular organelle;GO:0110165//cellular anatomical entity;GO:0043227//membrane-bounded organelle;GO:0043226//organelle;GO:0005634//nucleus;GO:0043231//intracellular membrane-bounded organelle;GO:0003677//DNA binding;GO:0005488//binding;GO:0003676//nucleic acid binding;GO:0097159//organic cyclic compound binding;GO:0003700//DNA-binding transcription facto…
BGI_novel_G002758	0	0.35	1.03	5.74	11.62	14.22	4.23497	1.87e-06	1.98e-07					GO:0018130//heterocycle biosynthetic process;GO:0090304//nucleic acid metabolic process;GO:0032774//RNA biosynthetic process;GO:0034654//nucleobase-containing compound biosynthetic process;GO:0006725//cellular aromatic compound metabolic process;GO:0034645//cellular macromolecule biosynthetic process;GO:0006351//transcription, DNA-templated;GO:0043170//macromolecule metabolic process;GO:0007017//…
110093559	4.15	4.47	6.4	63.85	74.61	99.05	4.23014	3.57e-78	1.32e-80		Leucine-rich repeat protein kinase family protein (best arabidopsis hit)	K04733//interleukin-1 receptor-associated kinase 4 [EC:2.7.11.1]	XP_020674136.1|0.0e+00|leucine-rich repeat receptor-like serine/threonine/tyrosine-protein kinase SOBIR1 [Dendrobium catenatum]	GO:0044237//cellular metabolic process;GO:0046777//protein autophosphorylation;GO:0019538//protein metabolic process;GO:0016310//phosphorylation;GO:0008152//metabolic process;GO:0044267//cellular protein metabolic process;GO:0043170//macromolecule metabolic process;GO:0044260//cellular macromolecule metabolic process;GO:0006468//protein phosphorylation;GO:0071704//organic substance metabolic proc…
110107165	8.63	6.91	7.07	131.46	160.26	63.42	4.22934	4.71e-29	8.04e-31				XP_020693007.2|1.4e-264|uncharacterized protein LOC110107165 [Dendrobium catenatum]
BGI_novel_G002342	0	0	0.51	2.12	14.81	7.29	4.22846	0.000433096	7.75e-05		Brassica rapa subsp. pekinensis isolate BrTNL10 disease resistance protein gene, complete cds.	K03942//NADH dehydrogenase (ubiquinone) flavoprotein 1 [EC:7.1.1.2 1.6.99.3]+ko01100//Metabolic pathways+ko00190//Oxidative phosphorylation;K01810//glucose-6-phosphate isomerase [EC:5.3.1.9]+ko00010//Glycolysis / Gluconeogenesis+ko00030//Pentose phosphate pathway+ko00520//Amino sugar and nucleotide sugar metabolism+ko01100//Metabolic pathways+ko00500//Starch and sucrose metabolism+ko01110//Biosyn…
110098836	0	0	0	1.1	1.52	0.51	4.22608	0.00157046	0.000330189		pleiotropic drug resistance 11 (best arabidopsis hit)	K13519//lysophospholipid acyltransferase [EC:2.3.1.51 2.3.1.23 2.3.1.-]+ko01100//Metabolic pathways+ko01110//Biosynthesis of secondary metabolites+ko00564//Glycerophospholipid metabolism+ko00565//Ether lipid metabolism+ko00561//Glycerolipid metabolism;K10846//DNA excision repair protein ERCC-5+ko03420//Nucleotide excision repair;K15601//lysine-specific demethylase 3 [EC:1.14.11.-];K14651//transcr…	XP_020681429.2|2.1e-117|uncharacterized protein LOC110098836 [Dendrobium catenatum]
110112190	0.1	0.65	0.21	7.58	6.85	3.94	4.22172	3.17e-09	2.15e-10			K10752//histone-binding protein RBBP4;K22763//deubiquitinase DESI2 [EC:3.4.19.12];K12848//U4/U6.U5 tri-snRNP component SNU23+ko03040//Spliceosome;K07213//copper chaperone	XP_020699981.1|1.1e-87|heavy metal-associated isoprenylated plant protein 27 [Dendrobium catenatum]	GO:0006812//cation transport;GO:0030001//metal ion transport;GO:0051179//localization;GO:0051234//establishment of localization;GO:0006811//ion transport;GO:0006810//transport;GO:0005488//binding;GO:0043169//cation binding;GO:0043167//ion binding;GO:0046872//metal ion binding;
110113865	23.07	21.4	22.21	327.33	503.33	201.22	4.22139	9.82e-31	1.6e-32			K07198//5'-AMP-activated protein kinase, catalytic alpha subunit [EC:2.7.11.11]	XP_020702232.1|6.1e-273|CBL-interacting protein kinase 19 [Dendrobium catenatum]	GO:0051716//cellular response to stimulus;GO:0007165//signal transduction;GO:0050896//response to stimulus;GO:0050789//regulation of biological process;GO:0007154//cell communication;GO:0065007//biological regulation;GO:0050794//regulation of cellular process;GO:0023052//signaling;GO:0009987//cellular process;GO:0031224//intrinsic component of membrane;GO:0110165//cellular anatomical entity;GO:00…
110107233	0.14	0.68	0.48	9.05	8.19	7.45	4.21729	7.7e-18	2.31e-19			K09566//peptidyl-prolyl isomerase G (cyclophilin G) [EC:5.2.1.8];K09566//peptidyl-prolyl isomerase G (cyclophilin G) [EC:5.2.1.8]	XP_028554951.1|3.0e-273|uncharacterized protein LOC110107233 [Dendrobium catenatum]	GO:0016021//integral component of membrane;GO:0031224//intrinsic component of membrane;GO:0016020//membrane;GO:0110165//cellular anatomical entity;GO:0003824//catalytic activity;GO:0016740//transferase activity;
114579574	0.52	0.71	0.18	8.03	7.01	7.27	4.21674	9.71e-18	2.95e-19			K22312//hydroxyjasmonate sulfotransferase [EC:2.8.2.39];K10743//ribonuclease H2 subunit A [EC:3.1.26.4]+ko03030//DNA replication	XP_028548464.1|2.6e-157|uncharacterized protein LOC110095758 isoform X2 [Dendrobium catenatum]
110107037	0	0	0	0.15	0.8	4.27	4.21663	0.00194452	0.000422055			K03006//DNA-directed RNA polymerase II subunit RPB1 [EC:2.7.7.6]+ko03020//RNA polymerase	XP_020692831.2|4.3e-106|early nodulin-like protein 1 [Dendrobium catenatum]	GO:0031225//anchored component of membrane;GO:0031226//intrinsic component of plasma membrane;GO:0005886//plasma membrane;GO:0046658//anchored component of plasma membrane;GO:0016021//integral component of membrane;GO:0016020//membrane;GO:0031224//intrinsic component of membrane;GO:0071944//cell periphery;GO:0110165//cellular anatomical entity;GO:0003824//catalytic activity;GO:0009055//electron t…
114581380	0	0	0.03	0.24	0.4	0.47	4.20718	0.000258732	4.36e-05			K14300//nuclear pore complex protein Nup133+ko03013//RNA transport;K03549//KUP system potassium uptake protein;K21596//calmodulin-binding transcription activator;K13111//WD40 repeat-containing protein SMU1	XP_028557233.1|0.0e+00|uncharacterized protein LOC114581380 [Dendrobium catenatum]
110112437	0.05	0.03	0.05	0.11	0.14	10.11	4.20485	0.00188594	0.000407674			K10955//mucin-2;K10955//mucin-2	XP_028555815.1|7.5e-219|extensin-2-like, partial [Dendrobium catenatum]
110104943	0.29	0.15	0.07	1.92	3.43	3.71	4.19027	3.16e-12	1.51e-13	AP2-EREBP		K13434//pathogenesis-related genes transcriptional activator PTI6+ko04626//Plant-pathogen interaction	XP_020689913.1|9.8e-181|pathogenesis-related genes transcriptional activator PTI6 [Dendrobium catenatum]	GO:0110165//cellular anatomical entity;GO:0043227//membrane-bounded organelle;GO:0043229//intracellular organelle;GO:0005634//nucleus;GO:0043231//intracellular membrane-bounded organelle;GO:0043226//organelle;GO:0005622//intracellular;GO:0003676//nucleic acid binding;GO:0003677//DNA binding;GO:0140110//transcription regulator activity;GO:0005488//binding;GO:0097159//organic cyclic compound bindin…
110116014	0.09	0.04	0.15	2.17	1.27	1.55	4.18869	2.32e-13	1.01e-14			K13950//para-aminobenzoate synthetase [EC:2.6.1.85]+ko00790//Folate biosynthesis	XP_020705098.1|0.0e+00|probable aminodeoxychorismate synthase, chloroplastic [Dendrobium catenatum]	GO:0006807//nitrogen compound metabolic process;GO:0009064//glutamine family amino acid metabolic process;GO:0044281//small molecule metabolic process;GO:0006520//cellular amino acid metabolic process;GO:0044238//primary metabolic process;GO:0008152//metabolic process;GO:0044237//cellular metabolic process;GO:1901605//alpha-amino acid metabolic process;GO:0009058//biosynthetic process;GO:0071704/…
110103873	1.89	1.33	1.53	52.48	32.21	7.18	4.1837	1.38e-07	1.19e-08			K13448//calcium-binding protein CML+ko04626//Plant-pathogen interaction	XP_020688395.1|1.5e-209|uncharacterized protein LOC110103873 [Dendrobium catenatum]	GO:0006457//protein folding;GO:0009987//cellular process;GO:0055044//symplast;GO:0009506//plasmodesma;GO:0005911//cell-cell junction;GO:0070161//anchoring junction;GO:0110165//cellular anatomical entity;GO:0030054//cell junction;GO:0005488//binding;GO:0005515//protein binding;GO:0051087//chaperone binding;
110094621	0.38	0.57	0.04	6.78	3.94	6.71	4.18214	1.79e-14	7.16e-16		PREDICTED: Vitis vinifera hypothetical protein LOC100250803 (LOC100250803), mRNA	K11982//E3 ubiquitin-protein ligase RNF115/126 [EC:2.3.2.27];K15692//E3 ubiquitin-protein ligase RNF13 [EC:2.3.2.27]	XP_020675546.1|7.2e-164|RING-H2 finger protein ATL3 [Dendrobium catenatum]	GO:0016021//integral component of membrane;GO:0016020//membrane;GO:0110165//cellular anatomical entity;GO:0031224//intrinsic component of membrane;
110104355	0	0	0	0.06	0.17	0.67	4.17979	0.00202696	0.000442631			K11420//euchromatic histone-lysine N-methyltransferase [EC:2.1.1.43]+ko00310//Lysine degradation	XP_020689077.1|0.0e+00|histone-lysine N-methyltransferase family member SUVH9-like [Dendrobium catenatum]	GO:0005694//chromosome;GO:0005634//nucleus;GO:0043229//intracellular organelle;GO:0043228//non-membrane-bounded organelle;GO:0043232//intracellular non-membrane-bounded organelle;GO:0110165//cellular anatomical entity;GO:0043227//membrane-bounded organelle;GO:0043231//intracellular membrane-bounded organelle;GO:0005622//intracellular;GO:0043226//organelle;GO:0042054//histone methyltransferase act…
BGI_novel_G001856	0	0	0	3.18	2.42	7.31	4.17745	0.00181973	0.000391917					GO:0009987//cellular process;GO:0043170//macromolecule metabolic process;GO:0006725//cellular aromatic compound metabolic process;GO:1901360//organic cyclic compound metabolic process;GO:0071704//organic substance metabolic process;GO:0034641//cellular nitrogen compound metabolic process;GO:0090304//nucleic acid metabolic process;GO:0044238//primary metabolic process;GO:0044260//cellular macromol…
BGI_novel_G000790	0	0.24	0.14	3.1	2.44	2.73	4.17741	4.78e-06	5.47e-07
110094455	0.03	0.06	0.06	0.35	0.69	2.47	4.17493	5.13e-06	5.91e-07			K15333//tRNA guanosine-2'-O-methyltransferase [EC:2.1.1.34];K12619//5'-3' exoribonuclease 2 [EC:3.1.13.-]+ko03018//RNA degradation+ko03008//Ribosome biogenesis in eukaryotes;K13199//plasminogen activator inhibitor 1 RNA-binding protein;K14568//rRNA small subunit pseudouridine methyltransferase Nep1 [EC:2.1.1.260]+ko03008//Ribosome biogenesis in eukaryotes;K03006//DNA-directed RNA polymerase II su…	XP_020675354.2|0.0e+00|subtilisin-like protease SBT1.5 [Dendrobium catenatum]	GO:0004252//serine-type endopeptidase activity;GO:0070011//peptidase activity, acting on L-amino acid peptides;GO:0004175//endopeptidase activity;GO:0016787//hydrolase activity;GO:0008236//serine-type peptidase activity;GO:0016825//hydrolase activity, acting on acid phosphorus-nitrogen bonds;GO:0008233//peptidase activity;GO:0003824//catalytic activity;GO:0140096//catalytic activity, acting on a …
110111116	0.08	0	0	0.69	0.13	2.2	4.16964	0.000291117	4.97e-05			K01728//pectate lyase [EC:4.2.2.2]+ko00040//Pentose and glucuronate interconversions	KAF3322180.1|1.3e-206|putative pectate lyase 8 [Carex littledalei]	GO:1901575//organic substance catabolic process;GO:0010393//galacturonan metabolic process;GO:0045488//pectin metabolic process;GO:0005976//polysaccharide metabolic process;GO:0008152//metabolic process;GO:0009057//macromolecule catabolic process;GO:0043170//macromolecule metabolic process;GO:0009056//catabolic process;GO:0005975//carbohydrate metabolic process;GO:0000272//polysaccharide cataboli…
110099087	9.36	6.3	11.35	100.46	136.53	173.45	4.16815	7.36e-57	4.94e-59			K01051//pectinesterase [EC:3.1.1.11]+ko00040//Pentose and glucuronate interconversions+ko01100//Metabolic pathways	XP_020681781.1|0.0e+00|probable pectinesterase/pectinesterase inhibitor 34 [Dendrobium catenatum]	GO:0044238//primary metabolic process;GO:0071555//cell wall organization;GO:0008152//metabolic process;GO:0005975//carbohydrate metabolic process;GO:0045229//external encapsulating structure organization;GO:0043170//macromolecule metabolic process;GO:0009987//cellular process;GO:0016043//cellular component organization;GO:0071840//cellular component organization or biogenesis;GO:0071554//cell wal…
110116271	0.26	0.24	0.26	3.14	4.82	4.1	4.15647	3.03e-20	7.71e-22			K04733//interleukin-1 receptor-associated kinase 4 [EC:2.7.11.1]	XP_020705444.2|2.0e-207|UPF0496 protein 1 [Dendrobium catenatum]	GO:0031224//intrinsic component of membrane;GO:0016020//membrane;GO:0016021//integral component of membrane;GO:0110165//cellular anatomical entity;
114578614	0	2.22	0.34	18.81	15.09	10.42	4.15552	3.09e-07	2.87e-08	NAC	NAC domain containing protein 90 (best arabidopsis hit); NBS-LRR disease resistance protein, putative, expressed (best rice hit)	K00521//ferric-chelate reductase [EC:1.16.1.7];K16296//serine carboxypeptidase-like clade I [EC:3.4.16.-]	XP_020693970.2|3.1e-48|NAC domain-containing protein 2 [Dendrobium catenatum]	GO:0050789//regulation of biological process;GO:0010556//regulation of macromolecule biosynthetic process;GO:0051171//regulation of nitrogen compound metabolic process;GO:2001141//regulation of RNA biosynthetic process;GO:0006355//regulation of transcription, DNA-templated;GO:0060255//regulation of macromolecule metabolic process;GO:0031326//regulation of cellular biosynthetic process;GO:1903506/…
110109107	0	0.88	0	4.76	5.14	9.62	4.1549	2.34e-06	2.53e-07				XP_020695680.1|1.3e-59|late embryogenesis abundant protein 18-like [Dendrobium catenatum]	GO:0048731//system development;GO:0000003//reproduction;GO:0032501//multicellular organismal process;GO:0048856//anatomical structure development;GO:0009793//embryo development ending in seed dormancy;GO:0003006//developmental process involved in reproduction;GO:0048608//reproductive structure development;GO:0032502//developmental process;GO:0010154//fruit development;GO:0061458//reproductive sys…
BGI_novel_G002492	0	0.42	0	2.14	6.01	9.33	4.15375	0.000425616	7.59e-05					GO:0044237//cellular metabolic process;GO:0006259//DNA metabolic process;GO:0044238//primary metabolic process;GO:0006139//nucleobase-containing compound metabolic process;GO:1901360//organic cyclic compound metabolic process;GO:0006725//cellular aromatic compound metabolic process;GO:0046483//heterocycle metabolic process;GO:0043170//macromolecule metabolic process;GO:0044260//cellular macromole…
110113000	0	0	0	0.23	0.93	0.23	4.15291	0.00216306	0.00047617			K01188//beta-glucosidase [EC:3.2.1.21]+ko01100//Metabolic pathways+ko00500//Starch and sucrose metabolism+ko01110//Biosynthesis of secondary metabolites+ko00460//Cyanoamino acid metabolism+ko00940//Phenylpropanoid biosynthesis	XP_028556140.1|1.7e-259|beta-glucosidase 11-like [Dendrobium catenatum]	GO:0008152//metabolic process;GO:0005975//carbohydrate metabolic process;GO:0044238//primary metabolic process;GO:0071704//organic substance metabolic process;GO:0004553//hydrolase activity, hydrolyzing O-glycosyl compounds;GO:0016787//hydrolase activity;GO:0016798//hydrolase activity, acting on glycosyl bonds;GO:0003824//catalytic activity;
110106386	0.2	0.1	0.1	2.55	2.03	2.12	4.14916	2.36e-13	1.03e-14			K08900//mitochondrial chaperone BCS1	XP_020691933.1|6.4e-282|AAA-ATPase At3g50940-like [Dendrobium catenatum]	GO:0036094//small molecule binding;GO:0003824//catalytic activity;GO:0097159//organic cyclic compound binding;GO:0032553//ribonucleotide binding;GO:0030554//adenyl nucleotide binding;GO:0017076//purine nucleotide binding;GO:0005524//ATP binding;GO:1901265//nucleoside phosphate binding;GO:0005488//binding;GO:0032555//purine ribonucleotide binding;GO:0016787//hydrolase activity;GO:0008233//peptidas…
110101554	0.37	0.48	0.09	4.83	3.8	7.16	4.1457	3.2e-16	1.1e-17			K19755//radial spoke head protein 1	XP_020685149.1|7.2e-235|phosphatidylinositol 4-phosphate 5-kinase 9-like [Dendrobium catenatum]	GO:0016021//integral component of membrane;GO:0016020//membrane;GO:0031224//intrinsic component of membrane;GO:0110165//cellular anatomical entity;GO:0016740//transferase activity;GO:0003824//catalytic activity;GO:0016772//transferase activity, transferring phosphorus-containing groups;GO:0016301//kinase activity;
110103198	7.22	8.17	11.23	148.1	178.85	67.84	4.14435	1.57e-22	3.54e-24			K12830//splicing factor 3B subunit 3+ko03040//Spliceosome	XP_020687467.1|1.6e-24|arabinogalactan protein 12 [Dendrobium catenatum]	GO:0031224//intrinsic component of membrane;GO:0016020//membrane;GO:0016021//integral component of membrane;GO:0110165//cellular anatomical entity;
110111731	0.07	0.15	0	2.95	1.26	1.16	4.1439	1.78e-05	2.28e-06				XP_020699388.1|8.3e-158|EID1-like F-box protein 3 [Dendrobium catenatum]	GO:0050793//regulation of developmental process;GO:0010228//vegetative to reproductive phase transition of meristem;GO:0051239//regulation of multicellular organismal process;GO:0050789//regulation of biological process;GO:1900140//regulation of seedling development;GO:0023052//signaling;GO:0048580//regulation of post-embryonic development;GO:0042221//response to chemical;GO:0009791//post-embryon…
110112385	15.19	19.31	12.82	312.21	185.19	211.18	4.14387	1.09e-54	7.8e-57			K12833//pre-mRNA branch site protein p14+ko03040//Spliceosome	XP_020700246.2|1.5e-58|uncharacterized protein LOC110112385 [Dendrobium catenatum]
110100352	0	0	0	0.61	0.57	0.45	4.13907	0.00202605	0.000442165		heat shock cognate protein 70-1 (best arabidopsis hit)	K03283//heat shock 70kDa protein 1/2/6/8+ko03040//Spliceosome+ko04144//Endocytosis+ko04141//Protein processing in endoplasmic reticulum	XP_020683461.1|1.3e-190|heat shock 70 kDa protein-like [Dendrobium catenatum]
110116576	3.87	3.38	3.49	51.79	58.77	45.99	4.13883	7.68e-67	3.77e-69			K04733//interleukin-1 receptor-associated kinase 4 [EC:2.7.11.1]	XP_020705877.1|0.0e+00|protein ENHANCED DISEASE RESISTANCE 4 [Dendrobium catenatum]
110113367	0.36	0.8	0.48	10.74	6.95	7.56	4.13619	7.37e-31	1.2e-32				XP_020701574.2|9.7e-201|uncharacterized protein LOC110113367 [Dendrobium catenatum]
110099153	0.02	0	0.02	0.09	0.35	0.66	4.13524	0.000146475	2.32e-05		Leucine-rich receptor-like protein kinase family protein (best arabidopsis hit); leucine-rich repeat family protein, putative, expressed (best rice hit)	K13420//LRR receptor-like serine/threonine-protein kinase FLS2 [EC:2.7.11.1]+ko04016//MAPK signaling pathway - plant+ko04626//Plant-pathogen interaction	XP_020681894.2|0.0e+00|probable inactive leucine-rich repeat receptor kinase XIAO [Dendrobium catenatum]	GO:0016021//integral component of membrane;GO:0031224//intrinsic component of membrane;GO:0016020//membrane;GO:0110165//cellular anatomical entity;GO:0097367//carbohydrate derivative binding;GO:0005488//binding;GO:0030554//adenyl nucleotide binding;GO:0016740//transferase activity;GO:0036094//small molecule binding;GO:0043168//anion binding;GO:0017076//purine nucleotide binding;GO:0005524//ATP bi…
110113818	0.68	1.19	0.98	8.34	26.35	10.58	4.13374	6.39e-12	3.17e-13				XP_020702176.2|8.6e-78|uncharacterized protein LOC110113818 [Dendrobium catenatum]
110104798	1.11	1.58	1.25	11.8	28.57	18.93	4.13334	4.03e-23	8.82e-25	GRAS		K14494//DELLA protein+ko04075//Plant hormone signal transduction	XP_020689708.1|1.3e-251|protein SCARECROW [Dendrobium catenatum]
110094328	0.27	0.4	0.28	3.22	8.11	5.71	4.13324	1.26e-18	3.6e-20			K15503//serine/threonine-protein phosphatase 6 regulatory ankyrin repeat subunit B;K15502//serine/threonine-protein phosphatase 6 regulatory ankyrin repeat subunit A;K15503//serine/threonine-protein phosphatase 6 regulatory ankyrin repeat subunit B;K15502//serine/threonine-protein phosphatase 6 regulatory ankyrin repeat subunit A;K15502//serine/threonine-protein phosphatase 6 regulatory ankyrin r…	XP_028556335.1|0.0e+00|uncharacterized protein LOC110094328 [Dendrobium catenatum]	GO:0016020//membrane;GO:0016021//integral component of membrane;GO:0031224//intrinsic component of membrane;GO:0110165//cellular anatomical entity;
110113496	1.04	0.89	1.16	14.9	15.16	14.85	4.13223	4.32e-69	1.98e-71		NB-ARC domain-containing disease resistance protein (best arabidopsis hit)	K15078//structure-specific endonuclease subunit SLX1 [EC:3.6.1.-];K15078//structure-specific endonuclease subunit SLX1 [EC:3.6.1.-]	XP_028549250.1|0.0e+00|putative disease resistance protein RGA3 isoform X2 [Dendrobium catenatum]	GO:0050896//response to stimulus;GO:0006950//response to stress;GO:0006952//defense response;GO:0000166//nucleotide binding;GO:0005488//binding;GO:0043168//anion binding;GO:0032553//ribonucleotide binding;GO:0005524//ATP binding;GO:0043167//ion binding;GO:0017076//purine nucleotide binding;GO:1901363//heterocyclic compound binding;GO:0043531//ADP binding;GO:0032555//purine ribonucleotide binding;…
110106355	0.18	0.12	0.18	1.7	2.79	3.59	4.13208	3.69e-14	1.51e-15			K02941//large subunit ribosomal protein LP0+ko03010//Ribosome;K22733//magnesium transporter	XP_020691897.1|0.0e+00|O-fucosyltransferase 20-like [Dendrobium catenatum]	GO:0005996//monosaccharide metabolic process;GO:0044238//primary metabolic process;GO:0044281//small molecule metabolic process;GO:0005975//carbohydrate metabolic process;GO:0071704//organic substance metabolic process;GO:0006004//fucose metabolic process;GO:0019318//hexose metabolic process;GO:0008152//metabolic process;GO:0110165//cellular anatomical entity;GO:0031224//intrinsic component of me…
BGI_novel_G001232	0	0.08	0	0.16	1.11	1.31	4.13115	0.000253174	4.25e-05		Brassica rapa subsp. pekinensis isolate BrNL12 disease resistance protein gene, complete cds.	K22686//pro-apoptotic serine protease NMA111 [EC:3.4.21.-];K17545//serine/threonine-protein kinase ULK4 [EC:2.7.11.1];K01528//dynamin GTPase [EC:3.6.5.5]+ko04144//Endocytosis		GO:0009987//cellular process;GO:0006807//nitrogen compound metabolic process;GO:0090304//nucleic acid metabolic process;GO:0006259//DNA metabolic process;GO:0044238//primary metabolic process;GO:0006725//cellular aromatic compound metabolic process;GO:0006139//nucleobase-containing compound metabolic process;GO:0046483//heterocycle metabolic process;GO:0044260//cellular macromolecule metabolic pr…
BGI_novel_G001125	0.11	0.11	0.05	1.32	1.92	2	4.13095	1.62e-07	1.43e-08		Brassica rapa subsp. pekinensis isolate BrNL12 disease resistance protein gene, complete cds.	K11593//eukaryotic translation initiation factor 2C;K11982//E3 ubiquitin-protein ligase RNF115/126 [EC:2.3.2.27];K09571//FK506-binding protein 4/5 [EC:5.2.1.8];K03006//DNA-directed RNA polymerase II subunit RPB1 [EC:2.7.7.6]+ko03020//RNA polymerase;K01070//S-formylglutathione hydrolase [EC:3.1.2.12]+ko01200//Carbon metabolism		GO:0006139//nucleobase-containing compound metabolic process;GO:0071704//organic substance metabolic process;GO:0046483//heterocycle metabolic process;GO:0008152//metabolic process;GO:0009987//cellular process;GO:1901360//organic cyclic compound metabolic process;GO:0006807//nitrogen compound metabolic process;GO:0015074//DNA integration;GO:0044237//cellular metabolic process;GO:0034641//cellular…
110112562	100.42	80	97.93	1565.52	1211.39	1220.54	4.13016	1.91e-108	4.05e-111				XP_020700487.1|7.9e-82|uncharacterized protein LOC110112562 [Dendrobium catenatum]
110114248	1.22	0.93	1.23	26.74	10.65	15.31	4.12782	1.39e-24	2.87e-26			K09060//plant G-box-binding factor;K14432//ABA responsive element binding factor+ko04075//Plant hormone signal transduction	XP_020702722.1|3.2e-76|bZIP transcription factor 11-like [Dendrobium catenatum]	GO:0140110//transcription regulator activity;GO:0003700//DNA-binding transcription factor activity;
110111150	3	1.3	2.59	25.65	34.01	42.56	4.12749	1.2e-38	1.4e-40			K10355//actin, other eukaryote;K10355//actin, other eukaryote;K10355//actin, other eukaryote	XP_020698556.1|1.3e-216|actin [Dendrobium catenatum]	GO:0043226//organelle;GO:0005622//intracellular;GO:0005856//cytoskeleton;GO:0043232//intracellular non-membrane-bounded organelle;GO:0043228//non-membrane-bounded organelle;GO:0005737//cytoplasm;GO:0110165//cellular anatomical entity;GO:0043229//intracellular organelle;GO:0036094//small molecule binding;GO:0016887//ATPase activity;GO:0032555//purine ribonucleotide binding;GO:0043168//anion bindin…
110116687	3.24	1.78	3.76	63.61	45.69	23.95	4.12712	7.46e-20	1.96e-21				XP_020706031.1|7.1e-36|uncharacterized protein LOC110116687 [Dendrobium catenatum]
BGI_novel_G000944	0.16	0.48	0.16	5.02	4.89	5.33	4.12689	1.27e-07	1.1e-08
110099648	9.38	8.88	9.74	141.13	142.24	118.07	4.11968	1.67e-86	5.16e-89			K08867//WNK lysine deficient protein kinase [EC:2.7.11.1]	XP_020682518.1|4.3e-198|probable serine/threonine-protein kinase WNK11 [Dendrobium catenatum]	GO:0005488//binding;GO:0140096//catalytic activity, acting on a protein;GO:0043168//anion binding;GO:0004672//protein kinase activity;GO:0032559//adenyl ribonucleotide binding;GO:0003824//catalytic activity;GO:0030554//adenyl nucleotide binding;GO:0016773//phosphotransferase activity, alcohol group as acceptor;GO:1901363//heterocyclic compound binding;GO:0097159//organic cyclic compound binding;G…
BGI_novel_G001524	0.05	0.1	0	1.28	0.84	0.71	4.11396	1.62e-08	1.21e-09					GO:0140110//transcription regulator activity;GO:0003700//DNA-binding transcription factor activity;
110108541	0.16	0.12	0.2	2.38	3.64	1.87	4.11389	1.19e-10	6.77e-12				XP_020694884.1|3.5e-241|uncharacterized protein LOC110108541 [Dendrobium catenatum]
110107105	2.73	2.61	2.67	30.85	37.88	47.88	4.11211	4.23e-83	1.34e-85			K20887//xyloglucan glycosyltransferase 4 [EC:2.4.1.-]	PKU86108.1|0.0e+00|putative xyloglucan glycosyltransferase 12 [Dendrobium catenatum]	GO:0110165//cellular anatomical entity;GO:0016021//integral component of membrane;GO:0031224//intrinsic component of membrane;GO:0016020//membrane;GO:0016758//transferase activity, transferring hexosyl groups;GO:0047259//glucomannan 4-beta-mannosyltransferase activity;GO:0016757//transferase activity, transferring glycosyl groups;GO:0019187//beta-1,4-mannosyltransferase activity;GO:0016740//trans…
110115069	0.3	0.1	0.2	2.65	4.24	4.19	4.1103	5.67e-08	4.59e-09			K07897//Ras-related protein Rab-7A+ko04144//Endocytosis+ko04145//Phagosome;K04733//interleukin-1 receptor-associated kinase 4 [EC:2.7.11.1];K01180//endo-1,3(4)-beta-glucanase [EC:3.2.1.6];K07897//Ras-related protein Rab-7A+ko04144//Endocytosis+ko04145//Phagosome;K04733//interleukin-1 receptor-associated kinase 4 [EC:2.7.11.1];K01180//endo-1,3(4)-beta-glucanase [EC:3.2.1.6]	XP_028550890.1|1.2e-100|uncharacterized protein LOC110115069 [Dendrobium catenatum]
BGI_novel_G002006	0	0	0	0.35	0.85	0.69	4.10461	0.00235764	0.000523064			K15271//ATP-dependent DNA helicase HFM1/MER3 [EC:3.6.4.12]		GO:0016620//oxidoreductase activity, acting on the aldehyde or oxo group of donors, NAD or NADP as acceptor;GO:0097367//carbohydrate derivative binding;GO:0032559//adenyl ribonucleotide binding;GO:0003678//DNA helicase activity;GO:0017076//purine nucleotide binding;GO:0016491//oxidoreductase activity;GO:0016903//oxidoreductase activity, acting on the aldehyde or oxo group of donors;GO:0043168//an…
BGI_novel_G002114	0.45	0	0	6.74	2.86	3.11	4.0979	0.000119119	1.84e-05					GO:0016021//integral component of membrane;GO:0016020//membrane;GO:0031224//intrinsic component of membrane;GO:0110165//cellular anatomical entity;GO:0003824//catalytic activity;GO:0016740//transferase activity;
BGI_novel_G000702	0	0	0	0.79	2.26	2.86	4.09705	0.00246113	0.000550153		Brassica rapa subsp. pekinensis isolate BrNL12 disease resistance protein gene, complete cds.	K13428//LRR receptor-like serine/threonine-protein kinase EFR [EC:2.7.11.1]+ko04626//Plant-pathogen interaction;K15376//gephyrin [EC:2.10.1.1 2.7.7.75]+ko01100//Metabolic pathways+ko00790//Folate biosynthesis;K17545//serine/threonine-protein kinase ULK4 [EC:2.7.11.1];K04733//interleukin-1 receptor-associated kinase 4 [EC:2.7.11.1];K18195//rhamnogalacturonan endolyase [EC:4.2.2.23]		GO:0044237//cellular metabolic process;GO:0015074//DNA integration;GO:0043170//macromolecule metabolic process;GO:1901360//organic cyclic compound metabolic process;GO:0006725//cellular aromatic compound metabolic process;GO:0090304//nucleic acid metabolic process;GO:0044260//cellular macromolecule metabolic process;GO:0008152//metabolic process;GO:0034641//cellular nitrogen compound metabolic pr…
BGI_novel_G001839	0.56	1.03	0.34	21.35	4.67	8	4.09624	2.02e-09	1.34e-10			K05291//phosphatidylinositol glycan, class S+ko01100//Metabolic pathways+ko00563//Glycosylphosphatidylinositol (GPI)-anchor biosynthesis;K14318//nuclear pore complex protein Nup88+ko03013//RNA transport
110106056	8.09	7.51	7.37	86.04	52.84	58.17	4.09069	8.52e-110	1.69e-112			K01102//pyruvate dehydrogenase phosphatase [EC:3.1.3.43];K01102//pyruvate dehydrogenase phosphatase [EC:3.1.3.43];K01102//pyruvate dehydrogenase phosphatase [EC:3.1.3.43];K01102//pyruvate dehydrogenase phosphatase [EC:3.1.3.43]	XP_020574218.1|1.3e-183|probable protein phosphatase 2C 79 [Phalaenopsis equestris]	GO:0043167//ion binding;GO:0016788//hydrolase activity, acting on ester bonds;GO:0004721//phosphoprotein phosphatase activity;GO:0003824//catalytic activity;GO:0042578//phosphoric ester hydrolase activity;GO:0016787//hydrolase activity;GO:0043169//cation binding;GO:0016791//phosphatase activity;GO:0004722//protein serine/threonine phosphatase activity;GO:0005488//binding;GO:0046872//metal ion bin…
BGI_novel_G002018	0	0	0	0.82	4.15	1.36	4.09036	0.00266053	0.000602712					GO:0071704//organic substance metabolic process;GO:0009987//cellular process;GO:0006725//cellular aromatic compound metabolic process;GO:0090304//nucleic acid metabolic process;GO:0044237//cellular metabolic process;GO:1901360//organic cyclic compound metabolic process;GO:0044238//primary metabolic process;GO:0006139//nucleobase-containing compound metabolic process;GO:0006259//DNA metabolic proc…
110097600	1.55	1.52	2.11	26.33	24.24	22.12	4.08863	2.07e-67	1e-69	GRAS		K14494//DELLA protein+ko04075//Plant hormone signal transduction;K14494//DELLA protein+ko04075//Plant hormone signal transduction	XP_020679748.1|0.0e+00|scarecrow-like protein 33 isoform X1 [Dendrobium catenatum]
110095613	10.83	11.14	11.77	161.09	178.34	133.21	4.08805	8.46e-70	3.74e-72	WRKY		K13424//WRKY transcription factor 33+ko04016//MAPK signaling pathway - plant+ko04626//Plant-pathogen interaction;K13424//WRKY transcription factor 33+ko04016//MAPK signaling pathway - plant+ko04626//Plant-pathogen interaction	XP_020676892.1|0.0e+00|WRKY transcription factor WRKY24 isoform X1 [Dendrobium catenatum]	GO:0043226//organelle;GO:0043229//intracellular organelle;GO:0005622//intracellular;GO:0043227//membrane-bounded organelle;GO:0043231//intracellular membrane-bounded organelle;GO:0110165//cellular anatomical entity;GO:0005634//nucleus;GO:0140110//transcription regulator activity;GO:1901363//heterocyclic compound binding;GO:0003677//DNA binding;GO:0005488//binding;GO:0097159//organic cyclic compou…
110113607	2.07	1.97	1.8	38.96	35.86	8.38	4.08723	3.04e-15	1.14e-16	HSF		K09419//heat shock transcription factor, other eukaryote;K09419//heat shock transcription factor, other eukaryote;K09419//heat shock transcription factor, other eukaryote;K09419//heat shock transcription factor, other eukaryote	XP_028550461.1|1.6e-204|heat stress transcription factor A-2b [Dendrobium catenatum]	GO:0051716//cellular response to stimulus;GO:0009889//regulation of biosynthetic process;GO:0051252//regulation of RNA metabolic process;GO:0031325//positive regulation of cellular metabolic process;GO:0006950//response to stress;GO:0031328//positive regulation of cellular biosynthetic process;GO:0045935//positive regulation of nucleobase-containing compound metabolic process;GO:0010557//positive…
110100971	0	0	0.04	0.22	0.4	0.5	4.08717	0.000114387	1.76e-05			K22804//structural maintenance of chromosomes protein 6;K18195//rhamnogalacturonan endolyase [EC:4.2.2.23];K01188//beta-glucosidase [EC:3.2.1.21]+ko01100//Metabolic pathways+ko00500//Starch and sucrose metabolism+ko01110//Biosynthesis of secondary metabolites+ko00460//Cyanoamino acid metabolism+ko00940//Phenylpropanoid biosynthesis;K22048//mechanosensitive ion channel protein 4/5/6/7/8/9/10	XP_020684353.2|0.0e+00|uncharacterized protein LOC110100971 [Dendrobium catenatum]	GO:0140098//catalytic activity, acting on RNA;GO:0016787//hydrolase activity;GO:0004540//ribonuclease activity;GO:0004518//nuclease activity;GO:0003676//nucleic acid binding;GO:0003824//catalytic activity;GO:0004521//endoribonuclease activity;GO:0097159//organic cyclic compound binding;GO:0004519//endonuclease activity;GO:0005488//binding;GO:0016891//endoribonuclease activity, producing 5'-phosph…
110116335	0	0	0.16	1.86	1.01	0.99	4.08501	3.49e-05	4.75e-06		Leucine-rich receptor-like protein kinase family protein (best arabidopsis hit)	K13420//LRR receptor-like serine/threonine-protein kinase FLS2 [EC:2.7.11.1]+ko04016//MAPK signaling pathway - plant+ko04626//Plant-pathogen interaction	XP_020705540.1|9.0e-56|LRR receptor-like serine/threonine-protein kinase FLS2 [Dendrobium catenatum]	GO:0031224//intrinsic component of membrane;GO:0016020//membrane;GO:0110165//cellular anatomical entity;GO:0016021//integral component of membrane;GO:0032555//purine ribonucleotide binding;GO:0004672//protein kinase activity;GO:0005488//binding;GO:0016773//phosphotransferase activity, alcohol group as acceptor;GO:0043167//ion binding;GO:0097367//carbohydrate derivative binding;GO:0097159//organic…
110113537	4.35	3.15	3.79	67.61	48.44	45.52	4.08389	2.03e-56	1.37e-58	AP2-EREBP	Malus x domestica AP2 domain class transcription factor (AP2D43) mRNA, complete cds	K09286//EREBP-like factor;K09286//EREBP-like factor	XP_020701829.1|1.5e-226|dehydration-responsive element-binding protein 2A isoform X1 [Dendrobium catenatum]	GO:0005622//intracellular;GO:0110165//cellular anatomical entity;GO:0043227//membrane-bounded organelle;GO:0043229//intracellular organelle;GO:0043231//intracellular membrane-bounded organelle;GO:0005634//nucleus;GO:0043226//organelle;GO:0097159//organic cyclic compound binding;GO:0003676//nucleic acid binding;GO:0140110//transcription regulator activity;GO:0003677//DNA binding;GO:0005488//bindin…
BGI_novel_G001745	2.94	1.63	1	15.02	42.05	29.44	4.08157	1.62e-12	7.54e-14			K00276//primary-amine oxidase [EC:1.4.3.21]+ko00410//beta-Alanine metabolism+ko00960//Tropane, piperidine and pyridine alkaloid biosynthesis+ko00350//Tyrosine metabolism+ko01100//Metabolic pathways+ko00950//Isoquinoline alkaloid biosynthesis+ko01110//Biosynthesis of secondary metabolites+ko00260//Glycine, serine and threonine metabolism+ko00360//Phenylalanine metabolism;K01528//dynamin GTPase [EC…		GO:0044260//cellular macromolecule metabolic process;GO:0008152//metabolic process;GO:0090304//nucleic acid metabolic process;GO:0071704//organic substance metabolic process;GO:0006807//nitrogen compound metabolic process;GO:1901360//organic cyclic compound metabolic process;GO:0044238//primary metabolic process;GO:0006139//nucleobase-containing compound metabolic process;GO:0046483//heterocycle …
110111647	0	0	0	0.33	0.22	1.06	4.07899	0.00265875	0.000602073			K04733//interleukin-1 receptor-associated kinase 4 [EC:2.7.11.1]	XP_020699274.2|7.4e-219|uncharacterized protein LOC110111647 [Dendrobium catenatum]	GO:0004527//exonuclease activity;GO:0004518//nuclease activity;GO:0016788//hydrolase activity, acting on ester bonds;GO:0003824//catalytic activity;GO:0016787//hydrolase activity;
BGI_novel_G001147	0	0	0	0.66	0.43	2.11	4.07899	0.00265875	0.000602073
BGI_novel_G001468	0	0	0	1.29	0	0.62	4.07651	0.00331985	0.000774494			K20180//vacuolar protein sorting-associated protein 16		GO:0005488//binding;GO:0004518//nuclease activity;GO:0016787//hydrolase activity;GO:0097159//organic cyclic compound binding;GO:0004523//RNA-DNA hybrid ribonuclease activity;GO:0003676//nucleic acid binding;GO:0004540//ribonuclease activity;GO:0003824//catalytic activity;GO:0140098//catalytic activity, acting on RNA;GO:0004519//endonuclease activity;GO:0016891//endoribonuclease activity, producin…
110104221	0.07	0.04	0.18	1.68	1.64	1.63	4.07421	2.29e-09	1.53e-10			K15639//PHYB activation tagged suppressor 1 [EC:1.14.-.-]+ko00905//Brassinosteroid biosynthesis	XP_020688890.1|0.0e+00|cytochrome P450 734A6 [Dendrobium catenatum]	GO:0016021//integral component of membrane;GO:0031224//intrinsic component of membrane;GO:0016020//membrane;GO:0110165//cellular anatomical entity;GO:0046914//transition metal ion binding;GO:0020037//heme binding;GO:0005506//iron ion binding;GO:1901363//heterocyclic compound binding;GO:0016491//oxidoreductase activity;GO:0003824//catalytic activity;GO:0046872//metal ion binding;GO:0005488//bindin…
BGI_novel_G000588	1.5	3.39	7.93	46.39	77.22	65.79	4.07124	1.3e-16	4.36e-18		Brassica rapa subsp. pekinensis isolate BrTNL10 disease resistance protein gene, complete cds.	K02469//DNA gyrase subunit A [EC:5.99.1.3];K12349//neutral ceramidase [EC:3.5.1.23]+ko00600//Sphingolipid metabolism+ko01100//Metabolic pathways;K01507//inorganic pyrophosphatase [EC:3.6.1.1]+ko00190//Oxidative phosphorylation;K05605//3-hydroxyisobutyryl-CoA hydrolase [EC:3.1.2.4]+ko00410//beta-Alanine metabolism+ko00280//Valine, leucine and isoleucine degradation+ko00640//Propanoate metabolism+k…		GO:0006725//cellular aromatic compound metabolic process;GO:0006807//nitrogen compound metabolic process;GO:0071704//organic substance metabolic process;GO:0008152//metabolic process;GO:1901360//organic cyclic compound metabolic process;GO:0006259//DNA metabolic process;GO:0044260//cellular macromolecule metabolic process;GO:0043170//macromolecule metabolic process;GO:0034641//cellular nitrogen c…
BGI_novel_G000393	0.73	0.25	1	8.9	10.46	14.04	4.0699	1.81e-09	1.19e-10			K09667//protein O-GlcNAc transferase [EC:2.4.1.255]+ko00514//Other types of O-glycan biosynthesis
BGI_novel_G001274	0	0	0	0.62	2.47	1.44	4.06454	0.00279552	0.000636623
110101392	1.33	0.51	1.51	9.27	29.53	10.42	4.05239	4.9e-12	2.4e-13			K05278//flavonol synthase [EC:1.14.20.6]+ko01100//Metabolic pathways+ko01110//Biosynthesis of secondary metabolites+ko00941//Flavonoid biosynthesis	XP_020684933.1|4.4e-209|probable 2-oxoglutarate-dependent dioxygenase At5g05600 [Dendrobium catenatum]	GO:0043167//ion binding;GO:0043169//cation binding;GO:0003824//catalytic activity;GO:0051213//dioxygenase activity;GO:0046872//metal ion binding;GO:0005488//binding;GO:0016491//oxidoreductase activity;
110105606	1.79	2.7	8.36	32.26	96.21	93.29	4.0487	2.47e-07	2.24e-08			K13420//LRR receptor-like serine/threonine-protein kinase FLS2 [EC:2.7.11.1]+ko04016//MAPK signaling pathway - plant+ko04626//Plant-pathogen interaction;K02184//formin 2;K14709//solute carrier family 39 (zinc transporter), member 1/2/3	PKA63429.1|6.4e-232|Leucine-rich repeat extensin-like protein 4 [Apostasia shenzhenica]	GO:0016740//transferase activity;GO:0003824//catalytic activity;
110114451	3.44	3.76	6.36	67.49	67.04	51.92	4.045	1.14e-42	1.16e-44			K03368//beta-galactoside alpha-2,3-sialyltransferase (sialyltransferase 4B) [EC:2.4.99.4]+ko00603//Glycosphingolipid biosynthesis - globo and isoglobo series+ko00604//Glycosphingolipid biosynthesis - ganglio series+ko01100//Metabolic pathways;K00780//beta-galactoside alpha-2,3-sialyltransferase (sialyltransferase 4A) [EC:2.4.99.4]+ko00603//Glycosphingolipid biosynthesis - globo and isoglobo serie…	XP_020702995.1|3.3e-216|sialyltransferase-like protein 1 [Dendrobium catenatum]	GO:0070085//glycosylation;GO:0009101//glycoprotein biosynthetic process;GO:0044237//cellular metabolic process;GO:0008152//metabolic process;GO:0044249//cellular biosynthetic process;GO:0006486//protein glycosylation;GO:1901564//organonitrogen compound metabolic process;GO:0009058//biosynthetic process;GO:0044267//cellular protein metabolic process;GO:0071704//organic substance metabolic process;…
110102576	0.09	0.12	0.18	1.68	1.82	2.53	4.0442	2.64e-13	1.16e-14			K10743//ribonuclease H2 subunit A [EC:3.1.26.4]+ko03030//DNA replication	XP_020686615.1|0.0e+00|uncharacterized protein LOC110102576 [Dendrobium catenatum]
110112986	0	0.17	0	1.39	1.4	3.79	4.04353	0.000622664	0.000115908				XP_020701053.2|8.4e-61|protein root UVB sensitive 5-like [Dendrobium catenatum]	GO:0016740//transferase activity;GO:0003824//catalytic activity;
110101328	1.73	3.46	5.7	55.29	59.75	37.6	4.0378	8.22e-22	1.92e-23				XP_020684847.1|2.0e-68|uncharacterized protein LOC110101328 [Dendrobium catenatum]
110115714	0	0	0.04	0.4	0.53	0.58	4.03739	0.000550679	0.000101025		PREDICTED: Vitis vinifera hypothetical protein LOC100249092 (LOC100249092), mRNA	K04733//interleukin-1 receptor-associated kinase 4 [EC:2.7.11.1];K08332//vacuolar protein 8;K10260//F-box and WD-40 domain protein 7+ko04120//Ubiquitin mediated proteolysis	XP_020704691.1|1.0e-237|U-box domain-containing protein 21-like [Dendrobium catenatum]	GO:0004842//ubiquitin-protein transferase activity;GO:0019787//ubiquitin-like protein transferase activity;GO:0016740//transferase activity;GO:0140096//catalytic activity, acting on a protein;GO:0003824//catalytic activity;
BGI_novel_G002530	0	0	0.18	0.97	1.73	2.41	4.0347	0.000168897	2.71e-05		Brassica rapa subsp. pekinensis isolate BrTNL10 disease resistance protein gene, complete cds.	K12396//AP-3 complex subunit delta;K19347//SUN domain-containing protein 1/2;K19525//vacuolar protein sorting-associated protein 13A/C;K00102//D-lactate dehydrogenase (cytochrome) [EC:1.1.2.4]+ko00620//Pyruvate metabolism;K09338//homeobox-leucine zipper protein		GO:0006259//DNA metabolic process;GO:0046483//heterocycle metabolic process;GO:0071704//organic substance metabolic process;GO:0006725//cellular aromatic compound metabolic process;GO:0009987//cellular process;GO:0090304//nucleic acid metabolic process;GO:0006139//nucleobase-containing compound metabolic process;GO:0015074//DNA integration;GO:1901360//organic cyclic compound metabolic process;GO:…
BGI_novel_G000149	0	0.09	0.09	0.74	1.61	2.22	4.03254	0.00013327	2.08e-05			K16055//trehalose 6-phosphate synthase/phosphatase [EC:2.4.1.15 3.1.3.12]+ko01100//Metabolic pathways+ko00500//Starch and sucrose metabolism		GO:0006887//exocytosis;GO:0051179//localization;GO:0051234//establishment of localization;GO:0006457//protein folding;GO:0032940//secretion by cell;GO:0006810//transport;GO:0046903//secretion;GO:0016192//vesicle-mediated transport;GO:0009987//cellular process;GO:0140352//export from cell;GO:0071944//cell periphery;GO:0005938//cell cortex;GO:0032991//protein-containing complex;GO:0099023//vesicle …
110103997	0	0	0.04	0.31	0.13	8.91	4.03066	0.00440812	0.00107236			K01051//pectinesterase [EC:3.1.1.11]+ko00040//Pentose and glucuronate interconversions+ko01100//Metabolic pathways	XP_020688577.1|0.0e+00|pectinesterase [Dendrobium catenatum]	GO:0016052//carbohydrate catabolic process;GO:0045490//pectin catabolic process;GO:0043170//macromolecule metabolic process;GO:0045488//pectin metabolic process;GO:0005976//polysaccharide metabolic process;GO:0071554//cell wall organization or biogenesis;GO:0008152//metabolic process;GO:1901575//organic substance catabolic process;GO:0016043//cellular component organization;GO:0044238//primary me…
110101293	0.84	0.78	0.61	9.66	11.32	9.43	4.02977	5.33e-20	1.37e-21			K17545//serine/threonine-protein kinase ULK4 [EC:2.7.11.1];K01528//dynamin GTPase [EC:3.6.5.5]+ko04144//Endocytosis;K01265//methionyl aminopeptidase [EC:3.4.11.18];K03549//KUP system potassium uptake protein;K05349//beta-glucosidase [EC:3.2.1.21]+ko01100//Metabolic pathways+ko00500//Starch and sucrose metabolism+ko01110//Biosynthesis of secondary metabolites+ko00460//Cyanoamino acid metabolism+ko…	XP_020684800.1|4.6e-171|uncharacterized protein LOC110101293 [Dendrobium catenatum]	GO:0009987//cellular process;GO:0044260//cellular macromolecule metabolic process;GO:0006807//nitrogen compound metabolic process;GO:0006725//cellular aromatic compound metabolic process;GO:0071704//organic substance metabolic process;GO:0043170//macromolecule metabolic process;GO:0044238//primary metabolic process;GO:1901360//organic cyclic compound metabolic process;GO:0046483//heterocycle meta…
110102031	0.16	0.23	0.13	2.89	3.23	1.86	4.0297	2.26e-12	1.07e-13			K03301//ATP:ADP antiporter, AAA family;K13496//UDP-glucosyl transferase 73C [EC:2.4.1.-]	XP_020685830.1|9.9e-291|UDP-glycosyltransferase 73C6-like [Dendrobium catenatum]	GO:0016758//transferase activity, transferring hexosyl groups;GO:0016740//transferase activity;GO:0003824//catalytic activity;GO:0016757//transferase activity, transferring glycosyl groups;
110098196	0.11	0	0	0.9	0.3	1.67	4.02394	0.000117514	1.81e-05			K21440//ankyrin repeat domain-containing protein 50	XP_020680598.1|0.0e+00|ankyrin-3-like [Dendrobium catenatum]
110099323	2.22	0.42	1.73	13.58	19.92	31.66	4.0235	9.61e-17	3.16e-18		STRUBBELIG-receptor family 8 (best arabidopsis hit); STRUBBELIG-RECEPTOR FAMILY 7 precursor, putative, expressed (best rice hit)	K07375//tubulin beta+ko04145//Phagosome	XP_020682090.1|2.0e-264|tubulin beta chain [Dendrobium catenatum]	GO:0000278//mitotic cell cycle;GO:0009987//cellular process;GO:0071840//cellular component organization or biogenesis;GO:0006996//organelle organization;GO:0007017//microtubule-based process;GO:0000226//microtubule cytoskeleton organization;GO:0007010//cytoskeleton organization;GO:0016043//cellular component organization;GO:0007049//cell cycle;GO:0005874//microtubule;GO:0005856//cytoskeleton;GO:0…
110093694	1.66	1.07	1.65	26.79	22.67	11.14	4.0226	3.07e-17	9.67e-19			K22139//mitochondrial pyruvate carrier 2;K22139//mitochondrial pyruvate carrier 2	XP_020674326.1|2.8e-102|early light-induced protein 1, chloroplastic [Dendrobium catenatum]	GO:0031224//intrinsic component of membrane;GO:0016020//membrane;GO:0016021//integral component of membrane;GO:0110165//cellular anatomical entity;
110103682	0.35	0.59	0.41	7.83	3.25	9.98	4.02257	6.92e-15	2.66e-16				XP_020688144.1|2.2e-173|chitinase 2-like [Dendrobium catenatum]	GO:0044238//primary metabolic process;GO:0071704//organic substance metabolic process;GO:0005975//carbohydrate metabolic process;GO:0008152//metabolic process;GO:0016787//hydrolase activity;GO:0003824//catalytic activity;GO:0004553//hydrolase activity, hydrolyzing O-glycosyl compounds;GO:0016798//hydrolase activity, acting on glycosyl bonds;
110100798	0.17	0.21	0.14	1.56	3.81	2.46	4.02139	1.13e-10	6.4e-12				XP_020684125.2|0.0e+00|uncharacterized protein LOC110100798 [Dendrobium catenatum]
110115684	3.08	5.08	4.65	51.83	57.35	61.2	4.01715	3.34e-68	1.58e-70				XP_020704652.1|3.8e-268|protein GRAVITROPIC IN THE LIGHT 1 [Dendrobium catenatum]	GO:0009639//response to red or far red light;GO:0050896//response to stimulus;GO:0009628//response to abiotic stimulus;GO:0009314//response to radiation;GO:0009605//response to external stimulus;GO:0009959//negative gravitropism;GO:0009629//response to gravity;GO:0009416//response to light stimulus;GO:0009630//gravitropism;GO:0009606//tropism;
BGI_novel_G001391	0.04	0.22	0.08	1.61	1.77	1.62	4.01067	8.07e-09	5.77e-10
110098351	5.74	4.92	5.67	102.73	58.63	61.27	4.00993	4.09e-46	3.81e-48			K03239//translation initiation factor eIF-2B subunit alpha+ko03013//RNA transport	XP_020680827.1|1.1e-106|protein LURP-one-related 8-like [Dendrobium catenatum]
110109496	0.04	0	0.18	0.87	1.47	1.78	4.00789	3.84e-06	4.32e-07			K20478//golgin subfamily B member 1;K20478//golgin subfamily B member 1	XP_028557017.1|8.2e-216|protein NETWORKED 3C [Dendrobium catenatum]	GO:0016020//membrane;GO:0005622//intracellular;GO:0098805//whole membrane;GO:0005737//cytoplasm;GO:0071944//cell periphery;GO:0005773//vacuole;GO:0043231//intracellular membrane-bounded organelle;GO:0031090//organelle membrane;GO:0005886//plasma membrane;GO:0043229//intracellular organelle;GO:0043227//membrane-bounded organelle;GO:0005774//vacuolar membrane;GO:0043226//organelle;GO:0110165//cellu…
110104566	0	0.17	0.49	1.23	13.91	6.35	4.00517	0.00120557	0.000245328	WRKY	NB-ARC domain-containing disease resistance protein (best arabidopsis hit); RGH2B, putative, expressed (best rice hit)	K13459//disease resistance protein RPS2+ko04626//Plant-pathogen interaction;K16225//probable WRKY transcription factor 52+ko04626//Plant-pathogen interaction	XP_020689388.1|1.6e-150|WRKY DNA-binding transcription factor 70 [Dendrobium catenatum]	GO:0043231//intracellular membrane-bounded organelle;GO:0110165//cellular anatomical entity;GO:0043226//organelle;GO:0005622//intracellular;GO:0005634//nucleus;GO:0043229//intracellular organelle;GO:0043227//membrane-bounded organelle;GO:0003700//DNA-binding transcription factor activity;GO:0003676//nucleic acid binding;GO:0005488//binding;GO:0097159//organic cyclic compound binding;GO:0003677//D…
110110656	0	0	0	0.29	0.94	0.29	4.00423	0.00345057	0.00081154	MYB		K09422//transcription factor MYB, plant	XP_020697908.1|2.7e-151|transcription repressor MYB6-like [Dendrobium catenatum]	GO:0005634//nucleus;GO:0043231//intracellular membrane-bounded organelle;GO:0043229//intracellular organelle;GO:0110165//cellular anatomical entity;GO:0005622//intracellular;GO:0043226//organelle;GO:0043227//membrane-bounded organelle;GO:0097159//organic cyclic compound binding;GO:0005488//binding;GO:0003677//DNA binding;GO:0003676//nucleic acid binding;GO:1901363//heterocyclic compound binding;
BGI_novel_G002387	0.09	0	0.1	1.32	1.98	1.32	4.0025	0.000129655	2.02e-05
BGI_novel_G000092	0.2	0.21	0.93	4.93	10.07	5.78	4.00021	1.03e-08	7.46e-10			K08794//calcium/calmodulin-dependent protein kinase I [EC:2.7.11.17];K00815//tyrosine aminotransferase [EC:2.6.1.5]+ko00130//Ubiquinone and other terpenoid-quinone biosynthesis+ko01230//Biosynthesis of amino acids+ko00960//Tropane, piperidine and pyridine alkaloid biosynthesis+ko00350//Tyrosine metabolism+ko01100//Metabolic pathways+ko00950//Isoquinoline alkaloid biosynthesis+ko01110//Biosynthesi…		GO:0046483//heterocycle metabolic process;GO:0043170//macromolecule metabolic process;GO:0090304//nucleic acid metabolic process;GO:0006807//nitrogen compound metabolic process;GO:0034641//cellular nitrogen compound metabolic process;GO:0008152//metabolic process;GO:0006259//DNA metabolic process;GO:0044237//cellular metabolic process;GO:1901360//organic cyclic compound metabolic process;GO:00442…
114578992	0.45	0.4	0.54	7.05	5.51	8.55	3.9999	2.53e-17	7.93e-19			K17535//serine/threonine-protein kinase TNNI3K [EC:2.7.11.1];K17535//serine/threonine-protein kinase TNNI3K [EC:2.7.11.1];K17535//serine/threonine-protein kinase TNNI3K [EC:2.7.11.1]	XP_028548466.1|4.8e-52|serine/threonine-protein kinase STY46-like [Dendrobium catenatum]	GO:0009555//pollen development;GO:0048229//gametophyte development;GO:0032501//multicellular organismal process;GO:0032502//developmental process;GO:0007275//multicellular organism development;GO:0048856//anatomical structure development;GO:0016020//membrane;GO:0110165//cellular anatomical entity;GO:0005886//plasma membrane;GO:0071944//cell periphery;GO:0016772//transferase activity, transferring…
110114924	0	0.04	0	0.93	0.5	0.23	3.99133	0.000924692	0.000181232			K20888//xyloglucan galactosyltransferase MUR3 [EC:2.4.1.-]	PKU86120.1|3.6e-309|Xyloglucan galactosyltransferase KATAMARI1 like [Dendrobium catenatum]	GO:0070085//glycosylation;GO:0034645//cellular macromolecule biosynthetic process;GO:0044237//cellular metabolic process;GO:0008152//metabolic process;GO:0019538//protein metabolic process;GO:0044238//primary metabolic process;GO:0009101//glycoprotein biosynthetic process;GO:0071704//organic substance metabolic process;GO:0043412//macromolecule modification;GO:0009058//biosynthetic process;GO:000…
110093909	1.36	0.76	1.13	22.22	11.07	13.37	3.99033	4.34e-17	1.38e-18			K11251//histone H2A	XP_020674610.1|1.1e-65|probable histone H2A.3 [Dendrobium catenatum]	GO:0060255//regulation of macromolecule metabolic process;GO:0009889//regulation of biosynthetic process;GO:0010556//regulation of macromolecule biosynthetic process;GO:0006996//organelle organization;GO:0031327//negative regulation of cellular biosynthetic process;GO:0051172//negative regulation of nitrogen compound metabolic process;GO:1903506//regulation of nucleic acid-templated transcription…
110104488	4.63	4.07	4.64	61.87	53.07	59.46	3.98783	3.13e-129	3.59e-132			K20279//synaptojanin [EC:3.1.3.36]+ko01100//Metabolic pathways+ko04070//Phosphatidylinositol signaling system+ko00562//Inositol phosphate metabolism;K01099//inositol polyphosphate 5-phosphatase INPP5B/F [EC:3.1.3.36]+ko01100//Metabolic pathways+ko04070//Phosphatidylinositol signaling system+ko00562//Inositol phosphate metabolism;K20279//synaptojanin [EC:3.1.3.36]+ko01100//Metabolic pathways+ko040…	XP_020689291.1|2.0e-278|type I inositol polyphosphate 5-phosphatase 8 [Dendrobium catenatum]	GO:0016311//dephosphorylation;GO:0006629//lipid metabolic process;GO:0044238//primary metabolic process;GO:0046488//phosphatidylinositol metabolic process;GO:0006793//phosphorus metabolic process;GO:0019637//organophosphate metabolic process;GO:0008152//metabolic process;GO:0071704//organic substance metabolic process;GO:0030258//lipid modification;GO:0046856//phosphatidylinositol dephosphorylati…
110112786	1.83	2.17	1.41	20.87	27.78	22.25	3.9805	3.75e-45	3.56e-47				XP_020700771.1|4.7e-300|uncharacterized protein LOC110112786 [Dendrobium catenatum]
BGI_novel_G002320	0	0	0	1.67	4.22	2.57	3.97869	0.00359399	0.000851142		Brassica rapa subsp. pekinensis isolate BrTNL10 disease resistance protein gene, complete cds.	K20538//mitogen-activated protein kinase 8 [EC:2.7.11.24]+ko04016//MAPK signaling pathway - plant;K04125//gibberellin 2beta-dioxygenase [EC:1.14.11.13]+ko00904//Diterpenoid biosynthesis+ko01110//Biosynthesis of secondary metabolites;K03686//molecular chaperone DnaJ;K14321//nucleoporin-like protein 2+ko03013//RNA transport;K07203//serine/threonine-protein kinase mTOR [EC:2.7.11.1]+ko04136//Autopha…
110099000	19.58	21.74	24.03	275.73	268.63	307.2	3.97646	9.09e-168	5.62e-171			K01177//beta-amylase [EC:3.2.1.2]+ko00500//Starch and sucrose metabolism	XP_020681645.1|0.0e+00|beta-amylase 1, chloroplastic [Dendrobium catenatum]	GO:1901564//organonitrogen compound metabolic process;GO:0006082//organic acid metabolic process;GO:0008152//metabolic process;GO:0071704//organic substance metabolic process;GO:0006807//nitrogen compound metabolic process;GO:0044238//primary metabolic process;GO:0019752//carboxylic acid metabolic process;GO:0016052//carbohydrate catabolic process;GO:0000272//polysaccharide catabolic process;GO:0…
110115599	5.05	5.79	4.79	77.36	60.95	67.15	3.97548	1.76e-87	5.37e-90			K17479//glutaredoxin domain-containing cysteine-rich protein 1	XP_020704524.1|1.2e-121|uncharacterized protein At5g39865-like [Dendrobium catenatum]	GO:0065008//regulation of biological quality;GO:0045454//cell redox homeostasis;GO:0050789//regulation of biological process;GO:0019725//cellular homeostasis;GO:0050794//regulation of cellular process;GO:0009987//cellular process;GO:0042592//homeostatic process;GO:0065007//biological regulation;GO:0015036//disulfide oxidoreductase activity;GO:0003824//catalytic activity;GO:0009055//electron trans…
110107090	2.18	2.88	7.18	27.84	92.49	70.57	3.97466	5.38e-08	4.34e-09			K10955//mucin-2	XP_020692897.1|0.0e+00|leucine-rich repeat extensin-like protein 3 [Dendrobium catenatum]	GO:0003824//catalytic activity;GO:0016740//transferase activity;
110112342	1	0.82	2.03	10.81	11.4	34.3	3.97359	2.19e-17	6.79e-19			K01381//saccharopepsin [EC:3.4.23.25];K01379//cathepsin D [EC:3.4.23.5]	XP_020700196.1|2.0e-257|aspartyl protease AED3-like [Dendrobium catenatum]	GO:0004190//aspartic-type endopeptidase activity;GO:0003824//catalytic activity;GO:0070011//peptidase activity, acting on L-amino acid peptides;GO:0140096//catalytic activity, acting on a protein;GO:0070001//aspartic-type peptidase activity;GO:0008233//peptidase activity;GO:0016787//hydrolase activity;GO:0004175//endopeptidase activity;
114581024	0	0	0	0.08	0.1	0.21	3.97137	0.00364886	0.000866231		Brassica rapa subsp. pekinensis isolate BrTNL10 disease resistance protein gene, complete cds.	K19525//vacuolar protein sorting-associated protein 13A/C;K05387//glutamate receptor, ionotropic, plant;K00102//D-lactate dehydrogenase (cytochrome) [EC:1.1.2.4]+ko00620//Pyruvate metabolism;K14301//nuclear pore complex protein Nup107+ko03013//RNA transport	XP_028556143.1|0.0e+00|uncharacterized protein LOC114581024 [Dendrobium catenatum]	GO:0090304//nucleic acid metabolic process;GO:0006725//cellular aromatic compound metabolic process;GO:1901360//organic cyclic compound metabolic process;GO:0071704//organic substance metabolic process;GO:0015074//DNA integration;GO:0006139//nucleobase-containing compound metabolic process;GO:0006807//nitrogen compound metabolic process;GO:0008152//metabolic process;GO:0044260//cellular macromole…
110112423	0.08	0.12	0.03	1.53	0.89	1.3	3.97113	8.1e-09	5.81e-10			K20043//clathrin coat assembly protein AP180	XP_020700299.1|0.0e+00|putative clathrin assembly protein At2g25430 [Dendrobium catenatum]	GO:0048268//clathrin coat assembly;GO:0009987//cellular process;GO:0044085//cellular component biogenesis;GO:0016043//cellular component organization;GO:0043933//protein-containing complex subunit organization;GO:0034622//cellular protein-containing complex assembly;GO:0022607//cellular component assembly;GO:0065003//protein-containing complex assembly;GO:0071840//cellular component organization …
110096050	0.03	0	0.13	0.17	0.22	4.49	3.96677	0.000567315	0.000104302			K05909//laccase [EC:1.10.3.2]	XP_020677475.1|0.0e+00|laccase-10 [Dendrobium catenatum]	GO:1901575//organic substance catabolic process;GO:0009808//lignin metabolic process;GO:0019439//aromatic compound catabolic process;GO:0008152//metabolic process;GO:1901360//organic cyclic compound metabolic process;GO:0051179//localization;GO:0065008//regulation of biological quality;GO:0050801//ion homeostasis;GO:0055080//cation homeostasis;GO:0030001//metal ion transport;GO:0042592//homeostat…
110096481	0.09	0	0.09	0.49	0.21	20.55	3.96675	0.004554	0.00111386			K02184//formin 2	XP_020590847.1|1.4e-201|protein ECERIFERUM 26-like [Phalaenopsis equestris]	GO:0008374//O-acyltransferase activity;GO:0050734//hydroxycinnamoyltransferase activity;GO:0016746//transferase activity, transferring acyl groups;GO:0047172//shikimate O-hydroxycinnamoyltransferase activity;GO:0016747//transferase activity, transferring acyl groups other than amino-acyl groups;GO:0050737//O-hydroxycinnamoyltransferase activity;GO:0003824//catalytic activity;GO:0016740//transfera…
110099156	2.19	2.39	2.97	25.17	32.17	42.39	3.96652	2.65e-59	1.69e-61	bZIP		K20557//transcription factor VIP1+ko04016//MAPK signaling pathway - plant	XP_020681899.1|2.5e-300|transcription factor VIP1-like [Dendrobium catenatum]	GO:0140110//transcription regulator activity;GO:0003700//DNA-binding transcription factor activity;
BGI_novel_G000053	0.31	0.11	0.62	2.1	8.24	6.61	3.96536	4.53e-07	4.31e-08			K16055//trehalose 6-phosphate synthase/phosphatase [EC:2.4.1.15 3.1.3.12]+ko01100//Metabolic pathways+ko00500//Starch and sucrose metabolism		GO:0009987//cellular process;GO:0006457//protein folding;GO:0016021//integral component of membrane;GO:0031224//intrinsic component of membrane;GO:0110165//cellular anatomical entity;GO:0016020//membrane;GO:0097159//organic cyclic compound binding;GO:0005515//protein binding;GO:0005488//binding;GO:0051082//unfolded protein binding;GO:0003824//catalytic activity;GO:1901265//nucleoside phosphate bi…
BGI_novel_G002614	1.07	1.12	2.21	18.87	18.46	30.41	3.96101	5.82e-09	4.09e-10		Brassica rapa subsp. pekinensis isolate BrTNL10 disease resistance protein gene, complete cds.	K05605//3-hydroxyisobutyryl-CoA hydrolase [EC:3.1.2.4]+ko00410//beta-Alanine metabolism+ko00280//Valine, leucine and isoleucine degradation+ko00640//Propanoate metabolism+ko01100//Metabolic pathways+ko01200//Carbon metabolism;K01507//inorganic pyrophosphatase [EC:3.6.1.1]+ko00190//Oxidative phosphorylation;K13116//ATP-dependent RNA helicase DDX41 [EC:3.6.4.13];K02469//DNA gyrase subunit A [EC:5.9…		GO:0046483//heterocycle metabolic process;GO:1901360//organic cyclic compound metabolic process;GO:0006807//nitrogen compound metabolic process;GO:0090304//nucleic acid metabolic process;GO:0034641//cellular nitrogen compound metabolic process;GO:0006259//DNA metabolic process;GO:0071704//organic substance metabolic process;GO:0006725//cellular aromatic compound metabolic process;GO:0044260//cell…
110108841	39.92	44.31	65.61	454.98	689.05	816.6	3.9594	1.75e-49	1.43e-51			K08679//UDP-glucuronate 4-epimerase [EC:5.1.3.6]+ko00520//Amino sugar and nucleotide sugar metabolism+ko01100//Metabolic pathways	XP_020695330.1|8.3e-257|UDP-glucuronate 4-epimerase 6-like [Dendrobium catenatum]	GO:0016021//integral component of membrane;GO:0110165//cellular anatomical entity;GO:0016020//membrane;GO:0031224//intrinsic component of membrane;GO:0003824//catalytic activity;GO:0016853//isomerase activity;GO:0050378//UDP-glucuronate 4-epimerase activity;GO:0016857//racemase and epimerase activity, acting on carbohydrates and derivatives;GO:0016854//racemase and epimerase activity;
110101984	8.52	8.88	10.33	122.74	116.18	114.92	3.9585	2.72e-114	4.92e-117	GRAS		K14494//DELLA protein+ko04075//Plant hormone signal transduction;K14777//ATP-dependent RNA helicase DDX47/RRP3 [EC:3.6.4.13];K14494//DELLA protein+ko04075//Plant hormone signal transduction	QDL88608.1|2.0e-243|chitin-inducible gibberellin-responsive protein 1-like isoform X4 [Cymbidium goeringii]	GO:2000112//regulation of cellular macromolecule biosynthetic process;GO:0010468//regulation of gene expression;GO:0051171//regulation of nitrogen compound metabolic process;GO:0031323//regulation of cellular metabolic process;GO:0065007//biological regulation;GO:0050794//regulation of cellular process;GO:2001141//regulation of RNA biosynthetic process;GO:0010556//regulation of macromolecule bios…
BGI_novel_G002621	0	0.36	0.35	2.68	5.98	0.37	3.95743	0.00433086	0.00104955		LRR and NB-ARC domains-containing disease resistance protein (best arabidopsis hit)	K13457//disease resistance protein RPM1+ko04626//Plant-pathogen interaction
110103164	0.19	0.13	0.76	5.35	4	5.43	3.9564	4.08e-13	1.82e-14			K08900//mitochondrial chaperone BCS1	XP_020687424.2|8.1e-272|AAA-ATPase ASD, mitochondrial-like [Dendrobium catenatum]	GO:0032555//purine ribonucleotide binding;GO:0017076//purine nucleotide binding;GO:1901363//heterocyclic compound binding;GO:0043168//anion binding;GO:0097367//carbohydrate derivative binding;GO:0032559//adenyl ribonucleotide binding;GO:0016787//hydrolase activity;GO:0036094//small molecule binding;GO:0030554//adenyl nucleotide binding;GO:0140096//catalytic activity, acting on a protein;GO:000823…
BGI_novel_G002136	0	0.44	0	6.81	3.42	5.76	3.95576	0.000828684	0.000160111			K15631//molybdenum cofactor sulfurtransferase [EC:2.8.1.9]+ko00790//Folate biosynthesis		GO:0008265//Mo-molybdopterin cofactor sulfurase activity;GO:0102867//molybdenum cofactor sulfurtransferase activity;GO:0003824//catalytic activity;GO:0016783//sulfurtransferase activity;GO:0016740//transferase activity;GO:0016782//transferase activity, transferring sulfur-containing groups;
BGI_novel_G002520	0	0	0	1.86	2.59	0.79	3.95574	0.00394673	0.000945655		Brassica rapa subsp. pekinensis isolate BrNL12 disease resistance protein gene, complete cds.	K11593//eukaryotic translation initiation factor 2C;K13413//mitogen-activated protein kinase kinase 4/5 [EC:2.7.12.2]+ko04016//MAPK signaling pathway - plant+ko04626//Plant-pathogen interaction+ko04075//Plant hormone signal transduction;K01213//galacturan 1,4-alpha-galacturonidase [EC:3.2.1.67]+ko00040//Pentose and glucuronate interconversions+ko01100//Metabolic pathways		GO:0043170//macromolecule metabolic process;GO:0044238//primary metabolic process;GO:0006139//nucleobase-containing compound metabolic process;GO:0006807//nitrogen compound metabolic process;GO:0071704//organic substance metabolic process;GO:0009987//cellular process;GO:0090304//nucleic acid metabolic process;GO:0006725//cellular aromatic compound metabolic process;GO:0015074//DNA integration;GO:…
110101316	2.31	2.47	3.19	29.66	38.8	34.62	3.95562	2.07e-47	1.82e-49			K10808//ribonucleoside-diphosphate reductase subunit M2 [EC:1.17.4.1]+ko00230//Purine metabolism+ko01100//Metabolic pathways+ko00240//Pyrimidine metabolism+ko00480//Glutathione metabolism	XP_020684831.1|7.5e-199|ribonucleoside-diphosphate reductase small chain [Dendrobium catenatum]	GO:1901135//carbohydrate derivative metabolic process;GO:0019637//organophosphate metabolic process;GO:0009262//deoxyribonucleotide metabolic process;GO:1901360//organic cyclic compound metabolic process;GO:0009263//deoxyribonucleotide biosynthetic process;GO:0006793//phosphorus metabolic process;GO:1901362//organic cyclic compound biosynthetic process;GO:0046483//heterocycle metabolic process;GO…
BGI_novel_G001864	0.21	0	0.39	2.67	5.61	1.16	3.94802	2.27e-05	2.97e-06			K15109//solute carrier family 25 (mitochondrial carnitine/acylcarnitine transporter), member 20/29		GO:0016021//integral component of membrane;GO:0016020//membrane;GO:0110165//cellular anatomical entity;GO:0031224//intrinsic component of membrane;
BGI_novel_G001537	0.79	0.6	1.25	11.42	11.02	11.45	3.94549	1.36e-16	4.56e-18			K03138//transcription initiation factor TFIIF subunit alpha+ko03022//Basal transcription factors		GO:0044237//cellular metabolic process;GO:0071704//organic substance metabolic process;GO:0051254//positive regulation of RNA metabolic process;GO:0006366//transcription by RNA polymerase II;GO:1903508//positive regulation of nucleic acid-templated transcription;GO:0051252//regulation of RNA metabolic process;GO:0045944//positive regulation of transcription by RNA polymerase II;GO:0050789//regula…
110095737	0	0	0	0.38	1.79	0.1	3.94536	0.00464688	0.00114069			K01601//ribulose-bisphosphate carboxylase large chain [EC:4.1.1.39]+ko01100//Metabolic pathways+ko00710//Carbon fixation in photosynthetic organisms+ko01200//Carbon metabolism+ko00630//Glyoxylate and dicarboxylate metabolism	XP_020677050.2|4.1e-169|LOW QUALITY PROTEIN: uncharacterized protein LOC110095737 [Dendrobium catenatum]	GO:0071704//organic substance metabolic process;GO:0008152//metabolic process;GO:0019685//photosynthesis, dark reaction;GO:0043094//cellular metabolic compound salvage;GO:1901576//organic substance biosynthetic process;GO:0044237//cellular metabolic process;GO:0015979//photosynthesis;GO:0009058//biosynthetic process;GO:0044238//primary metabolic process;GO:0015977//carbon fixation;GO:0009853//pho…
110097330	13.55	11.89	13.4	165.39	157.87	169.33	3.93977	3.81e-147	3.53e-150	NAC	NAC domain containing protein 17 (best arabidopsis hit)	K00521//ferric-chelate reductase [EC:1.16.1.7];K13126//polyadenylate-binding protein+ko03015//mRNA surveillance pathway+ko03018//RNA degradation+ko03013//RNA transport;K16296//serine carboxypeptidase-like clade I [EC:3.4.16.-]	XP_020679286.1|8.8e-259|NAC domain-containing protein 71-like [Dendrobium catenatum]	GO:0010556//regulation of macromolecule biosynthetic process;GO:1903506//regulation of nucleic acid-templated transcription;GO:0065007//biological regulation;GO:0051171//regulation of nitrogen compound metabolic process;GO:0050794//regulation of cellular process;GO:0009889//regulation of biosynthetic process;GO:0019222//regulation of metabolic process;GO:0060255//regulation of macromolecule metab…
BGI_novel_G002645	0	0.8	3.15	16.84	24.04	19.95	3.93814	1.91e-07	1.7e-08		Brassica rapa subsp. pekinensis isolate BrTNL10 disease resistance protein gene, complete cds.	K02469//DNA gyrase subunit A [EC:5.99.1.3];K12349//neutral ceramidase [EC:3.5.1.23]+ko00600//Sphingolipid metabolism+ko01100//Metabolic pathways;K09919//uncharacterized protein;K01507//inorganic pyrophosphatase [EC:3.6.1.1]+ko00190//Oxidative phosphorylation;K04733//interleukin-1 receptor-associated kinase 4 [EC:2.7.11.1]		GO:0006259//DNA metabolic process;GO:0006807//nitrogen compound metabolic process;GO:0006139//nucleobase-containing compound metabolic process;GO:0090304//nucleic acid metabolic process;GO:0006725//cellular aromatic compound metabolic process;GO:0071704//organic substance metabolic process;GO:0034641//cellular nitrogen compound metabolic process;GO:0044260//cellular macromolecule metabolic proces…
110096227	0.05	0	0	0.75	0.69	0.4	3.93253	0.00097774	0.000193269	MADS		K09264//MADS-box transcription factor, plant	XP_020677730.1|1.8e-125|MADS-box transcription factor 16 [Dendrobium catenatum]	GO:0009889//regulation of biosynthetic process;GO:0006357//regulation of transcription by RNA polymerase II;GO:0006355//regulation of transcription, DNA-templated;GO:0051254//positive regulation of RNA metabolic process;GO:0010468//regulation of gene expression;GO:0065007//biological regulation;GO:0048518//positive regulation of biological process;GO:0031326//regulation of cellular biosynthetic p…
BGI_novel_G001505	0	0.16	0.31	5.49	1.8	2.65	3.93223	7.53e-05	1.11e-05
110107489	0.1	0.1	1.13	6.09	4.35	11.25	3.92994	1.72e-07	1.52e-08			K01870//isoleucyl-tRNA synthetase [EC:6.1.1.5]+ko00970//Aminoacyl-tRNA biosynthesis;K10775//phenylalanine ammonia-lyase [EC:4.3.1.24]+ko01100//Metabolic pathways+ko01110//Biosynthesis of secondary metabolites+ko00940//Phenylpropanoid biosynthesis+ko00360//Phenylalanine metabolism;K04733//interleukin-1 receptor-associated kinase 4 [EC:2.7.11.1]	XP_020693422.1|3.5e-100|dirigent protein 22-like [Dendrobium catenatum]	GO:0048046//apoplast;GO:0110165//cellular anatomical entity;GO:0005576//extracellular region;
114578406	0	0.17	0.16	2.87	1.99	1.31	3.92979	1.63e-05	2.07e-06			K17545//serine/threonine-protein kinase ULK4 [EC:2.7.11.1];K01528//dynamin GTPase [EC:3.6.5.5]+ko04144//Endocytosis;K15376//gephyrin [EC:2.10.1.1 2.7.7.75]+ko01100//Metabolic pathways+ko00790//Folate biosynthesis;K04733//interleukin-1 receptor-associated kinase 4 [EC:2.7.11.1];K03549//KUP system potassium uptake protein	PKU62783.1|4.7e-168|Retrovirus-related Pol polyprotein from transposon TNT 1-94 [Dendrobium catenatum]	GO:0043170//macromolecule metabolic process;GO:0071704//organic substance metabolic process;GO:0006725//cellular aromatic compound metabolic process;GO:0008152//metabolic process;GO:0044260//cellular macromolecule metabolic process;GO:0006259//DNA metabolic process;GO:0044237//cellular metabolic process;GO:0006807//nitrogen compound metabolic process;GO:0034641//cellular nitrogen compound metabol…
110104321	42.9	45.76	50.1	682.76	482.33	588.8	3.92719	7.53e-139	7.98e-142				XP_020689032.1|3.8e-94|uncharacterized protein LOC110104321 [Dendrobium catenatum]
110102045	145.36	144.71	124.38	2850.35	1160.03	1379.64	3.92526	1.08e-35	1.42e-37			K03260//translation initiation factor 4G+ko03013//RNA transport	XP_020685851.1|2.7e-24|hydrophobic protein LTI6B [Dendrobium catenatum]	GO:0016020//membrane;GO:0031224//intrinsic component of membrane;GO:0016021//integral component of membrane;GO:0110165//cellular anatomical entity;
BGI_novel_G001224	0.06	0.11	0.11	0.53	1.57	2.24	3.9244	1.61e-08	1.2e-09			K09338//homeobox-leucine zipper protein;K19347//SUN domain-containing protein 1/2;K19525//vacuolar protein sorting-associated protein 13A/C;K12396//AP-3 complex subunit delta;K12349//neutral ceramidase [EC:3.5.1.23]+ko00600//Sphingolipid metabolism+ko01100//Metabolic pathways		GO:0044260//cellular macromolecule metabolic process;GO:0006807//nitrogen compound metabolic process;GO:0006725//cellular aromatic compound metabolic process;GO:0006139//nucleobase-containing compound metabolic process;GO:0015074//DNA integration;GO:0090304//nucleic acid metabolic process;GO:0009987//cellular process;GO:0043170//macromolecule metabolic process;GO:1901360//organic cyclic compound …
110113614	0.11	0.03	0.17	0.76	1.02	3.54	3.92317	4.07e-07	3.83e-08			K09667//protein O-GlcNAc transferase [EC:2.4.1.255]+ko00514//Other types of O-glycan biosynthesis;K04733//interleukin-1 receptor-associated kinase 4 [EC:2.7.11.1]	XP_020701918.2|0.0e+00|uncharacterized TPR repeat-containing protein At1g05150-like [Dendrobium catenatum]	GO:0016020//membrane;GO:0110165//cellular anatomical entity;GO:0005886//plasma membrane;GO:0071944//cell periphery;GO:0043169//cation binding;GO:0046872//metal ion binding;GO:0003824//catalytic activity;GO:0016740//transferase activity;GO:0043167//ion binding;GO:0005509//calcium ion binding;GO:0016757//transferase activity, transferring glycosyl groups;GO:0005488//binding;
BGI_novel_G002363	0.19	0	0.76	6.22	6.07	3.99	3.9199	7.27e-06	8.65e-07		NB-ARC domain-containing disease resistance protein (best arabidopsis hit)	K15078//structure-specific endonuclease subunit SLX1 [EC:3.6.1.-];K19613//leucine-rich repeat protein SHOC2;K17609//nucleoredoxin [EC:1.8.1.8]		GO:0043167//ion binding;GO:0043168//anion binding;GO:1901265//nucleoside phosphate binding;GO:0097367//carbohydrate derivative binding;GO:0005488//binding;GO:0032553//ribonucleotide binding;GO:1901363//heterocyclic compound binding;GO:0036094//small molecule binding;GO:0017076//purine nucleotide binding;GO:0030554//adenyl nucleotide binding;GO:0000166//nucleotide binding;GO:0032559//adenyl ribonu…
110110533	0.19	0.08	0.31	4.22	0.54	5.32	3.9198	5.05e-07	4.85e-08			K05658//ATP-binding cassette, subfamily B (MDR/TAP), member 1 [EC:7.6.2.2]+ko02010//ABC transporters	XP_020697715.1|2.7e-241|uncharacterized protein LOC110110533 [Dendrobium catenatum]
110097056	27.29	28.84	28.94	330.01	376.59	351	3.91562	4.22e-101	9.88e-104				XP_020678933.1|3.6e-199|uncharacterized protein LOC110097056 [Dendrobium catenatum]
110109600	0	0	0.03	0	1.52	0.98	3.91503	0.00538734	0.00135647			K14638//solute carrier family 15 (peptide/histidine transporter), member 3/4;K01183//chitinase [EC:3.2.1.14]+ko00520//Amino sugar and nucleotide sugar metabolism+ko01100//Metabolic pathways	XP_020696412.2|5.8e-124|MACPF domain-containing protein CAD1-like, partial [Dendrobium catenatum]
110101253	1.37	0.3	1.29	15.62	11.06	13.24	3.91468	1.28e-17	3.94e-19				XP_020684721.1|2.5e-93|uncharacterized protein LOC110101253 [Dendrobium catenatum]
110094173	0.03	0	0	0.49	0.28	0.41	3.91236	0.000970955	0.000191714			K10403//kinesin family member 22	XP_028553733.1|0.0e+00|kinesin-like protein KIN-10C [Dendrobium catenatum]	GO:0006928//movement of cell or subcellular component;GO:0007018//microtubule-based movement;GO:0007017//microtubule-based process;GO:0009987//cellular process;GO:0015630//microtubule cytoskeleton;GO:0110165//cellular anatomical entity;GO:0016021//integral component of membrane;GO:0099513//polymeric cytoskeletal fiber;GO:0031224//intrinsic component of membrane;GO:0043228//non-membrane-bounded or…
110106901	0.13	0.27	0.86	6.66	6.74	4.12	3.90481	5.05e-10	3.11e-11				XP_020692641.1|5.4e-94|uncharacterized protein LOC110106901 [Dendrobium catenatum]	GO:0005622//intracellular;GO:1990234//transferase complex;GO:0009323//ribosomal-protein-alanine N-acetyltransferase complex;GO:1902493//acetyltransferase complex;GO:0032991//protein-containing complex;GO:1902494//catalytic complex;GO:0031248//protein acetyltransferase complex;GO:0034212//peptide N-acetyltransferase activity;GO:0016746//transferase activity, transferring acyl groups;GO:0016740//tr…
BGI_novel_G000341	0	0	0	3.5	1.27	3.11	3.90188	0.00454647	0.00111143					GO:0016301//kinase activity;GO:0003824//catalytic activity;GO:0016740//transferase activity;GO:0016491//oxidoreductase activity;GO:0016772//transferase activity, transferring phosphorus-containing groups;
BGI_novel_G002231	0	0	0	2.03	4.37	6.65	3.90119	0.00461842	0.00113249		Brassica rapa subsp. pekinensis isolate BrTNL10 disease resistance protein gene, complete cds.			GO:0006807//nitrogen compound metabolic process;GO:0043170//macromolecule metabolic process;GO:0044260//cellular macromolecule metabolic process;GO:0044237//cellular metabolic process;GO:0015074//DNA integration;GO:0071704//organic substance metabolic process;GO:0009987//cellular process;GO:0034641//cellular nitrogen compound metabolic process;GO:0006725//cellular aromatic compound metabolic proc…
110101137	0	0.13	0.36	1.54	2.78	3.09	3.89802	2.3e-05	3.02e-06			K14326//regulator of nonsense transcripts 1 [EC:3.6.4.-]+ko03015//mRNA surveillance pathway+ko03013//RNA transport;K05658//ATP-binding cassette, subfamily B (MDR/TAP), member 1 [EC:7.6.2.2]+ko02010//ABC transporters;K17964//leucine-rich PPR motif-containing protein, mitochondrial;K01230//mannosyl-oligosaccharide alpha-1,2-mannosidase [EC:3.2.1.113]+ko04141//Protein processing in endoplasmic retic…	XP_028549315.1|3.3e-146|uncharacterized protein LOC110101137 [Dendrobium catenatum]	GO:0005488//binding;GO:0005515//protein binding;GO:0046983//protein dimerization activity;
110102216	0.08	0	0.15	0.74	2.05	1.89	3.89482	0.000103704	1.58e-05			K20725//MAP kinase substrate 1+ko04016//MAPK signaling pathway - plant	XP_020686101.1|1.2e-102|uncharacterized protein LOC110102216 [Dendrobium catenatum]
110099369	9.78	6.98	9.16	131.51	86.94	104.63	3.89388	1.18e-78	4.26e-81			K09503//DnaJ homolog subfamily A member 2+ko04141//Protein processing in endoplasmic reticulum	XP_020682146.1|5.0e-245|dnaJ protein homolog [Dendrobium catenatum]	GO:0009628//response to abiotic stimulus;GO:0006457//protein folding;GO:0009987//cellular process;GO:0009266//response to temperature stimulus;GO:0009408//response to heat;GO:0050896//response to stimulus;GO:0006950//response to stress;GO:0032555//purine ribonucleotide binding;GO:0017076//purine nucleotide binding;GO:0005515//protein binding;GO:0035639//purine ribonucleoside triphosphate binding;…
110109841	0	0.13	0	1.1	1.64	1.51	3.88967	0.00108256	0.000216999			K04730//interleukin-1 receptor-associated kinase 1 [EC:2.7.11.1];K04733//interleukin-1 receptor-associated kinase 4 [EC:2.7.11.1]	XP_020696698.1|1.2e-109|probable L-type lectin-domain containing receptor kinase S.7, partial [Dendrobium catenatum]	GO:0016021//integral component of membrane;GO:0110165//cellular anatomical entity;GO:0016020//membrane;GO:0031224//intrinsic component of membrane;GO:0097159//organic cyclic compound binding;GO:0016772//transferase activity, transferring phosphorus-containing groups;GO:0004672//protein kinase activity;GO:0005524//ATP binding;GO:0036094//small molecule binding;GO:0005488//binding;GO:0032555//purin…
BGI_novel_G000810	0	0	0	1.59	0.98	1.58	3.88371	0.00475296	0.00116967
110114601	0	0.03	0	0.11	0.51	0.65	3.88317	0.00160267	0.000337952			K10418//dynein light chain LC8-type	PKU86464.1|4.9e-271|Rop guanine nucleotide exchange factor 1 [Dendrobium catenatum]	GO:0005088//Ras guanyl-nucleotide exchange factor activity;GO:0098772//molecular function regulator;GO:0005085//guanyl-nucleotide exchange factor activity;GO:0051020//GTPase binding;GO:0005089//Rho guanyl-nucleotide exchange factor activity;GO:0005488//binding;GO:0017048//Rho GTPase binding;GO:0031267//small GTPase binding;GO:0019899//enzyme binding;GO:0005515//protein binding;GO:0017016//Ras GTP…
BGI_novel_G000029	0	0	0	2.92	1.31	0.28	3.88236	0.00534778	0.00134532			K00036//glucose-6-phosphate 1-dehydrogenase [EC:1.1.1.49 1.1.1.363]+ko00030//Pentose phosphate pathway+ko01100//Metabolic pathways+ko01110//Biosynthesis of secondary metabolites+ko01200//Carbon metabolism+ko00480//Glutathione metabolism		GO:0044238//primary metabolic process;GO:0044237//cellular metabolic process;GO:0051156//glucose 6-phosphate metabolic process;GO:0006793//phosphorus metabolic process;GO:1901135//carbohydrate derivative metabolic process;GO:0019318//hexose metabolic process;GO:0006796//phosphate-containing compound metabolic process;GO:0005996//monosaccharide metabolic process;GO:0006006//glucose metabolic proce…
114578795	0	0	0	2.03	1.92	0.75	3.88084	0.00493913	0.0012253				XP_028548113.1|1.5e-73|protein EXORDIUM-like 1, partial [Dendrobium catenatum]
110096991	0	0	0	0.75	1.94	0.3	3.8798	0.00522444	0.00131015	AP2-EREBP	Malus x domestica AP2 domain class transcription factor (AP2D43) mRNA, complete cds	K09286//EREBP-like factor	XP_020678830.1|2.6e-79|ethylene-responsive transcription factor ERF020-like [Dendrobium catenatum]	GO:0005634//nucleus;GO:0043226//organelle;GO:0043227//membrane-bounded organelle;GO:0043231//intracellular membrane-bounded organelle;GO:0005622//intracellular;GO:0043229//intracellular organelle;GO:0110165//cellular anatomical entity;GO:0005488//binding;GO:0140110//transcription regulator activity;GO:0003677//DNA binding;GO:0003676//nucleic acid binding;GO:1901363//heterocyclic compound binding;…
110112181	6.1	10.12	8.65	102.4	85.52	110.06	3.87943	6.68e-77	2.53e-79			K08835//serine/threonine-protein kinase OSR1/STK39 [EC:2.7.11.1];K08835//serine/threonine-protein kinase OSR1/STK39 [EC:2.7.11.1]	XP_020599117.1|5.0e-210|uncharacterized protein LOC110038583 [Phalaenopsis equestris]
114580160	0.01	0	0	0.15	0.23	0.09	3.87931	0.00136881	0.000282957			K20180//vacuolar protein sorting-associated protein 16	XP_028552623.1|8.8e-175|uncharacterized protein LOC114580160 [Dendrobium catenatum]
BGI_novel_G001650	0	0	0	3.82	2.06	6.26	3.87799	0.00491198	0.00121683		Brassica rapa subsp. pekinensis isolate BrTNL10 disease resistance protein gene, complete cds.	K03942//NADH dehydrogenase (ubiquinone) flavoprotein 1 [EC:7.1.1.2 1.6.99.3]+ko01100//Metabolic pathways+ko00190//Oxidative phosphorylation;K01810//glucose-6-phosphate isomerase [EC:5.3.1.9]+ko00010//Glycolysis / Gluconeogenesis+ko00030//Pentose phosphate pathway+ko00520//Amino sugar and nucleotide sugar metabolism+ko01100//Metabolic pathways+ko00500//Starch and sucrose metabolism+ko01110//Biosyn…
110094625	0	0	0	0.3	0.82	0.53	3.87779	0.00501148	0.00124701				XP_020675550.2|1.6e-126|uncharacterized protein LOC110094625, partial [Dendrobium catenatum]
110113432	0	0	0	0.12	0.34	0.27	3.87625	0.00499529	0.0012421			K02563//UDP-N-acetylglucosamine--N-acetylmuramyl-(pentapeptide) pyrophosphoryl-undecaprenol N-acetylglucosamine transferase [EC:2.4.1.227]+ko01100//Metabolic pathways	PKU85471.1|4.3e-237|UDP-N-acetylglucosamine--N-acetylmuramyl-(pentapeptide) pyrophosphoryl-undecaprenol N-acetylglucosamine transferase [Dendrobium catenatum]	GO:0030258//lipid modification;GO:0070085//glycosylation;GO:0009987//cellular process;GO:0044238//primary metabolic process;GO:0071704//organic substance metabolic process;GO:0008152//metabolic process;GO:0005975//carbohydrate metabolic process;GO:0006629//lipid metabolic process;GO:0044255//cellular lipid metabolic process;GO:0030259//lipid glycosylation;GO:0044237//cellular metabolic process;GO…
110110095	3.11	2.76	3.16	49.91	24.62	39.49	3.87551	4.5e-42	4.67e-44	HSF		K09419//heat shock transcription factor, other eukaryote	XP_020697063.1|1.9e-146|heat shock factor protein [Dendrobium catenatum]	GO:0033648//host intracellular membrane-bounded organelle;GO:0005634//nucleus;GO:0018995//host cellular component;GO:0043656//host intracellular region;GO:0043231//intracellular membrane-bounded organelle;GO:0033643//host cell part;GO:0033646//host intracellular part;GO:0043226//organelle;GO:0043229//intracellular organelle;GO:0005622//intracellular;GO:0042025//host cell nucleus;GO:0110165//cellu…
110107359	0.85	0.58	1.19	12.65	10.2	8.83	3.8754	2.19e-16	7.42e-18				XP_020693260.2|2.0e-138|uncharacterized protein LOC110107359 [Dendrobium catenatum]
110097781	0.04	0.08	0.19	0.45	0.53	5.33	3.87533	8.16e-05	1.21e-05			K00012//UDPglucose 6-dehydrogenase [EC:1.1.1.22]+ko00520//Amino sugar and nucleotide sugar metabolism+ko00040//Pentose and glucuronate interconversions+ko01100//Metabolic pathways+ko00053//Ascorbate and aldarate metabolism;K00012//UDPglucose 6-dehydrogenase [EC:1.1.1.22]+ko00520//Amino sugar and nucleotide sugar metabolism+ko00040//Pentose and glucuronate interconversions+ko01100//Metabolic pathw…	XP_020702512.1|2.0e-268|UDP-glucose 6-dehydrogenase 4-like [Dendrobium catenatum]	GO:1901363//heterocyclic compound binding;GO:0016616//oxidoreductase activity, acting on the CH-OH group of donors, NAD or NADP as acceptor;GO:0016491//oxidoreductase activity;GO:1901265//nucleoside phosphate binding;GO:0097159//organic cyclic compound binding;GO:0005488//binding;GO:0051287//NAD binding;GO:0000166//nucleotide binding;GO:0036094//small molecule binding;GO:0003824//catalytic activi…
BGI_novel_G001363	0	0.06	0.14	0.67	0.95	1.36	3.87526	4.91e-08	3.94e-09		Arachis hypogaea clone AHF-205D04 NBS-LRR gene cluster, complete sequence.
110097623	6.81	13.52	7.56	174.44	135.95	45.94	3.87506	2.42e-15	8.94e-17				XP_020679776.1|2.5e-80|uncharacterized protein LOC110097623 [Dendrobium catenatum]
110100678	1.23	1.69	1.67	19.15	19.58	19.2	3.87389	1.51e-23	3.24e-25				XP_020683947.1|1.2e-74|uncharacterized protein LOC110100678 [Dendrobium catenatum]	GO:0110165//cellular anatomical entity;GO:0016020//membrane;GO:0016021//integral component of membrane;GO:0031224//intrinsic component of membrane;
110111205	2.62	2.58	2.69	23.57	37.96	34.33	3.87024	1.04e-48	8.91e-51			K03029//26S proteasome regulatory subunit N10+ko03050//Proteasome;K03029//26S proteasome regulatory subunit N10+ko03050//Proteasome	XP_020698637.1|0.0e+00|nitrate regulatory gene2 protein [Dendrobium catenatum]
BGI_novel_G000014	0.02	0.01	0.04	0.03	6.29	0.07	3.86636	0.00658306	0.00171207			K02704//photosystem II CP47 chlorophyll apoprotein+ko01100//Metabolic pathways+ko00195//Photosynthesis		GO:0065007//biological regulation;GO:0043170//macromolecule metabolic process;GO:0044260//cellular macromolecule metabolic process;GO:0050821//protein stabilization;GO:0044238//primary metabolic process;GO:0009767//photosynthetic electron transport chain;GO:0036211//protein modification process;GO:0044267//cellular protein metabolic process;GO:0015980//energy derivation by oxidation of organic co…
BGI_novel_G002302	0.46	0.52	2.36	10.58	15.14	20.12	3.86134	3.17e-09	2.16e-10		Brassica rapa subsp. pekinensis isolate BrTNL10 disease resistance protein gene, complete cds.	K19525//vacuolar protein sorting-associated protein 13A/C;K04733//interleukin-1 receptor-associated kinase 4 [EC:2.7.11.1];K00102//D-lactate dehydrogenase (cytochrome) [EC:1.1.2.4]+ko00620//Pyruvate metabolism;K05666//ATP-binding cassette, subfamily C (CFTR/MRP), member 2+ko02010//ABC transporters;K17616//CTD small phosphatase-like protein 2 [EC:3.1.3.-]		GO:0006259//DNA metabolic process;GO:0090304//nucleic acid metabolic process;GO:0044237//cellular metabolic process;GO:0071704//organic substance metabolic process;GO:0006807//nitrogen compound metabolic process;GO:0043170//macromolecule metabolic process;GO:0044260//cellular macromolecule metabolic process;GO:0044238//primary metabolic process;GO:0006725//cellular aromatic compound metabolic pro…
BGI_novel_G002307	0.18	1.84	2.63	11.96	17.62	35.44	3.85859	3.04e-09	2.05e-10		Brassica rapa subsp. pekinensis isolate BrTNL10 disease resistance protein gene, complete cds.	K03260//translation initiation factor 4G+ko03013//RNA transport;K19525//vacuolar protein sorting-associated protein 13A/C;K00121//S-(hydroxymethyl)glutathione dehydrogenase / alcohol dehydrogenase [EC:1.1.1.284 1.1.1.1]+ko00010//Glycolysis / Gluconeogenesis+ko00350//Tyrosine metabolism+ko01100//Metabolic pathways+ko01110//Biosynthesis of secondary metabolites+ko00071//Fatty acid degradation+ko012…		GO:0006139//nucleobase-containing compound metabolic process;GO:0071704//organic substance metabolic process;GO:0046483//heterocycle metabolic process;GO:1901360//organic cyclic compound metabolic process;GO:0044238//primary metabolic process;GO:0015074//DNA integration;GO:0006259//DNA metabolic process;GO:0044237//cellular metabolic process;GO:0044260//cellular macromolecule metabolic process;GO…
BGI_novel_G000730	0.17	0.12	0.29	2.87	2.14	2.55	3.8546	1.14e-17	3.49e-19
110097682	0.06	0.15	0	0.66	0.87	1.38	3.85383	2.7e-05	3.58e-06			K18134//EGF domain-specific O-GlcNAc transferase [EC:2.4.1.255]+ko00514//Other types of O-glycan biosynthesis	XP_028556106.1|5.8e-284|alpha-1,3-arabinosyltransferase XAT3-like [Dendrobium catenatum]	GO:0110165//cellular anatomical entity;GO:0016020//membrane;GO:0031224//intrinsic component of membrane;GO:0016021//integral component of membrane;GO:0016757//transferase activity, transferring glycosyl groups;GO:0003824//catalytic activity;GO:0016740//transferase activity;
BGI_novel_G002399	0.06	0.08	0.18	1.23	1.16	1.77	3.85298	6.66e-15	2.56e-16		Brassica rapa subsp. pekinensis isolate BrTNL10 disease resistance protein gene, complete cds.	K02469//DNA gyrase subunit A [EC:5.99.1.3];K12349//neutral ceramidase [EC:3.5.1.23]+ko00600//Sphingolipid metabolism+ko01100//Metabolic pathways;K22698//protein SEY1 [EC:3.6.5.-];K16196//eukaryotic translation initiation factor 2-alpha kinase 4 [EC:2.7.11.1]+ko04141//Protein processing in endoplasmic reticulum		GO:0006259//DNA metabolic process;GO:0044237//cellular metabolic process;GO:0008152//metabolic process;GO:0006807//nitrogen compound metabolic process;GO:0071704//organic substance metabolic process;GO:0044260//cellular macromolecule metabolic process;GO:0034641//cellular nitrogen compound metabolic process;GO:0006139//nucleobase-containing compound metabolic process;GO:0009987//cellular process;…
110113346	0.33	0.74	0.59	10.85	6.97	3.72	3.85279	1.11e-13	4.7e-15		Brassica rapa subsp. pekinensis isolate BrNL12 disease resistance protein gene, complete cds.	K11593//eukaryotic translation initiation factor 2C;K20826//RNA polymerase II-associated protein 1;K13413//mitogen-activated protein kinase kinase 4/5 [EC:2.7.12.2]+ko04016//MAPK signaling pathway - plant+ko04626//Plant-pathogen interaction+ko04075//Plant hormone signal transduction;K09571//FK506-binding protein 4/5 [EC:5.2.1.8]	XP_020701554.1|1.6e-146|uncharacterized protein LOC110113346 [Dendrobium catenatum]	GO:0006807//nitrogen compound metabolic process;GO:0090304//nucleic acid metabolic process;GO:0044237//cellular metabolic process;GO:0071704//organic substance metabolic process;GO:0046483//heterocycle metabolic process;GO:0044238//primary metabolic process;GO:0006725//cellular aromatic compound metabolic process;GO:0006259//DNA metabolic process;GO:0015074//DNA integration;GO:0009987//cellular p…
110105885	0.39	0.24	0.28	2.56	3.82	5.81	3.84977	2.52e-14	1.02e-15			K13789//geranylgeranyl diphosphate synthase, type II [EC:2.5.1.1 2.5.1.10 2.5.1.29]+ko00900//Terpenoid backbone biosynthesis+ko01100//Metabolic pathways+ko01110//Biosynthesis of secondary metabolites	XP_020691223.1|9.7e-199|geranylgeranyl pyrophosphate synthase 7, chloroplastic [Dendrobium catenatum]	GO:0009987//cellular process;GO:0009058//biosynthetic process;GO:0008610//lipid biosynthetic process;GO:0008299//isoprenoid biosynthetic process;GO:0044238//primary metabolic process;GO:0071704//organic substance metabolic process;GO:0044255//cellular lipid metabolic process;GO:0006629//lipid metabolic process;GO:0006720//isoprenoid metabolic process;GO:0044249//cellular biosynthetic process;GO:1…
110113467	0	0.06	0.05	0.58	0.95	0.84	3.84772	0.00029196	4.98e-05		PREDICTED: Vitis vinifera hypothetical protein LOC100262317 (LOC100262317), mRNA	K20178//vacuolar protein sorting-associated protein 8;K18195//rhamnogalacturonan endolyase [EC:4.2.2.23];K13447//respiratory burst oxidase [EC:1.6.3.- 1.11.1.-]+ko04016//MAPK signaling pathway - plant+ko04626//Plant-pathogen interaction;K20178//vacuolar protein sorting-associated protein 8;K18195//rhamnogalacturonan endolyase [EC:4.2.2.23];K22804//structural maintenance of chromosomes protein 6	XP_020701735.1|7.1e-157|endo-1,4-beta-xylanase 1-like isoform X1 [Dendrobium catenatum]	GO:0016787//hydrolase activity;GO:0016798//hydrolase activity, acting on glycosyl bonds;GO:0003824//catalytic activity;
110093651	0	0.07	0	0.65	0.78	0.72	3.84747	0.00127112	0.000259902			K08486//syntaxin 1B/2/3+ko04130//SNARE interactions in vesicular transport	XP_020588717.1|3.9e-121|syntaxin-132-like [Phalaenopsis equestris]	GO:0033036//macromolecule localization;GO:0140352//export from cell;GO:0042886//amide transport;GO:0016043//cellular component organization;GO:0016050//vesicle organization;GO:0140056//organelle localization by membrane tethering;GO:0051234//establishment of localization;GO:0008104//protein localization;GO:0061024//membrane organization;GO:0034613//cellular protein localization;GO:0070727//cellul…
110109874	218.99	244.07	252.58	3065.79	3223.93	2178.95	3.84726	5.56e-54	4.07e-56			K01177//beta-amylase [EC:3.2.1.2]+ko00500//Starch and sucrose metabolism;K01177//beta-amylase [EC:3.2.1.2]+ko00500//Starch and sucrose metabolism	XP_020574026.1|1.8e-270|beta-amylase 3, chloroplastic [Phalaenopsis equestris]	GO:0005976//polysaccharide metabolic process;GO:0044238//primary metabolic process;GO:0005975//carbohydrate metabolic process;GO:0000272//polysaccharide catabolic process;GO:1901575//organic substance catabolic process;GO:0016052//carbohydrate catabolic process;GO:0009056//catabolic process;GO:0008152//metabolic process;GO:0071704//organic substance metabolic process;GO:0009057//macromolecule cat…
110097280	0.13	0	0.13	1.23	2.21	2.17	3.84263	0.000320058	5.53e-05			K13448//calcium-binding protein CML+ko04626//Plant-pathogen interaction	XP_020679219.1|1.3e-76|calmodulin-like protein 11 [Dendrobium catenatum]	GO:0050896//response to stimulus;GO:0019722//calcium-mediated signaling;GO:0007154//cell communication;GO:0035556//intracellular signal transduction;GO:0007010//cytoskeleton organization;GO:0050794//regulation of cellular process;GO:0065007//biological regulation;GO:0016043//cellular component organization;GO:0023052//signaling;GO:0050789//regulation of biological process;GO:0051716//cellular res…
BGI_novel_G001892	0.17	0.17	0.19	1.08	2.06	3.75	3.84157	7.23e-14	3.02e-15			K18195//rhamnogalacturonan endolyase [EC:4.2.2.23];K16296//serine carboxypeptidase-like clade I [EC:3.4.16.-]
114579013	0	0	0	0.43	0.75	0.35	3.83819	0.00558615	0.00141244			K01537//Ca2+-transporting ATPase [EC:3.6.3.8]	XP_028548492.1|1.5e-118|calcium-transporting ATPase 4, endoplasmic reticulum-type-like [Dendrobium catenatum]	GO:0016020//membrane;GO:0110165//cellular anatomical entity;GO:0016021//integral component of membrane;GO:0031224//intrinsic component of membrane;GO:1901363//heterocyclic compound binding;GO:0032559//adenyl ribonucleotide binding;GO:0043167//ion binding;GO:0097367//carbohydrate derivative binding;GO:0017076//purine nucleotide binding;GO:0005488//binding;GO:0003824//catalytic activity;GO:0032553/…
110111990	1.71	2.88	1.47	29.49	30.43	14.43	3.8378	2.01e-19	5.42e-21			K13448//calcium-binding protein CML+ko04626//Plant-pathogen interaction	PKU65435.1|1.2e-134|putative calcium-binding protein CML36 [Dendrobium catenatum]	GO:0043167//ion binding;GO:0043169//cation binding;GO:0005509//calcium ion binding;GO:0005488//binding;GO:0046872//metal ion binding;
BGI_novel_G000924	0	0	0	7.66	4.11	2.25	3.83686	0.00567076	0.00143759
110107312	8.46	9.58	9.55	138.45	96.1	88.39	3.83516	4.92e-53	3.67e-55			K02184//formin 2;K10955//mucin-2	XP_020693199.1|4.0e-137|zinc finger protein CONSTANS-LIKE 1-like [Dendrobium catenatum]	GO:0046914//transition metal ion binding;GO:0046872//metal ion binding;GO:0005488//binding;GO:0043167//ion binding;GO:0008270//zinc ion binding;GO:0043169//cation binding;
110113823	0.68	0.17	0.69	8.07	5.4	6.07	3.83398	2.21e-17	6.88e-19			K01689//enolase [EC:4.2.1.11]+ko00010//Glycolysis / Gluconeogenesis+ko01230//Biosynthesis of amino acids+ko03018//RNA degradation+ko01100//Metabolic pathways+ko01110//Biosynthesis of secondary metabolites+ko01200//Carbon metabolism	XP_020702181.1|2.9e-120|uncharacterized protein LOC110113823 [Dendrobium catenatum]
110099345	0	0.05	0.31	1.37	2.19	2.07	3.83195	5.05e-06	5.8e-07			K04733//interleukin-1 receptor-associated kinase 4 [EC:2.7.11.1]	XP_020682124.1|1.0e-198|UPF0496 protein 1-like [Dendrobium catenatum]	GO:0031224//intrinsic component of membrane;GO:0110165//cellular anatomical entity;GO:0016020//membrane;GO:0016021//integral component of membrane;
BGI_novel_G000988	0	0.39	0.38	7.42	4.89	4.38	3.83145	0.000314565	5.42e-05					GO:0016021//integral component of membrane;GO:0016020//membrane;GO:0110165//cellular anatomical entity;GO:0031224//intrinsic component of membrane;
110111131	0	0.06	0	0.76	0.55	0.57	3.82913	0.00137644	0.000285083				XP_020698530.1|1.5e-84|zinc finger protein GIS-like [Dendrobium catenatum]	GO:0005488//binding;GO:0003676//nucleic acid binding;GO:1901363//heterocyclic compound binding;GO:0097159//organic cyclic compound binding;
110098637	70.15	85.19	89.49	1085.08	1117.36	664.57	3.82881	8.42e-41	8.92e-43	NAC		K00521//ferric-chelate reductase [EC:1.16.1.7];K13126//polyadenylate-binding protein+ko03015//mRNA surveillance pathway+ko03018//RNA degradation+ko03013//RNA transport;K16296//serine carboxypeptidase-like clade I [EC:3.4.16.-];K05941//glutathione gamma-glutamylcysteinyltransferase [EC:2.3.2.15]	XP_020681182.1|2.3e-179|NAC domain-containing protein 2 [Dendrobium catenatum]	GO:0019222//regulation of metabolic process;GO:0010468//regulation of gene expression;GO:0065007//biological regulation;GO:0051252//regulation of RNA metabolic process;GO:0010556//regulation of macromolecule biosynthetic process;GO:2000112//regulation of cellular macromolecule biosynthetic process;GO:0006355//regulation of transcription, DNA-templated;GO:1903506//regulation of nucleic acid-templa…
[truncated: 3,565 more rows]

## Sheet: Up
Gene ID
BGI_novel_G000957
110112138
110099635
110100872
114579013
110113209
110105536
110101280
110093671
BGI_novel_G002029
110107467
BGI_novel_G000738
BGI_novel_G001318
110092758
110096181
[truncated: 3,012 more rows]

[truncated: 1 more sheets: Down]
