# Supplementary material for: Cold Response Transcriptome Analysis of the Alternative Splicing Events Induced by the Cold Stress in D. catenatum
Source: Int J Mol Sci. 2022 Jan 17;23(2):981. doi: 10.3390/ijms23020981 (PMC8778272; doi:10.3390/ijms23020981)
Supplement: Supplementary file 1 [file ijms-23-00981-s001.zip › Table S6. GO enrichment analysis for DEGs.xlsx]

## Sheet: sheet 1
Gene ID	GO Term	Level 2	Level 1
110091781	[P]GO:0008152//metabolic process;GO:0032259//methylation;[F]GO:0016740//transferase activity;GO:0003824//catalytic activity;GO:0008168//methyltransferase activity;GO:0016741//transferase activity, transferring one-carbon groups;	[P]metabolic process;[F]catalytic activity;	molecular_function;biological_process
110091788	[F]GO:0032553//ribonucleotide binding;GO:0043167//ion binding;GO:0017076//purine nucleotide binding;GO:0004386//helicase activity;GO:0045182//translation regulator activity;GO:0016887//ATPase activity;GO:0035639//purine ribonucleoside triphosphate binding;GO:0097367//carbohydrate derivative binding;GO:0032555//purine ribonucleotide binding;GO:0097159//organic cyclic compound binding;GO:0003676//n…	[F]translation regulator activity;binding;catalytic activity;	molecular_function
110091789	[P]GO:0009725//response to hormone;GO:0071704//organic substance metabolic process;GO:0006970//response to osmotic stress;GO:0009987//cellular process;GO:0009737//response to abscisic acid;GO:1901360//organic cyclic compound metabolic process;GO:0044237//cellular metabolic process;GO:1901700//response to oxygen-containing compound;GO:0009651//response to salt stress;GO:0033993//response to lipid;…	[C]intracellular;cellular anatomical entity;[P]cellular process;response to stimulus;metabolic process;[F]binding;	molecular_function;cellular_component;biological_process
110091796	[P]GO:0005975//carbohydrate metabolic process;GO:0009059//macromolecule biosynthetic process;GO:0044237//cellular metabolic process;GO:0071840//cellular component organization or biogenesis;GO:1901576//organic substance biosynthetic process;GO:0044249//cellular biosynthetic process;GO:0044042//glucan metabolic process;GO:0016051//carbohydrate biosynthetic process;GO:0009058//biosynthetic process;…	[C]cellular anatomical entity;[P]cellular process;metabolic process;[F]catalytic activity;binding;	biological_process;cellular_component;molecular_function
110091800	[P]GO:0016310//phosphorylation;GO:0009987//cellular process;GO:0019538//protein metabolic process;GO:1901564//organonitrogen compound metabolic process;GO:0043412//macromolecule modification;GO:0008152//metabolic process;GO:0006796//phosphate-containing compound metabolic process;GO:0044260//cellular macromolecule metabolic process;GO:0044238//primary metabolic process;GO:0071704//organic substan…	[C]cellular anatomical entity;[P]cellular process;metabolic process;[F]binding;molecular transducer activity;catalytic activity;	molecular_function;biological_process;cellular_component
110091818	[C]GO:0016020//membrane;GO:0016021//integral component of membrane;GO:0110165//cellular anatomical entity;GO:0031224//intrinsic component of membrane;	[C]cellular anatomical entity;	cellular_component
110091841	[F]GO:0003824//catalytic activity;GO:0008236//serine-type peptidase activity;GO:0017171//serine hydrolase activity;GO:0070011//peptidase activity, acting on L-amino acid peptides;GO:0004252//serine-type endopeptidase activity;GO:0008233//peptidase activity;GO:0016825//hydrolase activity, acting on acid phosphorus-nitrogen bonds;GO:0004175//endopeptidase activity;GO:0140096//catalytic activity, ac…	[F]catalytic activity;	molecular_function
110091857	[P]GO:2001141//regulation of RNA biosynthetic process;GO:0009734//auxin-activated signaling pathway;GO:0009987//cellular process;GO:0009755//hormone-mediated signaling pathway;GO:0009725//response to hormone;GO:0019222//regulation of metabolic process;GO:0010033//response to organic substance;GO:0071365//cellular response to auxin stimulus;GO:0010556//regulation of macromolecule biosynthetic proc…	[C]cellular anatomical entity;intracellular;[P]biological regulation;response to stimulus;signaling;cellular process;[F]binding;	cellular_component;molecular_function;biological_process
110091875	[C]GO:0071944//cell periphery;GO:0016021//integral component of membrane;GO:0005886//plasma membrane;GO:0016020//membrane;GO:0031224//intrinsic component of membrane;GO:0110165//cellular anatomical entity;[F]GO:0051536//iron-sulfur cluster binding;GO:0051539//4 iron, 4 sulfur cluster binding;GO:0051540//metal cluster binding;GO:0005488//binding;	[C]cellular anatomical entity;[F]binding;	cellular_component;molecular_function
110091878	[F]GO:0016757//transferase activity, transferring glycosyl groups;GO:0016758//transferase activity, transferring hexosyl groups;GO:0003824//catalytic activity;GO:0016740//transferase activity;	[F]catalytic activity;	molecular_function
110091883	[F]GO:0016740//transferase activity;GO:0016757//transferase activity, transferring glycosyl groups;GO:0016758//transferase activity, transferring hexosyl groups;GO:0003824//catalytic activity;	[F]catalytic activity;	molecular_function
110091884	[C]GO:0005622//intracellular;GO:0005694//chromosome;GO:0043231//intracellular membrane-bounded organelle;GO:0043228//non-membrane-bounded organelle;GO:0110165//cellular anatomical entity;GO:0043227//membrane-bounded organelle;GO:0005634//nucleus;GO:0043229//intracellular organelle;GO:0043226//organelle;GO:0043232//intracellular non-membrane-bounded organelle;[F]GO:0008757//S-adenosylmethionine-de…	[C]cellular anatomical entity;intracellular;[F]binding;catalytic activity;	molecular_function;cellular_component
110091898	[P]GO:0050794//regulation of cellular process;GO:0050789//regulation of biological process;GO:0019219//regulation of nucleobase-containing compound metabolic process;GO:2000112//regulation of cellular macromolecule biosynthetic process;GO:0065007//biological regulation;GO:0032259//methylation;GO:0006355//regulation of transcription, DNA-templated;GO:0051252//regulation of RNA metabolic process;GO…	[P]biological regulation;metabolic process;[F]binding;catalytic activity;	biological_process;molecular_function
110091922	[P]GO:0055085//transmembrane transport;GO:0051234//establishment of localization;GO:0009987//cellular process;GO:0098656//anion transmembrane transport;GO:0034220//ion transmembrane transport;GO:0006811//ion transport;GO:0051179//localization;GO:0006810//transport;GO:0006820//anion transport;[C]GO:0016020//membrane;GO:0016021//integral component of membrane;GO:0110165//cellular anatomical entity;…	[C]cellular anatomical entity;[P]cellular process;localization;[F]transporter activity;	biological_process;cellular_component;molecular_function
110091968	[P]GO:0006974//cellular response to DNA damage stimulus;GO:0051716//cellular response to stimulus;GO:1901360//organic cyclic compound metabolic process;GO:0043170//macromolecule metabolic process;GO:0006807//nitrogen compound metabolic process;GO:0033554//cellular response to stress;GO:0006281//DNA repair;GO:0044238//primary metabolic process;GO:0006950//response to stress;GO:0050896//response to…	[C]intracellular;cellular anatomical entity;[P]response to stimulus;metabolic process;cellular process;[F]binding;catalytic activity;	molecular_function;biological_process;cellular_component
110091974	[C]GO:0005615//extracellular space;GO:0005576//extracellular region;GO:0110165//cellular anatomical entity;[F]GO:0016825//hydrolase activity, acting on acid phosphorus-nitrogen bonds;GO:0017171//serine hydrolase activity;GO:0004252//serine-type endopeptidase activity;GO:0140096//catalytic activity, acting on a protein;GO:0016787//hydrolase activity;GO:0070011//peptidase activity, acting on L-amin…	[C]cellular anatomical entity;[F]catalytic activity;	cellular_component;molecular_function
110092003	[P]GO:0008152//metabolic process;GO:0032259//methylation;[F]GO:0008168//methyltransferase activity;GO:0016740//transferase activity;GO:0003824//catalytic activity;GO:0016741//transferase activity, transferring one-carbon groups;	[P]metabolic process;[F]catalytic activity;	molecular_function;biological_process
110092006	[C]GO:0043226//organelle;GO:0005622//intracellular;GO:0005737//cytoplasm;GO:0009536//plastid;GO:0009507//chloroplast;GO:0043227//membrane-bounded organelle;GO:0005634//nucleus;GO:0043229//intracellular organelle;GO:0043231//intracellular membrane-bounded organelle;GO:0110165//cellular anatomical entity;[F]GO:0008270//zinc ion binding;GO:0005488//binding;GO:0046914//transition metal ion binding;GO…	[C]intracellular;cellular anatomical entity;[F]binding;transcription regulator activity;	cellular_component;molecular_function
110092030	[P]GO:0034067//protein localization to Golgi apparatus;GO:0006886//intracellular protein transport;GO:0071705//nitrogen compound transport;GO:0015833//peptide transport;GO:0045184//establishment of protein localization;GO:0045053//protein retention in Golgi apparatus;GO:0071702//organic substance transport;GO:0072665//protein localization to vacuole;GO:0072594//establishment of protein localizati…	[C]cellular anatomical entity;[P]cellular process;localization;biological regulation;	cellular_component;biological_process
110092050	[P]GO:0061408//positive regulation of transcription from RNA polymerase II promoter in response to heat stress;GO:0048522//positive regulation of cellular process;GO:0019219//regulation of nucleobase-containing compound metabolic process;GO:0045935//positive regulation of nucleobase-containing compound metabolic process;GO:0060255//regulation of macromolecule metabolic process;GO:0006355//regulat…	[C]intracellular;cellular anatomical entity;[P]biological regulation;cellular process;response to stimulus;[F]binding;transcription regulator activity;	biological_process;cellular_component;molecular_function
110092059	[C]GO:0016020//membrane;GO:0016021//integral component of membrane;GO:0110165//cellular anatomical entity;GO:0031224//intrinsic component of membrane;[F]GO:0017076//purine nucleotide binding;GO:0004713//protein tyrosine kinase activity;GO:1901363//heterocyclic compound binding;GO:0016301//kinase activity;GO:1901265//nucleoside phosphate binding;GO:0003824//catalytic activity;GO:0016772//transfera…	[C]cellular anatomical entity;[F]binding;molecular transducer activity;catalytic activity;	cellular_component;molecular_function
110092066	[C]GO:0016021//integral component of membrane;GO:0016020//membrane;GO:0110165//cellular anatomical entity;GO:0031224//intrinsic component of membrane;[F]GO:0016740//transferase activity;GO:0005524//ATP binding;GO:0043167//ion binding;GO:0032559//adenyl ribonucleotide binding;GO:0030554//adenyl nucleotide binding;GO:0036094//small molecule binding;GO:0016301//kinase activity;GO:0003824//catalytic …	[C]cellular anatomical entity;[F]catalytic activity;binding;	cellular_component;molecular_function
110092089	[P]GO:0032259//methylation;GO:0008152//metabolic process;[F]GO:0003824//catalytic activity;GO:0016741//transferase activity, transferring one-carbon groups;GO:0016740//transferase activity;GO:0008168//methyltransferase activity;	[P]metabolic process;[F]catalytic activity;	molecular_function;biological_process
110092096	[C]GO:0110165//cellular anatomical entity;GO:0016020//membrane;GO:0031224//intrinsic component of membrane;GO:0016021//integral component of membrane;[F]GO:0016301//kinase activity;GO:0016740//transferase activity;GO:0016772//transferase activity, transferring phosphorus-containing groups;GO:0003824//catalytic activity;	[C]cellular anatomical entity;[F]catalytic activity;	cellular_component;molecular_function
110092105	[C]GO:0016021//integral component of membrane;GO:0016020//membrane;GO:0031224//intrinsic component of membrane;GO:0110165//cellular anatomical entity;	[C]cellular anatomical entity;	cellular_component
110092118	[F]GO:0016410//N-acyltransferase activity;GO:0016740//transferase activity;GO:0016747//transferase activity, transferring acyl groups other than amino-acyl groups;GO:0003824//catalytic activity;GO:0008080//N-acetyltransferase activity;GO:0016746//transferase activity, transferring acyl groups;GO:0016407//acetyltransferase activity;	[F]catalytic activity;	molecular_function
110092126	[C]GO:0016020//membrane;GO:0016021//integral component of membrane;GO:0031224//intrinsic component of membrane;GO:0110165//cellular anatomical entity;	[C]cellular anatomical entity;	cellular_component
110092128	[C]GO:0031224//intrinsic component of membrane;GO:0016020//membrane;GO:0016021//integral component of membrane;GO:0110165//cellular anatomical entity;[F]GO:0022857//transmembrane transporter activity;GO:0015267//channel activity;GO:0005215//transporter activity;GO:0022803//passive transmembrane transporter activity;	[C]cellular anatomical entity;[F]transporter activity;	cellular_component;molecular_function
110092152	[F]GO:0003676//nucleic acid binding;GO:0004386//helicase activity;GO:0016818//hydrolase activity, acting on acid anhydrides, in phosphorus-containing anhydrides;GO:0030554//adenyl nucleotide binding;GO:0016817//hydrolase activity, acting on acid anhydrides;GO:0032559//adenyl ribonucleotide binding;GO:0017111//nucleoside-triphosphatase activity;GO:0005488//binding;GO:0036094//small molecule bindin…	[F]catalytic activity;binding;	molecular_function
110092153	[P]GO:0007154//cell communication;GO:0031667//response to nutrient levels;GO:0071496//cellular response to external stimulus;GO:0016036//cellular response to phosphate starvation;GO:0031668//cellular response to extracellular stimulus;GO:0009605//response to external stimulus;GO:0031669//cellular response to nutrient levels;GO:0009987//cellular process;GO:0051716//cellular response to stimulus;GO…	[P]response to stimulus;cellular process;	biological_process
110092185	[C]GO:0016021//integral component of membrane;GO:0031224//intrinsic component of membrane;GO:0016020//membrane;GO:0110165//cellular anatomical entity;[F]GO:0016740//transferase activity;GO:0003824//catalytic activity;GO:0016746//transferase activity, transferring acyl groups;	[C]cellular anatomical entity;[F]catalytic activity;	cellular_component;molecular_function
110092209	[C]GO:0016020//membrane;GO:0016021//integral component of membrane;GO:0110165//cellular anatomical entity;GO:0031224//intrinsic component of membrane;	[C]cellular anatomical entity;	cellular_component
110092232	[P]GO:0008152//metabolic process;GO:0032259//methylation;[F]GO:0016741//transferase activity, transferring one-carbon groups;GO:0016740//transferase activity;GO:0008168//methyltransferase activity;GO:0003824//catalytic activity;	[P]metabolic process;[F]catalytic activity;	biological_process;molecular_function
110092264	[F]GO:0016740//transferase activity;GO:0016757//transferase activity, transferring glycosyl groups;GO:0016758//transferase activity, transferring hexosyl groups;GO:0003824//catalytic activity;	[F]catalytic activity;	molecular_function
110092267	[F]GO:0016740//transferase activity;GO:0016757//transferase activity, transferring glycosyl groups;GO:0003824//catalytic activity;GO:0016758//transferase activity, transferring hexosyl groups;	[F]catalytic activity;	molecular_function
110092268	[F]GO:0003824//catalytic activity;GO:0016757//transferase activity, transferring glycosyl groups;GO:0016758//transferase activity, transferring hexosyl groups;GO:0016740//transferase activity;	[F]catalytic activity;	molecular_function
110092278	[C]GO:0016021//integral component of membrane;GO:0031224//intrinsic component of membrane;GO:0016020//membrane;GO:0110165//cellular anatomical entity;[F]GO:0030554//adenyl nucleotide binding;GO:0140096//catalytic activity, acting on a protein;GO:1901363//heterocyclic compound binding;GO:0016773//phosphotransferase activity, alcohol group as acceptor;GO:0016301//kinase activity;GO:1901265//nucleos…	[C]cellular anatomical entity;[F]catalytic activity;binding;	molecular_function;cellular_component
110092286	[C]GO:0110165//cellular anatomical entity;GO:0071944//cell periphery;GO:0005886//plasma membrane;GO:0016020//membrane;	[C]cellular anatomical entity;	cellular_component
110092287	[P]GO:0030003//cellular cation homeostasis;GO:0042592//homeostatic process;GO:0050801//ion homeostasis;GO:0098655//cation transmembrane transport;GO:0055065//metal ion homeostasis;GO:0098771//inorganic ion homeostasis;GO:0034220//ion transmembrane transport;GO:0065008//regulation of biological quality;GO:0006874//cellular calcium ion homeostasis;GO:0065007//biological regulation;GO:0072503//cellu…	[C]cellular anatomical entity;[P]cellular process;biological regulation;localization;[F]transporter activity;binding;	cellular_component;biological_process;molecular_function
110092295	[C]GO:0031224//intrinsic component of membrane;GO:0016021//integral component of membrane;GO:0016020//membrane;GO:0110165//cellular anatomical entity;	[C]cellular anatomical entity;	cellular_component
110092326	[F]GO:0003700//DNA-binding transcription factor activity;GO:0140110//transcription regulator activity;	[F]transcription regulator activity;	molecular_function
110092342	[P]GO:0071704//organic substance metabolic process;GO:0006725//cellular aromatic compound metabolic process;GO:0009987//cellular process;GO:0046483//heterocycle metabolic process;GO:0044237//cellular metabolic process;GO:0006396//RNA processing;GO:0043170//macromolecule metabolic process;GO:0010467//gene expression;GO:0090304//nucleic acid metabolic process;GO:0032259//methylation;GO:0008152//met…	[P]metabolic process;cellular process;[F]catalytic activity;	biological_process;molecular_function
110092353	[P]GO:0019222//regulation of metabolic process;GO:0031323//regulation of cellular metabolic process;GO:0071310//cellular response to organic substance;GO:0009889//regulation of biosynthetic process;GO:0042221//response to chemical;GO:0060255//regulation of macromolecule metabolic process;GO:1903506//regulation of nucleic acid-templated transcription;GO:0071495//cellular response to endogenous sti…	[C]cellular anatomical entity;intracellular;[P]biological regulation;response to stimulus;signaling;cellular process;[F]binding;	biological_process;molecular_function;cellular_component
110092378	[C]GO:0016020//membrane;GO:0016021//integral component of membrane;GO:0110165//cellular anatomical entity;GO:0031224//intrinsic component of membrane;	[C]cellular anatomical entity;	cellular_component
110092389	[C]GO:0016020//membrane;GO:0031224//intrinsic component of membrane;GO:0016021//integral component of membrane;GO:0110165//cellular anatomical entity;[F]GO:0005346//purine ribonucleotide transmembrane transporter activity;GO:0008509//anion transmembrane transporter activity;GO:0015605//organophosphate ester transmembrane transporter activity;GO:0005347//ATP transmembrane transporter activity;GO:1…	[C]cellular anatomical entity;[F]transporter activity;	molecular_function;cellular_component
110092394	[P]GO:0032259//methylation;GO:0008152//metabolic process;[C]GO:0005768//endosome;GO:0005737//cytoplasm;GO:0016021//integral component of membrane;GO:0005802//trans-Golgi network;GO:0110165//cellular anatomical entity;GO:0012505//endomembrane system;GO:0043231//intracellular membrane-bounded organelle;GO:0043227//membrane-bounded organelle;GO:0043229//intracellular organelle;GO:0098791//Golgi appa…	[C]cellular anatomical entity;intracellular;[P]metabolic process;[F]catalytic activity;	molecular_function;biological_process;cellular_component
110092411	[C]GO:0031012//extracellular matrix;GO:0005576//extracellular region;GO:0110165//cellular anatomical entity;[F]GO:0016787//hydrolase activity;GO:0004222//metalloendopeptidase activity;GO:0005488//binding;GO:0003824//catalytic activity;GO:0046872//metal ion binding;GO:0043169//cation binding;GO:0008237//metallopeptidase activity;GO:0008270//zinc ion binding;GO:0046914//transition metal ion binding…	[C]cellular anatomical entity;[F]binding;catalytic activity;	molecular_function;cellular_component
110092418	[C]GO:0016021//integral component of membrane;GO:0110165//cellular anatomical entity;GO:0031224//intrinsic component of membrane;GO:0016020//membrane;	[C]cellular anatomical entity;	cellular_component
110092443	[F]GO:0003824//catalytic activity;GO:0016740//transferase activity;GO:0016757//transferase activity, transferring glycosyl groups;	[F]catalytic activity;	molecular_function
110092466	[P]GO:0032259//methylation;GO:0008152//metabolic process;[F]GO:0003824//catalytic activity;GO:0008171//O-methyltransferase activity;GO:0008168//methyltransferase activity;GO:0016740//transferase activity;GO:0016741//transferase activity, transferring one-carbon groups;	[P]metabolic process;[F]catalytic activity;	molecular_function;biological_process
110092477	[P]GO:0050896//response to stimulus;GO:0000160//phosphorelay signal transduction system;GO:0007165//signal transduction;GO:0035556//intracellular signal transduction;GO:0009987//cellular process;GO:0023052//signaling;GO:0065007//biological regulation;GO:0050794//regulation of cellular process;GO:0050789//regulation of biological process;GO:0051716//cellular response to stimulus;GO:0007154//cell c…	[C]intracellular;cellular anatomical entity;[P]cellular process;biological regulation;signaling;response to stimulus;[F]transcription regulator activity;binding;	biological_process;molecular_function;cellular_component
110092479	[C]GO:0043227//membrane-bounded organelle;GO:0016021//integral component of membrane;GO:0005737//cytoplasm;GO:0005773//vacuole;GO:0110165//cellular anatomical entity;GO:0043231//intracellular membrane-bounded organelle;GO:0005622//intracellular;GO:0016020//membrane;GO:0043229//intracellular organelle;GO:0098805//whole membrane;GO:0031090//organelle membrane;GO:0098588//bounding membrane of organe…	[C]cellular anatomical entity;intracellular;	cellular_component
110092517	[P]GO:0032259//methylation;GO:0008152//metabolic process;[F]GO:0008168//methyltransferase activity;GO:0016740//transferase activity;GO:0016741//transferase activity, transferring one-carbon groups;GO:0008171//O-methyltransferase activity;GO:0003824//catalytic activity;	[P]metabolic process;[F]catalytic activity;	molecular_function;biological_process
110092532	[C]GO:0005622//intracellular;GO:0043229//intracellular organelle;GO:0110165//cellular anatomical entity;GO:0005634//nucleus;GO:0043227//membrane-bounded organelle;GO:0043226//organelle;GO:0043231//intracellular membrane-bounded organelle;[F]GO:0140110//transcription regulator activity;GO:1901363//heterocyclic compound binding;GO:0005488//binding;GO:0097159//organic cyclic compound binding;GO:0003…	[C]intracellular;cellular anatomical entity;[F]binding;transcription regulator activity;	cellular_component;molecular_function
110092539	[C]GO:0110165//cellular anatomical entity;GO:0016020//membrane;GO:0031224//intrinsic component of membrane;GO:0016021//integral component of membrane;[F]GO:0030246//carbohydrate binding;GO:0016773//phosphotransferase activity, alcohol group as acceptor;GO:0004713//protein tyrosine kinase activity;GO:0004714//transmembrane receptor protein tyrosine kinase activity;GO:1901265//nucleoside phosphate …	[C]cellular anatomical entity;[F]binding;molecular transducer activity;catalytic activity;	cellular_component;molecular_function
110092545	[C]GO:0005622//intracellular;GO:0031224//intrinsic component of membrane;GO:0110165//cellular anatomical entity;GO:0043229//intracellular organelle;GO:0043227//membrane-bounded organelle;GO:0016020//membrane;GO:0043226//organelle;GO:0005634//nucleus;GO:0016021//integral component of membrane;GO:0043231//intracellular membrane-bounded organelle;[F]GO:1901363//heterocyclic compound binding;GO:00054…	[C]intracellular;cellular anatomical entity;[F]binding;	molecular_function;cellular_component
110092561	[P]GO:0009059//macromolecule biosynthetic process;GO:0006352//DNA-templated transcription, initiation;GO:0097659//nucleic acid-templated transcription;GO:1901362//organic cyclic compound biosynthetic process;GO:0034654//nucleobase-containing compound biosynthetic process;GO:0044249//cellular biosynthetic process;GO:0044271//cellular nitrogen compound biosynthetic process;GO:0016070//RNA metabolic…	[P]cellular process;metabolic process;[F]transcription regulator activity;	molecular_function;biological_process
110092564	[F]GO:0017076//purine nucleotide binding;GO:0043167//ion binding;GO:0097159//organic cyclic compound binding;GO:0000166//nucleotide binding;GO:0097367//carbohydrate derivative binding;GO:0004672//protein kinase activity;GO:1901363//heterocyclic compound binding;GO:0003824//catalytic activity;GO:0016740//transferase activity;GO:0035639//purine ribonucleoside triphosphate binding;GO:0032553//ribonu…	[F]catalytic activity;binding;	molecular_function
110092586	[P]GO:1903825//organic acid transmembrane transport;GO:1905039//carboxylic acid transmembrane transport;GO:0003333//amino acid transmembrane transport;GO:0006811//ion transport;GO:0015849//organic acid transport;GO:0046942//carboxylic acid transport;GO:0006820//anion transport;GO:0051234//establishment of localization;GO:0015711//organic anion transport;GO:0071702//organic substance transport;GO:…	[C]cellular anatomical entity;[P]localization;cellular process;[F]transporter activity;	cellular_component;molecular_function;biological_process
110092621	[C]GO:0031224//intrinsic component of membrane;GO:0016020//membrane;GO:0110165//cellular anatomical entity;GO:0016021//integral component of membrane;[F]GO:0046872//metal ion binding;GO:0005488//binding;GO:0005509//calcium ion binding;GO:0043167//ion binding;GO:0043169//cation binding;	[C]cellular anatomical entity;[F]binding;	cellular_component;molecular_function
110092634	[C]GO:0031224//intrinsic component of membrane;GO:0016021//integral component of membrane;GO:0110165//cellular anatomical entity;GO:0016020//membrane;	[C]cellular anatomical entity;	cellular_component
110092644	[F]GO:0097159//organic cyclic compound binding;GO:0043167//ion binding;GO:0016740//transferase activity;GO:0043168//anion binding;GO:0003824//catalytic activity;GO:0000166//nucleotide binding;GO:0030554//adenyl nucleotide binding;GO:0140096//catalytic activity, acting on a protein;GO:0004672//protein kinase activity;GO:0005488//binding;GO:0016773//phosphotransferase activity, alcohol group as acc…	[F]catalytic activity;binding;	molecular_function
110092710	[C]GO:0031224//intrinsic component of membrane;GO:0110165//cellular anatomical entity;GO:0016020//membrane;GO:0016021//integral component of membrane;[F]GO:0046527//glucosyltransferase activity;GO:0016740//transferase activity;GO:0016758//transferase activity, transferring hexosyl groups;GO:0035251//UDP-glucosyltransferase activity;GO:0016757//transferase activity, transferring glycosyl groups;GO…	[C]cellular anatomical entity;[F]catalytic activity;	molecular_function;cellular_component
110092714	[P]GO:0044238//primary metabolic process;GO:0005975//carbohydrate metabolic process;GO:0008152//metabolic process;GO:1901135//carbohydrate derivative metabolic process;GO:0071704//organic substance metabolic process;[F]GO:0003824//catalytic activity;GO:0097367//carbohydrate derivative binding;GO:0016853//isomerase activity;GO:0019146//arabinose-5-phosphate isomerase activity;GO:0016860//intramole…	[P]metabolic process;[F]catalytic activity;binding;	biological_process;molecular_function
110092716	[C]GO:0031224//intrinsic component of membrane;GO:0016020//membrane;GO:0110165//cellular anatomical entity;GO:0016021//integral component of membrane;	[C]cellular anatomical entity;	cellular_component
110092724	[F]GO:0016818//hydrolase activity, acting on acid anhydrides, in phosphorus-containing anhydrides;GO:0016817//hydrolase activity, acting on acid anhydrides;GO:0036094//small molecule binding;GO:0035639//purine ribonucleoside triphosphate binding;GO:0032555//purine ribonucleotide binding;GO:0005524//ATP binding;GO:0032553//ribonucleotide binding;GO:0032559//adenyl ribonucleotide binding;GO:1901265…	[F]binding;catalytic activity;	molecular_function
110092731	[C]GO:0031224//intrinsic component of membrane;GO:0110165//cellular anatomical entity;GO:0016020//membrane;GO:0016021//integral component of membrane;	[C]cellular anatomical entity;	cellular_component
110092740	[C]GO:0043227//membrane-bounded organelle;GO:0042175//nuclear outer membrane-endoplasmic reticulum membrane network;GO:0043226//organelle;GO:0016021//integral component of membrane;GO:0110165//cellular anatomical entity;GO:0005789//endoplasmic reticulum membrane;GO:0031090//organelle membrane;GO:0012505//endomembrane system;GO:0031224//intrinsic component of membrane;GO:0016020//membrane;	[C]cellular anatomical entity;	cellular_component
110092757	[P]GO:0008152//metabolic process;GO:0032259//methylation;[F]GO:0008168//methyltransferase activity;GO:0003824//catalytic activity;GO:0016740//transferase activity;GO:0016741//transferase activity, transferring one-carbon groups;	[P]metabolic process;[F]catalytic activity;	biological_process;molecular_function
110092760	[P]GO:0050896//response to stimulus;GO:0006950//response to stress;GO:0006952//defense response;[F]GO:0005524//ATP binding;GO:0036094//small molecule binding;GO:0000166//nucleotide binding;GO:0097159//organic cyclic compound binding;GO:0043531//ADP binding;GO:0005488//binding;GO:0097367//carbohydrate derivative binding;GO:0035639//purine ribonucleoside triphosphate binding;GO:0017076//purine nucl…	[P]response to stimulus;[F]binding;	molecular_function;biological_process
110092771	[C]GO:0016020//membrane;GO:0031224//intrinsic component of membrane;GO:0016021//integral component of membrane;GO:0110165//cellular anatomical entity;[F]GO:0015298//solute:cation antiporter activity;GO:0015318//inorganic molecular entity transmembrane transporter activity;GO:0005215//transporter activity;GO:0015077//monovalent inorganic cation transmembrane transporter activity;GO:0022804//active…	[C]cellular anatomical entity;[F]transporter activity;	cellular_component;molecular_function
110092775	[C]GO:0016020//membrane;GO:0016021//integral component of membrane;GO:0110165//cellular anatomical entity;GO:0031224//intrinsic component of membrane;	[C]cellular anatomical entity;	cellular_component
110092776	[F]GO:1901363//heterocyclic compound binding;GO:0043168//anion binding;GO:0030554//adenyl nucleotide binding;GO:0043167//ion binding;GO:0032559//adenyl ribonucleotide binding;GO:0032555//purine ribonucleotide binding;GO:0017076//purine nucleotide binding;GO:0032553//ribonucleotide binding;GO:0097367//carbohydrate derivative binding;GO:0043531//ADP binding;GO:0005488//binding;GO:1901265//nucleosid…	[F]binding;	molecular_function
110092784	[C]GO:0043231//intracellular membrane-bounded organelle;GO:0005634//nucleus;GO:0110165//cellular anatomical entity;GO:0043226//organelle;GO:0043227//membrane-bounded organelle;GO:0005622//intracellular;GO:0043229//intracellular organelle;[F]GO:0140110//transcription regulator activity;GO:1901363//heterocyclic compound binding;GO:0097159//organic cyclic compound binding;GO:0005488//binding;GO:0043…	[C]intracellular;cellular anatomical entity;[F]binding;transcription regulator activity;	cellular_component;molecular_function
110092806	[C]GO:0031224//intrinsic component of membrane;GO:0016021//integral component of membrane;GO:0110165//cellular anatomical entity;GO:0016020//membrane;	[C]cellular anatomical entity;	cellular_component
110092809	[P]GO:0071704//organic substance metabolic process;GO:0043436//oxoacid metabolic process;GO:0044281//small molecule metabolic process;GO:0006082//organic acid metabolic process;GO:0006629//lipid metabolic process;GO:0044238//primary metabolic process;GO:0006631//fatty acid metabolic process;GO:0008610//lipid biosynthetic process;GO:1901576//organic substance biosynthetic process;GO:0009987//cellu…	[C]cellular anatomical entity;intracellular;[P]cellular process;metabolic process;[F]catalytic activity;binding;	biological_process;molecular_function;cellular_component
110092817	[P]GO:0015833//peptide transport;GO:0015031//protein transport;GO:0051649//establishment of localization in cell;GO:0009987//cellular process;GO:0071840//cellular component organization or biogenesis;GO:0006810//transport;GO:0008104//protein localization;GO:0051179//localization;GO:0071702//organic substance transport;GO:0070727//cellular macromolecule localization;GO:0034613//cellular protein lo…	[C]intracellular;cellular anatomical entity;[P]localization;cellular process;[F]catalytic activity;binding;	biological_process;molecular_function;cellular_component
110092819	[C]GO:0110165//cellular anatomical entity;GO:0016021//integral component of membrane;GO:0016020//membrane;GO:0031224//intrinsic component of membrane;	[C]cellular anatomical entity;	cellular_component
110092832	[C]GO:0016020//membrane;GO:0031224//intrinsic component of membrane;GO:0110165//cellular anatomical entity;GO:0016021//integral component of membrane;	[C]cellular anatomical entity;	cellular_component
110092862	[C]GO:0031224//intrinsic component of membrane;GO:0016021//integral component of membrane;GO:0016020//membrane;GO:0110165//cellular anatomical entity;	[C]cellular anatomical entity;	cellular_component
110092885	[P]GO:0044238//primary metabolic process;GO:0043170//macromolecule metabolic process;GO:0044042//glucan metabolic process;GO:0044036//cell wall macromolecule metabolic process;GO:0045229//external encapsulating structure organization;GO:0016043//cellular component organization;GO:0044260//cellular macromolecule metabolic process;GO:0005976//polysaccharide metabolic process;GO:0071840//cellular co…	[C]cellular anatomical entity;[P]cellular process;metabolic process;[F]catalytic activity;	biological_process;cellular_component;molecular_function
110092889	[C]GO:0016021//integral component of membrane;GO:0110165//cellular anatomical entity;GO:0016020//membrane;GO:0031224//intrinsic component of membrane;[F]GO:0016773//phosphotransferase activity, alcohol group as acceptor;GO:0097367//carbohydrate derivative binding;GO:0043168//anion binding;GO:0140096//catalytic activity, acting on a protein;GO:0005488//binding;GO:0016301//kinase activity;GO:003609…	[C]cellular anatomical entity;[F]binding;catalytic activity;	cellular_component;molecular_function
110092893	[C]GO:0016020//membrane;GO:0110165//cellular anatomical entity;GO:0016021//integral component of membrane;GO:0031224//intrinsic component of membrane;[F]GO:0030554//adenyl nucleotide binding;GO:0022804//active transmembrane transporter activity;GO:0005488//binding;GO:0005215//transporter activity;GO:0016462//pyrophosphatase activity;GO:0016818//hydrolase activity, acting on acid anhydrides, in ph…	[C]cellular anatomical entity;[F]binding;transporter activity;catalytic activity;	molecular_function;cellular_component
110092953	[F]GO:0140096//catalytic activity, acting on a protein;GO:0004175//endopeptidase activity;GO:0070001//aspartic-type peptidase activity;GO:0003824//catalytic activity;GO:0016787//hydrolase activity;GO:0008233//peptidase activity;GO:0004190//aspartic-type endopeptidase activity;GO:0070011//peptidase activity, acting on L-amino acid peptides;	[F]catalytic activity;	molecular_function
110092977	[C]GO:0016021//integral component of membrane;GO:0016020//membrane;GO:0110165//cellular anatomical entity;GO:0031224//intrinsic component of membrane;	[C]cellular anatomical entity;	cellular_component
110092994	[F]GO:0016787//hydrolase activity;GO:0004190//aspartic-type endopeptidase activity;GO:0070001//aspartic-type peptidase activity;GO:0004175//endopeptidase activity;GO:0140096//catalytic activity, acting on a protein;GO:0008233//peptidase activity;GO:0070011//peptidase activity, acting on L-amino acid peptides;GO:0003824//catalytic activity;	[F]catalytic activity;	molecular_function
110093010	[P]GO:0032259//methylation;GO:0008152//metabolic process;[F]GO:0003824//catalytic activity;GO:0008168//methyltransferase activity;GO:0016740//transferase activity;GO:0016741//transferase activity, transferring one-carbon groups;	[P]metabolic process;[F]catalytic activity;	molecular_function;biological_process
110093013	[P]GO:0098542//defense response to other organism;GO:0009617//response to bacterium;GO:0006952//defense response;GO:0002239//response to oomycetes;GO:0050896//response to stimulus;GO:0009605//response to external stimulus;GO:0043207//response to external biotic stimulus;GO:0002229//defense response to oomycetes;GO:0006950//response to stress;GO:0009607//response to biotic stimulus;GO:0044419//int…	[C]cellular anatomical entity;[P]response to stimulus;interspecies interaction between organisms;[F]binding;molecular transducer activity;catalytic activity;	cellular_component;biological_process;molecular_function
110093015	[C]GO:0016020//membrane;GO:0031224//intrinsic component of membrane;GO:0016021//integral component of membrane;GO:0110165//cellular anatomical entity;[F]GO:0022857//transmembrane transporter activity;GO:0005215//transporter activity;	[C]cellular anatomical entity;[F]transporter activity;	molecular_function;cellular_component
110093018	[C]GO:0016021//integral component of membrane;GO:0110165//cellular anatomical entity;GO:0016020//membrane;GO:0031224//intrinsic component of membrane;	[C]cellular anatomical entity;	cellular_component
110093026	[P]GO:0009987//cellular process;GO:0010383//cell wall polysaccharide metabolic process;GO:0071704//organic substance metabolic process;GO:0044264//cellular polysaccharide metabolic process;GO:0044237//cellular metabolic process;GO:0042546//cell wall biogenesis;GO:0044036//cell wall macromolecule metabolic process;GO:0071840//cellular component organization or biogenesis;GO:0044262//cellular carbo…	[C]cellular anatomical entity;[P]cellular process;metabolic process;[F]catalytic activity;	cellular_component;biological_process;molecular_function
110093047	[C]GO:0110165//cellular anatomical entity;GO:0016021//integral component of membrane;GO:0031224//intrinsic component of membrane;GO:0016020//membrane;[F]GO:0097159//organic cyclic compound binding;GO:1901363//heterocyclic compound binding;GO:0003676//nucleic acid binding;GO:0005488//binding;	[C]cellular anatomical entity;[F]binding;	cellular_component;molecular_function
110093050	[C]GO:0031224//intrinsic component of membrane;GO:0012505//endomembrane system;GO:0016021//integral component of membrane;GO:0031090//organelle membrane;GO:0110165//cellular anatomical entity;GO:0005789//endoplasmic reticulum membrane;GO:0043227//membrane-bounded organelle;GO:0016020//membrane;GO:0043226//organelle;GO:0042175//nuclear outer membrane-endoplasmic reticulum membrane network;[F]GO:00…	[C]cellular anatomical entity;[F]binding;catalytic activity;	cellular_component;molecular_function
110093104	[P]GO:0006810//transport;GO:0006812//cation transport;GO:0030001//metal ion transport;GO:0051179//localization;GO:0015693//magnesium ion transport;GO:0072511//divalent inorganic cation transport;GO:0006811//ion transport;GO:0070838//divalent metal ion transport;GO:0051234//establishment of localization;[C]GO:0016020//membrane;GO:0110165//cellular anatomical entity;GO:0016021//integral component o…	[C]cellular anatomical entity;[P]localization;[F]transporter activity;	biological_process;molecular_function;cellular_component
110093111	[F]GO:0043168//anion binding;GO:0032553//ribonucleotide binding;GO:0043167//ion binding;GO:0032555//purine ribonucleotide binding;GO:0000166//nucleotide binding;GO:0097159//organic cyclic compound binding;GO:0036094//small molecule binding;GO:0043531//ADP binding;GO:0097367//carbohydrate derivative binding;GO:0017076//purine nucleotide binding;GO:0030554//adenyl nucleotide binding;GO:0005488//bin…	[F]binding;	molecular_function
110093112	[F]GO:0016757//transferase activity, transferring glycosyl groups;GO:0003824//catalytic activity;GO:0016740//transferase activity;GO:0016763//transferase activity, transferring pentosyl groups;GO:0003950//NAD+ ADP-ribosyltransferase activity;	[F]catalytic activity;	molecular_function
110093118	[P]GO:0051716//cellular response to stimulus;GO:0050789//regulation of biological process;GO:0007154//cell communication;GO:0007165//signal transduction;GO:0009987//cellular process;GO:0010468//regulation of gene expression;GO:0050896//response to stimulus;GO:0060255//regulation of macromolecule metabolic process;GO:0023052//signaling;GO:0065007//biological regulation;GO:0019222//regulation of me…	[C]cellular anatomical entity;intracellular;[P]signaling;cellular process;biological regulation;response to stimulus;[F]catalytic activity;binding;	molecular_function;cellular_component;biological_process
110093139	[C]GO:0031224//intrinsic component of membrane;GO:0016021//integral component of membrane;GO:0110165//cellular anatomical entity;GO:0016020//membrane;	[C]cellular anatomical entity;	cellular_component
110093149	[C]GO:0016020//membrane;GO:0016021//integral component of membrane;GO:0031224//intrinsic component of membrane;GO:0110165//cellular anatomical entity;[F]GO:0003824//catalytic activity;GO:0017111//nucleoside-triphosphatase activity;GO:1901265//nucleoside phosphate binding;GO:0032553//ribonucleotide binding;GO:1901363//heterocyclic compound binding;GO:0097159//organic cyclic compound binding;GO:003…	[C]cellular anatomical entity;[F]catalytic activity;binding;	cellular_component;molecular_function
110093156	[C]GO:0031224//intrinsic component of membrane;GO:0016021//integral component of membrane;GO:0110165//cellular anatomical entity;GO:0016020//membrane;[F]GO:0016772//transferase activity, transferring phosphorus-containing groups;GO:0016301//kinase activity;GO:1901363//heterocyclic compound binding;GO:0004674//protein serine/threonine kinase activity;GO:1901265//nucleoside phosphate binding;GO:014…	[C]cellular anatomical entity;[F]catalytic activity;binding;	cellular_component;molecular_function
110093161	[F]GO:0032559//adenyl ribonucleotide binding;GO:1901363//heterocyclic compound binding;GO:0030554//adenyl nucleotide binding;GO:1901265//nucleoside phosphate binding;GO:0032555//purine ribonucleotide binding;GO:0043168//anion binding;GO:0032553//ribonucleotide binding;GO:0017076//purine nucleotide binding;GO:0005488//binding;GO:0043167//ion binding;GO:0000166//nucleotide binding;GO:0036094//small…	[F]binding;	molecular_function
110093186	[F]GO:0070011//peptidase activity, acting on L-amino acid peptides;GO:0004252//serine-type endopeptidase activity;GO:0003824//catalytic activity;GO:0016787//hydrolase activity;GO:0016825//hydrolase activity, acting on acid phosphorus-nitrogen bonds;GO:0004175//endopeptidase activity;GO:0017171//serine hydrolase activity;GO:0008233//peptidase activity;GO:0140096//catalytic activity, acting on a pr…	[F]catalytic activity;	molecular_function
110093190	[F]GO:0003824//catalytic activity;GO:0016769//transferase activity, transferring nitrogenous groups;GO:0052654//L-leucine transaminase activity;GO:0008483//transaminase activity;GO:0004084//branched-chain-amino-acid transaminase activity;GO:0052656//L-isoleucine transaminase activity;GO:0016740//transferase activity;GO:0052655//L-valine transaminase activity;	[F]catalytic activity;	molecular_function
110093201	[F]GO:0140096//catalytic activity, acting on a protein;GO:0003824//catalytic activity;GO:0016788//hydrolase activity, acting on ester bonds;GO:0004722//protein serine/threonine phosphatase activity;GO:0016787//hydrolase activity;GO:0043167//ion binding;GO:0043169//cation binding;GO:0042578//phosphoric ester hydrolase activity;GO:0004721//phosphoprotein phosphatase activity;GO:0016791//phosphatase…	[F]catalytic activity;binding;	molecular_function
110093245	[P]GO:0010556//regulation of macromolecule biosynthetic process;GO:0051171//regulation of nitrogen compound metabolic process;GO:0006355//regulation of transcription, DNA-templated;GO:0050896//response to stimulus;GO:0050794//regulation of cellular process;GO:0010604//positive regulation of macromolecule metabolic process;GO:0009266//response to temperature stimulus;GO:0033554//cellular response …	[C]intracellular;cellular anatomical entity;[P]cellular process;response to stimulus;biological regulation;[F]binding;transcription regulator activity;	molecular_function;biological_process;cellular_component
110093250	[C]GO:0031224//intrinsic component of membrane;GO:0016021//integral component of membrane;GO:0110165//cellular anatomical entity;GO:0016020//membrane;[F]GO:0036094//small molecule binding;GO:0043168//anion binding;GO:0030554//adenyl nucleotide binding;GO:0000166//nucleotide binding;GO:0003824//catalytic activity;GO:0016773//phosphotransferase activity, alcohol group as acceptor;GO:0032553//ribonu…	[C]cellular anatomical entity;[F]catalytic activity;binding;	cellular_component;molecular_function
110093304	[C]GO:0016020//membrane;GO:0031224//intrinsic component of membrane;GO:0016021//integral component of membrane;GO:0110165//cellular anatomical entity;[F]GO:0005488//binding;GO:0005515//protein binding;GO:0008092//cytoskeletal protein binding;GO:0017022//myosin binding;	[C]cellular anatomical entity;[F]binding;	cellular_component;molecular_function
110093315	[F]GO:0016740//transferase activity;GO:0003824//catalytic activity;GO:0005488//binding;GO:0046872//metal ion binding;GO:0016779//nucleotidyltransferase activity;GO:0043169//cation binding;GO:0043167//ion binding;GO:0140097//catalytic activity, acting on DNA;GO:0034061//DNA polymerase activity;GO:0003887//DNA-directed DNA polymerase activity;GO:0016772//transferase activity, transferring phosphoru…	[F]catalytic activity;binding;	molecular_function
110093318	[C]GO:0016021//integral component of membrane;GO:0016020//membrane;GO:0031224//intrinsic component of membrane;GO:0110165//cellular anatomical entity;	[C]cellular anatomical entity;	cellular_component
110093322	[P]GO:0010035//response to inorganic substance;GO:0051254//positive regulation of RNA metabolic process;GO:0051173//positive regulation of nitrogen compound metabolic process;GO:0010033//response to organic substance;GO:0006355//regulation of transcription, DNA-templated;GO:1902680//positive regulation of RNA biosynthetic process;GO:0065007//biological regulation;GO:0050794//regulation of cellula…	[C]cellular anatomical entity;intracellular;[P]biological regulation;response to stimulus;[F]transcription regulator activity;binding;	biological_process;molecular_function;cellular_component
110093362	[C]GO:0016021//integral component of membrane;GO:0110165//cellular anatomical entity;GO:0016020//membrane;GO:0031224//intrinsic component of membrane;[F]GO:0003824//catalytic activity;GO:0016853//isomerase activity;	[C]cellular anatomical entity;[F]catalytic activity;	cellular_component;molecular_function
110093388	[C]GO:0110165//cellular anatomical entity;GO:0043229//intracellular organelle;GO:0043227//membrane-bounded organelle;GO:0043231//intracellular membrane-bounded organelle;GO:0005622//intracellular;GO:0043226//organelle;[F]GO:0035251//UDP-glucosyltransferase activity;GO:0016740//transferase activity;GO:0016757//transferase activity, transferring glycosyl groups;GO:0016758//transferase activity, tra…	[C]intracellular;cellular anatomical entity;[F]catalytic activity;	molecular_function;cellular_component
110093407	[P]GO:0051716//cellular response to stimulus;GO:0065007//biological regulation;GO:0050794//regulation of cellular process;GO:0009987//cellular process;GO:0023052//signaling;GO:0007165//signal transduction;GO:0050896//response to stimulus;GO:0007154//cell communication;GO:0050789//regulation of biological process;[F]GO:0043168//anion binding;GO:0035639//purine ribonucleoside triphosphate binding;G…	[P]biological regulation;cellular process;signaling;response to stimulus;[F]catalytic activity;binding;	biological_process;molecular_function
110093408	[P]GO:0050789//regulation of biological process;GO:0050896//response to stimulus;GO:0051716//cellular response to stimulus;GO:0050794//regulation of cellular process;GO:0009987//cellular process;GO:0007154//cell communication;GO:0007165//signal transduction;GO:0023052//signaling;GO:0065007//biological regulation;[C]GO:0110165//cellular anatomical entity;GO:0016020//membrane;GO:0031224//intrinsic …	[C]cellular anatomical entity;[P]signaling;cellular process;response to stimulus;biological regulation;[F]catalytic activity;binding;	molecular_function;cellular_component;biological_process
110093412	[C]GO:0043229//intracellular organelle;GO:0043231//intracellular membrane-bounded organelle;GO:0043226//organelle;GO:0043227//membrane-bounded organelle;GO:0110165//cellular anatomical entity;GO:0005634//nucleus;GO:0005622//intracellular;[F]GO:0140110//transcription regulator activity;GO:0043565//sequence-specific DNA binding;GO:0003677//DNA binding;GO:0097159//organic cyclic compound binding;GO:…	[C]cellular anatomical entity;intracellular;[F]transcription regulator activity;binding;	cellular_component;molecular_function
110093416	[P]GO:0071704//organic substance metabolic process;GO:0034641//cellular nitrogen compound metabolic process;GO:1901137//carbohydrate derivative biosynthetic process;GO:0044237//cellular metabolic process;GO:0006664//glycolipid metabolic process;GO:1901135//carbohydrate derivative metabolic process;GO:0046467//membrane lipid biosynthetic process;GO:0006672//ceramide metabolic process;GO:1901576//o…	[C]cellular anatomical entity;[P]metabolic process;cellular process;[F]catalytic activity;	molecular_function;cellular_component;biological_process
110093440	[C]GO:0110165//cellular anatomical entity;GO:0031224//intrinsic component of membrane;GO:0016020//membrane;GO:0016021//integral component of membrane;	[C]cellular anatomical entity;	cellular_component
110093536	[F]GO:0016758//transferase activity, transferring hexosyl groups;GO:0016740//transferase activity;GO:0016757//transferase activity, transferring glycosyl groups;GO:0003824//catalytic activity;	[F]catalytic activity;	molecular_function
110093553	[C]GO:0016021//integral component of membrane;GO:0110165//cellular anatomical entity;GO:0016020//membrane;GO:0031224//intrinsic component of membrane;	[C]cellular anatomical entity;	cellular_component
110093559	[P]GO:0044237//cellular metabolic process;GO:0046777//protein autophosphorylation;GO:0019538//protein metabolic process;GO:0016310//phosphorylation;GO:0008152//metabolic process;GO:0044267//cellular protein metabolic process;GO:0043170//macromolecule metabolic process;GO:0044260//cellular macromolecule metabolic process;GO:0006468//protein phosphorylation;GO:0071704//organic substance metabolic p…	[C]cellular anatomical entity;[P]cellular process;metabolic process;[F]catalytic activity;binding;	molecular_function;biological_process;cellular_component
110093564	[F]GO:0140110//transcription regulator activity;GO:0003700//DNA-binding transcription factor activity;	[F]transcription regulator activity;	molecular_function
110093585	[F]GO:0097159//organic cyclic compound binding;GO:0032555//purine ribonucleotide binding;GO:0016817//hydrolase activity, acting on acid anhydrides;GO:0030554//adenyl nucleotide binding;GO:0016887//ATPase activity;GO:0016787//hydrolase activity;GO:0032559//adenyl ribonucleotide binding;GO:0035639//purine ribonucleoside triphosphate binding;GO:0000166//nucleotide binding;GO:0032553//ribonucleotide …	[F]binding;catalytic activity;	molecular_function
110093595	[C]GO:0009507//chloroplast;GO:0009535//chloroplast thylakoid membrane;GO:0043229//intracellular organelle;GO:0043227//membrane-bounded organelle;GO:0031976//plastid thylakoid;GO:0110165//cellular anatomical entity;GO:0005737//cytoplasm;GO:0009534//chloroplast thylakoid;GO:0042651//thylakoid membrane;GO:0043226//organelle;GO:0043231//intracellular membrane-bounded organelle;GO:0031984//organelle s…	[C]intracellular;cellular anatomical entity;[F]catalytic activity;binding;	molecular_function;cellular_component
110093603	[C]GO:0031224//intrinsic component of membrane;GO:0016020//membrane;GO:0110165//cellular anatomical entity;GO:0016021//integral component of membrane;	[C]cellular anatomical entity;	cellular_component
110093605	[P]GO:0044085//cellular component biogenesis;GO:0071704//organic substance metabolic process;GO:0034641//cellular nitrogen compound metabolic process;GO:0006807//nitrogen compound metabolic process;GO:0043170//macromolecule metabolic process;GO:0001510//RNA methylation;GO:0006400//tRNA modification;GO:0090304//nucleic acid metabolic process;GO:0044238//primary metabolic process;GO:0009451//RNA mo…	[P]cellular process;metabolic process;[F]binding;catalytic activity;	biological_process;molecular_function
110093613	[C]GO:0016021//integral component of membrane;GO:0110165//cellular anatomical entity;GO:0031224//intrinsic component of membrane;GO:0016020//membrane;[F]GO:0004497//monooxygenase activity;GO:0016491//oxidoreductase activity;GO:0016705//oxidoreductase activity, acting on paired donors, with incorporation or reduction of molecular oxygen;GO:0005506//iron ion binding;GO:0043169//cation binding;GO:00…	[C]cellular anatomical entity;[F]binding;catalytic activity;	cellular_component;molecular_function
110093636	[C]GO:0031224//intrinsic component of membrane;GO:0110165//cellular anatomical entity;GO:0016021//integral component of membrane;GO:0016020//membrane;[F]GO:0005215//transporter activity;GO:0015291//secondary active transmembrane transporter activity;GO:0015297//antiporter activity;GO:0022857//transmembrane transporter activity;GO:0042910//xenobiotic transmembrane transporter activity;GO:0022804//…	[C]cellular anatomical entity;[F]transporter activity;	cellular_component;molecular_function
110093651	[P]GO:0033036//macromolecule localization;GO:0140352//export from cell;GO:0042886//amide transport;GO:0016043//cellular component organization;GO:0016050//vesicle organization;GO:0140056//organelle localization by membrane tethering;GO:0051234//establishment of localization;GO:0008104//protein localization;GO:0061024//membrane organization;GO:0034613//cellular protein localization;GO:0070727//cel…	[C]cellular anatomical entity;protein-containing complex;intracellular;[P]cellular process;localization;[F]binding;	biological_process;cellular_component;molecular_function
110093667	[P]GO:0009086//methionine biosynthetic process;GO:0043436//oxoacid metabolic process;GO:1901564//organonitrogen compound metabolic process;GO:0008152//metabolic process;GO:0044272//sulfur compound biosynthetic process;GO:0032259//methylation;GO:0006807//nitrogen compound metabolic process;GO:0019752//carboxylic acid metabolic process;GO:0009066//aspartate family amino acid metabolic process;GO:19…	[P]cellular process;metabolic process;[F]catalytic activity;binding;	molecular_function;biological_process
110093682	[P]GO:0006950//response to stress;GO:0006952//defense response;GO:0050896//response to stimulus;[F]GO:0035639//purine ribonucleoside triphosphate binding;GO:0030554//adenyl nucleotide binding;GO:0097367//carbohydrate derivative binding;GO:0032555//purine ribonucleotide binding;GO:0036094//small molecule binding;GO:1901363//heterocyclic compound binding;GO:0043168//anion binding;GO:0032553//ribonu…	[P]response to stimulus;[F]binding;	biological_process;molecular_function
110093684	[P]GO:0050896//response to stimulus;GO:0006952//defense response;GO:0006950//response to stress;[F]GO:0032555//purine ribonucleotide binding;GO:0097159//organic cyclic compound binding;GO:0000166//nucleotide binding;GO:0043167//ion binding;GO:1901363//heterocyclic compound binding;GO:0036094//small molecule binding;GO:0032559//adenyl ribonucleotide binding;GO:0017076//purine nucleotide binding;GO…	[P]response to stimulus;[F]binding;	molecular_function;biological_process
110093689	[P]GO:0006950//response to stress;GO:0006952//defense response;GO:0050896//response to stimulus;[F]GO:0030554//adenyl nucleotide binding;GO:1901363//heterocyclic compound binding;GO:1901265//nucleoside phosphate binding;GO:0016772//transferase activity, transferring phosphorus-containing groups;GO:0000166//nucleotide binding;GO:0017076//purine nucleotide binding;GO:0016740//transferase activity;G…	[P]response to stimulus;[F]catalytic activity;binding;	molecular_function;biological_process
110093691	[P]GO:0009733//response to auxin;GO:0009755//hormone-mediated signaling pathway;GO:0023052//signaling;GO:0032502//developmental process;GO:0051716//cellular response to stimulus;GO:0010051//xylem and phloem pattern formation;GO:0007389//pattern specification process;GO:0009734//auxin-activated signaling pathway;GO:0032870//cellular response to hormone stimulus;GO:0009987//cellular process;GO:0007…	[P]signaling;developmental process;biological regulation;cellular process;multicellular organismal process;response to stimulus;	biological_process
110093692	[C]GO:0016021//integral component of membrane;GO:0016020//membrane;GO:0110165//cellular anatomical entity;GO:0031224//intrinsic component of membrane;	[C]cellular anatomical entity;	cellular_component
110093694	[C]GO:0031224//intrinsic component of membrane;GO:0016020//membrane;GO:0016021//integral component of membrane;GO:0110165//cellular anatomical entity;	[C]cellular anatomical entity;	cellular_component
110093696	[C]GO:0016020//membrane;GO:0016021//integral component of membrane;GO:0031224//intrinsic component of membrane;GO:0110165//cellular anatomical entity;	[C]cellular anatomical entity;	cellular_component
110093708	[C]GO:0016021//integral component of membrane;GO:0110165//cellular anatomical entity;GO:0016020//membrane;GO:0031224//intrinsic component of membrane;[F]GO:0016301//kinase activity;GO:0016740//transferase activity;GO:0003824//catalytic activity;GO:0016772//transferase activity, transferring phosphorus-containing groups;	[C]cellular anatomical entity;[F]catalytic activity;	cellular_component;molecular_function
110093732	[P]GO:0032259//methylation;GO:0008152//metabolic process;[F]GO:0008168//methyltransferase activity;GO:0016740//transferase activity;GO:0016741//transferase activity, transferring one-carbon groups;GO:0003824//catalytic activity;	[P]metabolic process;[F]catalytic activity;	molecular_function;biological_process
110093822	[C]GO:0043231//intracellular membrane-bounded organelle;GO:0043229//intracellular organelle;GO:0043227//membrane-bounded organelle;GO:0110165//cellular anatomical entity;GO:0043226//organelle;GO:0005634//nucleus;GO:0005622//intracellular;[F]GO:0003676//nucleic acid binding;GO:0003700//DNA-binding transcription factor activity;GO:1901363//heterocyclic compound binding;GO:0003677//DNA binding;GO:00…	[C]cellular anatomical entity;intracellular;[F]binding;transcription regulator activity;	cellular_component;molecular_function
110093829	[P]GO:0006810//transport;GO:0045184//establishment of protein localization;GO:0023052//signaling;GO:0051649//establishment of localization in cell;GO:0065007//biological regulation;GO:0050896//response to stimulus;GO:0046907//intracellular transport;GO:0071705//nitrogen compound transport;GO:0042886//amide transport;GO:0035556//intracellular signal transduction;GO:0051234//establishment of locali…	[C]cellular anatomical entity;[P]localization;biological regulation;signaling;cellular process;response to stimulus;[F]binding;catalytic activity;	cellular_component;molecular_function;biological_process
110093834	[C]GO:0016021//integral component of membrane;GO:0110165//cellular anatomical entity;GO:0016020//membrane;GO:0031224//intrinsic component of membrane;	[C]cellular anatomical entity;	cellular_component
110093837	[C]GO:0005634//nucleus;GO:0043227//membrane-bounded organelle;GO:0043231//intracellular membrane-bounded organelle;GO:0110165//cellular anatomical entity;GO:0043229//intracellular organelle;GO:0043226//organelle;GO:0005622//intracellular;[F]GO:0003677//DNA binding;GO:0005488//binding;GO:1901363//heterocyclic compound binding;GO:0003676//nucleic acid binding;GO:0097159//organic cyclic compound bin…	[C]intracellular;cellular anatomical entity;[F]transcription regulator activity;binding;	cellular_component;molecular_function
110093843	[C]GO:0110165//cellular anatomical entity;GO:0005634//nucleus;GO:0043231//intracellular membrane-bounded organelle;GO:0043226//organelle;GO:0005622//intracellular;GO:0043227//membrane-bounded organelle;GO:0043229//intracellular organelle;[F]GO:0003700//DNA-binding transcription factor activity;GO:0003677//DNA binding;GO:0005488//binding;GO:0003676//nucleic acid binding;GO:0097159//organic cyclic …	[C]cellular anatomical entity;intracellular;[F]transcription regulator activity;binding;	cellular_component;molecular_function
110093855	[P]GO:0044238//primary metabolic process;GO:0006807//nitrogen compound metabolic process;GO:0071704//organic substance metabolic process;GO:0009057//macromolecule catabolic process;GO:0044265//cellular macromolecule catabolic process;GO:0009987//cellular process;GO:0044237//cellular metabolic process;GO:0030163//protein catabolic process;GO:0044260//cellular macromolecule metabolic process;GO:001…	[C]cellular anatomical entity;intracellular;[P]metabolic process;cellular process;[F]catalytic activity;	molecular_function;cellular_component;biological_process
110093870	[C]GO:0070161//anchoring junction;GO:0055044//symplast;GO:0005886//plasma membrane;GO:0110165//cellular anatomical entity;GO:0031224//intrinsic component of membrane;GO:0009506//plasmodesma;GO:0005911//cell-cell junction;GO:0030054//cell junction;GO:0016021//integral component of membrane;GO:0071944//cell periphery;GO:0016020//membrane;	[C]cellular anatomical entity;	cellular_component
110093886	[P]GO:0050896//response to stimulus;GO:0006950//response to stress;GO:0009607//response to biotic stimulus;GO:0006952//defense response;[C]GO:0016021//integral component of membrane;GO:0016020//membrane;GO:0110165//cellular anatomical entity;GO:0031224//intrinsic component of membrane;[F]GO:0005516//calmodulin binding;GO:0005488//binding;GO:0005515//protein binding;	[C]cellular anatomical entity;[P]response to stimulus;[F]binding;	molecular_function;cellular_component;biological_process
110093888	[P]GO:0016070//RNA metabolic process;GO:0071704//organic substance metabolic process;GO:0046483//heterocycle metabolic process;GO:0034641//cellular nitrogen compound metabolic process;GO:0006397//mRNA processing;GO:0000375//RNA splicing, via transesterification reactions;GO:0000377//RNA splicing, via transesterification reactions with bulged adenosine as nucleophile;GO:0016071//mRNA metabolic pro…	[C]protein-containing complex;cellular anatomical entity;intracellular;[P]metabolic process;cellular process;[F]catalytic activity;binding;	biological_process;molecular_function;cellular_component
110093891	[P]GO:0009987//cellular process;GO:0051179//localization;GO:0051234//establishment of localization;GO:0055085//transmembrane transport;GO:0006810//transport;[C]GO:0016020//membrane;GO:0016021//integral component of membrane;GO:0110165//cellular anatomical entity;GO:0031224//intrinsic component of membrane;	[C]cellular anatomical entity;[P]cellular process;localization;	cellular_component;biological_process
110093892	[P]GO:0009987//cellular process;GO:0051234//establishment of localization;GO:0051179//localization;GO:0055085//transmembrane transport;GO:0006810//transport;[C]GO:0110165//cellular anatomical entity;GO:0031224//intrinsic component of membrane;GO:0016020//membrane;GO:0016021//integral component of membrane;	[C]cellular anatomical entity;[P]cellular process;localization;	cellular_component;biological_process
110093914	[C]GO:0031090//organelle membrane;GO:0019866//organelle inner membrane;GO:0005622//intracellular;GO:0005737//cytoplasm;GO:0016020//membrane;GO:0043231//intracellular membrane-bounded organelle;GO:0070469//respirasome;GO:0005740//mitochondrial envelope;GO:0005743//mitochondrial inner membrane;GO:0043229//intracellular organelle;GO:0110165//cellular anatomical entity;GO:0043226//organelle;GO:003196…	[C]intracellular;cellular anatomical entity;[F]catalytic activity;	cellular_component;molecular_function
110093919	[C]GO:0031224//intrinsic component of membrane;GO:0016020//membrane;GO:0016021//integral component of membrane;GO:0110165//cellular anatomical entity;[F]GO:0016787//hydrolase activity;GO:0005215//transporter activity;GO:0004386//helicase activity;GO:0016818//hydrolase activity, acting on acid anhydrides, in phosphorus-containing anhydrides;GO:0003824//catalytic activity;GO:0016817//hydrolase acti…	[C]cellular anatomical entity;[F]catalytic activity;transporter activity;	cellular_component;molecular_function
110093926	[C]GO:0043231//intracellular membrane-bounded organelle;GO:0043227//membrane-bounded organelle;GO:0005634//nucleus;GO:0005622//intracellular;GO:0043226//organelle;GO:0110165//cellular anatomical entity;GO:0043229//intracellular organelle;[F]GO:0003700//DNA-binding transcription factor activity;GO:1901363//heterocyclic compound binding;GO:0140110//transcription regulator activity;GO:0003677//DNA b…	[C]intracellular;cellular anatomical entity;[F]transcription regulator activity;binding;	cellular_component;molecular_function
110093956	[F]GO:0042578//phosphoric ester hydrolase activity;GO:0016787//hydrolase activity;GO:0016788//hydrolase activity, acting on ester bonds;GO:0004722//protein serine/threonine phosphatase activity;GO:0016791//phosphatase activity;GO:0004724//magnesium-dependent protein serine/threonine phosphatase activity;GO:0140096//catalytic activity, acting on a protein;GO:0003824//catalytic activity;GO:0004721/…	[F]catalytic activity;	molecular_function
110093959	[P]GO:0051234//establishment of localization;GO:0006810//transport;GO:0055085//transmembrane transport;GO:0051179//localization;GO:0009987//cellular process;[C]GO:0031224//intrinsic component of membrane;GO:0016020//membrane;GO:0110165//cellular anatomical entity;GO:0016021//integral component of membrane;GO:0005886//plasma membrane;GO:0071944//cell periphery;[F]GO:0043168//anion binding;GO:00971…	[C]cellular anatomical entity;[P]localization;cellular process;[F]binding;transporter activity;catalytic activity;	biological_process;molecular_function;cellular_component
110093969	[C]GO:0043227//membrane-bounded organelle;GO:0110165//cellular anatomical entity;GO:0005634//nucleus;GO:0043229//intracellular organelle;GO:0043231//intracellular membrane-bounded organelle;GO:0005622//intracellular;GO:0043226//organelle;[F]GO:0140110//transcription regulator activity;GO:0003676//nucleic acid binding;GO:0005488//binding;GO:1901363//heterocyclic compound binding;GO:0003677//DNA bi…	[C]cellular anatomical entity;intracellular;[F]transcription regulator activity;binding;	cellular_component;molecular_function
110093975	[P]GO:0044248//cellular catabolic process;GO:0005987//sucrose catabolic process;GO:0016052//carbohydrate catabolic process;GO:0005975//carbohydrate metabolic process;GO:0044262//cellular carbohydrate metabolic process;GO:0046352//disaccharide catabolic process;GO:0009987//cellular process;GO:0009056//catabolic process;GO:0044237//cellular metabolic process;GO:1901575//organic substance catabolic …	[C]cellular anatomical entity;intracellular;[P]cellular process;metabolic process;[F]catalytic activity;	biological_process;cellular_component;molecular_function
110093977	[P]GO:0050794//regulation of cellular process;GO:0045454//cell redox homeostasis;GO:0050896//response to stimulus;GO:0007154//cell communication;GO:0009987//cellular process;GO:0019725//cellular homeostasis;GO:0007165//signal transduction;GO:0023052//signaling;GO:0065007//biological regulation;GO:0051716//cellular response to stimulus;GO:0050789//regulation of biological process;GO:0042592//homeo…	[P]biological regulation;response to stimulus;signaling;cellular process;[F]catalytic activity;	biological_process;molecular_function
110093980	[C]GO:0031224//intrinsic component of membrane;GO:0016020//membrane;GO:0110165//cellular anatomical entity;GO:0016021//integral component of membrane;[F]GO:0000166//nucleotide binding;GO:0016773//phosphotransferase activity, alcohol group as acceptor;GO:0005488//binding;GO:0140096//catalytic activity, acting on a protein;GO:0036094//small molecule binding;GO:1901363//heterocyclic compound binding…	[C]cellular anatomical entity;[F]binding;catalytic activity;	cellular_component;molecular_function
110093982	[P]GO:0051704//multi-organism process;GO:0048544//recognition of pollen;GO:0007154//cell communication;GO:0000003//reproduction;GO:0008037//cell recognition;GO:0009856//pollination;GO:0009875//pollen-pistil interaction;GO:0032501//multicellular organismal process;GO:0022414//reproductive process;GO:0009987//cellular process;GO:0044706//multi-multicellular organism process;[C]GO:0031224//intrinsic…	[C]cellular anatomical entity;[P]reproductive process;cellular process;multi-organism process;reproduction;multicellular organismal process;[F]binding;catalytic activity;	molecular_function;cellular_component;biological_process
110094017	[C]GO:0016021//integral component of membrane;GO:0016020//membrane;GO:0031224//intrinsic component of membrane;GO:0110165//cellular anatomical entity;	[C]cellular anatomical entity;	cellular_component
110094021	[P]GO:0008152//metabolic process;GO:0032259//methylation;[F]GO:0016740//transferase activity;GO:0008168//methyltransferase activity;GO:0003824//catalytic activity;GO:0016741//transferase activity, transferring one-carbon groups;	[P]metabolic process;[F]catalytic activity;	molecular_function;biological_process
110094022	[P]GO:0071704//organic substance metabolic process;GO:0008152//metabolic process;GO:0006002//fructose 6-phosphate metabolic process;GO:0044237//cellular metabolic process;GO:0006793//phosphorus metabolic process;GO:1901135//carbohydrate derivative metabolic process;GO:0019637//organophosphate metabolic process;GO:0009987//cellular process;GO:0006796//phosphate-containing compound metabolic proces…	[C]intracellular;cellular anatomical entity;[P]metabolic process;cellular process;[F]catalytic activity;binding;	cellular_component;biological_process;molecular_function
110094037	[P]GO:0006082//organic acid metabolic process;GO:0006399//tRNA metabolic process;GO:0043170//macromolecule metabolic process;GO:0044238//primary metabolic process;GO:0006418//tRNA aminoacylation for protein translation;GO:0006139//nucleobase-containing compound metabolic process;GO:0009058//biosynthetic process;GO:0034645//cellular macromolecule biosynthetic process;GO:0009987//cellular process;G…	[C]intracellular;cellular anatomical entity;[P]cellular process;metabolic process;[F]binding;catalytic activity;	molecular_function;biological_process;cellular_component
110094048	[C]GO:0110165//cellular anatomical entity;GO:0016021//integral component of membrane;GO:0016020//membrane;GO:0031224//intrinsic component of membrane;	[C]cellular anatomical entity;	cellular_component
110094054	[C]GO:0016021//integral component of membrane;GO:0110165//cellular anatomical entity;GO:0016020//membrane;GO:0031224//intrinsic component of membrane;[F]GO:0036094//small molecule binding;GO:0032555//purine ribonucleotide binding;GO:0043167//ion binding;GO:0035639//purine ribonucleoside triphosphate binding;GO:1901265//nucleoside phosphate binding;GO:0004674//protein serine/threonine kinase activ…	[C]cellular anatomical entity;[F]binding;catalytic activity;	cellular_component;molecular_function
110094059	[C]GO:0110165//cellular anatomical entity;GO:0031224//intrinsic component of membrane;GO:0016021//integral component of membrane;GO:0016020//membrane;	[C]cellular anatomical entity;	cellular_component
110094075	[C]GO:0016020//membrane;GO:0031224//intrinsic component of membrane;GO:0016021//integral component of membrane;GO:0110165//cellular anatomical entity;[F]GO:0035639//purine ribonucleoside triphosphate binding;GO:0140096//catalytic activity, acting on a protein;GO:0097159//organic cyclic compound binding;GO:0030554//adenyl nucleotide binding;GO:0016773//phosphotransferase activity, alcohol group as…	[C]cellular anatomical entity;[F]catalytic activity;binding;molecular transducer activity;	molecular_function;cellular_component
110094082	[P]GO:0008152//metabolic process;GO:0032259//methylation;[C]GO:0110165//cellular anatomical entity;GO:0016021//integral component of membrane;GO:0031224//intrinsic component of membrane;GO:0016020//membrane;[F]GO:0016740//transferase activity;GO:0016741//transferase activity, transferring one-carbon groups;GO:0008168//methyltransferase activity;GO:0003824//catalytic activity;	[C]cellular anatomical entity;[P]metabolic process;[F]catalytic activity;	molecular_function;cellular_component;biological_process
110094110	[P]GO:0006950//response to stress;GO:0006952//defense response;GO:0050896//response to stimulus;[F]GO:0032555//purine ribonucleotide binding;GO:0097159//organic cyclic compound binding;GO:0030554//adenyl nucleotide binding;GO:1901363//heterocyclic compound binding;GO:0035639//purine ribonucleoside triphosphate binding;GO:0017076//purine nucleotide binding;GO:0036094//small molecule binding;GO:190…	[P]response to stimulus;[F]binding;	molecular_function;biological_process
110094111	[P]GO:1901700//response to oxygen-containing compound;GO:0009739//response to gibberellin;GO:0050896//response to stimulus;GO:0010033//response to organic substance;GO:0009719//response to endogenous stimulus;GO:0009725//response to hormone;GO:0033993//response to lipid;GO:0042221//response to chemical;[C]GO:0043226//organelle;GO:0005634//nucleus;GO:0005622//intracellular;GO:0043229//intracellula…	[C]intracellular;cellular anatomical entity;[P]response to stimulus;[F]transcription regulator activity;	molecular_function;cellular_component;biological_process
110094128	[C]GO:0110165//cellular anatomical entity;GO:0016021//integral component of membrane;GO:0016020//membrane;GO:0031224//intrinsic component of membrane;[F]GO:0030554//adenyl nucleotide binding;GO:0032553//ribonucleotide binding;GO:0036094//small molecule binding;GO:0016887//ATPase activity;GO:0003824//catalytic activity;GO:0032555//purine ribonucleotide binding;GO:0005524//ATP binding;GO:0017076//p…	[C]cellular anatomical entity;[F]binding;catalytic activity;	molecular_function;cellular_component
110094141	[P]GO:0044267//cellular protein metabolic process;GO:0043170//macromolecule metabolic process;GO:0044238//primary metabolic process;GO:0008152//metabolic process;GO:0006464//cellular protein modification process;GO:0006807//nitrogen compound metabolic process;GO:0009987//cellular process;GO:0044237//cellular metabolic process;GO:0043412//macromolecule modification;GO:0070646//protein modification…	[P]metabolic process;cellular process;[F]catalytic activity;	biological_process;molecular_function
110094143	[C]GO:0110165//cellular anatomical entity;GO:0031224//intrinsic component of membrane;GO:0016021//integral component of membrane;GO:0016020//membrane;	[C]cellular anatomical entity;	cellular_component
110094173	[P]GO:0006928//movement of cell or subcellular component;GO:0007018//microtubule-based movement;GO:0007017//microtubule-based process;GO:0009987//cellular process;[C]GO:0015630//microtubule cytoskeleton;GO:0110165//cellular anatomical entity;GO:0016021//integral component of membrane;GO:0099513//polymeric cytoskeletal fiber;GO:0031224//intrinsic component of membrane;GO:0043228//non-membrane-boun…	[C]intracellular;cellular anatomical entity;[P]cellular process;[F]catalytic activity;binding;	biological_process;molecular_function;cellular_component
110094178	[F]GO:0097367//carbohydrate derivative binding;GO:0000166//nucleotide binding;GO:0005488//binding;GO:0036094//small molecule binding;GO:0043167//ion binding;GO:1901363//heterocyclic compound binding;GO:0043531//ADP binding;GO:0030554//adenyl nucleotide binding;GO:0043168//anion binding;GO:0032553//ribonucleotide binding;GO:0017076//purine nucleotide binding;GO:0032555//purine ribonucleotide bindi…	[F]binding;	molecular_function
110094192	[P]GO:0009607//response to biotic stimulus;GO:0019752//carboxylic acid metabolic process;GO:0010035//response to inorganic substance;GO:0043436//oxoacid metabolic process;GO:0051707//response to other organism;GO:0032502//developmental process;GO:1901576//organic substance biosynthetic process;GO:0044238//primary metabolic process;GO:0044281//small molecule metabolic process;GO:0048731//system de…	[C]cellular anatomical entity;intracellular;[P]response to stimulus;multicellular organismal process;metabolic process;interspecies interaction between organisms;cellular process;developmental process;reproduction;reproductive process;[F]catalytic activity;binding;	biological_process;molecular_function;cellular_component
110094195	[P]GO:0006898//receptor-mediated endocytosis;GO:0006810//transport;GO:0061024//membrane organization;GO:0048268//clathrin coat assembly;GO:0034622//cellular protein-containing complex assembly;GO:0043933//protein-containing complex subunit organization;GO:0051234//establishment of localization;GO:0006996//organelle organization;GO:0016043//cellular component organization;GO:0051179//localization;…	[C]intracellular;cellular anatomical entity;[P]cellular process;localization;[F]binding;	cellular_component;biological_process;molecular_function
110094215	[P]GO:0009628//response to abiotic stimulus;GO:0055082//cellular chemical homeostasis;GO:0099587//inorganic ion import across plasma membrane;GO:0098657//import into cell;GO:0034220//ion transmembrane transport;GO:0009651//response to salt stress;GO:0071805//potassium ion transmembrane transport;GO:0098739//import across plasma membrane;GO:0098719//sodium ion import across plasma membrane;GO:0051…	[C]cellular anatomical entity;intracellular;[P]response to stimulus;biological regulation;cellular process;localization;[F]transporter activity;	biological_process;molecular_function;cellular_component
110094222	[P]GO:1901360//organic cyclic compound metabolic process;GO:0006259//DNA metabolic process;GO:0090304//nucleic acid metabolic process;GO:0006725//cellular aromatic compound metabolic process;GO:0071704//organic substance metabolic process;GO:0034641//cellular nitrogen compound metabolic process;GO:0006139//nucleobase-containing compound metabolic process;GO:0044260//cellular macromolecule metabol…	[P]cellular process;metabolic process;[F]binding;catalytic activity;	molecular_function;biological_process
110094234	[P]GO:0032259//methylation;GO:0008152//metabolic process;[C]GO:0110165//cellular anatomical entity;GO:0016021//integral component of membrane;GO:0016020//membrane;GO:0031224//intrinsic component of membrane;[F]GO:0008168//methyltransferase activity;GO:0003824//catalytic activity;GO:0016740//transferase activity;GO:0016741//transferase activity, transferring one-carbon groups;	[C]cellular anatomical entity;[P]metabolic process;[F]catalytic activity;	molecular_function;cellular_component;biological_process
110094236	[P]GO:0008152//metabolic process;GO:0032259//methylation;[F]GO:0008168//methyltransferase activity;GO:0003677//DNA binding;GO:0005488//binding;GO:0016740//transferase activity;GO:0097159//organic cyclic compound binding;GO:0003676//nucleic acid binding;GO:1901363//heterocyclic compound binding;GO:0016491//oxidoreductase activity;GO:0003824//catalytic activity;GO:0016741//transferase activity, tra…	[P]metabolic process;[F]catalytic activity;binding;	molecular_function;biological_process
110094238	[C]GO:0043227//membrane-bounded organelle;GO:0030173//integral component of Golgi membrane;GO:0031090//organelle membrane;GO:0043231//intracellular membrane-bounded organelle;GO:0005794//Golgi apparatus;GO:0005622//intracellular;GO:0016020//membrane;GO:0110165//cellular anatomical entity;GO:0012505//endomembrane system;GO:0043229//intracellular organelle;GO:0043226//organelle;GO:0016021//integral…	[C]cellular anatomical entity;intracellular;[F]transporter activity;	molecular_function;cellular_component
110094253	[P]GO:0044267//cellular protein metabolic process;GO:0009987//cellular process;GO:0009059//macromolecule biosynthetic process;GO:0044237//cellular metabolic process;GO:1901566//organonitrogen compound biosynthetic process;GO:0071704//organic substance metabolic process;GO:0008152//metabolic process;GO:0044238//primary metabolic process;GO:0036211//protein modification process;GO:0019538//protein …	[C]cellular anatomical entity;[P]metabolic process;cellular process;[F]catalytic activity;	cellular_component;molecular_function;biological_process
110094258	[C]GO:0016021//integral component of membrane;GO:0110165//cellular anatomical entity;GO:0031224//intrinsic component of membrane;GO:0016020//membrane;	[C]cellular anatomical entity;	cellular_component
110094259	[F]GO:0000166//nucleotide binding;GO:1901265//nucleoside phosphate binding;GO:0043167//ion binding;GO:0032559//adenyl ribonucleotide binding;GO:0097367//carbohydrate derivative binding;GO:0097159//organic cyclic compound binding;GO:0036094//small molecule binding;GO:0017076//purine nucleotide binding;GO:0005488//binding;GO:0032553//ribonucleotide binding;GO:1901363//heterocyclic compound binding;…	[F]binding;	molecular_function
110094267	[C]GO:0031224//intrinsic component of membrane;GO:0016021//integral component of membrane;GO:0043226//organelle;GO:0016020//membrane;GO:0110165//cellular anatomical entity;GO:0005794//Golgi apparatus;GO:0012505//endomembrane system;GO:0005737//cytoplasm;GO:0043227//membrane-bounded organelle;GO:0043229//intracellular organelle;GO:0043231//intracellular membrane-bounded organelle;GO:0005622//intra…	[C]intracellular;cellular anatomical entity;[F]catalytic activity;	molecular_function;cellular_component
110094270	[C]GO:0031224//intrinsic component of membrane;GO:0016021//integral component of membrane;GO:0016020//membrane;GO:0110165//cellular anatomical entity;	[C]cellular anatomical entity;	cellular_component
110094315	[F]GO:0003700//DNA-binding transcription factor activity;GO:0140110//transcription regulator activity;	[F]transcription regulator activity;	molecular_function
110094322	[C]GO:0016020//membrane;GO:0016021//integral component of membrane;GO:0031224//intrinsic component of membrane;GO:0110165//cellular anatomical entity;	[C]cellular anatomical entity;	cellular_component
110094328	[C]GO:0016020//membrane;GO:0016021//integral component of membrane;GO:0031224//intrinsic component of membrane;GO:0110165//cellular anatomical entity;	[C]cellular anatomical entity;	cellular_component
110094338	[P]GO:0006928//movement of cell or subcellular component;GO:0099518//vesicle cytoskeletal trafficking;GO:0016043//cellular component organization;GO:0007015//actin filament organization;GO:0051641//cellular localization;GO:0009987//cellular process;GO:0006810//transport;GO:0030036//actin cytoskeleton organization;GO:0051650//establishment of vesicle localization;GO:0051649//establishment of local…	[C]cellular anatomical entity;intracellular;protein-containing complex;[P]localization;cellular process;[F]binding;catalytic activity;	biological_process;molecular_function;cellular_component
110094345	[F]GO:0004316//3-oxoacyl-[acyl-carrier-protein] reductase (NADPH) activity;GO:0016614//oxidoreductase activity, acting on CH-OH group of donors;GO:0016747//transferase activity, transferring acyl groups other than amino-acyl groups;GO:0016491//oxidoreductase activity;GO:0004312//fatty acid synthase activity;GO:0102131//3-oxo-glutaryl-[acp] methyl ester reductase activity;GO:0102132//3-oxo-pimeloy…	[F]catalytic activity;	molecular_function
110094357	[F]GO:0046872//metal ion binding;GO:0016301//kinase activity;GO:0000287//magnesium ion binding;GO:0004743//pyruvate kinase activity;GO:0003824//catalytic activity;GO:0016772//transferase activity, transferring phosphorus-containing groups;GO:0043169//cation binding;GO:0030955//potassium ion binding;GO:0031420//alkali metal ion binding;GO:0005488//binding;GO:0016740//transferase activity;GO:001677…	[F]binding;catalytic activity;	molecular_function
110094360	[P]GO:0016310//phosphorylation;GO:0006796//phosphate-containing compound metabolic process;GO:1901564//organonitrogen compound metabolic process;GO:0019538//protein metabolic process;GO:0006468//protein phosphorylation;GO:0006793//phosphorus metabolic process;GO:0036211//protein modification process;GO:0044238//primary metabolic process;GO:0006464//cellular protein modification process;GO:0043170…	[C]cellular anatomical entity;[P]cellular process;metabolic process;[F]binding;molecular transducer activity;catalytic activity;	cellular_component;molecular_function;biological_process
110094362	[C]GO:0031224//intrinsic component of membrane;GO:0016021//integral component of membrane;GO:0110165//cellular anatomical entity;GO:0016020//membrane;	[C]cellular anatomical entity;	cellular_component
110094392	[F]GO:0140096//catalytic activity, acting on a protein;GO:0070011//peptidase activity, acting on L-amino acid peptides;GO:0008233//peptidase activity;GO:0008234//cysteine-type peptidase activity;GO:0003824//catalytic activity;GO:0016787//hydrolase activity;	[F]catalytic activity;	molecular_function
110094393	[C]GO:0043226//organelle;GO:0016021//integral component of membrane;GO:0012505//endomembrane system;GO:0005794//Golgi apparatus;GO:0043227//membrane-bounded organelle;GO:0031224//intrinsic component of membrane;GO:0110165//cellular anatomical entity;GO:0016020//membrane;GO:0043229//intracellular organelle;GO:0043231//intracellular membrane-bounded organelle;GO:0005737//cytoplasm;GO:0005622//intra…	[C]intracellular;cellular anatomical entity;[F]catalytic activity;	molecular_function;cellular_component
110094405	[F]GO:0017076//purine nucleotide binding;GO:0043167//ion binding;GO:0036094//small molecule binding;GO:0035639//purine ribonucleoside triphosphate binding;GO:0032561//guanyl ribonucleotide binding;GO:0016817//hydrolase activity, acting on acid anhydrides;GO:0016787//hydrolase activity;GO:0032550//purine ribonucleoside binding;GO:0032553//ribonucleotide binding;GO:0016462//pyrophosphatase activity…	[F]binding;catalytic activity;	molecular_function
110094421	[P]GO:0016192//vesicle-mediated transport;GO:0051234//establishment of localization;GO:0009987//cellular process;GO:0006810//transport;GO:0051179//localization;[C]GO:0031224//intrinsic component of membrane;GO:0110165//cellular anatomical entity;GO:0016020//membrane;GO:0016021//integral component of membrane;	[C]cellular anatomical entity;[P]localization;cellular process;	biological_process;cellular_component
110094431	[C]GO:0016020//membrane;GO:0031224//intrinsic component of membrane;GO:0110165//cellular anatomical entity;GO:0016021//integral component of membrane;[F]GO:0046872//metal ion binding;GO:0003824//catalytic activity;GO:0016491//oxidoreductase activity;GO:0020037//heme binding;GO:0046906//tetrapyrrole binding;GO:0004497//monooxygenase activity;GO:1901363//heterocyclic compound binding;GO:0005488//bi…	[C]cellular anatomical entity;[F]catalytic activity;binding;	cellular_component;molecular_function
110094439	[P]GO:0050896//response to stimulus;GO:0007165//signal transduction;GO:0050794//regulation of cellular process;GO:0065007//biological regulation;GO:0050789//regulation of biological process;GO:0009987//cellular process;GO:0051716//cellular response to stimulus;GO:0023052//signaling;GO:0007154//cell communication;[F]GO:0032559//adenyl ribonucleotide binding;GO:0097367//carbohydrate derivative bind…	[P]response to stimulus;signaling;cellular process;biological regulation;[F]binding;catalytic activity;	biological_process;molecular_function
110094441	[F]GO:0003824//catalytic activity;GO:0008233//peptidase activity;GO:0140096//catalytic activity, acting on a protein;GO:0070011//peptidase activity, acting on L-amino acid peptides;GO:0004252//serine-type endopeptidase activity;GO:0016787//hydrolase activity;GO:0016825//hydrolase activity, acting on acid phosphorus-nitrogen bonds;GO:0017171//serine hydrolase activity;GO:0008236//serine-type pepti…	[F]catalytic activity;	molecular_function
110094452	[F]GO:0070011//peptidase activity, acting on L-amino acid peptides;GO:0003824//catalytic activity;GO:0016825//hydrolase activity, acting on acid phosphorus-nitrogen bonds;GO:0004175//endopeptidase activity;GO:0140096//catalytic activity, acting on a protein;GO:0004252//serine-type endopeptidase activity;GO:0017171//serine hydrolase activity;GO:0008236//serine-type peptidase activity;GO:0016787//h…	[F]catalytic activity;	molecular_function
110094455	[F]GO:0004252//serine-type endopeptidase activity;GO:0070011//peptidase activity, acting on L-amino acid peptides;GO:0004175//endopeptidase activity;GO:0016787//hydrolase activity;GO:0008236//serine-type peptidase activity;GO:0016825//hydrolase activity, acting on acid phosphorus-nitrogen bonds;GO:0008233//peptidase activity;GO:0003824//catalytic activity;GO:0140096//catalytic activity, acting on…	[F]catalytic activity;	molecular_function
110094466	[P]GO:0016043//cellular component organization;GO:0006996//organelle organization;GO:0000266//mitochondrial fission;GO:0007005//mitochondrion organization;GO:0048285//organelle fission;GO:0071840//cellular component organization or biogenesis;GO:0009987//cellular process;[C]GO:0005622//intracellular;GO:0005737//cytoplasm;GO:0016020//membrane;GO:0110165//cellular anatomical entity;[F]GO:0097367//c…	[C]cellular anatomical entity;intracellular;[P]cellular process;[F]catalytic activity;binding;	molecular_function;biological_process;cellular_component
110094471	[F]GO:0016825//hydrolase activity, acting on acid phosphorus-nitrogen bonds;GO:0140096//catalytic activity, acting on a protein;GO:0004252//serine-type endopeptidase activity;GO:0070011//peptidase activity, acting on L-amino acid peptides;GO:0008233//peptidase activity;GO:0017171//serine hydrolase activity;GO:0008236//serine-type peptidase activity;GO:0016787//hydrolase activity;GO:0003824//catal…	[F]catalytic activity;	molecular_function
110094479	[P]GO:0008152//metabolic process;GO:0032259//methylation;[F]GO:0016741//transferase activity, transferring one-carbon groups;GO:0016740//transferase activity;GO:0008168//methyltransferase activity;GO:0003824//catalytic activity;	[P]metabolic process;[F]catalytic activity;	molecular_function;biological_process
110094498	[F]GO:0016758//transferase activity, transferring hexosyl groups;GO:0003824//catalytic activity;GO:0016757//transferase activity, transferring glycosyl groups;GO:0016740//transferase activity;	[F]catalytic activity;	molecular_function
110094501	[C]GO:0016021//integral component of membrane;GO:0110165//cellular anatomical entity;GO:0031224//intrinsic component of membrane;GO:0016020//membrane;	[C]cellular anatomical entity;	cellular_component
110094516	[P]GO:0009145//purine nucleoside triphosphate biosynthetic process;GO:1901566//organonitrogen compound biosynthetic process;GO:0009163//nucleoside biosynthetic process;GO:0006220//pyrimidine nucleotide metabolic process;GO:0006228//UTP biosynthetic process;GO:1901070//guanosine-containing compound biosynthetic process;GO:0009119//ribonucleoside metabolic process;GO:1901360//organic cyclic compoun…	[P]metabolic process;cellular process;[F]catalytic activity;binding;	molecular_function;biological_process
110094557	[C]GO:0016021//integral component of membrane;GO:0016020//membrane;GO:0110165//cellular anatomical entity;GO:0031224//intrinsic component of membrane;[F]GO:0046914//transition metal ion binding;GO:0043169//cation binding;GO:0046872//metal ion binding;GO:0097159//organic cyclic compound binding;GO:0004497//monooxygenase activity;GO:0016705//oxidoreductase activity, acting on paired donors, with in…	[C]cellular anatomical entity;[F]binding;catalytic activity;	molecular_function;cellular_component
110094598	[P]GO:0051234//establishment of localization;GO:0006810//transport;GO:0006869//lipid transport;GO:0010876//lipid localization;GO:0071702//organic substance transport;GO:0051179//localization;GO:0033036//macromolecule localization;[C]GO:0043227//membrane-bounded organelle;GO:0016021//integral component of membrane;GO:0110165//cellular anatomical entity;GO:0016020//membrane;GO:0043229//intracellula…	[C]intracellular;cellular anatomical entity;[P]localization;[F]binding;transporter activity;catalytic activity;	cellular_component;molecular_function;biological_process
110094620	[C]GO:0016020//membrane;GO:0110165//cellular anatomical entity;GO:0031224//intrinsic component of membrane;GO:0016021//integral component of membrane;[F]GO:0008271//secondary active sulfate transmembrane transporter activity;GO:0015318//inorganic molecular entity transmembrane transporter activity;GO:0015291//secondary active transmembrane transporter activity;GO:0022853//active ion transmembrane…	[C]cellular anatomical entity;[F]transporter activity;	molecular_function;cellular_component
110094621	[C]GO:0016021//integral component of membrane;GO:0016020//membrane;GO:0110165//cellular anatomical entity;GO:0031224//intrinsic component of membrane;	[C]cellular anatomical entity;	cellular_component
110094674	[P]GO:0016051//carbohydrate biosynthetic process;GO:0044237//cellular metabolic process;GO:0044249//cellular biosynthetic process;GO:0034637//cellular carbohydrate biosynthetic process;GO:0071704//organic substance metabolic process;GO:0046351//disaccharide biosynthetic process;GO:0005991//trehalose metabolic process;GO:0044262//cellular carbohydrate metabolic process;GO:0044238//primary metaboli…	[P]cellular process;metabolic process;[F]catalytic activity;	biological_process;molecular_function
110094719	[C]GO:0032991//protein-containing complex;GO:1905369//endopeptidase complex;GO:1905368//peptidase complex;GO:1902494//catalytic complex;GO:0031224//intrinsic component of membrane;GO:0000502//proteasome complex;GO:0005622//intracellular;GO:0016020//membrane;GO:0016021//integral component of membrane;GO:0110165//cellular anatomical entity;[F]GO:0017076//purine nucleotide binding;GO:0032553//ribonu…	[C]intracellular;cellular anatomical entity;protein-containing complex;[F]binding;catalytic activity;	molecular_function;cellular_component
110094730	[F]GO:0016740//transferase activity;GO:0140096//catalytic activity, acting on a protein;GO:0019787//ubiquitin-like protein transferase activity;GO:0003824//catalytic activity;GO:0004842//ubiquitin-protein transferase activity;	[F]catalytic activity;	molecular_function
110094737	[P]GO:0034641//cellular nitrogen compound metabolic process;GO:1901576//organic substance biosynthetic process;GO:0006725//cellular aromatic compound metabolic process;GO:0008152//metabolic process;GO:0009987//cellular process;GO:0071704//organic substance metabolic process;GO:0046483//heterocycle metabolic process;GO:0006351//transcription, DNA-templated;GO:0097659//nucleic acid-templated transc…	[P]cellular process;metabolic process;[F]transcription regulator activity;binding;	molecular_function;biological_process
110094769	[P]GO:0034641//cellular nitrogen compound metabolic process;GO:0019438//aromatic compound biosynthetic process;GO:0044249//cellular biosynthetic process;GO:0044281//small molecule metabolic process;GO:0009226//nucleotide-sugar biosynthetic process;GO:0006793//phosphorus metabolic process;GO:0006040//amino sugar metabolic process;GO:0018130//heterocycle biosynthetic process;GO:0009987//cellular pr…	[P]cellular process;metabolic process;[F]catalytic activity;	molecular_function;biological_process
110094773	[P]GO:0060255//regulation of macromolecule metabolic process;GO:0044238//primary metabolic process;GO:0071704//organic substance metabolic process;GO:2001141//regulation of RNA biosynthetic process;GO:0006351//transcription, DNA-templated;GO:0044237//cellular metabolic process;GO:0034654//nucleobase-containing compound biosynthetic process;GO:0019219//regulation of nucleobase-containing compound …	[C]intracellular;cellular anatomical entity;[P]metabolic process;developmental process;cellular process;biological regulation;[F]binding;	biological_process;molecular_function;cellular_component
110094774	[P]GO:0032502//developmental process;GO:0030154//cell differentiation;GO:0048869//cellular developmental process;GO:0009987//cellular process;[C]GO:0043229//intracellular organelle;GO:0043226//organelle;GO:0110165//cellular anatomical entity;GO:0043231//intracellular membrane-bounded organelle;GO:0005634//nucleus;GO:0005622//intracellular;GO:0043227//membrane-bounded organelle;[F]GO:0003677//DNA …	[C]intracellular;cellular anatomical entity;[P]cellular process;developmental process;[F]transcription regulator activity;binding;	molecular_function;biological_process;cellular_component
110094842	[F]GO:0000166//nucleotide binding;GO:0036094//small molecule binding;GO:0097159//organic cyclic compound binding;GO:0043167//ion binding;GO:0032555//purine ribonucleotide binding;GO:0005488//binding;GO:0032553//ribonucleotide binding;GO:0097367//carbohydrate derivative binding;GO:1901363//heterocyclic compound binding;GO:0032559//adenyl ribonucleotide binding;GO:0030554//adenyl nucleotide binding…	[F]binding;	molecular_function
110094843	[C]GO:0043226//organelle;GO:0016021//integral component of membrane;GO:0005622//intracellular;GO:0043231//intracellular membrane-bounded organelle;GO:0031224//intrinsic component of membrane;GO:0043229//intracellular organelle;GO:0005634//nucleus;GO:0043227//membrane-bounded organelle;GO:0016020//membrane;GO:0110165//cellular anatomical entity;[F]GO:0097159//organic cyclic compound binding;GO:000…	[C]cellular anatomical entity;intracellular;[F]binding;	molecular_function;cellular_component
110094912	[P]GO:0044237//cellular metabolic process;GO:0044267//cellular protein metabolic process;GO:0030163//protein catabolic process;GO:0051603//proteolysis involved in cellular protein catabolic process;GO:0044257//cellular protein catabolic process;GO:0019538//protein metabolic process;GO:0043170//macromolecule metabolic process;GO:0006807//nitrogen compound metabolic process;GO:0044248//cellular cat…	[C]protein-containing complex;cellular anatomical entity;intracellular;[P]cellular process;metabolic process;[F]catalytic activity;	biological_process;cellular_component;molecular_function
110094915	[F]GO:0032559//adenyl ribonucleotide binding;GO:0032553//ribonucleotide binding;GO:1901363//heterocyclic compound binding;GO:1901265//nucleoside phosphate binding;GO:0032555//purine ribonucleotide binding;GO:0043168//anion binding;GO:0030554//adenyl nucleotide binding;GO:0005488//binding;GO:0097159//organic cyclic compound binding;GO:0000166//nucleotide binding;GO:0017076//purine nucleotide bindi…	[F]binding;	molecular_function
110094923	[C]GO:0016020//membrane;GO:0110165//cellular anatomical entity;GO:0016021//integral component of membrane;GO:0031224//intrinsic component of membrane;[F]GO:0004672//protein kinase activity;GO:0005524//ATP binding;GO:0005488//binding;GO:0003824//catalytic activity;GO:0036094//small molecule binding;GO:0043168//anion binding;GO:0032555//purine ribonucleotide binding;GO:0016773//phosphotransferase a…	[C]cellular anatomical entity;[F]catalytic activity;binding;	molecular_function;cellular_component
110094979	[C]GO:0005886//plasma membrane;GO:0016020//membrane;GO:0110165//cellular anatomical entity;GO:0071944//cell periphery;[F]GO:0016301//kinase activity;GO:0003824//catalytic activity;GO:0016772//transferase activity, transferring phosphorus-containing groups;GO:0016740//transferase activity;	[C]cellular anatomical entity;[F]catalytic activity;	molecular_function;cellular_component
110094986	[P]GO:0007264//small GTPase mediated signal transduction;GO:0015833//peptide transport;GO:0032482//Rab protein signal transduction;GO:0007154//cell communication;GO:0070727//cellular macromolecule localization;GO:0006810//transport;GO:0050794//regulation of cellular process;GO:0051716//cellular response to stimulus;GO:0033036//macromolecule localization;GO:0045184//establishment of protein locali…	[C]cellular anatomical entity;[P]cellular process;signaling;localization;response to stimulus;biological regulation;[F]catalytic activity;binding;	cellular_component;biological_process;molecular_function
110094991	[F]GO:0036094//small molecule binding;GO:0003824//catalytic activity;GO:0016772//transferase activity, transferring phosphorus-containing groups;GO:0005524//ATP binding;GO:0016301//kinase activity;GO:0032559//adenyl ribonucleotide binding;GO:0140096//catalytic activity, acting on a protein;GO:0032553//ribonucleotide binding;GO:0016773//phosphotransferase activity, alcohol group as acceptor;GO:004…	[F]catalytic activity;binding;	molecular_function
110095006	[C]GO:0110165//cellular anatomical entity;GO:0005886//plasma membrane;GO:0016020//membrane;GO:0071944//cell periphery;GO:0016021//integral component of membrane;GO:0031224//intrinsic component of membrane;	[C]cellular anatomical entity;	cellular_component
110095018	[C]GO:0031224//intrinsic component of membrane;GO:0016021//integral component of membrane;GO:0110165//cellular anatomical entity;GO:0016020//membrane;	[C]cellular anatomical entity;	cellular_component
110095026	[C]GO:0016020//membrane;GO:0110165//cellular anatomical entity;GO:0031224//intrinsic component of membrane;GO:0016021//integral component of membrane;	[C]cellular anatomical entity;	cellular_component
110095028	[P]GO:0097659//nucleic acid-templated transcription;GO:0034654//nucleobase-containing compound biosynthetic process;GO:0006351//transcription, DNA-templated;GO:0044238//primary metabolic process;GO:0006366//transcription by RNA polymerase II;GO:0044249//cellular biosynthetic process;GO:0016070//RNA metabolic process;GO:0009058//biosynthetic process;GO:0034645//cellular macromolecule biosynthetic …	[C]cellular anatomical entity;protein-containing complex;intracellular;[P]cellular process;metabolic process;[F]catalytic activity;binding;	molecular_function;cellular_component;biological_process
110095048	[F]GO:0016787//hydrolase activity;GO:0016462//pyrophosphatase activity;GO:0032553//ribonucleotide binding;GO:0043167//ion binding;GO:0036094//small molecule binding;GO:0017076//purine nucleotide binding;GO:0097159//organic cyclic compound binding;GO:0016817//hydrolase activity, acting on acid anhydrides;GO:0032555//purine ribonucleotide binding;GO:1901363//heterocyclic compound binding;GO:0032561…	[F]catalytic activity;binding;	molecular_function
110095052	[P]GO:0009987//cellular process;GO:0071555//cell wall organization;GO:0071840//cellular component organization or biogenesis;GO:0071554//cell wall organization or biogenesis;GO:0045229//external encapsulating structure organization;GO:0016043//cellular component organization;[C]GO:0016020//membrane;GO:0043227//membrane-bounded organelle;GO:0031224//intrinsic component of membrane;GO:0012505//endo…	[C]cellular anatomical entity;intracellular;[P]cellular process;[F]catalytic activity;	molecular_function;cellular_component;biological_process
110095064	[C]GO:0016021//integral component of membrane;GO:0031224//intrinsic component of membrane;GO:0110165//cellular anatomical entity;GO:0016020//membrane;[F]GO:0046914//transition metal ion binding;GO:0016705//oxidoreductase activity, acting on paired donors, with incorporation or reduction of molecular oxygen;GO:0005488//binding;GO:0046872//metal ion binding;GO:0005506//iron ion binding;GO:0003824//…	[C]cellular anatomical entity;[F]binding;catalytic activity;	molecular_function;cellular_component
110095066	[F]GO:0019787//ubiquitin-like protein transferase activity;GO:0016740//transferase activity;GO:0004842//ubiquitin-protein transferase activity;GO:0003824//catalytic activity;GO:0140096//catalytic activity, acting on a protein;	[F]catalytic activity;	molecular_function
110095069	[C]GO:0016021//integral component of membrane;GO:0031224//intrinsic component of membrane;GO:0016020//membrane;GO:0110165//cellular anatomical entity;[F]GO:0005215//transporter activity;GO:0022857//transmembrane transporter activity;	[C]cellular anatomical entity;[F]transporter activity;	cellular_component;molecular_function
110095071	[C]GO:0016020//membrane;GO:0110165//cellular anatomical entity;GO:0031224//intrinsic component of membrane;GO:0016021//integral component of membrane;	[C]cellular anatomical entity;	cellular_component
110095100	[F]GO:0003700//DNA-binding transcription factor activity;GO:0140110//transcription regulator activity;	[F]transcription regulator activity;	molecular_function
110095114	[P]GO:0008152//metabolic process;GO:0044237//cellular metabolic process;GO:0015979//photosynthesis;GO:0009987//cellular process;[C]GO:0009522//photosystem I;GO:0016020//membrane;GO:0034357//photosynthetic membrane;GO:0005622//intracellular;GO:0098796//membrane protein complex;GO:0009579//thylakoid;GO:0032991//protein-containing complex;GO:0009521//photosystem;GO:0110165//cellular anatomical entit…	[C]intracellular;protein-containing complex;cellular anatomical entity;[P]cellular process;metabolic process;	biological_process;cellular_component
110095130	[F]GO:0005524//ATP binding;GO:0030554//adenyl nucleotide binding;GO:1901265//nucleoside phosphate binding;GO:0097367//carbohydrate derivative binding;GO:0016772//transferase activity, transferring phosphorus-containing groups;GO:1901363//heterocyclic compound binding;GO:0035639//purine ribonucleoside triphosphate binding;GO:0043168//anion binding;GO:0004674//protein serine/threonine kinase activi…	[F]catalytic activity;binding;	molecular_function
110095137	[C]GO:0110165//cellular anatomical entity;GO:0016020//membrane;GO:0016021//integral component of membrane;GO:0031224//intrinsic component of membrane;	[C]cellular anatomical entity;	cellular_component
110095141	[C]GO:0016020//membrane;GO:0031224//intrinsic component of membrane;GO:0110165//cellular anatomical entity;GO:0016021//integral component of membrane;[F]GO:0036094//small molecule binding;GO:0017076//purine nucleotide binding;GO:0016772//transferase activity, transferring phosphorus-containing groups;GO:0032559//adenyl ribonucleotide binding;GO:0097159//organic cyclic compound binding;GO:0004672/…	[C]cellular anatomical entity;[F]catalytic activity;binding;	cellular_component;molecular_function
110095142	[F]GO:1901363//heterocyclic compound binding;GO:0032559//adenyl ribonucleotide binding;GO:1901265//nucleoside phosphate binding;GO:0032553//ribonucleotide binding;GO:0005488//binding;GO:0017076//purine nucleotide binding;GO:0036094//small molecule binding;GO:0000166//nucleotide binding;GO:0030554//adenyl nucleotide binding;GO:0043531//ADP binding;GO:0097367//carbohydrate derivative binding;GO:003…	[F]binding;	molecular_function
110095155	[P]GO:0009101//glycoprotein biosynthetic process;GO:0044237//cellular metabolic process;GO:1901566//organonitrogen compound biosynthetic process;GO:0009987//cellular process;GO:0006486//protein glycosylation;GO:0008152//metabolic process;GO:0036211//protein modification process;GO:0043412//macromolecule modification;GO:0043413//macromolecule glycosylation;GO:0009100//glycoprotein metabolic proces…	[C]cellular anatomical entity;[P]cellular process;metabolic process;[F]catalytic activity;	biological_process;cellular_component;molecular_function
110095185	[F]GO:0016772//transferase activity, transferring phosphorus-containing groups;GO:0016301//kinase activity;GO:0016740//transferase activity;GO:0003824//catalytic activity;	[F]catalytic activity;	molecular_function
110095190	[P]GO:0032787//monocarboxylic acid metabolic process;GO:0044281//small molecule metabolic process;GO:0046394//carboxylic acid biosynthetic process;GO:0006633//fatty acid biosynthetic process;GO:0072330//monocarboxylic acid biosynthetic process;GO:0006082//organic acid metabolic process;GO:0008152//metabolic process;GO:0006629//lipid metabolic process;GO:0043436//oxoacid metabolic process;GO:00442…	[C]cellular anatomical entity;[P]cellular process;metabolic process;[F]catalytic activity;	molecular_function;biological_process;cellular_component
110095211	[F]GO:0016758//transferase activity, transferring hexosyl groups;GO:0046527//glucosyltransferase activity;GO:0047213//anthocyanidin 3-O-glucosyltransferase activity;GO:0003824//catalytic activity;GO:0035251//UDP-glucosyltransferase activity;GO:0016740//transferase activity;GO:0016757//transferase activity, transferring glycosyl groups;GO:0008194//UDP-glycosyltransferase activity;	[F]catalytic activity;	molecular_function
110095222	[P]GO:1902850//microtubule cytoskeleton organization involved in mitosis;GO:0051302//regulation of cell division;GO:0022402//cell cycle process;GO:0006996//organelle organization;GO:0007052//mitotic spindle organization;GO:0065007//biological regulation;GO:0000226//microtubule cytoskeleton organization;GO:0016043//cellular component organization;GO:0051726//regulation of cell cycle;GO:0007017//mi…	[C]intracellular;cellular anatomical entity;protein-containing complex;[P]cellular process;biological regulation;[F]catalytic activity;binding;	molecular_function;biological_process;cellular_component
110095230	[P]GO:0006810//transport;GO:0006811//ion transport;GO:0051234//establishment of localization;GO:0015672//monovalent inorganic cation transport;GO:0006813//potassium ion transport;GO:0030001//metal ion transport;GO:0006812//cation transport;GO:0051179//localization;[C]GO:0031224//intrinsic component of membrane;GO:0016020//membrane;GO:0110165//cellular anatomical entity;GO:0016021//integral compon…	[C]cellular anatomical entity;[P]localization;[F]transporter activity;	biological_process;molecular_function;cellular_component
110095248	[F]GO:0003824//catalytic activity;GO:0016765//transferase activity, transferring alkyl or aryl (other than methyl) groups;GO:0004364//glutathione transferase activity;GO:0016740//transferase activity;	[F]catalytic activity;	molecular_function
110095265	[P]GO:0050794//regulation of cellular process;GO:0051716//cellular response to stimulus;GO:0065007//biological regulation;GO:0050896//response to stimulus;GO:0050789//regulation of biological process;GO:0007165//signal transduction;GO:0009987//cellular process;GO:0007154//cell communication;GO:0023052//signaling;[F]GO:1901363//heterocyclic compound binding;GO:0004672//protein kinase activity;GO:0…	[P]biological regulation;signaling;response to stimulus;cellular process;[F]binding;catalytic activity;	biological_process;molecular_function
110095279	[F]GO:0036094//small molecule binding;GO:0140096//catalytic activity, acting on a protein;GO:0017076//purine nucleotide binding;GO:0016301//kinase activity;GO:0016772//transferase activity, transferring phosphorus-containing groups;GO:1901363//heterocyclic compound binding;GO:0030554//adenyl nucleotide binding;GO:0097367//carbohydrate derivative binding;GO:0043168//anion binding;GO:0032553//ribon…	[F]binding;catalytic activity;	molecular_function
110095280	[P]GO:0051247//positive regulation of protein metabolic process;GO:0045859//regulation of protein kinase activity;GO:0009987//cellular process;GO:0031401//positive regulation of protein modification process;GO:0045860//positive regulation of protein kinase activity;GO:0051174//regulation of phosphorus metabolic process;GO:0071902//positive regulation of protein serine/threonine kinase activity;GO…	[C]protein-containing complex;intracellular;[P]cellular process;biological regulation;[F]molecular function regulator;binding;catalytic activity;	biological_process;cellular_component;molecular_function
110095284	[P]GO:0006810//transport;GO:0055085//transmembrane transport;GO:0051234//establishment of localization;GO:0051179//localization;GO:0009987//cellular process;[C]GO:0016020//membrane;GO:0110165//cellular anatomical entity;GO:0031224//intrinsic component of membrane;GO:0016021//integral component of membrane;	[C]cellular anatomical entity;[P]cellular process;localization;	biological_process;cellular_component
110095287	[C]GO:0005773//vacuole;GO:0005774//vacuolar membrane;GO:0043226//organelle;GO:0043231//intracellular membrane-bounded organelle;GO:0043229//intracellular organelle;GO:0005737//cytoplasm;GO:0031090//organelle membrane;GO:0016021//integral component of membrane;GO:0110165//cellular anatomical entity;GO:0098588//bounding membrane of organelle;GO:0098805//whole membrane;GO:0016020//membrane;GO:004322…	[C]cellular anatomical entity;intracellular;[F]transporter activity;	molecular_function;cellular_component
110095343	[C]GO:0031224//intrinsic component of membrane;GO:0110165//cellular anatomical entity;GO:0016021//integral component of membrane;GO:0016020//membrane;	[C]cellular anatomical entity;	cellular_component
110095364	[C]GO:0016021//integral component of membrane;GO:0031224//intrinsic component of membrane;GO:0016020//membrane;GO:0110165//cellular anatomical entity;[F]GO:0003824//catalytic activity;GO:0009055//electron transfer activity;GO:0016491//oxidoreductase activity;	[C]cellular anatomical entity;[F]catalytic activity;	molecular_function;cellular_component
110095390	[C]GO:0016020//membrane;GO:0016021//integral component of membrane;GO:0031224//intrinsic component of membrane;GO:0110165//cellular anatomical entity;	[C]cellular anatomical entity;	cellular_component
110095391	[P]GO:0071310//cellular response to organic substance;GO:0009719//response to endogenous stimulus;GO:0050794//regulation of cellular process;GO:0070887//cellular response to chemical stimulus;GO:0042221//response to chemical;GO:0051716//cellular response to stimulus;GO:0009725//response to hormone;GO:0032870//cellular response to hormone stimulus;GO:0010033//response to organic substance;GO:00714…	[C]cellular anatomical entity;[P]cellular process;biological regulation;response to stimulus;signaling;[F]catalytic activity;binding;	biological_process;molecular_function;cellular_component
110095394	[C]GO:0016021//integral component of membrane;GO:0031224//intrinsic component of membrane;GO:0110165//cellular anatomical entity;GO:0016020//membrane;[F]GO:0022834//ligand-gated channel activity;GO:0015318//inorganic molecular entity transmembrane transporter activity;GO:0022836//gated channel activity;GO:0005216//ion channel activity;GO:0015276//ligand-gated ion channel activity;GO:0005215//tran…	[C]cellular anatomical entity;[F]transporter activity;	molecular_function;cellular_component
110095405	[F]GO:0016301//kinase activity;GO:0036094//small molecule binding;GO:0097367//carbohydrate derivative binding;GO:0000166//nucleotide binding;GO:0005488//binding;GO:0016773//phosphotransferase activity, alcohol group as acceptor;GO:0017076//purine nucleotide binding;GO:0004672//protein kinase activity;GO:0097159//organic cyclic compound binding;GO:0043167//ion binding;GO:0140096//catalytic activit…	[F]catalytic activity;binding;	molecular_function
110095415	[C]GO:0110165//cellular anatomical entity;GO:0016021//integral component of membrane;GO:0031224//intrinsic component of membrane;GO:0016020//membrane;	[C]cellular anatomical entity;	cellular_component
110095426	[P]GO:0043170//macromolecule metabolic process;GO:0051716//cellular response to stimulus;GO:0044267//cellular protein metabolic process;GO:0018193//peptidyl-amino acid modification;GO:0006468//protein phosphorylation;GO:0007154//cell communication;GO:0023052//signaling;GO:0018105//peptidyl-serine phosphorylation;GO:0046777//protein autophosphorylation;GO:0036211//protein modification process;GO:0…	[C]cellular anatomical entity;intracellular;[P]signaling;cellular process;metabolic process;response to stimulus;biological regulation;[F]catalytic activity;binding;	biological_process;cellular_component;molecular_function
110095434	[C]GO:0016020//membrane;GO:0016021//integral component of membrane;GO:0031224//intrinsic component of membrane;GO:0110165//cellular anatomical entity;[F]GO:0016757//transferase activity, transferring glycosyl groups;GO:0047259//glucomannan 4-beta-mannosyltransferase activity;GO:0016740//transferase activity;GO:0003824//catalytic activity;GO:0016758//transferase activity, transferring hexosyl grou…	[C]cellular anatomical entity;[F]catalytic activity;	cellular_component;molecular_function
110095435	[C]GO:0110165//cellular anatomical entity;GO:0031224//intrinsic component of membrane;GO:0016020//membrane;GO:0016021//integral component of membrane;	[C]cellular anatomical entity;	cellular_component
110095436	[C]GO:0110165//cellular anatomical entity;GO:0016020//membrane;GO:0016021//integral component of membrane;GO:0031224//intrinsic component of membrane;	[C]cellular anatomical entity;	cellular_component
110095448	[C]GO:0031224//intrinsic component of membrane;GO:0016020//membrane;GO:0110165//cellular anatomical entity;GO:0016021//integral component of membrane;[F]GO:0016301//kinase activity;GO:0030554//adenyl nucleotide binding;GO:1901265//nucleoside phosphate binding;GO:0035639//purine ribonucleoside triphosphate binding;GO:0032555//purine ribonucleotide binding;GO:0097367//carbohydrate derivative bindin…	[C]cellular anatomical entity;[F]binding;catalytic activity;	cellular_component;molecular_function
110095451	[C]GO:0016021//integral component of membrane;GO:0016020//membrane;GO:0031224//intrinsic component of membrane;GO:0110165//cellular anatomical entity;[F]GO:0036094//small molecule binding;GO:0016740//transferase activity;GO:0043167//ion binding;GO:0032553//ribonucleotide binding;GO:0032559//adenyl ribonucleotide binding;GO:0097367//carbohydrate derivative binding;GO:0016773//phosphotransferase ac…	[C]cellular anatomical entity;[F]catalytic activity;binding;	cellular_component;molecular_function
110095465	[P]GO:0055086//nucleobase-containing small molecule metabolic process;GO:0071704//organic substance metabolic process;GO:0044237//cellular metabolic process;GO:0009058//biosynthetic process;GO:1901576//organic substance biosynthetic process;GO:0008152//metabolic process;GO:0072522//purine-containing compound biosynthetic process;GO:0046112//nucleobase biosynthetic process;GO:0043096//purine nucle…	[C]cellular anatomical entity;intracellular;[P]metabolic process;cellular process;[F]catalytic activity;	biological_process;cellular_component;molecular_function
110095485	[P]GO:0032259//methylation;GO:0008152//metabolic process;[F]GO:0016741//transferase activity, transferring one-carbon groups;GO:0008168//methyltransferase activity;GO:0003824//catalytic activity;GO:0016740//transferase activity;	[P]metabolic process;[F]catalytic activity;	biological_process;molecular_function
110095500	[P]GO:0044237//cellular metabolic process;GO:0043412//macromolecule modification;GO:0044267//cellular protein metabolic process;GO:1901564//organonitrogen compound metabolic process;GO:0043170//macromolecule metabolic process;GO:0009058//biosynthetic process;GO:0006807//nitrogen compound metabolic process;GO:0008152//metabolic process;GO:1901576//organic substance biosynthetic process;GO:1901135/…	[C]intracellular;cellular anatomical entity;[P]metabolic process;cellular process;[F]catalytic activity;binding;	biological_process;molecular_function;cellular_component
110095515	[F]GO:0016825//hydrolase activity, acting on acid phosphorus-nitrogen bonds;GO:0016787//hydrolase activity;GO:0017171//serine hydrolase activity;GO:0140096//catalytic activity, acting on a protein;GO:0070011//peptidase activity, acting on L-amino acid peptides;GO:0003824//catalytic activity;GO:0008236//serine-type peptidase activity;GO:0008233//peptidase activity;	[F]catalytic activity;	molecular_function
110095545	[F]GO:0097367//carbohydrate derivative binding;GO:0000166//nucleotide binding;GO:0032555//purine ribonucleotide binding;GO:0032559//adenyl ribonucleotide binding;GO:1901265//nucleoside phosphate binding;GO:0005488//binding;GO:0017076//purine nucleotide binding;GO:0036094//small molecule binding;GO:1901363//heterocyclic compound binding;GO:0030554//adenyl nucleotide binding;GO:0032553//ribonucleot…	[F]binding;	molecular_function
110095558	[C]GO:0016020//membrane;GO:0031224//intrinsic component of membrane;GO:0016021//integral component of membrane;GO:0110165//cellular anatomical entity;[F]GO:0022804//active transmembrane transporter activity;GO:0008324//cation transmembrane transporter activity;GO:0015333//peptide:proton symporter activity;GO:0015075//ion transmembrane transporter activity;GO:0015318//inorganic molecular entity tr…	[C]cellular anatomical entity;[F]transporter activity;	molecular_function;cellular_component
110095582	[C]GO:0016021//integral component of membrane;GO:0110165//cellular anatomical entity;GO:0016020//membrane;GO:0031224//intrinsic component of membrane;	[C]cellular anatomical entity;	cellular_component
110095592	[C]GO:0110165//cellular anatomical entity;GO:0071944//cell periphery;GO:0005886//plasma membrane;GO:0016020//membrane;	[C]cellular anatomical entity;	cellular_component
110095593	[P]GO:0016070//RNA metabolic process;GO:0001510//RNA methylation;GO:0044238//primary metabolic process;GO:0006807//nitrogen compound metabolic process;GO:0006725//cellular aromatic compound metabolic process;GO:0010467//gene expression;GO:0043412//macromolecule modification;GO:0034641//cellular nitrogen compound metabolic process;GO:0030488//tRNA methylation;GO:0006396//RNA processing;GO:0043170/…	[C]intracellular;cellular anatomical entity;[P]metabolic process;cellular process;[F]binding;catalytic activity;	biological_process;molecular_function;cellular_component
110095603	[C]GO:0016021//integral component of membrane;GO:0110165//cellular anatomical entity;GO:0016020//membrane;GO:0031224//intrinsic component of membrane;	[C]cellular anatomical entity;	cellular_component
110095610	[F]GO:0003824//catalytic activity;GO:0016772//transferase activity, transferring phosphorus-containing groups;GO:0016740//transferase activity;GO:0016301//kinase activity;	[F]catalytic activity;	molecular_function
110095613	[C]GO:0043226//organelle;GO:0043229//intracellular organelle;GO:0005622//intracellular;GO:0043227//membrane-bounded organelle;GO:0043231//intracellular membrane-bounded organelle;GO:0110165//cellular anatomical entity;GO:0005634//nucleus;[F]GO:0140110//transcription regulator activity;GO:1901363//heterocyclic compound binding;GO:0003677//DNA binding;GO:0005488//binding;GO:0097159//organic cyclic …	[C]cellular anatomical entity;intracellular;[F]transcription regulator activity;binding;	molecular_function;cellular_component
110095619	[F]GO:0097367//carbohydrate derivative binding;GO:0043167//ion binding;GO:0032555//purine ribonucleotide binding;GO:0000166//nucleotide binding;GO:0035639//purine ribonucleoside triphosphate binding;GO:0005524//ATP binding;GO:1901265//nucleoside phosphate binding;GO:0017076//purine nucleotide binding;GO:0097159//organic cyclic compound binding;GO:0036094//small molecule binding;GO:0016772//transf…	[F]binding;catalytic activity;	molecular_function
110095624	[P]GO:0032259//methylation;GO:0008152//metabolic process;[F]GO:0003824//catalytic activity;GO:0016741//transferase activity, transferring one-carbon groups;GO:0016740//transferase activity;GO:0008168//methyltransferase activity;	[P]metabolic process;[F]catalytic activity;	molecular_function;biological_process
110095646	[C]GO:0031224//intrinsic component of membrane;GO:0016021//integral component of membrane;GO:0110165//cellular anatomical entity;GO:0016020//membrane;[F]GO:0043167//ion binding;GO:0046906//tetrapyrrole binding;GO:0005488//binding;GO:0020037//heme binding;GO:0016491//oxidoreductase activity;GO:0046914//transition metal ion binding;GO:0016705//oxidoreductase activity, acting on paired donors, with …	[C]cellular anatomical entity;[F]binding;catalytic activity;	cellular_component;molecular_function
110095647	[F]GO:0004518//nuclease activity;GO:1901363//heterocyclic compound binding;GO:0016891//endoribonuclease activity, producing 5'-phosphomonoesters;GO:0004521//endoribonuclease activity;GO:0046872//metal ion binding;GO:0016893//endonuclease activity, active with either ribo- or deoxyribonucleic acids and producing 5'-phosphomonoesters;GO:0097159//organic cyclic compound binding;GO:0043167//ion bindi…	[F]binding;catalytic activity;	molecular_function
110095657	[C]GO:0016021//integral component of membrane;GO:0110165//cellular anatomical entity;GO:0016020//membrane;GO:0031224//intrinsic component of membrane;[F]GO:0003824//catalytic activity;GO:0036094//small molecule binding;GO:0005488//binding;GO:0097367//carbohydrate derivative binding;GO:0097159//organic cyclic compound binding;GO:0032555//purine ribonucleotide binding;GO:0035639//purine ribonucleos…	[C]cellular anatomical entity;[F]binding;catalytic activity;	cellular_component;molecular_function
110095681	[C]GO:0031224//intrinsic component of membrane;GO:0110165//cellular anatomical entity;GO:0016020//membrane;GO:0016021//integral component of membrane;	[C]cellular anatomical entity;	cellular_component
110095684	[C]GO:0043231//intracellular membrane-bounded organelle;GO:0005634//nucleus;GO:0043226//organelle;GO:0110165//cellular anatomical entity;GO:0043227//membrane-bounded organelle;GO:0005622//intracellular;GO:0043229//intracellular organelle;[F]GO:0003677//DNA binding;GO:0003700//DNA-binding transcription factor activity;GO:0005488//binding;GO:0140110//transcription regulator activity;GO:1901363//het…	[C]cellular anatomical entity;intracellular;[F]transcription regulator activity;binding;	cellular_component;molecular_function
110095732	[C]GO:0031224//intrinsic component of membrane;GO:0016020//membrane;GO:0016021//integral component of membrane;GO:0110165//cellular anatomical entity;	[C]cellular anatomical entity;	cellular_component
110095753	[C]GO:0016020//membrane;GO:0016021//integral component of membrane;GO:0031224//intrinsic component of membrane;GO:0110165//cellular anatomical entity;[F]GO:0016740//transferase activity;GO:0030554//adenyl nucleotide binding;GO:0016773//phosphotransferase activity, alcohol group as acceptor;GO:0032553//ribonucleotide binding;GO:1901363//heterocyclic compound binding;GO:0005488//binding;GO:0004714/…	[C]cellular anatomical entity;[F]molecular transducer activity;catalytic activity;binding;	cellular_component;molecular_function
110095755	[P]GO:0033036//macromolecule localization;GO:0071705//nitrogen compound transport;GO:0042886//amide transport;GO:0009987//cellular process;GO:0051234//establishment of localization;GO:0016192//vesicle-mediated transport;GO:0015031//protein transport;GO:0051179//localization;GO:0015833//peptide transport;GO:0045184//establishment of protein localization;GO:0006810//transport;GO:0071702//organic su…	[C]cellular anatomical entity;intracellular;[P]cellular process;localization;[F]binding;	molecular_function;cellular_component;biological_process
110095766	[C]GO:0031224//intrinsic component of membrane;GO:0110165//cellular anatomical entity;GO:0016020//membrane;GO:0016021//integral component of membrane;	[C]cellular anatomical entity;	cellular_component
110095778	[C]GO:0016021//integral component of membrane;GO:0110165//cellular anatomical entity;GO:0031224//intrinsic component of membrane;GO:0016020//membrane;	[C]cellular anatomical entity;	cellular_component
110095779	[C]GO:0110165//cellular anatomical entity;GO:0016020//membrane;GO:0031224//intrinsic component of membrane;GO:0016021//integral component of membrane;	[C]cellular anatomical entity;	cellular_component
110095785	[P]GO:0009987//cellular process;GO:0018193//peptidyl-amino acid modification;GO:0018205//peptidyl-lysine modification;GO:0010467//gene expression;GO:0008152//metabolic process;GO:0009249//protein lipoylation;GO:0006807//nitrogen compound metabolic process;GO:0043170//macromolecule metabolic process;GO:0036211//protein modification process;GO:0043412//macromolecule modification;GO:0019538//protein…	[C]intracellular;cellular anatomical entity;[P]cellular process;metabolic process;[F]catalytic activity;	cellular_component;molecular_function;biological_process
110095797	[C]GO:0110165//cellular anatomical entity;GO:0016020//membrane;GO:0031224//intrinsic component of membrane;GO:0016021//integral component of membrane;	[C]cellular anatomical entity;	cellular_component
110095820	[F]GO:0016740//transferase activity;GO:0016757//transferase activity, transferring glycosyl groups;GO:0016758//transferase activity, transferring hexosyl groups;GO:0003824//catalytic activity;	[F]catalytic activity;	molecular_function
110095824	[P]GO:0051234//establishment of localization;GO:0006810//transport;GO:0006811//ion transport;GO:0006812//cation transport;GO:0051179//localization;GO:0030001//metal ion transport;[C]GO:0016021//integral component of membrane;GO:0031224//intrinsic component of membrane;GO:0016020//membrane;GO:0110165//cellular anatomical entity;[F]GO:0032559//adenyl ribonucleotide binding;GO:0046872//metal ion bin…	[C]cellular anatomical entity;[P]localization;[F]binding;transporter activity;	cellular_component;molecular_function;biological_process
110095829	[P]GO:0036211//protein modification process;GO:1901564//organonitrogen compound metabolic process;GO:0044260//cellular macromolecule metabolic process;GO:0043412//macromolecule modification;GO:0006807//nitrogen compound metabolic process;GO:0044238//primary metabolic process;GO:0009987//cellular process;GO:0016310//phosphorylation;GO:0006793//phosphorus metabolic process;GO:0019538//protein metab…	[C]cellular anatomical entity;[P]metabolic process;cellular process;[F]binding;catalytic activity;	biological_process;molecular_function;cellular_component
110095855	[C]GO:0043229//intracellular organelle;GO:0005622//intracellular;GO:0043227//membrane-bounded organelle;GO:0005634//nucleus;GO:0043226//organelle;GO:0043231//intracellular membrane-bounded organelle;GO:0110165//cellular anatomical entity;[F]GO:0005488//binding;GO:0097159//organic cyclic compound binding;GO:0140110//transcription regulator activity;GO:0003700//DNA-binding transcription factor acti…	[C]cellular anatomical entity;intracellular;[F]binding;transcription regulator activity;	molecular_function;cellular_component
110095857	[P]GO:0071554//cell wall organization or biogenesis;GO:0071704//organic substance metabolic process;GO:0044085//cellular component biogenesis;GO:0071840//cellular component organization or biogenesis;GO:0006073//cellular glucan metabolic process;GO:0044238//primary metabolic process;GO:0009987//cellular process;GO:0010411//xyloglucan metabolic process;GO:0071555//cell wall organization;GO:0043170…	[C]cellular anatomical entity;[P]cellular process;metabolic process;[F]catalytic activity;	biological_process;cellular_component;molecular_function
110095859	[F]GO:0016757//transferase activity, transferring glycosyl groups;GO:0003824//catalytic activity;GO:0016740//transferase activity;GO:0016758//transferase activity, transferring hexosyl groups;	[F]catalytic activity;	molecular_function
110095869	[P]GO:0044267//cellular protein metabolic process;GO:0006793//phosphorus metabolic process;GO:0071704//organic substance metabolic process;GO:0006468//protein phosphorylation;GO:0044260//cellular macromolecule metabolic process;GO:0019538//protein metabolic process;GO:0016310//phosphorylation;GO:0009987//cellular process;GO:0043170//macromolecule metabolic process;GO:0043412//macromolecule modifi…	[C]cellular anatomical entity;[P]metabolic process;cellular process;[F]molecular transducer activity;binding;catalytic activity;	molecular_function;cellular_component;biological_process
110095872	[C]GO:0016020//membrane;GO:0016021//integral component of membrane;GO:0110165//cellular anatomical entity;GO:0031224//intrinsic component of membrane;	[C]cellular anatomical entity;	cellular_component
110095880	[F]GO:0030554//adenyl nucleotide binding;GO:0032559//adenyl ribonucleotide binding;GO:0043531//ADP binding;GO:0017076//purine nucleotide binding;GO:1901265//nucleoside phosphate binding;GO:0043168//anion binding;GO:0032555//purine ribonucleotide binding;GO:0097159//organic cyclic compound binding;GO:0097367//carbohydrate derivative binding;GO:1901363//heterocyclic compound binding;GO:0043167//ion…	[F]binding;	molecular_function
110095888	[P]GO:0022402//cell cycle process;GO:0007049//cell cycle;GO:0048523//negative regulation of cellular process;GO:0007050//cell cycle arrest;GO:0065007//biological regulation;GO:0051726//regulation of cell cycle;GO:0050794//regulation of cellular process;GO:0045786//negative regulation of cell cycle;GO:0050789//regulation of biological process;GO:0009987//cellular process;GO:0048519//negative regul…	[C]cellular anatomical entity;intracellular;[P]cellular process;biological regulation;[F]molecular function regulator;catalytic activity;	molecular_function;biological_process;cellular_component
110095917	[P]GO:0009117//nucleotide metabolic process;GO:0009165//nucleotide biosynthetic process;GO:0009176//pyrimidine deoxyribonucleoside monophosphate metabolic process;GO:0009987//cellular process;GO:0042558//pteridine-containing compound metabolic process;GO:1901135//carbohydrate derivative metabolic process;GO:0006760//folic acid-containing compound metabolic process;GO:0046073//dTMP metabolic proce…	[P]cellular process;metabolic process;[F]catalytic activity;	biological_process;molecular_function
110095924	[P]GO:0008152//metabolic process;GO:0032259//methylation;[F]GO:0008168//methyltransferase activity;GO:0016740//transferase activity;GO:0016741//transferase activity, transferring one-carbon groups;GO:0003824//catalytic activity;	[P]metabolic process;[F]catalytic activity;	biological_process;molecular_function
110095926	[C]GO:0016020//membrane;GO:0110165//cellular anatomical entity;GO:0031224//intrinsic component of membrane;GO:0016021//integral component of membrane;	[C]cellular anatomical entity;	cellular_component
110095946	[P]GO:0050789//regulation of biological process;GO:0050794//regulation of cellular process;GO:0065007//biological regulation;GO:0023052//signaling;GO:0007165//signal transduction;GO:0050896//response to stimulus;GO:0035556//intracellular signal transduction;GO:0009987//cellular process;GO:0000160//phosphorelay signal transduction system;GO:0051716//cellular response to stimulus;GO:0007154//cell c…	[P]biological regulation;cellular process;signaling;response to stimulus;	biological_process
110095967	[C]GO:0043226//organelle;GO:0043227//membrane-bounded organelle;GO:0043231//intracellular membrane-bounded organelle;GO:0005622//intracellular;GO:0043229//intracellular organelle;GO:0005634//nucleus;GO:0110165//cellular anatomical entity;[F]GO:0004175//endopeptidase activity;GO:0008270//zinc ion binding;GO:0016787//hydrolase activity;GO:0070011//peptidase activity, acting on L-amino acid peptides…	[C]intracellular;cellular anatomical entity;[F]catalytic activity;binding;	cellular_component;molecular_function
110095994	[F]GO:0016740//transferase activity;GO:0003824//catalytic activity;GO:0016757//transferase activity, transferring glycosyl groups;GO:0016758//transferase activity, transferring hexosyl groups;	[F]catalytic activity;	molecular_function
110095996	[C]GO:0016021//integral component of membrane;GO:0031224//intrinsic component of membrane;GO:0016020//membrane;GO:0110165//cellular anatomical entity;	[C]cellular anatomical entity;	cellular_component
110096017	[C]GO:0110165//cellular anatomical entity;GO:0031224//intrinsic component of membrane;GO:0016021//integral component of membrane;GO:0016020//membrane;[F]GO:0043167//ion binding;GO:1901363//heterocyclic compound binding;GO:0030247//polysaccharide binding;GO:0016301//kinase activity;GO:0035639//purine ribonucleoside triphosphate binding;GO:0016740//transferase activity;GO:0097367//carbohydrate deri…	[C]cellular anatomical entity;[F]catalytic activity;binding;	cellular_component;molecular_function
110096049	[F]GO:0003824//catalytic activity;GO:0016763//transferase activity, transferring pentosyl groups;GO:0003950//NAD+ ADP-ribosyltransferase activity;GO:0016757//transferase activity, transferring glycosyl groups;GO:0016740//transferase activity;	[F]catalytic activity;	molecular_function
110096050	[P]GO:1901575//organic substance catabolic process;GO:0009808//lignin metabolic process;GO:0019439//aromatic compound catabolic process;GO:0008152//metabolic process;GO:1901360//organic cyclic compound metabolic process;GO:0051179//localization;GO:0065008//regulation of biological quality;GO:0050801//ion homeostasis;GO:0055080//cation homeostasis;GO:0030001//metal ion transport;GO:0042592//homeos…	[C]cellular anatomical entity;[P]localization;biological regulation;metabolic process;cellular process;[F]catalytic activity;binding;	cellular_component;biological_process;molecular_function
110096053	[C]GO:0031224//intrinsic component of membrane;GO:0016020//membrane;GO:0110165//cellular anatomical entity;GO:0071944//cell periphery;GO:0005886//plasma membrane;GO:0016021//integral component of membrane;[F]GO:0005524//ATP binding;GO:0032553//ribonucleotide binding;GO:0016740//transferase activity;GO:0000166//nucleotide binding;GO:0016301//kinase activity;GO:1901363//heterocyclic compound bindin…	[C]cellular anatomical entity;[F]catalytic activity;binding;	molecular_function;cellular_component
110096055	[P]GO:0050794//regulation of cellular process;GO:0051179//localization;GO:0019538//protein metabolic process;GO:0010675//regulation of cellular carbohydrate metabolic process;GO:0033365//protein localization to organelle;GO:0072594//establishment of protein localization to organelle;GO:0006605//protein targeting;GO:0006109//regulation of carbohydrate metabolic process;GO:0046907//intracellular tr…	[C]protein-containing complex;intracellular;cellular anatomical entity;[P]biological regulation;cellular process;localization;metabolic process;	cellular_component;biological_process
110096068	[C]GO:0016020//membrane;GO:0016021//integral component of membrane;GO:0031224//intrinsic component of membrane;GO:0110165//cellular anatomical entity;[F]GO:1901265//nucleoside phosphate binding;GO:0030554//adenyl nucleotide binding;GO:0043168//anion binding;GO:0016772//transferase activity, transferring phosphorus-containing groups;GO:0030246//carbohydrate binding;GO:0017076//purine nucleotide bi…	[C]cellular anatomical entity;[F]catalytic activity;binding;	cellular_component;molecular_function
110096069	[F]GO:0004842//ubiquitin-protein transferase activity;GO:0061659//ubiquitin-like protein ligase activity;GO:0061630//ubiquitin protein ligase activity;GO:0140096//catalytic activity, acting on a protein;GO:0016740//transferase activity;GO:0003824//catalytic activity;GO:0019787//ubiquitin-like protein transferase activity;	[F]catalytic activity;	molecular_function
110096093	[C]GO:0110165//cellular anatomical entity;GO:0016021//integral component of membrane;GO:0031224//intrinsic component of membrane;GO:0016020//membrane;[F]GO:0016740//transferase activity;GO:0005488//binding;GO:0016773//phosphotransferase activity, alcohol group as acceptor;GO:1901265//nucleoside phosphate binding;GO:0032559//adenyl ribonucleotide binding;GO:0004672//protein kinase activity;GO:1901…	[C]cellular anatomical entity;[F]catalytic activity;binding;	cellular_component;molecular_function
110096097	[P]GO:0005975//carbohydrate metabolic process;GO:0008152//metabolic process;GO:0044238//primary metabolic process;GO:0071704//organic substance metabolic process;[C]GO:0110165//cellular anatomical entity;GO:0016021//integral component of membrane;GO:0031224//intrinsic component of membrane;GO:0016020//membrane;[F]GO:0003824//catalytic activity;GO:0004564//beta-fructofuranosidase activity;GO:00159…	[C]cellular anatomical entity;[P]metabolic process;[F]catalytic activity;	molecular_function;biological_process;cellular_component
110096124	[C]GO:0016020//membrane;GO:0110165//cellular anatomical entity;GO:0016021//integral component of membrane;GO:0031224//intrinsic component of membrane;[F]GO:0005524//ATP binding;GO:0016772//transferase activity, transferring phosphorus-containing groups;GO:0036094//small molecule binding;GO:0097159//organic cyclic compound binding;GO:0032555//purine ribonucleotide binding;GO:0030554//adenyl nucleo…	[C]cellular anatomical entity;[F]catalytic activity;binding;	cellular_component;molecular_function
110096127	[C]GO:0110165//cellular anatomical entity;GO:0016021//integral component of membrane;GO:0016020//membrane;GO:0031224//intrinsic component of membrane;[F]GO:0043167//ion binding;GO:0097159//organic cyclic compound binding;GO:1901265//nucleoside phosphate binding;GO:0097367//carbohydrate derivative binding;GO:1901363//heterocyclic compound binding;GO:0000166//nucleotide binding;GO:0005524//ATP bind…	[C]cellular anatomical entity;[F]catalytic activity;molecular transducer activity;binding;	molecular_function;cellular_component
110096147	[C]GO:0110165//cellular anatomical entity;GO:0016021//integral component of membrane;GO:0016020//membrane;GO:0031224//intrinsic component of membrane;[F]GO:0003824//catalytic activity;GO:0016740//transferase activity;GO:0016757//transferase activity, transferring glycosyl groups;	[C]cellular anatomical entity;[F]catalytic activity;	molecular_function;cellular_component
110096179	[P]GO:0051179//localization;GO:0016192//vesicle-mediated transport;GO:0051234//establishment of localization;GO:0048193//Golgi vesicle transport;GO:0006810//transport;GO:0009987//cellular process;[C]GO:0016021//integral component of membrane;GO:0016020//membrane;GO:0031224//intrinsic component of membrane;GO:0110165//cellular anatomical entity;	[C]cellular anatomical entity;[P]localization;cellular process;	cellular_component;biological_process
110096180	[P]GO:0008152//metabolic process;GO:0044281//small molecule metabolic process;GO:0006004//fucose metabolic process;GO:0071704//organic substance metabolic process;GO:0005996//monosaccharide metabolic process;GO:0044238//primary metabolic process;GO:0019318//hexose metabolic process;GO:0005975//carbohydrate metabolic process;[C]GO:0043231//intracellular membrane-bounded organelle;GO:0110165//cellu…	[C]cellular anatomical entity;intracellular;[P]metabolic process;[F]catalytic activity;	molecular_function;biological_process;cellular_component
110096181	[P]GO:0045489//pectin biosynthetic process;GO:1901576//organic substance biosynthetic process;GO:0071554//cell wall organization or biogenesis;GO:0016043//cellular component organization;GO:0071704//organic substance metabolic process;GO:0005975//carbohydrate metabolic process;GO:0016051//carbohydrate biosynthetic process;GO:0008152//metabolic process;GO:0044238//primary metabolic process;GO:0009…	[C]cellular anatomical entity;intracellular;[P]cellular process;metabolic process;[F]catalytic activity;	biological_process;molecular_function;cellular_component
110096184	[F]GO:0004721//phosphoprotein phosphatase activity;GO:0043167//ion binding;GO:0003824//catalytic activity;GO:0005488//binding;GO:0140096//catalytic activity, acting on a protein;GO:0004722//protein serine/threonine phosphatase activity;GO:0016787//hydrolase activity;GO:0043169//cation binding;GO:0042578//phosphoric ester hydrolase activity;GO:0046872//metal ion binding;GO:0016788//hydrolase activ…	[F]catalytic activity;binding;	molecular_function
110096186	[C]GO:0110165//cellular anatomical entity;GO:0016021//integral component of membrane;GO:0031224//intrinsic component of membrane;GO:0016020//membrane;	[C]cellular anatomical entity;	cellular_component
110096227	[P]GO:0009889//regulation of biosynthetic process;GO:0006357//regulation of transcription by RNA polymerase II;GO:0006355//regulation of transcription, DNA-templated;GO:0051254//positive regulation of RNA metabolic process;GO:0010468//regulation of gene expression;GO:0065007//biological regulation;GO:0048518//positive regulation of biological process;GO:0031326//regulation of cellular biosyntheti…	[C]cellular anatomical entity;intracellular;[P]biological regulation;[F]transcription regulator activity;binding;	biological_process;cellular_component;molecular_function
110096245	[C]GO:0110165//cellular anatomical entity;GO:0016020//membrane;GO:0016021//integral component of membrane;GO:0031224//intrinsic component of membrane;[F]GO:0032559//adenyl ribonucleotide binding;GO:0015085//calcium ion transmembrane transporter activity;GO:0005524//ATP binding;GO:0022890//inorganic cation transmembrane transporter activity;GO:0015662//ion transmembrane transporter activity, phosp…	[C]cellular anatomical entity;[F]transporter activity;catalytic activity;binding;	molecular_function;cellular_component
110096256	[P]GO:0007010//cytoskeleton organization;GO:0000226//microtubule cytoskeleton organization;GO:0016043//cellular component organization;GO:0009987//cellular process;GO:0007049//cell cycle;GO:0000278//mitotic cell cycle;GO:0071840//cellular component organization or biogenesis;GO:0006996//organelle organization;GO:0007017//microtubule-based process;[C]GO:0043226//organelle;GO:0099513//polymeric cyt…	[C]intracellular;cellular anatomical entity;[P]cellular process;[F]structural molecule activity;catalytic activity;binding;	molecular_function;biological_process;cellular_component
110096259	[P]GO:0051234//establishment of localization;GO:1903825//organic acid transmembrane transport;GO:0098656//anion transmembrane transport;GO:0009987//cellular process;GO:0006811//ion transport;GO:0051179//localization;GO:0071705//nitrogen compound transport;GO:0006820//anion transport;GO:0071702//organic substance transport;GO:1905039//carboxylic acid transmembrane transport;GO:0006810//transport;G…	[C]cellular anatomical entity;[P]localization;cellular process;[F]transporter activity;	molecular_function;biological_process;cellular_component
110096264	[C]GO:0043226//organelle;GO:0043227//membrane-bounded organelle;GO:0005622//intracellular;GO:0043229//intracellular organelle;GO:0043231//intracellular membrane-bounded organelle;GO:0005634//nucleus;GO:0110165//cellular anatomical entity;[F]GO:0097159//organic cyclic compound binding;GO:0003677//DNA binding;GO:0005488//binding;GO:1901363//heterocyclic compound binding;GO:0140110//transcription re…	[C]intracellular;cellular anatomical entity;[F]transcription regulator activity;binding;	cellular_component;molecular_function
110096265	[C]GO:0110165//cellular anatomical entity;GO:0016021//integral component of membrane;GO:0031224//intrinsic component of membrane;GO:0016020//membrane;[F]GO:0008233//peptidase activity;GO:0016825//hydrolase activity, acting on acid phosphorus-nitrogen bonds;GO:0070011//peptidase activity, acting on L-amino acid peptides;GO:0008236//serine-type peptidase activity;GO:0017171//serine hydrolase activi…	[C]cellular anatomical entity;[F]catalytic activity;	molecular_function;cellular_component
110096275	[P]GO:0005976//polysaccharide metabolic process;GO:0008152//metabolic process;GO:0044249//cellular biosynthetic process;GO:0044042//glucan metabolic process;GO:0044085//cellular component biogenesis;GO:0042546//cell wall biogenesis;GO:0051274//beta-glucan biosynthetic process;GO:0030243//cellulose metabolic process;GO:0044260//cellular macromolecule metabolic process;GO:0009987//cellular process;…	[C]intracellular;cellular anatomical entity;[P]cellular process;metabolic process;[F]binding;catalytic activity;	molecular_function;cellular_component;biological_process
110096295	[C]GO:0110165//cellular anatomical entity;GO:0016021//integral component of membrane;GO:0016020//membrane;GO:0031224//intrinsic component of membrane;[F]GO:0022853//active ion transmembrane transporter activity;GO:0015291//secondary active transmembrane transporter activity;GO:0015077//monovalent inorganic cation transmembrane transporter activity;GO:0015075//ion transmembrane transporter activit…	[C]cellular anatomical entity;[F]transporter activity;	cellular_component;molecular_function
110096308	[C]GO:0110165//cellular anatomical entity;GO:0016021//integral component of membrane;GO:0016020//membrane;GO:0031224//intrinsic component of membrane;[F]GO:0016301//kinase activity;GO:0000166//nucleotide binding;GO:0017076//purine nucleotide binding;GO:0016740//transferase activity;GO:0032553//ribonucleotide binding;GO:1901363//heterocyclic compound binding;GO:0097159//organic cyclic compound bin…	[C]cellular anatomical entity;[F]binding;catalytic activity;	cellular_component;molecular_function
110096311	[C]GO:0016020//membrane;GO:0031224//intrinsic component of membrane;GO:0016021//integral component of membrane;GO:0110165//cellular anatomical entity;[F]GO:0015250//water channel activity;GO:0015267//channel activity;GO:0015318//inorganic molecular entity transmembrane transporter activity;GO:0005215//transporter activity;GO:0022803//passive transmembrane transporter activity;GO:0022857//transmem…	[C]cellular anatomical entity;[F]transporter activity;	cellular_component;molecular_function
110096312	[P]GO:0008152//metabolic process;GO:0071704//organic substance metabolic process;GO:0044238//primary metabolic process;GO:0006629//lipid metabolic process;[C]GO:0031224//intrinsic component of membrane;GO:0016021//integral component of membrane;GO:0016020//membrane;GO:0110165//cellular anatomical entity;[F]GO:0003824//catalytic activity;GO:0016705//oxidoreductase activity, acting on paired donors…	[C]cellular anatomical entity;[P]metabolic process;[F]catalytic activity;	cellular_component;molecular_function;biological_process
110096315	[C]GO:0016021//integral component of membrane;GO:0031224//intrinsic component of membrane;GO:0016020//membrane;GO:0110165//cellular anatomical entity;	[C]cellular anatomical entity;	cellular_component
110096325	[C]GO:0016021//integral component of membrane;GO:0031224//intrinsic component of membrane;GO:0016020//membrane;GO:0043231//intracellular membrane-bounded organelle;GO:0005622//intracellular;GO:0043227//membrane-bounded organelle;GO:0043226//organelle;GO:0043229//intracellular organelle;GO:0110165//cellular anatomical entity;	[C]cellular anatomical entity;intracellular;	cellular_component
110096329	[C]GO:0005634//nucleus;GO:0043226//organelle;GO:0018995//host cellular component;GO:0033643//host cell part;GO:0033647//host intracellular organelle;GO:0033646//host intracellular part;GO:0110165//cellular anatomical entity;GO:0043229//intracellular organelle;GO:0043657//host cell;GO:0043227//membrane-bounded organelle;GO:0043656//host intracellular region;GO:0043231//intracellular membrane-bound…	[C]intracellular;cellular anatomical entity;[F]transcription regulator activity;binding;	molecular_function;cellular_component
110096330	[P]GO:0034641//cellular nitrogen compound metabolic process;GO:0090407//organophosphate biosynthetic process;GO:0006796//phosphate-containing compound metabolic process;GO:0044238//primary metabolic process;GO:0009220//pyrimidine ribonucleotide biosynthetic process;GO:0019693//ribose phosphate metabolic process;GO:0046049//UMP metabolic process;GO:0019438//aromatic compound biosynthetic process;G…	[C]cellular anatomical entity;intracellular;[P]metabolic process;cellular process;[F]catalytic activity;	biological_process;molecular_function;cellular_component
110096335	[C]GO:0005622//intracellular;GO:0043229//intracellular organelle;GO:0043226//organelle;GO:0005634//nucleus;GO:0043231//intracellular membrane-bounded organelle;GO:0110165//cellular anatomical entity;GO:0043227//membrane-bounded organelle;[F]GO:0097159//organic cyclic compound binding;GO:0003676//nucleic acid binding;GO:0003677//DNA binding;GO:0140110//transcription regulator activity;GO:0005488//…	[C]cellular anatomical entity;intracellular;[F]binding;transcription regulator activity;	cellular_component;molecular_function
110096341	[C]GO:0016021//integral component of membrane;GO:0110165//cellular anatomical entity;GO:0031224//intrinsic component of membrane;GO:0016020//membrane;	[C]cellular anatomical entity;	cellular_component
110096343	[C]GO:0110165//cellular anatomical entity;GO:0016021//integral component of membrane;GO:0016020//membrane;GO:0031224//intrinsic component of membrane;	[C]cellular anatomical entity;	cellular_component
110096369	[F]GO:0140096//catalytic activity, acting on a protein;GO:0004842//ubiquitin-protein transferase activity;GO:0016740//transferase activity;GO:0003824//catalytic activity;GO:0019787//ubiquitin-like protein transferase activity;	[F]catalytic activity;	molecular_function
110096376	[F]GO:0097159//organic cyclic compound binding;GO:0003824//catalytic activity;GO:1901363//heterocyclic compound binding;GO:0036094//small molecule binding;GO:0097367//carbohydrate derivative binding;GO:0000166//nucleotide binding;GO:0032553//ribonucleotide binding;GO:0005488//binding;GO:0010181//FMN binding;GO:0043168//anion binding;GO:0016491//oxidoreductase activity;GO:0043167//ion binding;GO:1…	[F]binding;catalytic activity;	molecular_function
110096378	[F]GO:0036094//small molecule binding;GO:0003824//catalytic activity;GO:0097159//organic cyclic compound binding;GO:0043167//ion binding;GO:0097367//carbohydrate derivative binding;GO:0000166//nucleotide binding;GO:0005488//binding;GO:0043168//anion binding;GO:0010181//FMN binding;GO:1901363//heterocyclic compound binding;GO:1901265//nucleoside phosphate binding;GO:0016491//oxidoreductase activit…	[F]catalytic activity;binding;	molecular_function
110096397	[P]GO:0071704//organic substance metabolic process;GO:0009058//biosynthetic process;GO:0006807//nitrogen compound metabolic process;GO:1901576//organic substance biosynthetic process;GO:0006886//intracellular protein transport;GO:0018231//peptidyl-S-diacylglycerol-L-cysteine biosynthetic process from peptidyl-cysteine;GO:0044267//cellular protein metabolic process;GO:0006497//protein lipidation;G…	[C]intracellular;cellular anatomical entity;[P]cellular process;localization;metabolic process;[F]catalytic activity;	biological_process;molecular_function;cellular_component
110096447	[P]GO:0055085//transmembrane transport;GO:0009987//cellular process;GO:0006810//transport;GO:0051179//localization;GO:0051234//establishment of localization;[C]GO:0031224//intrinsic component of membrane;GO:0110165//cellular anatomical entity;GO:0016021//integral component of membrane;GO:0016020//membrane;	[C]cellular anatomical entity;[P]cellular process;localization;	biological_process;cellular_component
110096452	[P]GO:0019538//protein metabolic process;GO:0009987//cellular process;GO:0035556//intracellular signal transduction;GO:0044237//cellular metabolic process;GO:0016310//phosphorylation;GO:0006468//protein phosphorylation;GO:0044260//cellular macromolecule metabolic process;GO:0008152//metabolic process;GO:0050896//response to stimulus;GO:0007165//signal transduction;GO:0051716//cellular response to…	[C]cellular anatomical entity;intracellular;[P]signaling;metabolic process;response to stimulus;biological regulation;cellular process;[F]binding;catalytic activity;	biological_process;cellular_component;molecular_function
110096466	[F]GO:0016740//transferase activity;GO:0016757//transferase activity, transferring glycosyl groups;GO:0003824//catalytic activity;	[F]catalytic activity;	molecular_function
110096472	[P]GO:0019932//second-messenger-mediated signaling;GO:0050789//regulation of biological process;GO:0007017//microtubule-based process;GO:0007010//cytoskeleton organization;GO:0000226//microtubule cytoskeleton organization;GO:0019722//calcium-mediated signaling;GO:0009987//cellular process;GO:0050896//response to stimulus;GO:0007165//signal transduction;GO:0035556//intracellular signal transductio…	[P]signaling;response to stimulus;cellular process;biological regulation;[F]binding;molecular function regulator;	molecular_function;biological_process
110096478	[C]GO:0043231//intracellular membrane-bounded organelle;GO:0110165//cellular anatomical entity;GO:0043226//organelle;GO:0005622//intracellular;GO:0005634//nucleus;GO:0043227//membrane-bounded organelle;GO:0043229//intracellular organelle;[F]GO:0097159//organic cyclic compound binding;GO:0003700//DNA-binding transcription factor activity;GO:1901363//heterocyclic compound binding;GO:0005488//bindin…	[C]intracellular;cellular anatomical entity;[F]binding;transcription regulator activity;	cellular_component;molecular_function
110096481	[F]GO:0008374//O-acyltransferase activity;GO:0050734//hydroxycinnamoyltransferase activity;GO:0016746//transferase activity, transferring acyl groups;GO:0047172//shikimate O-hydroxycinnamoyltransferase activity;GO:0016747//transferase activity, transferring acyl groups other than amino-acyl groups;GO:0050737//O-hydroxycinnamoyltransferase activity;GO:0003824//catalytic activity;GO:0016740//transf…	[F]catalytic activity;	molecular_function
110096497	[P]GO:0051234//establishment of localization;GO:0051179//localization;GO:0015914//phospholipid transport;GO:0033036//macromolecule localization;GO:0010876//lipid localization;GO:0071702//organic substance transport;GO:0006820//anion transport;GO:0015711//organic anion transport;GO:0006810//transport;GO:0015748//organophosphate ester transport;GO:0006869//lipid transport;GO:0006811//ion transport;…	[C]cellular anatomical entity;[P]localization;[F]binding;transporter activity;catalytic activity;	biological_process;molecular_function;cellular_component
110096502	[P]GO:0008152//metabolic process;GO:0032259//methylation;[F]GO:0016741//transferase activity, transferring one-carbon groups;GO:0016740//transferase activity;GO:0003824//catalytic activity;GO:0008168//methyltransferase activity;	[P]metabolic process;[F]catalytic activity;	biological_process;molecular_function
110096512	[F]GO:0016853//isomerase activity;GO:0003824//catalytic activity;GO:0003755//peptidyl-prolyl cis-trans isomerase activity;GO:0016859//cis-trans isomerase activity;GO:0140096//catalytic activity, acting on a protein;	[F]catalytic activity;	molecular_function
110096521	[P]GO:0006661//phosphatidylinositol biosynthetic process;GO:0045017//glycerolipid biosynthetic process;GO:0016236//macroautophagy;GO:0065007//biological regulation;GO:1905037//autophagosome organization;GO:0044238//primary metabolic process;GO:0044248//cellular catabolic process;GO:0051234//establishment of localization;GO:0009058//biosynthetic process;GO:0009056//catabolic process;GO:0006796//ph…	[C]intracellular;protein-containing complex;cellular anatomical entity;[P]cellular process;localization;response to stimulus;signaling;metabolic process;biological regulation;[F]catalytic activity;binding;	cellular_component;biological_process;molecular_function
110096525	[P]GO:0009987//cellular process;GO:0006810//transport;GO:0055085//transmembrane transport;GO:0051234//establishment of localization;GO:0051179//localization;[C]GO:0016020//membrane;GO:0110165//cellular anatomical entity;GO:0016021//integral component of membrane;GO:0031224//intrinsic component of membrane;	[C]cellular anatomical entity;[P]localization;cellular process;	cellular_component;biological_process
110096545	[C]GO:0071944//cell periphery;GO:0005886//plasma membrane;GO:0016020//membrane;GO:0110165//cellular anatomical entity;	[C]cellular anatomical entity;	cellular_component
110096547	[P]GO:0019538//protein metabolic process;GO:0043549//regulation of kinase activity;GO:0051174//regulation of phosphorus metabolic process;GO:0065007//biological regulation;GO:0060255//regulation of macromolecule metabolic process;GO:0050896//response to stimulus;GO:0035556//intracellular signal transduction;GO:0051726//regulation of cell cycle;GO:0023014//signal transduction by protein phosphoryl…	[C]intracellular;cellular anatomical entity;[P]response to stimulus;cellular process;metabolic process;signaling;biological regulation;[F]catalytic activity;binding;	cellular_component;molecular_function;biological_process
110096577	[C]GO:0110165//cellular anatomical entity;GO:0016020//membrane;GO:0031224//intrinsic component of membrane;GO:0016021//integral component of membrane;	[C]cellular anatomical entity;	cellular_component
110096578	[F]GO:0000166//nucleotide binding;GO:0043167//ion binding;GO:0005524//ATP binding;GO:0004672//protein kinase activity;GO:0003824//catalytic activity;GO:0032555//purine ribonucleotide binding;GO:0016301//kinase activity;GO:0016773//phosphotransferase activity, alcohol group as acceptor;GO:0043168//anion binding;GO:0036094//small molecule binding;GO:0005509//calcium ion binding;GO:0017076//purine n…	[F]catalytic activity;binding;	molecular_function
110096598	[C]GO:0110165//cellular anatomical entity;GO:0016021//integral component of membrane;GO:0016020//membrane;GO:0031224//intrinsic component of membrane;	[C]cellular anatomical entity;	cellular_component
110096599	[P]GO:0051716//cellular response to stimulus;GO:0007154//cell communication;GO:0050794//regulation of cellular process;GO:0065007//biological regulation;GO:0050896//response to stimulus;GO:0023052//signaling;GO:0007165//signal transduction;GO:0050789//regulation of biological process;GO:0009987//cellular process;[C]GO:0043226//organelle;GO:0110165//cellular anatomical entity;GO:0043231//intracell…	[C]intracellular;cellular anatomical entity;[P]biological regulation;response to stimulus;cellular process;signaling;	cellular_component;biological_process
110096600	[P]GO:0006873//cellular ion homeostasis;GO:0019725//cellular homeostasis;GO:0065008//regulation of biological quality;GO:0030003//cellular cation homeostasis;GO:0042592//homeostatic process;GO:0055080//cation homeostasis;GO:0055071//manganese ion homeostasis;GO:0006875//cellular metal ion homeostasis;GO:0055065//metal ion homeostasis;GO:0048878//chemical homeostasis;GO:0050801//ion homeostasis;GO…	[C]cellular anatomical entity;[P]biological regulation;cellular process;[F]transporter activity;	biological_process;molecular_function;cellular_component
110096603	[C]GO:0031224//intrinsic component of membrane;GO:0016020//membrane;GO:0016021//integral component of membrane;GO:0110165//cellular anatomical entity;	[C]cellular anatomical entity;	cellular_component
110096637	[P]GO:0065007//biological regulation;GO:0019222//regulation of metabolic process;GO:0010468//regulation of gene expression;GO:0060255//regulation of macromolecule metabolic process;GO:0050789//regulation of biological process;[C]GO:0016021//integral component of membrane;GO:0110165//cellular anatomical entity;GO:0031224//intrinsic component of membrane;GO:0016020//membrane;	[C]cellular anatomical entity;[P]biological regulation;	cellular_component;biological_process
110096655	[P]GO:0009987//cellular process;GO:0019538//protein metabolic process;GO:0006508//proteolysis;GO:0044267//cellular protein metabolic process;GO:0044238//primary metabolic process;GO:0010467//gene expression;GO:0043170//macromolecule metabolic process;GO:0071586//CAAX-box protein processing;GO:0008152//metabolic process;GO:0051604//protein maturation;GO:0071704//organic substance metabolic process…	[C]cellular anatomical entity;[P]metabolic process;cellular process;[F]catalytic activity;	molecular_function;cellular_component;biological_process
110096656	[C]GO:0016020//membrane;GO:0016021//integral component of membrane;GO:0110165//cellular anatomical entity;GO:0031224//intrinsic component of membrane;[F]GO:0016788//hydrolase activity, acting on ester bonds;GO:0016791//phosphatase activity;GO:0140096//catalytic activity, acting on a protein;GO:0008138//protein tyrosine/serine/threonine phosphatase activity;GO:0004721//phosphoprotein phosphatase a…	[C]cellular anatomical entity;[F]catalytic activity;	molecular_function;cellular_component
110096663	[P]GO:0055114//oxidation-reduction process;GO:0006091//generation of precursor metabolites and energy;GO:0009767//photosynthetic electron transport chain;GO:0009773//photosynthetic electron transport in photosystem I;GO:0015979//photosynthesis;GO:0019684//photosynthesis, light reaction;GO:0008152//metabolic process;GO:0009987//cellular process;GO:0044237//cellular metabolic process;GO:0022900//el…	[C]intracellular;cellular anatomical entity;[P]cellular process;metabolic process;[F]catalytic activity;	biological_process;cellular_component;molecular_function
110096668	[P]GO:0050896//response to stimulus;GO:0050794//regulation of cellular process;GO:0051716//cellular response to stimulus;GO:0030522//intracellular receptor signaling pathway;GO:0071482//cellular response to light stimulus;GO:0071478//cellular response to radiation;GO:0065007//biological regulation;GO:0009637//response to blue light;GO:0009987//cellular process;GO:0023052//signaling;GO:0009416//re…	[P]biological regulation;signaling;response to stimulus;cellular process;	biological_process
110096739	[P]GO:0055114//oxidation-reduction process;GO:0008152//metabolic process;[C]GO:0016020//membrane;GO:0031224//intrinsic component of membrane;GO:0110165//cellular anatomical entity;GO:0016021//integral component of membrane;	[C]cellular anatomical entity;[P]metabolic process;	cellular_component;biological_process
110096776	[P]GO:0051716//cellular response to stimulus;GO:0050896//response to stimulus;GO:0023052//signaling;GO:0007154//cell communication;GO:0065007//biological regulation;GO:0050794//regulation of cellular process;GO:0009987//cellular process;GO:0007165//signal transduction;GO:0050789//regulation of biological process;	[P]signaling;cellular process;response to stimulus;biological regulation;	biological_process
110096802	[P]GO:0050794//regulation of cellular process;GO:0065007//biological regulation;GO:0009889//regulation of biosynthetic process;GO:0080090//regulation of primary metabolic process;GO:0031323//regulation of cellular metabolic process;GO:2001141//regulation of RNA biosynthetic process;GO:0050789//regulation of biological process;GO:0010468//regulation of gene expression;GO:0010556//regulation of mac…	[C]intracellular;cellular anatomical entity;[P]biological regulation;response to stimulus;[F]transcription regulator activity;binding;	biological_process;molecular_function;cellular_component
110096814	[C]GO:0110165//cellular anatomical entity;GO:0016021//integral component of membrane;GO:0031224//intrinsic component of membrane;GO:0016020//membrane;[F]GO:0016462//pyrophosphatase activity;GO:0030554//adenyl nucleotide binding;GO:1901265//nucleoside phosphate binding;GO:0032559//adenyl ribonucleotide binding;GO:0016787//hydrolase activity;GO:0032553//ribonucleotide binding;GO:0017111//nucleoside…	[C]cellular anatomical entity;[F]catalytic activity;binding;	molecular_function;cellular_component
110096855	[C]GO:0016020//membrane;GO:0016021//integral component of membrane;GO:0110165//cellular anatomical entity;GO:0031224//intrinsic component of membrane;	[C]cellular anatomical entity;	cellular_component
110096883	[P]GO:0055085//transmembrane transport;GO:0006810//transport;GO:0008643//carbohydrate transport;GO:0008645//hexose transmembrane transport;GO:0051179//localization;GO:0009987//cellular process;GO:0046323//glucose import;GO:0015749//monosaccharide transmembrane transport;GO:0051234//establishment of localization;GO:0034219//carbohydrate transmembrane transport;GO:0071702//organic substance transpo…	[C]cellular anatomical entity;[P]localization;cellular process;[F]catalytic activity;transporter activity;	molecular_function;biological_process;cellular_component
110096903	[F]GO:0004708//MAP kinase kinase activity;GO:0032553//ribonucleotide binding;GO:0016740//transferase activity;GO:0004672//protein kinase activity;GO:0016301//kinase activity;GO:0017076//purine nucleotide binding;GO:0016772//transferase activity, transferring phosphorus-containing groups;GO:0036094//small molecule binding;GO:0004674//protein serine/threonine kinase activity;GO:0043167//ion binding…	[F]binding;catalytic activity;	molecular_function
110096927	[F]GO:0016278//lysine N-methyltransferase activity;GO:0008168//methyltransferase activity;GO:0008170//N-methyltransferase activity;GO:0003824//catalytic activity;GO:0008276//protein methyltransferase activity;GO:0008757//S-adenosylmethionine-dependent methyltransferase activity;GO:0042054//histone methyltransferase activity;GO:0018024//histone-lysine N-methyltransferase activity;GO:0016279//prote…	[F]catalytic activity;	molecular_function
110096947	[C]GO:0016021//integral component of membrane;GO:0016020//membrane;GO:0110165//cellular anatomical entity;GO:0031224//intrinsic component of membrane;	[C]cellular anatomical entity;	cellular_component
110096978	[F]GO:0000166//nucleotide binding;GO:0097159//organic cyclic compound binding;GO:0005524//ATP binding;GO:1901265//nucleoside phosphate binding;GO:0035639//purine ribonucleoside triphosphate binding;GO:0005488//binding;GO:0016773//phosphotransferase activity, alcohol group as acceptor;GO:0032555//purine ribonucleotide binding;GO:0030554//adenyl nucleotide binding;GO:0004693//cyclin-dependent prote…	[F]binding;catalytic activity;	molecular_function
110096985	[C]GO:0031224//intrinsic component of membrane;GO:0016021//integral component of membrane;GO:0016020//membrane;GO:0110165//cellular anatomical entity;	[C]cellular anatomical entity;	cellular_component
110096991	[C]GO:0005634//nucleus;GO:0043226//organelle;GO:0043227//membrane-bounded organelle;GO:0043231//intracellular membrane-bounded organelle;GO:0005622//intracellular;GO:0043229//intracellular organelle;GO:0110165//cellular anatomical entity;[F]GO:0005488//binding;GO:0140110//transcription regulator activity;GO:0003677//DNA binding;GO:0003676//nucleic acid binding;GO:1901363//heterocyclic compound bi…	[C]cellular anatomical entity;intracellular;[F]transcription regulator activity;binding;	molecular_function;cellular_component
110096999	[F]GO:0003824//catalytic activity;GO:0016746//transferase activity, transferring acyl groups;GO:0016740//transferase activity;	[F]catalytic activity;	molecular_function
110097004	[P]GO:0044283//small molecule biosynthetic process;GO:0044281//small molecule metabolic process;GO:0046364//monosaccharide biosynthetic process;GO:0019318//hexose metabolic process;GO:0016051//carbohydrate biosynthetic process;GO:0005996//monosaccharide metabolic process;GO:0006094//gluconeogenesis;GO:0008152//metabolic process;GO:0071704//organic substance metabolic process;GO:0044238//primary m…	[C]cellular anatomical entity;intracellular;[P]metabolic process;[F]catalytic activity;binding;	molecular_function;cellular_component;biological_process
110097015	[F]GO:0017076//purine nucleotide binding;GO:0097367//carbohydrate derivative binding;GO:0043167//ion binding;GO:0004674//protein serine/threonine kinase activity;GO:0016740//transferase activity;GO:0003824//catalytic activity;GO:0032559//adenyl ribonucleotide binding;GO:1901265//nucleoside phosphate binding;GO:0005524//ATP binding;GO:0016773//phosphotransferase activity, alcohol group as acceptor…	[F]binding;catalytic activity;	molecular_function
110097018	[F]GO:0016772//transferase activity, transferring phosphorus-containing groups;GO:0035639//purine ribonucleoside triphosphate binding;GO:0032559//adenyl ribonucleotide binding;GO:1901363//heterocyclic compound binding;GO:0032555//purine ribonucleotide binding;GO:0097367//carbohydrate derivative binding;GO:0043167//ion binding;GO:0004674//protein serine/threonine kinase activity;GO:0004672//protei…	[F]binding;catalytic activity;	molecular_function
110097022	[C]GO:0110165//cellular anatomical entity;GO:0031224//intrinsic component of membrane;GO:0016020//membrane;GO:0016021//integral component of membrane;[F]GO:0005215//transporter activity;GO:0022857//transmembrane transporter activity;	[C]cellular anatomical entity;[F]transporter activity;	molecular_function;cellular_component
110097025	[C]GO:0016020//membrane;GO:0031224//intrinsic component of membrane;GO:0110165//cellular anatomical entity;GO:0016021//integral component of membrane;	[C]cellular anatomical entity;	cellular_component
110097030	[P]GO:0008152//metabolic process;GO:0044237//cellular metabolic process;GO:0071554//cell wall organization or biogenesis;GO:0006026//aminoglycan catabolic process;GO:0044248//cellular catabolic process;GO:0006807//nitrogen compound metabolic process;GO:1901575//organic substance catabolic process;GO:0016998//cell wall macromolecule catabolic process;GO:1901072//glucosamine-containing compound cat…	[P]cellular process;metabolic process;[F]binding;catalytic activity;	biological_process;molecular_function
110097054	[C]GO:0016021//integral component of membrane;GO:0016020//membrane;GO:0031224//intrinsic component of membrane;GO:0110165//cellular anatomical entity;[F]GO:0016746//transferase activity, transferring acyl groups;GO:0016740//transferase activity;GO:0003824//catalytic activity;	[C]cellular anatomical entity;[F]catalytic activity;	molecular_function;cellular_component
110097066	[P]GO:0009987//cellular process;GO:0044265//cellular macromolecule catabolic process;GO:0009056//catabolic process;GO:1901565//organonitrogen compound catabolic process;GO:0044267//cellular protein metabolic process;GO:0043170//macromolecule metabolic process;GO:0006508//proteolysis;GO:0071704//organic substance metabolic process;GO:0044238//primary metabolic process;GO:0006511//ubiquitin-depende…	[C]intracellular;cellular anatomical entity;[P]multicellular organismal process;metabolic process;cellular process;developmental process;[F]catalytic activity;binding;	biological_process;molecular_function;cellular_component
110097073	[F]GO:0043167//ion binding;GO:0016788//hydrolase activity, acting on ester bonds;GO:0043169//cation binding;GO:0046872//metal ion binding;GO:0004722//protein serine/threonine phosphatase activity;GO:0005488//binding;GO:0004721//phosphoprotein phosphatase activity;GO:0042578//phosphoric ester hydrolase activity;GO:0016791//phosphatase activity;GO:0140096//catalytic activity, acting on a protein;GO…	[F]binding;catalytic activity;	molecular_function
110097106	[P]GO:0008152//metabolic process;GO:0071704//organic substance metabolic process;GO:0043170//macromolecule metabolic process;GO:0019538//protein metabolic process;GO:0044238//primary metabolic process;GO:1901564//organonitrogen compound metabolic process;GO:0006807//nitrogen compound metabolic process;[F]GO:0032555//purine ribonucleotide binding;GO:0097159//organic cyclic compound binding;GO:0032…	[P]metabolic process;[F]binding;	biological_process;molecular_function
110097139	[C]GO:0016020//membrane;GO:0110165//cellular anatomical entity;GO:0016021//integral component of membrane;GO:0031224//intrinsic component of membrane;	[C]cellular anatomical entity;	cellular_component
110097153	[C]GO:0043229//intracellular organelle;GO:0110165//cellular anatomical entity;GO:0043231//intracellular membrane-bounded organelle;GO:0005622//intracellular;GO:0005634//nucleus;GO:0043226//organelle;GO:0043227//membrane-bounded organelle;[F]GO:0005488//binding;GO:1901363//heterocyclic compound binding;GO:0003700//DNA-binding transcription factor activity;GO:0140110//transcription regulator activi…	[C]intracellular;cellular anatomical entity;[F]binding;transcription regulator activity;	molecular_function;cellular_component
110097155	[C]GO:0031090//organelle membrane;GO:0005789//endoplasmic reticulum membrane;GO:0012505//endomembrane system;GO:0043227//membrane-bounded organelle;GO:0043226//organelle;GO:0042175//nuclear outer membrane-endoplasmic reticulum membrane network;GO:0016020//membrane;GO:0110165//cellular anatomical entity;GO:0016021//integral component of membrane;GO:0031224//intrinsic component of membrane;[F]GO:00…	[C]cellular anatomical entity;[F]binding;catalytic activity;	molecular_function;cellular_component
110097159	[C]GO:0031224//intrinsic component of membrane;GO:0016021//integral component of membrane;GO:0016020//membrane;GO:0110165//cellular anatomical entity;[F]GO:0005488//binding;GO:0004709//MAP kinase kinase kinase activity;GO:0097367//carbohydrate derivative binding;GO:1901265//nucleoside phosphate binding;GO:0016301//kinase activity;GO:0043167//ion binding;GO:0016772//transferase activity, transferr…	[C]cellular anatomical entity;[F]binding;catalytic activity;	molecular_function;cellular_component
110097166	[P]GO:1901362//organic cyclic compound biosynthetic process;GO:0006725//cellular aromatic compound metabolic process;GO:0009058//biosynthetic process;GO:0044249//cellular biosynthetic process;GO:0019438//aromatic compound biosynthetic process;GO:0044550//secondary metabolite biosynthetic process;GO:0009809//lignin biosynthetic process;GO:0009698//phenylpropanoid metabolic process;GO:0009808//lign…	[C]cellular anatomical entity;[P]cellular process;metabolic process;[F]catalytic activity;binding;	molecular_function;biological_process;cellular_component
110097175	[C]GO:0016021//integral component of membrane;GO:0110165//cellular anatomical entity;GO:0016020//membrane;GO:0031224//intrinsic component of membrane;	[C]cellular anatomical entity;	cellular_component
110097180	[P]GO:0015693//magnesium ion transport;GO:0051179//localization;GO:0030001//metal ion transport;GO:0051234//establishment of localization;GO:0070838//divalent metal ion transport;GO:0006811//ion transport;GO:0006812//cation transport;GO:0006810//transport;GO:0072511//divalent inorganic cation transport;[C]GO:0110165//cellular anatomical entity;GO:0016020//membrane;GO:0031224//intrinsic component …	[C]cellular anatomical entity;[P]localization;[F]transporter activity;	biological_process;cellular_component;molecular_function
110097207	[C]GO:0016021//integral component of membrane;GO:0031224//intrinsic component of membrane;GO:0110165//cellular anatomical entity;GO:0016020//membrane;[F]GO:0016740//transferase activity;GO:0003824//catalytic activity;GO:0016757//transferase activity, transferring glycosyl groups;	[C]cellular anatomical entity;[F]catalytic activity;	cellular_component;molecular_function
110097213	[P]GO:0006807//nitrogen compound metabolic process;GO:0044260//cellular macromolecule metabolic process;GO:0019538//protein metabolic process;GO:0008152//metabolic process;GO:0043170//macromolecule metabolic process;GO:0044237//cellular metabolic process;GO:0071704//organic substance metabolic process;GO:0010467//gene expression;GO:1901564//organonitrogen compound metabolic process;GO:0044267//ce…	[C]cellular anatomical entity;[P]cellular process;metabolic process;[F]catalytic activity;	molecular_function;biological_process;cellular_component
110097221	[P]GO:0071840//cellular component organization or biogenesis;GO:0071704//organic substance metabolic process;GO:0034637//cellular carbohydrate biosynthetic process;GO:0005975//carbohydrate metabolic process;GO:0071554//cell wall organization or biogenesis;GO:0044260//cellular macromolecule metabolic process;GO:0009058//biosynthetic process;GO:0051274//beta-glucan biosynthetic process;GO:0005976//…	[C]cellular anatomical entity;[P]cellular process;metabolic process;[F]catalytic activity;	cellular_component;biological_process;molecular_function
110097280	[P]GO:0050896//response to stimulus;GO:0019722//calcium-mediated signaling;GO:0007154//cell communication;GO:0035556//intracellular signal transduction;GO:0007010//cytoskeleton organization;GO:0050794//regulation of cellular process;GO:0065007//biological regulation;GO:0016043//cellular component organization;GO:0023052//signaling;GO:0050789//regulation of biological process;GO:0051716//cellular …	[P]biological regulation;cellular process;response to stimulus;signaling;[F]binding;molecular function regulator;	biological_process;molecular_function
110097297	[P]GO:0044281//small molecule metabolic process;GO:0006633//fatty acid biosynthetic process;GO:0032787//monocarboxylic acid metabolic process;GO:0006082//organic acid metabolic process;GO:0044255//cellular lipid metabolic process;GO:0046394//carboxylic acid biosynthetic process;GO:0009987//cellular process;GO:0019752//carboxylic acid metabolic process;GO:0008152//metabolic process;GO:0044249//cel…	[C]cellular anatomical entity;[P]metabolic process;cellular process;[F]catalytic activity;	molecular_function;cellular_component;biological_process
110097302	[F]GO:0003700//DNA-binding transcription factor activity;GO:0140110//transcription regulator activity;	[F]transcription regulator activity;	molecular_function
110097304	[F]GO:0016740//transferase activity;GO:0004364//glutathione transferase activity;GO:0016765//transferase activity, transferring alkyl or aryl (other than methyl) groups;GO:0003824//catalytic activity;	[F]catalytic activity;	molecular_function
110097305	[F]GO:0016758//transferase activity, transferring hexosyl groups;GO:0003824//catalytic activity;GO:0016757//transferase activity, transferring glycosyl groups;GO:0016740//transferase activity;	[F]catalytic activity;	molecular_function
110097322	[F]GO:0140096//catalytic activity, acting on a protein;GO:0140110//transcription regulator activity;GO:0016773//phosphotransferase activity, alcohol group as acceptor;GO:0016772//transferase activity, transferring phosphorus-containing groups;GO:0004672//protein kinase activity;GO:0003700//DNA-binding transcription factor activity;GO:0016740//transferase activity;GO:0016301//kinase activity;GO:00…	[F]transcription regulator activity;catalytic activity;	molecular_function
110097326	[C]GO:0016021//integral component of membrane;GO:0016020//membrane;GO:0110165//cellular anatomical entity;GO:0031224//intrinsic component of membrane;	[C]cellular anatomical entity;	cellular_component
110097330	[P]GO:0010556//regulation of macromolecule biosynthetic process;GO:1903506//regulation of nucleic acid-templated transcription;GO:0065007//biological regulation;GO:0051171//regulation of nitrogen compound metabolic process;GO:0050794//regulation of cellular process;GO:0009889//regulation of biosynthetic process;GO:0019222//regulation of metabolic process;GO:0060255//regulation of macromolecule me…	[C]intracellular;cellular anatomical entity;[P]biological regulation;[F]binding;	cellular_component;biological_process;molecular_function
110097340	[C]GO:0016021//integral component of membrane;GO:0110165//cellular anatomical entity;GO:0031224//intrinsic component of membrane;GO:0016020//membrane;[F]GO:0046914//transition metal ion binding;GO:0043169//cation binding;GO:0008270//zinc ion binding;GO:0043167//ion binding;GO:0005488//binding;GO:0046872//metal ion binding;	[C]cellular anatomical entity;[F]binding;	cellular_component;molecular_function
110097342	[C]GO:0016021//integral component of membrane;GO:0016020//membrane;GO:0031224//intrinsic component of membrane;GO:0110165//cellular anatomical entity;	[C]cellular anatomical entity;	cellular_component
110097364	[P]GO:0051179//localization;GO:0009987//cellular process;GO:0051234//establishment of localization;GO:0006810//transport;GO:0055085//transmembrane transport;[C]GO:0000325//plant-type vacuole;GO:0031224//intrinsic component of membrane;GO:0005622//intracellular;GO:0005773//vacuole;GO:0043226//organelle;GO:0043227//membrane-bounded organelle;GO:0043229//intracellular organelle;GO:0031090//organelle…	[C]intracellular;cellular anatomical entity;[P]localization;cellular process;[F]catalytic activity;binding;transporter activity;	biological_process;cellular_component;molecular_function
110097420	[C]GO:0031224//intrinsic component of membrane;GO:0110165//cellular anatomical entity;GO:0016020//membrane;GO:0016021//integral component of membrane;[F]GO:0140096//catalytic activity, acting on a protein;GO:0032553//ribonucleotide binding;GO:0000166//nucleotide binding;GO:0035639//purine ribonucleoside triphosphate binding;GO:0043167//ion binding;GO:0016301//kinase activity;GO:1901363//heterocyc…	[C]cellular anatomical entity;[F]catalytic activity;binding;	cellular_component;molecular_function
110097442	[P]GO:0048193//Golgi vesicle transport;GO:0006810//transport;GO:0051234//establishment of localization;GO:0051179//localization;GO:0009987//cellular process;GO:0016192//vesicle-mediated transport;[C]GO:0016021//integral component of membrane;GO:0031224//intrinsic component of membrane;GO:0016020//membrane;GO:0110165//cellular anatomical entity;	[C]cellular anatomical entity;[P]localization;cellular process;	biological_process;cellular_component
110097443	[P]GO:0018126//protein hydroxylation;GO:0044260//cellular macromolecule metabolic process;GO:0018193//peptidyl-amino acid modification;GO:0018208//peptidyl-proline modification;GO:0044238//primary metabolic process;GO:0043170//macromolecule metabolic process;GO:0043412//macromolecule modification;GO:0036211//protein modification process;GO:0018401//peptidyl-proline hydroxylation to 4-hydroxy-L-pr…	[C]intracellular;cellular anatomical entity;[P]metabolic process;cellular process;[F]catalytic activity;binding;	biological_process;molecular_function;cellular_component
110097451	[P]GO:0008152//metabolic process;GO:0032259//methylation;[F]GO:0016741//transferase activity, transferring one-carbon groups;GO:0016740//transferase activity;GO:0003824//catalytic activity;GO:0008168//methyltransferase activity;GO:0016491//oxidoreductase activity;	[P]metabolic process;[F]catalytic activity;	molecular_function;biological_process
110097482	[C]GO:0016021//integral component of membrane;GO:0016020//membrane;GO:0031224//intrinsic component of membrane;GO:0110165//cellular anatomical entity;[F]GO:0005488//binding;GO:0030246//carbohydrate binding;GO:0003824//catalytic activity;GO:0016772//transferase activity, transferring phosphorus-containing groups;GO:0016740//transferase activity;GO:0016301//kinase activity;	[C]cellular anatomical entity;[F]catalytic activity;binding;	cellular_component;molecular_function
110097506	[C]GO:0016020//membrane;GO:0016021//integral component of membrane;GO:0031224//intrinsic component of membrane;GO:0110165//cellular anatomical entity;	[C]cellular anatomical entity;	cellular_component
110097511	[P]GO:0044281//small molecule metabolic process;GO:0019318//hexose metabolic process;GO:0071704//organic substance metabolic process;GO:0008152//metabolic process;GO:0005975//carbohydrate metabolic process;GO:0006004//fucose metabolic process;GO:0044238//primary metabolic process;GO:0005996//monosaccharide metabolic process;[C]GO:0016021//integral component of membrane;GO:0110165//cellular anatom…	[C]cellular anatomical entity;[P]metabolic process;[F]catalytic activity;	molecular_function;cellular_component;biological_process
110097513	[C]GO:0031224//intrinsic component of membrane;GO:0016021//integral component of membrane;GO:0110165//cellular anatomical entity;GO:0016020//membrane;	[C]cellular anatomical entity;	cellular_component
110097529	[P]GO:0071702//organic substance transport;GO:0009987//cellular process;GO:0042886//amide transport;GO:0016043//cellular component organization;GO:0033036//macromolecule localization;GO:0120009//intermembrane lipid transfer;GO:0051234//establishment of localization;GO:0006869//lipid transport;GO:0051179//localization;GO:0010876//lipid localization;GO:0071705//nitrogen compound transport;GO:003562…	[C]intracellular;cellular anatomical entity;[P]localization;cellular process;[F]transporter activity;binding;	cellular_component;molecular_function;biological_process
110097533	[P]GO:0055085//transmembrane transport;GO:0015849//organic acid transport;GO:0046942//carboxylic acid transport;GO:1905039//carboxylic acid transmembrane transport;GO:0006810//transport;GO:0015711//organic anion transport;GO:0098656//anion transmembrane transport;GO:0051234//establishment of localization;GO:0009987//cellular process;GO:0003333//amino acid transmembrane transport;GO:0006811//ion t…	[C]cellular anatomical entity;[P]localization;cellular process;[F]transporter activity;	cellular_component;biological_process;molecular_function
110097537	[P]GO:0030149//sphingolipid catabolic process;GO:0016042//lipid catabolic process;GO:0006643//membrane lipid metabolic process;GO:0006665//sphingolipid metabolic process;GO:0043603//cellular amide metabolic process;GO:0009056//catabolic process;GO:1901564//organonitrogen compound metabolic process;GO:0046466//membrane lipid catabolic process;GO:0009987//cellular process;GO:0046514//ceramide catab…	[C]cellular anatomical entity;[P]cellular process;metabolic process;[F]catalytic activity;	cellular_component;biological_process;molecular_function
110097577	[F]GO:0004842//ubiquitin-protein transferase activity;GO:0019787//ubiquitin-like protein transferase activity;GO:0003824//catalytic activity;GO:0061659//ubiquitin-like protein ligase activity;GO:0140096//catalytic activity, acting on a protein;GO:0016740//transferase activity;GO:0061630//ubiquitin protein ligase activity;	[F]catalytic activity;	molecular_function
110097591	[P]GO:0048589//developmental growth;GO:0048869//cellular developmental process;GO:0006796//phosphate-containing compound metabolic process;GO:0000003//reproduction;GO:0032501//multicellular organismal process;GO:0015909//long-chain fatty acid transport;GO:0009856//pollination;GO:0006869//lipid transport;GO:0009653//anatomical structure morphogenesis;GO:0044706//multi-multicellular organism proces…	[C]cellular anatomical entity;[P]reproductive process;metabolic process;multi-organism process;cellular process;growth;developmental process;multicellular organismal process;localization;reproduction;[F]binding;catalytic activity;	molecular_function;cellular_component;biological_process
110097594	[F]GO:0043168//anion binding;GO:0000166//nucleotide binding;GO:0032555//purine ribonucleotide binding;GO:0016772//transferase activity, transferring phosphorus-containing groups;GO:0030554//adenyl nucleotide binding;GO:0004672//protein kinase activity;GO:0032559//adenyl ribonucleotide binding;GO:0032553//ribonucleotide binding;GO:0043167//ion binding;GO:0097159//organic cyclic compound binding;GO…	[F]catalytic activity;binding;	molecular_function
110097614	[F]GO:0004672//protein kinase activity;GO:0097159//organic cyclic compound binding;GO:0032559//adenyl ribonucleotide binding;GO:0140096//catalytic activity, acting on a protein;GO:0016301//kinase activity;GO:0003824//catalytic activity;GO:0005488//binding;GO:1901363//heterocyclic compound binding;GO:0016740//transferase activity;GO:0043167//ion binding;GO:0016772//transferase activity, transferri…	[F]catalytic activity;binding;	molecular_function
110097621	[C]GO:0016021//integral component of membrane;GO:0110165//cellular anatomical entity;GO:0031224//intrinsic component of membrane;GO:0016020//membrane;[F]GO:0016740//transferase activity;GO:1901363//heterocyclic compound binding;GO:1901265//nucleoside phosphate binding;GO:0005524//ATP binding;GO:0005488//binding;GO:0004672//protein kinase activity;GO:0000166//nucleotide binding;GO:0032555//purine …	[C]cellular anatomical entity;[F]binding;catalytic activity;	cellular_component;molecular_function
110097622	[F]GO:0035639//purine ribonucleoside triphosphate binding;GO:1901363//heterocyclic compound binding;GO:0005524//ATP binding;GO:0004674//protein serine/threonine kinase activity;GO:0097367//carbohydrate derivative binding;GO:0030554//adenyl nucleotide binding;GO:0016301//kinase activity;GO:0140096//catalytic activity, acting on a protein;GO:0016772//transferase activity, transferring phosphorus-co…	[F]binding;catalytic activity;	molecular_function
110097646	[C]GO:0016020//membrane;GO:0071944//cell periphery;GO:0005886//plasma membrane;GO:0110165//cellular anatomical entity;[F]GO:0005488//binding;GO:0005509//calcium ion binding;GO:0043169//cation binding;GO:0046872//metal ion binding;GO:0043167//ion binding;	[C]cellular anatomical entity;[F]binding;	molecular_function;cellular_component
110097657	[P]GO:0044238//primary metabolic process;GO:0008152//metabolic process;GO:0071704//organic substance metabolic process;GO:0005975//carbohydrate metabolic process;[F]GO:0004673//protein histidine kinase activity;GO:0003824//catalytic activity;GO:0016775//phosphotransferase activity, nitrogenous group as acceptor;GO:0016301//kinase activity;GO:0016740//transferase activity;GO:0004553//hydrolase act…	[P]metabolic process;[F]catalytic activity;	molecular_function;biological_process
110097678	[P]GO:0006810//transport;GO:0009987//cellular process;GO:0051179//localization;GO:0051234//establishment of localization;GO:0055085//transmembrane transport;[C]GO:0031224//intrinsic component of membrane;GO:0110165//cellular anatomical entity;GO:0016021//integral component of membrane;GO:0016020//membrane;	[C]cellular anatomical entity;[P]cellular process;localization;	cellular_component;biological_process
110097682	[C]GO:0110165//cellular anatomical entity;GO:0016020//membrane;GO:0031224//intrinsic component of membrane;GO:0016021//integral component of membrane;[F]GO:0016757//transferase activity, transferring glycosyl groups;GO:0003824//catalytic activity;GO:0016740//transferase activity;	[C]cellular anatomical entity;[F]catalytic activity;	molecular_function;cellular_component
110097685	[C]GO:0016021//integral component of membrane;GO:0110165//cellular anatomical entity;GO:0031224//intrinsic component of membrane;GO:0016020//membrane;	[C]cellular anatomical entity;	cellular_component
110097688	[P]GO:0006807//nitrogen compound metabolic process;GO:1901564//organonitrogen compound metabolic process;GO:0006796//phosphate-containing compound metabolic process;GO:0044260//cellular macromolecule metabolic process;GO:0043170//macromolecule metabolic process;GO:0006793//phosphorus metabolic process;GO:0009987//cellular process;GO:0019538//protein metabolic process;GO:0043412//macromolecule mod…	[C]cellular anatomical entity;[P]cellular process;metabolic process;[F]binding;catalytic activity;molecular transducer activity;	cellular_component;biological_process;molecular_function
110097714	[P]GO:0071704//organic substance metabolic process;GO:0006468//protein phosphorylation;GO:0044237//cellular metabolic process;GO:0044260//cellular macromolecule metabolic process;GO:0006796//phosphate-containing compound metabolic process;GO:1901564//organonitrogen compound metabolic process;GO:0036211//protein modification process;GO:0009987//cellular process;GO:0006807//nitrogen compound metabo…	[C]cellular anatomical entity;[P]cellular process;metabolic process;[F]binding;molecular transducer activity;catalytic activity;	biological_process;cellular_component;molecular_function
110097738	[C]GO:0016020//membrane;GO:0016021//integral component of membrane;GO:0031224//intrinsic component of membrane;GO:0110165//cellular anatomical entity;	[C]cellular anatomical entity;	cellular_component
110097746	[P]GO:0008152//metabolic process;GO:0055114//oxidation-reduction process;[C]GO:0016020//membrane;GO:0031224//intrinsic component of membrane;GO:0110165//cellular anatomical entity;GO:0016021//integral component of membrane;[F]GO:0043167//ion binding;GO:0046872//metal ion binding;GO:0043169//cation binding;GO:0005488//binding;	[C]cellular anatomical entity;[P]metabolic process;[F]binding;	cellular_component;molecular_function;biological_process
110097754	[C]GO:0110165//cellular anatomical entity;GO:0031224//intrinsic component of membrane;GO:0016020//membrane;GO:0016021//integral component of membrane;[F]GO:0008324//cation transmembrane transporter activity;GO:0022857//transmembrane transporter activity;GO:0005215//transporter activity;GO:0015075//ion transmembrane transporter activity;	[C]cellular anatomical entity;[F]transporter activity;	cellular_component;molecular_function
110097757	[P]GO:0071705//nitrogen compound transport;GO:0055085//transmembrane transport;GO:0071702//organic substance transport;GO:0098739//import across plasma membrane;GO:0051179//localization;GO:0006810//transport;GO:0009987//cellular process;GO:0051234//establishment of localization;GO:0098657//import into cell;[C]GO:0055044//symplast;GO:0009506//plasmodesma;GO:0070161//anchoring junction;GO:0110165//…	[C]cellular anatomical entity;[P]cellular process;localization;[F]transporter activity;	biological_process;molecular_function;cellular_component
110097771	[P]GO:0032259//methylation;GO:0008152//metabolic process;[F]GO:0016740//transferase activity;GO:0016741//transferase activity, transferring one-carbon groups;GO:0003824//catalytic activity;GO:0008168//methyltransferase activity;	[P]metabolic process;[F]catalytic activity;	molecular_function;biological_process
110097772	[P]GO:0023052//signaling;GO:0050794//regulation of cellular process;GO:0009987//cellular process;GO:0007165//signal transduction;GO:0050789//regulation of biological process;GO:0050896//response to stimulus;GO:0051716//cellular response to stimulus;GO:0007154//cell communication;GO:0065007//biological regulation;	[P]signaling;biological regulation;response to stimulus;cellular process;	biological_process
110097789	[C]GO:0031224//intrinsic component of membrane;GO:0110165//cellular anatomical entity;GO:0016020//membrane;GO:0016021//integral component of membrane;[F]GO:0016746//transferase activity, transferring acyl groups;GO:0016740//transferase activity;GO:0003824//catalytic activity;	[C]cellular anatomical entity;[F]catalytic activity;	cellular_component;molecular_function
110097793	[P]GO:0044238//primary metabolic process;GO:0006629//lipid metabolic process;GO:0071704//organic substance metabolic process;GO:0008152//metabolic process;[C]GO:0110165//cellular anatomical entity;GO:0016021//integral component of membrane;GO:0031224//intrinsic component of membrane;GO:0016020//membrane;	[C]cellular anatomical entity;[P]metabolic process;	cellular_component;biological_process
110097809	[P]GO:0009057//macromolecule catabolic process;GO:0009056//catabolic process;GO:0042545//cell wall modification;GO:0000272//polysaccharide catabolic process;GO:0010393//galacturonan metabolic process;GO:0043170//macromolecule metabolic process;GO:0008152//metabolic process;GO:1901575//organic substance catabolic process;GO:0016043//cellular component organization;GO:0071704//organic substance met…	[C]cellular anatomical entity;[P]metabolic process;cellular process;[F]molecular function regulator;catalytic activity;	molecular_function;biological_process;cellular_component
110097835	[P]GO:0044281//small molecule metabolic process;GO:0008152//metabolic process;GO:0044238//primary metabolic process;GO:0071704//organic substance metabolic process;GO:0006004//fucose metabolic process;GO:0019318//hexose metabolic process;GO:0005975//carbohydrate metabolic process;GO:0005996//monosaccharide metabolic process;[C]GO:0031224//intrinsic component of membrane;GO:0016021//integral compo…	[C]cellular anatomical entity;[P]metabolic process;[F]catalytic activity;	molecular_function;biological_process;cellular_component
110097837	[P]GO:0044247//cellular polysaccharide catabolic process;GO:0009056//catabolic process;GO:0006073//cellular glucan metabolic process;GO:0051275//beta-glucan catabolic process;GO:0000272//polysaccharide catabolic process;GO:0044237//cellular metabolic process;GO:0051273//beta-glucan metabolic process;GO:0005975//carbohydrate metabolic process;GO:0016052//carbohydrate catabolic process;GO:0030243//…	[C]cellular anatomical entity;[P]metabolic process;cellular process;[F]catalytic activity;	cellular_component;molecular_function;biological_process
110097839	[C]GO:0110165//cellular anatomical entity;GO:0016020//membrane;GO:0031224//intrinsic component of membrane;GO:0016021//integral component of membrane;[F]GO:0016787//hydrolase activity;GO:0043167//ion binding;GO:0042578//phosphoric ester hydrolase activity;GO:0043169//cation binding;GO:0005488//binding;GO:0003824//catalytic activity;GO:0016791//phosphatase activity;GO:0003993//acid phosphatase act…	[C]cellular anatomical entity;[F]binding;catalytic activity;	molecular_function;cellular_component
110097844	[C]GO:0110165//cellular anatomical entity;GO:0016020//membrane;GO:0016021//integral component of membrane;GO:0031224//intrinsic component of membrane;[F]GO:0016209//antioxidant activity;GO:0004601//peroxidase activity;GO:0016684//oxidoreductase activity, acting on peroxide as acceptor;GO:0003824//catalytic activity;GO:0016491//oxidoreductase activity;	[C]cellular anatomical entity;[F]antioxidant activity;catalytic activity;	molecular_function;cellular_component
110097860	[C]GO:0016020//membrane;GO:0031224//intrinsic component of membrane;GO:0110165//cellular anatomical entity;GO:0016021//integral component of membrane;	[C]cellular anatomical entity;	cellular_component
110097864	[P]GO:0006928//movement of cell or subcellular component;GO:0007018//microtubule-based movement;GO:0009987//cellular process;GO:0007017//microtubule-based process;[F]GO:0097159//organic cyclic compound binding;GO:0035639//purine ribonucleoside triphosphate binding;GO:0043168//anion binding;GO:0097367//carbohydrate derivative binding;GO:1901363//heterocyclic compound binding;GO:0008017//microtubul…	[P]cellular process;[F]catalytic activity;binding;	biological_process;molecular_function
110097868	[P]GO:0050789//regulation of biological process;GO:0023052//signaling;GO:0050794//regulation of cellular process;GO:0009987//cellular process;GO:0065007//biological regulation;GO:0050896//response to stimulus;GO:0007165//signal transduction;GO:0051716//cellular response to stimulus;GO:0007186//G protein-coupled receptor signaling pathway;GO:0007154//cell communication;GO:0035556//intracellular si…	[C]cellular anatomical entity;[P]cellular process;response to stimulus;biological regulation;signaling;[F]catalytic activity;binding;	cellular_component;molecular_function;biological_process
110097873	[P]GO:0010638//positive regulation of organelle organization;GO:0051493//regulation of cytoskeleton organization;GO:0065008//regulation of biological quality;GO:0016043//cellular component organization;GO:0065007//biological regulation;GO:0045010//actin nucleation;GO:0110053//regulation of actin filament organization;GO:0048518//positive regulation of biological process;GO:0032956//regulation of …	[C]cellular anatomical entity;protein-containing complex;intracellular;[P]cellular process;biological regulation;[F]binding;	molecular_function;cellular_component;biological_process
110097882	[P]GO:0006952//defense response;GO:0009607//response to biotic stimulus;GO:0050896//response to stimulus;GO:0006950//response to stress;[C]GO:0016021//integral component of membrane;GO:0016020//membrane;GO:0110165//cellular anatomical entity;GO:0031224//intrinsic component of membrane;[F]GO:0005516//calmodulin binding;GO:0005488//binding;GO:0005515//protein binding;	[C]cellular anatomical entity;[P]response to stimulus;[F]binding;	biological_process;molecular_function;cellular_component
110097890	[C]GO:0016020//membrane;GO:0016021//integral component of membrane;GO:0031224//intrinsic component of membrane;GO:0110165//cellular anatomical entity;	[C]cellular anatomical entity;	cellular_component
110097903	[P]GO:0009987//cellular process;GO:0007017//microtubule-based process;GO:0007018//microtubule-based movement;GO:0006928//movement of cell or subcellular component;[F]GO:0017111//nucleoside-triphosphatase activity;GO:0003777//microtubule motor activity;GO:0017076//purine nucleotide binding;GO:0008092//cytoskeletal protein binding;GO:0016817//hydrolase activity, acting on acid anhydrides;GO:0016462…	[P]cellular process;[F]binding;catalytic activity;	molecular_function;biological_process
110097930	[P]GO:0009059//macromolecule biosynthetic process;GO:0009058//biosynthetic process;GO:0071704//organic substance metabolic process;GO:0008152//metabolic process;GO:1901576//organic substance biosynthetic process;GO:0010143//cutin biosynthetic process;GO:0043170//macromolecule metabolic process;[C]GO:0016020//membrane;GO:0110165//cellular anatomical entity;GO:0016021//integral component of membran…	[C]cellular anatomical entity;[P]metabolic process;[F]catalytic activity;	cellular_component;molecular_function;biological_process
110097932	[P]GO:0050789//regulation of biological process;GO:0051716//cellular response to stimulus;GO:0009741//response to brassinosteroid;GO:0071396//cellular response to lipid;GO:0071383//cellular response to steroid hormone stimulus;GO:0033993//response to lipid;GO:0009987//cellular process;GO:0048545//response to steroid hormone;GO:0007154//cell communication;GO:0010033//response to organic substance;…	[P]biological regulation;cellular process;signaling;response to stimulus;[F]binding;catalytic activity;	molecular_function;biological_process
110097956	[F]GO:0003824//catalytic activity;GO:0016740//transferase activity;GO:0004364//glutathione transferase activity;GO:0016765//transferase activity, transferring alkyl or aryl (other than methyl) groups;	[F]catalytic activity;	molecular_function
110097959	[C]GO:0016021//integral component of membrane;GO:0031224//intrinsic component of membrane;GO:0016020//membrane;GO:0110165//cellular anatomical entity;[F]GO:0020037//heme binding;GO:1901363//heterocyclic compound binding;GO:0046906//tetrapyrrole binding;GO:0004497//monooxygenase activity;GO:0097159//organic cyclic compound binding;GO:0005506//iron ion binding;GO:0016705//oxidoreductase activity, a…	[C]cellular anatomical entity;[F]binding;catalytic activity;	cellular_component;molecular_function
110097960	[C]GO:0110165//cellular anatomical entity;GO:0016021//integral component of membrane;GO:0016020//membrane;GO:0031224//intrinsic component of membrane;[F]GO:1901363//heterocyclic compound binding;GO:0005506//iron ion binding;GO:0043167//ion binding;GO:0043169//cation binding;GO:0004497//monooxygenase activity;GO:0016705//oxidoreductase activity, acting on paired donors, with incorporation or reduc…	[C]cellular anatomical entity;[F]binding;catalytic activity;	cellular_component;molecular_function
110097978	[P]GO:0009834//plant-type secondary cell wall biogenesis;GO:0009987//cellular process;GO:0071669//plant-type cell wall organization or biogenesis;GO:0071840//cellular component organization or biogenesis;GO:0042546//cell wall biogenesis;GO:0071554//cell wall organization or biogenesis;GO:0009832//plant-type cell wall biogenesis;GO:0044085//cellular component biogenesis;[C]GO:0005886//plasma membr…	[C]cellular anatomical entity;[P]cellular process;	biological_process;cellular_component
110097979	[C]GO:0016021//integral component of membrane;GO:0016020//membrane;GO:0110165//cellular anatomical entity;GO:0031224//intrinsic component of membrane;[F]GO:0015318//inorganic molecular entity transmembrane transporter activity;GO:0015078//proton transmembrane transporter activity;GO:0015077//monovalent inorganic cation transmembrane transporter activity;GO:0015298//solute:cation antiporter activi…	[C]cellular anatomical entity;[F]transporter activity;	molecular_function;cellular_component
110097985	[P]GO:0031145//anaphase-promoting complex-dependent catabolic process;GO:0065007//biological regulation;GO:0006807//nitrogen compound metabolic process;GO:0070647//protein modification by small protein conjugation or removal;GO:0050789//regulation of biological process;GO:1901565//organonitrogen compound catabolic process;GO:0044265//cellular macromolecule catabolic process;GO:0050794//regulation…	[C]cellular anatomical entity;intracellular;[P]cellular process;metabolic process;biological regulation;[F]binding;catalytic activity;	molecular_function;biological_process;cellular_component
110097987	[P]GO:0008643//carbohydrate transport;GO:0006810//transport;GO:0051179//localization;GO:0071702//organic substance transport;GO:0051234//establishment of localization;[C]GO:0005886//plasma membrane;GO:0110165//cellular anatomical entity;GO:0016020//membrane;GO:0071944//cell periphery;GO:0031224//intrinsic component of membrane;GO:0016021//integral component of membrane;	[C]cellular anatomical entity;[P]localization;	biological_process;cellular_component
110098001	[P]GO:1901564//organonitrogen compound metabolic process;GO:0008152//metabolic process;GO:0019538//protein metabolic process;GO:0006807//nitrogen compound metabolic process;GO:0044238//primary metabolic process;GO:0071704//organic substance metabolic process;GO:0043170//macromolecule metabolic process;[F]GO:0005488//binding;GO:0097159//organic cyclic compound binding;GO:1901265//nucleoside phosph…	[P]metabolic process;[F]binding;catalytic activity;	molecular_function;biological_process
110098018	[C]GO:0016021//integral component of membrane;GO:0031224//intrinsic component of membrane;GO:0110165//cellular anatomical entity;GO:0016020//membrane;	[C]cellular anatomical entity;	cellular_component
110098023	[P]GO:0008152//metabolic process;GO:0032259//methylation;[C]GO:0031224//intrinsic component of membrane;GO:0016020//membrane;GO:0012505//endomembrane system;GO:0031410//cytoplasmic vesicle;GO:0005768//endosome;GO:0005794//Golgi apparatus;GO:0043227//membrane-bounded organelle;GO:0005737//cytoplasm;GO:0031982//vesicle;GO:0110165//cellular anatomical entity;GO:0098791//Golgi apparatus subcompartmen…	[C]intracellular;cellular anatomical entity;[P]metabolic process;[F]catalytic activity;	molecular_function;biological_process;cellular_component
110098040	[C]GO:0110165//cellular anatomical entity;GO:0005622//intracellular;GO:0005737//cytoplasm;GO:0016021//integral component of membrane;GO:0043226//organelle;GO:0009536//plastid;GO:0043227//membrane-bounded organelle;GO:0031224//intrinsic component of membrane;GO:0043231//intracellular membrane-bounded organelle;GO:0043229//intracellular organelle;GO:0016020//membrane;GO:0009507//chloroplast;	[C]cellular anatomical entity;intracellular;	cellular_component
110098049	[C]GO:0110165//cellular anatomical entity;GO:0016021//integral component of membrane;GO:0016020//membrane;GO:0031224//intrinsic component of membrane;	[C]cellular anatomical entity;	cellular_component
110098084	[P]GO:0009987//cellular process;GO:0050789//regulation of biological process;GO:0007165//signal transduction;GO:0050896//response to stimulus;GO:0050794//regulation of cellular process;GO:0007154//cell communication;GO:0023052//signaling;GO:0065007//biological regulation;GO:0051716//cellular response to stimulus;[C]GO:0110165//cellular anatomical entity;GO:0031224//intrinsic component of membrane…	[C]cellular anatomical entity;[P]signaling;biological regulation;response to stimulus;cellular process;[F]binding;catalytic activity;	biological_process;molecular_function;cellular_component
110098100	[F]GO:0030554//adenyl nucleotide binding;GO:0036094//small molecule binding;GO:0005488//binding;GO:0043168//anion binding;GO:0016740//transferase activity;GO:0003824//catalytic activity;GO:0140096//catalytic activity, acting on a protein;GO:0000166//nucleotide binding;GO:1901363//heterocyclic compound binding;GO:0032553//ribonucleotide binding;GO:0097159//organic cyclic compound binding;GO:003255…	[F]binding;catalytic activity;	molecular_function
110098139	[C]GO:0031224//intrinsic component of membrane;GO:0016021//integral component of membrane;GO:0110165//cellular anatomical entity;GO:0016020//membrane;[F]GO:0016772//transferase activity, transferring phosphorus-containing groups;GO:0097367//carbohydrate derivative binding;GO:0097159//organic cyclic compound binding;GO:0043168//anion binding;GO:0038023//signaling receptor activity;GO:0005488//bind…	[C]cellular anatomical entity;[F]catalytic activity;molecular transducer activity;binding;	molecular_function;cellular_component
110098143	[P]GO:0006928//movement of cell or subcellular component;GO:0007017//microtubule-based process;GO:0009987//cellular process;GO:0007018//microtubule-based movement;[C]GO:0005874//microtubule;GO:0016021//integral component of membrane;GO:0016020//membrane;GO:0015630//microtubule cytoskeleton;GO:0099080//supramolecular complex;GO:0099512//supramolecular fiber;GO:0005856//cytoskeleton;GO:0043232//int…	[C]intracellular;cellular anatomical entity;[P]cellular process;[F]binding;catalytic activity;	cellular_component;biological_process;molecular_function
110098161	[F]GO:0043168//anion binding;GO:1901363//heterocyclic compound binding;GO:0001882//nucleoside binding;GO:1901265//nucleoside phosphate binding;GO:0035639//purine ribonucleoside triphosphate binding;GO:0001883//purine nucleoside binding;GO:0019001//guanyl nucleotide binding;GO:0032555//purine ribonucleotide binding;GO:0036094//small molecule binding;GO:0005525//GTP binding;GO:0097159//organic cycl…	[F]binding;	molecular_function
110098163	[C]GO:0110165//cellular anatomical entity;GO:0016020//membrane;GO:0016021//integral component of membrane;GO:0031224//intrinsic component of membrane;	[C]cellular anatomical entity;	cellular_component
110098184	[F]GO:0097367//carbohydrate derivative binding;GO:0005525//GTP binding;GO:0043167//ion binding;GO:0008135//translation factor activity, RNA binding;GO:0016818//hydrolase activity, acting on acid anhydrides, in phosphorus-containing anhydrides;GO:0001882//nucleoside binding;GO:0036094//small molecule binding;GO:0045182//translation regulator activity;GO:0016462//pyrophosphatase activity;GO:0003824…	[F]translation regulator activity;binding;catalytic activity;	molecular_function
110098216	[C]GO:0016020//membrane;GO:0031224//intrinsic component of membrane;GO:0016021//integral component of membrane;GO:0110165//cellular anatomical entity;	[C]cellular anatomical entity;	cellular_component
110098230	[P]GO:0006139//nucleobase-containing compound metabolic process;GO:0072521//purine-containing compound metabolic process;GO:0071704//organic substance metabolic process;GO:1901564//organonitrogen compound metabolic process;GO:0046939//nucleotide phosphorylation;GO:0006082//organic acid metabolic process;GO:0006096//glycolytic process;GO:0046034//ATP metabolic process;GO:0044237//cellular metaboli…	[C]cellular anatomical entity;intracellular;[P]cellular process;metabolic process;[F]binding;catalytic activity;	cellular_component;biological_process;molecular_function
110098256	[P]GO:0044260//cellular macromolecule metabolic process;GO:1901564//organonitrogen compound metabolic process;GO:0019538//protein metabolic process;GO:0006796//phosphate-containing compound metabolic process;GO:0043412//macromolecule modification;GO:0008152//metabolic process;GO:0009987//cellular process;GO:0044267//cellular protein metabolic process;GO:0071704//organic substance metabolic proces…	[C]cellular anatomical entity;[P]metabolic process;cellular process;[F]catalytic activity;binding;	cellular_component;biological_process;molecular_function
110098267	[C]GO:0016020//membrane;GO:0110165//cellular anatomical entity;GO:0016021//integral component of membrane;GO:0031224//intrinsic component of membrane;	[C]cellular anatomical entity;	cellular_component
110098287	[F]GO:1901363//heterocyclic compound binding;GO:0140096//catalytic activity, acting on a protein;GO:0005488//binding;GO:0016740//transferase activity;GO:0016301//kinase activity;GO:0043168//anion binding;GO:0017076//purine nucleotide binding;GO:0003824//catalytic activity;GO:0035639//purine ribonucleoside triphosphate binding;GO:0000166//nucleotide binding;GO:0005524//ATP binding;GO:0043167//ion …	[F]catalytic activity;binding;	molecular_function
110098290	[C]GO:0031224//intrinsic component of membrane;GO:0110165//cellular anatomical entity;GO:0016020//membrane;GO:0016021//integral component of membrane;	[C]cellular anatomical entity;	cellular_component
110098304	[P]GO:0044257//cellular protein catabolic process;GO:0044237//cellular metabolic process;GO:0051603//proteolysis involved in cellular protein catabolic process;GO:0009056//catabolic process;GO:0009987//cellular process;GO:0008152//metabolic process;GO:0009057//macromolecule catabolic process;GO:0019538//protein metabolic process;GO:0030163//protein catabolic process;GO:1901564//organonitrogen com…	[C]cellular anatomical entity;intracellular;[P]metabolic process;cellular process;[F]catalytic activity;	cellular_component;biological_process;molecular_function
110098318	[P]GO:0051234//establishment of localization;GO:0051179//localization;GO:0055085//transmembrane transport;GO:0009987//cellular process;GO:0006810//transport;[C]GO:0016020//membrane;GO:0016021//integral component of membrane;GO:0031224//intrinsic component of membrane;GO:0110165//cellular anatomical entity;	[C]cellular anatomical entity;[P]localization;cellular process;	cellular_component;biological_process
110098323	[C]GO:0031224//intrinsic component of membrane;GO:0016020//membrane;GO:0110165//cellular anatomical entity;GO:0016021//integral component of membrane;	[C]cellular anatomical entity;	cellular_component
110098353	[P]GO:0072507//divalent inorganic cation homeostasis;GO:0055074//calcium ion homeostasis;GO:0009987//cellular process;GO:0030003//cellular cation homeostasis;GO:0051560//mitochondrial calcium ion homeostasis;GO:0048878//chemical homeostasis;GO:0042592//homeostatic process;GO:0072503//cellular divalent inorganic cation homeostasis;GO:0065008//regulation of biological quality;GO:0019725//cellular h…	[C]intracellular;cellular anatomical entity;[P]cellular process;biological regulation;	biological_process;cellular_component
110098355	[P]GO:0005975//carbohydrate metabolic process;GO:0071704//organic substance metabolic process;GO:0044248//cellular catabolic process;GO:1901564//organonitrogen compound metabolic process;GO:0071554//cell wall organization or biogenesis;GO:0009987//cellular process;GO:0046348//amino sugar catabolic process;GO:0044265//cellular macromolecule catabolic process;GO:1901565//organonitrogen compound cat…	[P]cellular process;metabolic process;[F]catalytic activity;binding;	molecular_function;biological_process
110098361	[F]GO:0030554//adenyl nucleotide binding;GO:0036094//small molecule binding;GO:0000166//nucleotide binding;GO:0097159//organic cyclic compound binding;GO:0043167//ion binding;GO:0005488//binding;GO:0043531//ADP binding;GO:0097367//carbohydrate derivative binding;GO:0017076//purine nucleotide binding;GO:0032559//adenyl ribonucleotide binding;GO:1901265//nucleoside phosphate binding;GO:0043168//ani…	[F]binding;	molecular_function
110098364	[P]GO:0006793//phosphorus metabolic process;GO:0071704//organic substance metabolic process;GO:0044237//cellular metabolic process;GO:0006796//phosphate-containing compound metabolic process;GO:0006629//lipid metabolic process;GO:0009987//cellular process;GO:0044238//primary metabolic process;GO:0006644//phospholipid metabolic process;GO:0019637//organophosphate metabolic process;GO:0044255//cell…	[C]cellular anatomical entity;[P]metabolic process;cellular process;[F]catalytic activity;	molecular_function;biological_process;cellular_component
110098405	[P]GO:0006807//nitrogen compound metabolic process;GO:0006725//cellular aromatic compound metabolic process;GO:0006139//nucleobase-containing compound metabolic process;GO:0015074//DNA integration;GO:0008152//metabolic process;GO:0090304//nucleic acid metabolic process;GO:0034641//cellular nitrogen compound metabolic process;GO:0071704//organic substance metabolic process;GO:0044237//cellular met…	[P]cellular process;metabolic process;[F]binding;catalytic activity;	biological_process;molecular_function
110098407	[P]GO:1903508//positive regulation of nucleic acid-templated transcription;GO:0009891//positive regulation of biosynthetic process;GO:0048518//positive regulation of biological process;GO:0034605//cellular response to heat;GO:0051254//positive regulation of RNA metabolic process;GO:0051716//cellular response to stimulus;GO:0050896//response to stimulus;GO:0031323//regulation of cellular metabolic…	[C]intracellular;cellular anatomical entity;[P]biological regulation;response to stimulus;cellular process;[F]transcription regulator activity;binding;	biological_process;molecular_function;cellular_component
110098429	[P]GO:0032259//methylation;GO:0008152//metabolic process;[C]GO:0031224//intrinsic component of membrane;GO:0110165//cellular anatomical entity;GO:0016020//membrane;GO:0016021//integral component of membrane;[F]GO:0016741//transferase activity, transferring one-carbon groups;GO:0008757//S-adenosylmethionine-dependent methyltransferase activity;GO:0030785//[ribulose-bisphosphate carboxylase]-lysine…	[C]cellular anatomical entity;[P]metabolic process;[F]catalytic activity;	cellular_component;biological_process;molecular_function
110098442	[C]GO:0016020//membrane;GO:0110165//cellular anatomical entity;GO:0031224//intrinsic component of membrane;GO:0016021//integral component of membrane;	[C]cellular anatomical entity;	cellular_component
110098449	[P]GO:0006721//terpenoid metabolic process;GO:0071704//organic substance metabolic process;GO:0016114//terpenoid biosynthetic process;GO:1901576//organic substance biosynthetic process;GO:0044237//cellular metabolic process;GO:0044255//cellular lipid metabolic process;GO:0008610//lipid biosynthetic process;GO:0044249//cellular biosynthetic process;GO:0006629//lipid metabolic process;GO:0008299//i…	[P]cellular process;metabolic process;[F]catalytic activity;	molecular_function;biological_process
110098481	[P]GO:0008152//metabolic process;GO:0071704//organic substance metabolic process;GO:0044255//cellular lipid metabolic process;GO:0044238//primary metabolic process;GO:0044237//cellular metabolic process;GO:0009987//cellular process;GO:0070085//glycosylation;GO:0005975//carbohydrate metabolic process;GO:0006629//lipid metabolic process;GO:0030258//lipid modification;GO:0030259//lipid glycosylation…	[P]metabolic process;cellular process;[F]catalytic activity;	biological_process;molecular_function
110098525	[P]GO:0065007//biological regulation;GO:0048638//regulation of developmental growth;GO:0051513//regulation of monopolar cell growth;GO:0050789//regulation of biological process;GO:0051510//regulation of unidimensional cell growth;GO:0040008//regulation of growth;GO:0022604//regulation of cell morphogenesis;GO:0051128//regulation of cellular component organization;GO:0022603//regulation of anatomi…	[C]cellular anatomical entity;[P]biological regulation;	biological_process;cellular_component
110098541	[F]GO:0005488//binding;GO:0043167//ion binding;GO:0097159//organic cyclic compound binding;GO:0016740//transferase activity;GO:0017076//purine nucleotide binding;GO:0036094//small molecule binding;GO:0016773//phosphotransferase activity, alcohol group as acceptor;GO:0032555//purine ribonucleotide binding;GO:0035639//purine ribonucleoside triphosphate binding;GO:0030554//adenyl nucleotide binding;…	[F]binding;catalytic activity;	molecular_function
110098547	[C]GO:0043229//intracellular organelle;GO:0043231//intracellular membrane-bounded organelle;GO:0043227//membrane-bounded organelle;GO:0005622//intracellular;GO:0110165//cellular anatomical entity;GO:0005634//nucleus;GO:0043226//organelle;[F]GO:0097159//organic cyclic compound binding;GO:0003676//nucleic acid binding;GO:0003677//DNA binding;GO:0003700//DNA-binding transcription factor activity;GO:…	[C]intracellular;cellular anatomical entity;[F]binding;transcription regulator activity;	molecular_function;cellular_component
110098549	[C]GO:0016021//integral component of membrane;GO:0016020//membrane;GO:0110165//cellular anatomical entity;GO:0031224//intrinsic component of membrane;[F]GO:0043167//ion binding;GO:0016705//oxidoreductase activity, acting on paired donors, with incorporation or reduction of molecular oxygen;GO:1901363//heterocyclic compound binding;GO:0003824//catalytic activity;GO:0043169//cation binding;GO:00164…	[C]cellular anatomical entity;[F]catalytic activity;binding;	cellular_component;molecular_function
110098551	[C]GO:0016021//integral component of membrane;GO:0016020//membrane;GO:0031224//intrinsic component of membrane;GO:0110165//cellular anatomical entity;	[C]cellular anatomical entity;	cellular_component
110098552	[C]GO:0016020//membrane;GO:0031224//intrinsic component of membrane;GO:0110165//cellular anatomical entity;GO:0016021//integral component of membrane;	[C]cellular anatomical entity;	cellular_component
110098554	[P]GO:0055080//cation homeostasis;GO:0051234//establishment of localization;GO:0030001//metal ion transport;GO:0051179//localization;GO:0000041//transition metal ion transport;GO:0055065//metal ion homeostasis;GO:0048878//chemical homeostasis;GO:0055072//iron ion homeostasis;GO:0055076//transition metal ion homeostasis;GO:0042592//homeostatic process;GO:0006810//transport;GO:0065007//biological r…	[C]cellular anatomical entity;[P]biological regulation;localization;[F]catalytic activity;binding;	molecular_function;biological_process;cellular_component
110098588	[F]GO:0003824//catalytic activity;GO:0016746//transferase activity, transferring acyl groups;GO:0016747//transferase activity, transferring acyl groups other than amino-acyl groups;GO:0016740//transferase activity;	[F]catalytic activity;	molecular_function
110098619	[F]GO:0016746//transferase activity, transferring acyl groups;GO:0003824//catalytic activity;GO:0016747//transferase activity, transferring acyl groups other than amino-acyl groups;GO:0016740//transferase activity;	[F]catalytic activity;	molecular_function
110098634	[P]GO:0042592//homeostatic process;GO:0019725//cellular homeostasis;GO:0050794//regulation of cellular process;GO:0065008//regulation of biological quality;GO:0050789//regulation of biological process;GO:0045454//cell redox homeostasis;GO:0009987//cellular process;GO:0065007//biological regulation;[C]GO:0110165//cellular anatomical entity;GO:0016020//membrane;GO:0016021//integral component of mem…	[C]cellular anatomical entity;[P]biological regulation;cellular process;[F]catalytic activity;	cellular_component;biological_process;molecular_function
110098651	[F]GO:0097159//organic cyclic compound binding;GO:0032559//adenyl ribonucleotide binding;GO:0097367//carbohydrate derivative binding;GO:0016301//kinase activity;GO:0016307//phosphatidylinositol phosphate kinase activity;GO:0032555//purine ribonucleotide binding;GO:0005524//ATP binding;GO:0005488//binding;GO:0017076//purine nucleotide binding;GO:0000285//1-phosphatidylinositol-3-phosphate 5-kinase…	[F]catalytic activity;binding;	molecular_function
110098655	[P]GO:0008152//metabolic process;GO:0032259//methylation;[F]GO:0008168//methyltransferase activity;GO:0016740//transferase activity;GO:0003824//catalytic activity;GO:0016741//transferase activity, transferring one-carbon groups;	[P]metabolic process;[F]catalytic activity;	biological_process;molecular_function
110098737	[C]GO:0110165//cellular anatomical entity;GO:0031224//intrinsic component of membrane;GO:0016021//integral component of membrane;GO:0016020//membrane;[F]GO:0015291//secondary active transmembrane transporter activity;GO:0022857//transmembrane transporter activity;GO:0015077//monovalent inorganic cation transmembrane transporter activity;GO:0022890//inorganic cation transmembrane transporter activ…	[C]cellular anatomical entity;[F]transporter activity;	molecular_function;cellular_component
110098738	[C]GO:0016021//integral component of membrane;GO:0043226//organelle;GO:0031224//intrinsic component of membrane;GO:0043227//membrane-bounded organelle;GO:0043229//intracellular organelle;GO:0043231//intracellular membrane-bounded organelle;GO:0005622//intracellular;GO:0016020//membrane;GO:0005634//nucleus;GO:0110165//cellular anatomical entity;	[C]cellular anatomical entity;intracellular;	cellular_component
110098762	[C]GO:0031224//intrinsic component of membrane;GO:0110165//cellular anatomical entity;GO:0016020//membrane;GO:0016021//integral component of membrane;[F]GO:0005488//binding;GO:0032559//adenyl ribonucleotide binding;GO:0017076//purine nucleotide binding;GO:0003824//catalytic activity;GO:0004672//protein kinase activity;GO:0036094//small molecule binding;GO:0016773//phosphotransferase activity, alc…	[C]cellular anatomical entity;[F]catalytic activity;binding;	cellular_component;molecular_function
110098774	[P]GO:0036211//protein modification process;GO:0019538//protein metabolic process;GO:0009101//glycoprotein biosynthetic process;GO:0006807//nitrogen compound metabolic process;GO:0006464//cellular protein modification process;GO:0044238//primary metabolic process;GO:0006488//dolichol-linked oligosaccharide biosynthetic process;GO:0009987//cellular process;GO:1901137//carbohydrate derivative biosy…	[C]cellular anatomical entity;[P]metabolic process;cellular process;[F]catalytic activity;	molecular_function;cellular_component;biological_process
110098782	[C]GO:0110165//cellular anatomical entity;GO:0016020//membrane;GO:0031224//intrinsic component of membrane;GO:0016021//integral component of membrane;[F]GO:0004672//protein kinase activity;GO:0097367//carbohydrate derivative binding;GO:0005488//binding;GO:0032555//purine ribonucleotide binding;GO:0016772//transferase activity, transferring phosphorus-containing groups;GO:0003824//catalytic activi…	[C]cellular anatomical entity;[F]binding;catalytic activity;	molecular_function;cellular_component
110098788	[C]GO:0016020//membrane;GO:0016021//integral component of membrane;GO:0110165//cellular anatomical entity;GO:0031224//intrinsic component of membrane;[F]GO:0003824//catalytic activity;GO:0004672//protein kinase activity;GO:0005524//ATP binding;GO:1901265//nucleoside phosphate binding;GO:0036094//small molecule binding;GO:0016772//transferase activity, transferring phosphorus-containing groups;GO:…	[C]cellular anatomical entity;[F]catalytic activity;binding;	cellular_component;molecular_function
110098835	[P]GO:0008643//carbohydrate transport;GO:0006810//transport;GO:0071702//organic substance transport;GO:0051234//establishment of localization;GO:0051179//localization;[C]GO:0110165//cellular anatomical entity;GO:0016021//integral component of membrane;GO:0031224//intrinsic component of membrane;GO:0071944//cell periphery;GO:0005886//plasma membrane;GO:0016020//membrane;	[C]cellular anatomical entity;[P]localization;	cellular_component;biological_process
110098838	[F]GO:0016301//kinase activity;GO:0016740//transferase activity;GO:1901265//nucleoside phosphate binding;GO:0004672//protein kinase activity;GO:0035639//purine ribonucleoside triphosphate binding;GO:0005524//ATP binding;GO:0017076//purine nucleotide binding;GO:0030554//adenyl nucleotide binding;GO:0140096//catalytic activity, acting on a protein;GO:1901363//heterocyclic compound binding;GO:001677…	[F]catalytic activity;binding;	molecular_function
110098842	[P]GO:0006631//fatty acid metabolic process;GO:0006082//organic acid metabolic process;GO:0019752//carboxylic acid metabolic process;GO:0009853//photorespiration;GO:0016053//organic acid biosynthetic process;GO:0009987//cellular process;GO:0072330//monocarboxylic acid biosynthetic process;GO:0071704//organic substance metabolic process;GO:0016043//cellular component organization;GO:0009657//plast…	[C]cellular anatomical entity;intracellular;[P]cellular process;metabolic process;[F]binding;catalytic activity;translation regulator activity;	cellular_component;molecular_function;biological_process
110098853	[C]GO:0110165//cellular anatomical entity;GO:0031224//intrinsic component of membrane;GO:0016021//integral component of membrane;GO:0016020//membrane;	[C]cellular anatomical entity;	cellular_component
110098855	[C]GO:0016020//membrane;GO:0016021//integral component of membrane;GO:0110165//cellular anatomical entity;GO:0031224//intrinsic component of membrane;	[C]cellular anatomical entity;	cellular_component
110098861	[C]GO:0110165//cellular anatomical entity;GO:0016021//integral component of membrane;GO:0016020//membrane;GO:0031224//intrinsic component of membrane;[F]GO:1901265//nucleoside phosphate binding;GO:0032553//ribonucleotide binding;GO:0043168//anion binding;GO:0005488//binding;GO:0032555//purine ribonucleotide binding;GO:0005524//ATP binding;GO:0016301//kinase activity;GO:0035639//purine ribonucleos…	[C]cellular anatomical entity;[F]catalytic activity;binding;	molecular_function;cellular_component
110098879	[C]GO:0110165//cellular anatomical entity;GO:0031224//intrinsic component of membrane;GO:0016021//integral component of membrane;GO:0016020//membrane;	[C]cellular anatomical entity;	cellular_component
110098884	[P]GO:0051179//localization;GO:0006811//ion transport;GO:0006810//transport;GO:0051234//establishment of localization;GO:0006817//phosphate ion transport;GO:0006820//anion transport;GO:0015698//inorganic anion transport;[C]GO:0031224//intrinsic component of membrane;GO:0016021//integral component of membrane;GO:0110165//cellular anatomical entity;GO:0016020//membrane;[F]GO:0005215//transporter ac…	[C]cellular anatomical entity;[P]localization;[F]transporter activity;	molecular_function;biological_process;cellular_component
110098888	[P]GO:0015698//inorganic anion transport;GO:0006817//phosphate ion transport;GO:0006810//transport;GO:0006811//ion transport;GO:0006820//anion transport;GO:0051234//establishment of localization;GO:0051179//localization;[C]GO:0110165//cellular anatomical entity;GO:0016021//integral component of membrane;GO:0016020//membrane;GO:0031224//intrinsic component of membrane;[F]GO:0005315//inorganic phos…	[C]cellular anatomical entity;[P]localization;[F]transporter activity;	cellular_component;biological_process;molecular_function
110098891	[F]GO:0016407//acetyltransferase activity;GO:0016740//transferase activity;GO:0003824//catalytic activity;GO:0016746//transferase activity, transferring acyl groups;GO:0016410//N-acyltransferase activity;GO:0016747//transferase activity, transferring acyl groups other than amino-acyl groups;GO:0008080//N-acetyltransferase activity;	[F]catalytic activity;	molecular_function
110098910	[C]GO:0016020//membrane;GO:0031224//intrinsic component of membrane;GO:0016021//integral component of membrane;GO:0110165//cellular anatomical entity;	[C]cellular anatomical entity;	cellular_component
110098931	[F]GO:0003824//catalytic activity;GO:0016791//phosphatase activity;GO:0004721//phosphoprotein phosphatase activity;GO:0016787//hydrolase activity;GO:0140096//catalytic activity, acting on a protein;GO:0016788//hydrolase activity, acting on ester bonds;GO:0042578//phosphoric ester hydrolase activity;GO:0004722//protein serine/threonine phosphatase activity;	[F]catalytic activity;	molecular_function
110098943	[F]GO:0003824//catalytic activity;GO:0016740//transferase activity;GO:0016757//transferase activity, transferring glycosyl groups;	[F]catalytic activity;	molecular_function
110098955	[F]GO:0016747//transferase activity, transferring acyl groups other than amino-acyl groups;GO:0102406//omega-hydroxypalmitate O-sinapoyl transferase activity;GO:0016740//transferase activity;GO:0016746//transferase activity, transferring acyl groups;GO:0003824//catalytic activity;	[F]catalytic activity;	molecular_function
110098969	[C]GO:0016020//membrane;GO:0110165//cellular anatomical entity;GO:0031224//intrinsic component of membrane;GO:0016021//integral component of membrane;[F]GO:0046872//metal ion binding;GO:0043169//cation binding;GO:0016651//oxidoreductase activity, acting on NAD(P)H;GO:0005488//binding;GO:0016491//oxidoreductase activity;GO:0043167//ion binding;GO:0003954//NADH dehydrogenase activity;GO:0003824//ca…	[C]cellular anatomical entity;[F]binding;catalytic activity;	molecular_function;cellular_component
110098979	[P]GO:0032502//developmental process;GO:0030154//cell differentiation;GO:0009987//cellular process;GO:0048869//cellular developmental process;[C]GO:0005634//nucleus;GO:0110165//cellular anatomical entity;GO:0005622//intracellular;GO:0043226//organelle;GO:0043227//membrane-bounded organelle;GO:0043231//intracellular membrane-bounded organelle;GO:0043229//intracellular organelle;[F]GO:0003700//DNA-…	[C]intracellular;cellular anatomical entity;[P]cellular process;developmental process;[F]transcription regulator activity;binding;	molecular_function;cellular_component;biological_process
110098996	[P]GO:0046351//disaccharide biosynthetic process;GO:0008152//metabolic process;GO:1901576//organic substance biosynthetic process;GO:0044249//cellular biosynthetic process;GO:0005992//trehalose biosynthetic process;GO:0044262//cellular carbohydrate metabolic process;GO:0009058//biosynthetic process;GO:0005991//trehalose metabolic process;GO:0005984//disaccharide metabolic process;GO:0005975//carb…	[P]cellular process;metabolic process;[F]catalytic activity;	biological_process;molecular_function
110099009	[C]GO:0016020//membrane;GO:0016021//integral component of membrane;GO:0110165//cellular anatomical entity;GO:0031224//intrinsic component of membrane;[F]GO:0015318//inorganic molecular entity transmembrane transporter activity;GO:0005215//transporter activity;GO:0022890//inorganic cation transmembrane transporter activity;GO:0008519//ammonium transmembrane transporter activity;GO:0015075//ion tra…	[C]cellular anatomical entity;[F]transporter activity;	molecular_function;cellular_component
110099023	[P]GO:0033036//macromolecule localization;GO:0006457//protein folding;GO:0051234//establishment of localization;GO:0015833//peptide transport;GO:0042886//amide transport;GO:0006458//'de novo' protein folding;GO:0043335//protein unfolding;GO:0061077//chaperone-mediated protein folding;GO:0071705//nitrogen compound transport;GO:0006810//transport;GO:0008104//protein localization;GO:0071702//organic…	[P]localization;cellular process;[F]binding;protein folding chaperone;catalytic activity;	biological_process;molecular_function
110099030	[P]GO:0008033//tRNA processing;GO:0006399//tRNA metabolic process;GO:0006351//transcription, DNA-templated;GO:0008152//metabolic process;GO:0034645//cellular macromolecule biosynthetic process;GO:0006353//DNA-templated transcription, termination;GO:1901362//organic cyclic compound biosynthetic process;GO:0090304//nucleic acid metabolic process;GO:1901576//organic substance biosynthetic process;GO…	[C]cellular anatomical entity;intracellular;protein-containing complex;[P]metabolic process;cellular process;[F]binding;catalytic activity;	biological_process;cellular_component;molecular_function
110099044	[F]GO:0016787//hydrolase activity;GO:0016791//phosphatase activity;GO:0140096//catalytic activity, acting on a protein;GO:0003824//catalytic activity;GO:0004721//phosphoprotein phosphatase activity;GO:0042578//phosphoric ester hydrolase activity;GO:0004724//magnesium-dependent protein serine/threonine phosphatase activity;GO:0004722//protein serine/threonine phosphatase activity;GO:0016788//hydro…	[F]catalytic activity;	molecular_function
110099051	[P]GO:0048869//cellular developmental process;GO:0032502//developmental process;GO:0030154//cell differentiation;GO:0009987//cellular process;[C]GO:0043227//membrane-bounded organelle;GO:0043231//intracellular membrane-bounded organelle;GO:0005634//nucleus;GO:0110165//cellular anatomical entity;GO:0005622//intracellular;GO:0043226//organelle;GO:0043229//intracellular organelle;[F]GO:0140110//tran…	[C]cellular anatomical entity;intracellular;[P]cellular process;developmental process;[F]transcription regulator activity;binding;	biological_process;cellular_component;molecular_function
110099061	[C]GO:0110165//cellular anatomical entity;GO:0016020//membrane;GO:0031224//intrinsic component of membrane;GO:0016021//integral component of membrane;[F]GO:0016787//hydrolase activity;GO:0070001//aspartic-type peptidase activity;GO:0070011//peptidase activity, acting on L-amino acid peptides;GO:0140096//catalytic activity, acting on a protein;GO:0004175//endopeptidase activity;GO:0008233//peptida…	[C]cellular anatomical entity;[F]catalytic activity;	molecular_function;cellular_component
110099087	[P]GO:0044238//primary metabolic process;GO:0071555//cell wall organization;GO:0008152//metabolic process;GO:0005975//carbohydrate metabolic process;GO:0045229//external encapsulating structure organization;GO:0043170//macromolecule metabolic process;GO:0009987//cellular process;GO:0016043//cellular component organization;GO:0071840//cellular component organization or biogenesis;GO:0071554//cell …	[C]cellular anatomical entity;[P]cellular process;metabolic process;[F]molecular function regulator;catalytic activity;	biological_process;cellular_component;molecular_function
110099107	[P]GO:0055088//lipid homeostasis;GO:0065007//biological regulation;GO:0048878//chemical homeostasis;GO:0065008//regulation of biological quality;GO:0042592//homeostatic process;[F]GO:0016787//hydrolase activity;GO:0016788//hydrolase activity, acting on ester bonds;GO:0016747//transferase activity, transferring acyl groups other than amino-acyl groups;GO:0016746//transferase activity, transferring…	[P]biological regulation;[F]catalytic activity;	biological_process;molecular_function
110099114	[C]GO:0016021//integral component of membrane;GO:0110165//cellular anatomical entity;GO:0031224//intrinsic component of membrane;GO:0016020//membrane;[F]GO:0035639//purine ribonucleoside triphosphate binding;GO:0003824//catalytic activity;GO:0043167//ion binding;GO:0097367//carbohydrate derivative binding;GO:0032553//ribonucleotide binding;GO:0030554//adenyl nucleotide binding;GO:0017076//purine …	[C]cellular anatomical entity;[F]binding;catalytic activity;	molecular_function;cellular_component
110099119	[F]GO:1901265//nucleoside phosphate binding;GO:0032559//adenyl ribonucleotide binding;GO:0005524//ATP binding;GO:0016787//hydrolase activity;GO:0035639//purine ribonucleoside triphosphate binding;GO:0030554//adenyl nucleotide binding;GO:0032553//ribonucleotide binding;GO:0003824//catalytic activity;GO:0097159//organic cyclic compound binding;GO:0017076//purine nucleotide binding;GO:0036094//small…	[F]catalytic activity;binding;	molecular_function
110099131	[C]GO:0016021//integral component of membrane;GO:0110165//cellular anatomical entity;GO:0016020//membrane;GO:0031224//intrinsic component of membrane;	[C]cellular anatomical entity;	cellular_component
110099153	[C]GO:0016021//integral component of membrane;GO:0031224//intrinsic component of membrane;GO:0016020//membrane;GO:0110165//cellular anatomical entity;[F]GO:0097367//carbohydrate derivative binding;GO:0005488//binding;GO:0030554//adenyl nucleotide binding;GO:0016740//transferase activity;GO:0036094//small molecule binding;GO:0043168//anion binding;GO:0017076//purine nucleotide binding;GO:0005524//…	[C]cellular anatomical entity;[F]catalytic activity;binding;	molecular_function;cellular_component
110099156	[F]GO:0140110//transcription regulator activity;GO:0003700//DNA-binding transcription factor activity;	[F]transcription regulator activity;	molecular_function
110099193	[P]GO:0043412//macromolecule modification;GO:0019684//photosynthesis, light reaction;GO:0071704//organic substance metabolic process;GO:0044237//cellular metabolic process;GO:0036211//protein modification process;GO:0006091//generation of precursor metabolites and energy;GO:0044267//cellular protein metabolic process;GO:0018298//protein-chromophore linkage;GO:0008152//metabolic process;GO:0006807…	[C]protein-containing complex;cellular anatomical entity;intracellular;[P]cellular process;metabolic process;[F]binding;	molecular_function;cellular_component;biological_process
110099230	[P]GO:0043933//protein-containing complex subunit organization;GO:0065003//protein-containing complex assembly;GO:0044085//cellular component biogenesis;GO:0009987//cellular process;GO:0016043//cellular component organization;GO:0070070//proton-transporting V-type ATPase complex assembly;GO:0071840//cellular component organization or biogenesis;GO:0022607//cellular component assembly;GO:0070072//…	[C]intracellular;cellular anatomical entity;[P]cellular process;	biological_process;cellular_component
110099242	[C]GO:0016020//membrane;GO:0031224//intrinsic component of membrane;GO:0016021//integral component of membrane;GO:0110165//cellular anatomical entity;	[C]cellular anatomical entity;	cellular_component
110099249	[C]GO:0005622//intracellular;GO:0043229//intracellular organelle;GO:0043226//organelle;GO:0110165//cellular anatomical entity;GO:0043227//membrane-bounded organelle;GO:0043231//intracellular membrane-bounded organelle;[F]GO:0016740//transferase activity;GO:0016757//transferase activity, transferring glycosyl groups;GO:0003824//catalytic activity;GO:0008194//UDP-glycosyltransferase activity;GO:001…	[C]intracellular;cellular anatomical entity;[F]catalytic activity;	molecular_function;cellular_component
110099284	[P]GO:0006012//galactose metabolic process;GO:0019318//hexose metabolic process;GO:0008152//metabolic process;GO:0005996//monosaccharide metabolic process;GO:0044281//small molecule metabolic process;GO:0044238//primary metabolic process;GO:0071704//organic substance metabolic process;GO:0005975//carbohydrate metabolic process;[F]GO:0008378//galactosyltransferase activity;GO:0016758//transferase …	[P]metabolic process;[F]catalytic activity;	molecular_function;biological_process
110099291	[C]GO:0110165//cellular anatomical entity;GO:0016020//membrane;GO:0031224//intrinsic component of membrane;GO:0016021//integral component of membrane;	[C]cellular anatomical entity;	cellular_component
110099302	[P]GO:0071704//organic substance metabolic process;GO:0044238//primary metabolic process;GO:0044237//cellular metabolic process;GO:0019637//organophosphate metabolic process;GO:0006796//phosphate-containing compound metabolic process;GO:0006629//lipid metabolic process;GO:0008654//phospholipid biosynthetic process;GO:0090407//organophosphate biosynthetic process;GO:0044249//cellular biosynthetic …	[C]cellular anatomical entity;[P]cellular process;metabolic process;[F]catalytic activity;	molecular_function;biological_process;cellular_component
110099323	[P]GO:0000278//mitotic cell cycle;GO:0009987//cellular process;GO:0071840//cellular component organization or biogenesis;GO:0006996//organelle organization;GO:0007017//microtubule-based process;GO:0000226//microtubule cytoskeleton organization;GO:0007010//cytoskeleton organization;GO:0016043//cellular component organization;GO:0007049//cell cycle;[C]GO:0005874//microtubule;GO:0005856//cytoskeleto…	[C]intracellular;cellular anatomical entity;[P]cellular process;[F]binding;catalytic activity;structural molecule activity;	cellular_component;biological_process;molecular_function
110099336	[C]GO:0016020//membrane;GO:0016021//integral component of membrane;GO:0110165//cellular anatomical entity;GO:0031224//intrinsic component of membrane;	[C]cellular anatomical entity;	cellular_component
110099342	[F]GO:0016825//hydrolase activity, acting on acid phosphorus-nitrogen bonds;GO:0008236//serine-type peptidase activity;GO:0004175//endopeptidase activity;GO:0003824//catalytic activity;GO:0008233//peptidase activity;GO:0140096//catalytic activity, acting on a protein;GO:0016787//hydrolase activity;GO:0070011//peptidase activity, acting on L-amino acid peptides;GO:0004252//serine-type endopeptidas…	[F]catalytic activity;	molecular_function
110099345	[C]GO:0031224//intrinsic component of membrane;GO:0110165//cellular anatomical entity;GO:0016020//membrane;GO:0016021//integral component of membrane;	[C]cellular anatomical entity;	cellular_component
110099352	[C]GO:0031224//intrinsic component of membrane;GO:0016021//integral component of membrane;GO:0016020//membrane;GO:0110165//cellular anatomical entity;	[C]cellular anatomical entity;	cellular_component
110099360	[P]GO:0071705//nitrogen compound transport;GO:0070727//cellular macromolecule localization;GO:0009987//cellular process;GO:0045184//establishment of protein localization;GO:0051641//cellular localization;GO:0006810//transport;GO:0051649//establishment of localization in cell;GO:0042886//amide transport;GO:0033036//macromolecule localization;GO:0015031//protein transport;GO:0071702//organic substa…	[C]cellular anatomical entity;[P]cellular process;localization;[F]binding;	molecular_function;biological_process;cellular_component
110099369	[P]GO:0009628//response to abiotic stimulus;GO:0006457//protein folding;GO:0009987//cellular process;GO:0009266//response to temperature stimulus;GO:0009408//response to heat;GO:0050896//response to stimulus;GO:0006950//response to stress;[F]GO:0032555//purine ribonucleotide binding;GO:0017076//purine nucleotide binding;GO:0005515//protein binding;GO:0035639//purine ribonucleoside triphosphate bi…	[P]cellular process;response to stimulus;[F]binding;	biological_process;molecular_function
110099371	[F]GO:0004674//protein serine/threonine kinase activity;GO:0003700//DNA-binding transcription factor activity;GO:0016773//phosphotransferase activity, alcohol group as acceptor;GO:0004672//protein kinase activity;GO:0140110//transcription regulator activity;GO:0004707//MAP kinase activity;GO:0016740//transferase activity;GO:0016301//kinase activity;GO:0003824//catalytic activity;GO:0016772//trans…	[F]transcription regulator activity;catalytic activity;	molecular_function
110099374	[C]GO:0110165//cellular anatomical entity;GO:0031224//intrinsic component of membrane;GO:0016020//membrane;GO:0016021//integral component of membrane;[F]GO:0016645//oxidoreductase activity, acting on the CH-NH group of donors;GO:0003824//catalytic activity;GO:0052903//N1-acetylspermine:oxygen oxidoreductase (3-acetamidopropanal-forming) activity;GO:0016491//oxidoreductase activity;GO:0052901//spe…	[C]cellular anatomical entity;[F]catalytic activity;	molecular_function;cellular_component
110099387	[P]GO:0071669//plant-type cell wall organization or biogenesis;GO:0043062//extracellular structure organization;GO:0022607//cellular component assembly;GO:0016043//cellular component organization;GO:0010215//cellulose microfibril organization;GO:0009664//plant-type cell wall organization;GO:0070726//cell wall assembly;GO:0009987//cellular process;GO:0071555//cell wall organization;GO:0042546//cel…	[C]cellular anatomical entity;[P]cellular process;	biological_process;cellular_component
110099409	[P]GO:0140014//mitotic nuclear division;GO:0000278//mitotic cell cycle;GO:0000280//nuclear division;GO:0009987//cellular process;GO:0000070//mitotic sister chromatid segregation;GO:0000819//sister chromatid segregation;GO:0051276//chromosome organization;GO:0007049//cell cycle;GO:0007062//sister chromatid cohesion;GO:1903047//mitotic cell cycle process;GO:0006996//organelle organization;GO:009881…	[P]cellular process;[F]transcription regulator activity;	biological_process;molecular_function
110099414	[P]GO:0051252//regulation of RNA metabolic process;GO:0060255//regulation of macromolecule metabolic process;GO:0071495//cellular response to endogenous stimulus;GO:0050896//response to stimulus;GO:0009734//auxin-activated signaling pathway;GO:0050789//regulation of biological process;GO:0023052//signaling;GO:0007154//cell communication;GO:0080090//regulation of primary metabolic process;GO:00099…	[C]cellular anatomical entity;intracellular;[P]response to stimulus;signaling;biological regulation;cellular process;	biological_process;cellular_component
110099429	[P]GO:0010393//galacturonan metabolic process;GO:0045489//pectin biosynthetic process;GO:0043170//macromolecule metabolic process;GO:0044238//primary metabolic process;GO:0005976//polysaccharide metabolic process;GO:0000271//polysaccharide biosynthetic process;GO:0005975//carbohydrate metabolic process;GO:0009987//cellular process;GO:0071555//cell wall organization;GO:0016043//cellular component …	[C]cellular anatomical entity;intracellular;[P]cellular process;metabolic process;[F]catalytic activity;	molecular_function;cellular_component;biological_process
110099501	[P]GO:0065007//biological regulation;GO:0031323//regulation of cellular metabolic process;GO:0019219//regulation of nucleobase-containing compound metabolic process;GO:0051171//regulation of nitrogen compound metabolic process;GO:0050789//regulation of biological process;GO:0080134//regulation of response to stress;GO:0080090//regulation of primary metabolic process;GO:2001020//regulation of resp…	[P]biological regulation;[F]catalytic activity;binding;translation regulator activity;	molecular_function;biological_process
110099524	[C]GO:0016021//integral component of membrane;GO:0031224//intrinsic component of membrane;GO:0016020//membrane;GO:0110165//cellular anatomical entity;	[C]cellular anatomical entity;	cellular_component
110099527	[F]GO:0019787//ubiquitin-like protein transferase activity;GO:0004842//ubiquitin-protein transferase activity;GO:0003824//catalytic activity;GO:0140096//catalytic activity, acting on a protein;GO:0016740//transferase activity;	[F]catalytic activity;	molecular_function
110099558	[C]GO:0016021//integral component of membrane;GO:0110165//cellular anatomical entity;GO:0031224//intrinsic component of membrane;GO:0016020//membrane;	[C]cellular anatomical entity;	cellular_component
110099578	[C]GO:0110165//cellular anatomical entity;GO:0016021//integral component of membrane;GO:0016020//membrane;GO:0031224//intrinsic component of membrane;[F]GO:0140096//catalytic activity, acting on a protein;GO:0016740//transferase activity;GO:0004672//protein kinase activity;GO:0032559//adenyl ribonucleotide binding;GO:0016772//transferase activity, transferring phosphorus-containing groups;GO:0005…	[C]cellular anatomical entity;[F]binding;catalytic activity;	molecular_function;cellular_component
110099616	[P]GO:0006464//cellular protein modification process;GO:1901565//organonitrogen compound catabolic process;GO:0070646//protein modification by small protein removal;GO:0044238//primary metabolic process;GO:0009987//cellular process;GO:0043170//macromolecule metabolic process;GO:0006511//ubiquitin-dependent protein catabolic process;GO:0030163//protein catabolic process;GO:0070647//protein modific…	[P]metabolic process;cellular process;[F]catalytic activity;	molecular_function;biological_process
110099642	[F]GO:0042578//phosphoric ester hydrolase activity;GO:0140096//catalytic activity, acting on a protein;GO:0016788//hydrolase activity, acting on ester bonds;GO:0005488//binding;GO:0004721//phosphoprotein phosphatase activity;GO:0043167//ion binding;GO:0016787//hydrolase activity;GO:0043169//cation binding;GO:0046872//metal ion binding;GO:0003824//catalytic activity;GO:0016791//phosphatase activit…	[F]binding;catalytic activity;	molecular_function
110099648	[F]GO:0005488//binding;GO:0140096//catalytic activity, acting on a protein;GO:0043168//anion binding;GO:0004672//protein kinase activity;GO:0032559//adenyl ribonucleotide binding;GO:0003824//catalytic activity;GO:0030554//adenyl nucleotide binding;GO:0016773//phosphotransferase activity, alcohol group as acceptor;GO:1901363//heterocyclic compound binding;GO:0097159//organic cyclic compound bindin…	[F]catalytic activity;binding;	molecular_function
110099654	[P]GO:1903506//regulation of nucleic acid-templated transcription;GO:0031326//regulation of cellular biosynthetic process;GO:0019222//regulation of metabolic process;GO:0060255//regulation of macromolecule metabolic process;GO:0051171//regulation of nitrogen compound metabolic process;GO:0010556//regulation of macromolecule biosynthetic process;GO:2000112//regulation of cellular macromolecule bio…	[C]cellular anatomical entity;intracellular;[P]biological regulation;[F]binding;transcription regulator activity;	cellular_component;molecular_function;biological_process
110099660	[F]GO:0016757//transferase activity, transferring glycosyl groups;GO:0016758//transferase activity, transferring hexosyl groups;GO:0016740//transferase activity;GO:0003824//catalytic activity;	[F]catalytic activity;	molecular_function
110099662	[P]GO:1901576//organic substance biosynthetic process;GO:0008610//lipid biosynthetic process;GO:0006629//lipid metabolic process;GO:0009058//biosynthetic process;GO:0044238//primary metabolic process;GO:0008152//metabolic process;GO:0071704//organic substance metabolic process;[C]GO:0016021//integral component of membrane;GO:0016020//membrane;GO:0110165//cellular anatomical entity;GO:0031224//int…	[C]cellular anatomical entity;[P]metabolic process;[F]catalytic activity;binding;	biological_process;molecular_function;cellular_component
110099687	[C]GO:0016021//integral component of membrane;GO:0031224//intrinsic component of membrane;GO:0110165//cellular anatomical entity;GO:0016020//membrane;[F]GO:0050378//UDP-glucuronate 4-epimerase activity;GO:0016853//isomerase activity;GO:0003824//catalytic activity;GO:0016854//racemase and epimerase activity;GO:0016857//racemase and epimerase activity, acting on carbohydrates and derivatives;	[C]cellular anatomical entity;[F]catalytic activity;	cellular_component;molecular_function
110099701	[F]GO:0008233//peptidase activity;GO:0016787//hydrolase activity;GO:0140096//catalytic activity, acting on a protein;GO:0003824//catalytic activity;	[F]catalytic activity;	molecular_function
110099733	[P]GO:0043170//macromolecule metabolic process;GO:0046483//heterocycle metabolic process;GO:0071704//organic substance metabolic process;GO:0044237//cellular metabolic process;GO:0034641//cellular nitrogen compound metabolic process;GO:0006259//DNA metabolic process;GO:0044238//primary metabolic process;GO:0006950//response to stress;GO:0006139//nucleobase-containing compound metabolic process;GO…	[P]response to stimulus;metabolic process;cellular process;[F]catalytic activity;binding;	molecular_function;biological_process
110099749	[C]GO:0110165//cellular anatomical entity;GO:0016020//membrane;GO:0016021//integral component of membrane;GO:0031224//intrinsic component of membrane;	[C]cellular anatomical entity;	cellular_component
110099754	[C]GO:0110165//cellular anatomical entity;GO:0043227//membrane-bounded organelle;GO:0005622//intracellular;GO:0005634//nucleus;GO:0043226//organelle;GO:0043231//intracellular membrane-bounded organelle;GO:0043229//intracellular organelle;[F]GO:0003677//DNA binding;GO:0043565//sequence-specific DNA binding;GO:0003676//nucleic acid binding;GO:0005488//binding;GO:0003700//DNA-binding transcription f…	[C]cellular anatomical entity;intracellular;[F]transcription regulator activity;binding;	molecular_function;cellular_component
110099757	[F]GO:0017076//purine nucleotide binding;GO:0032559//adenyl ribonucleotide binding;GO:0032553//ribonucleotide binding;GO:1901265//nucleoside phosphate binding;GO:0097159//organic cyclic compound binding;GO:0005524//ATP binding;GO:0032555//purine ribonucleotide binding;GO:0030554//adenyl nucleotide binding;GO:0035639//purine ribonucleoside triphosphate binding;GO:1901363//heterocyclic compound bin…	[F]binding;	molecular_function
110099768	[C]GO:0110165//cellular anatomical entity;GO:0016021//integral component of membrane;GO:0031224//intrinsic component of membrane;GO:0016020//membrane;	[C]cellular anatomical entity;	cellular_component
110099776	[P]GO:0009987//cellular process;GO:0045229//external encapsulating structure organization;GO:0071555//cell wall organization;GO:0009059//macromolecule biosynthetic process;GO:0045489//pectin biosynthetic process;GO:0071554//cell wall organization or biogenesis;GO:0008152//metabolic process;GO:0005975//carbohydrate metabolic process;GO:0044238//primary metabolic process;GO:0016043//cellular compon…	[C]cellular anatomical entity;intracellular;[P]metabolic process;cellular process;[F]catalytic activity;	biological_process;molecular_function;cellular_component
110099780	[P]GO:1901564//organonitrogen compound metabolic process;GO:0002376//immune system process;GO:0045087//innate immune response;GO:0009719//response to endogenous stimulus;GO:0043170//macromolecule metabolic process;GO:0010033//response to organic substance;GO:0042221//response to chemical;GO:0048856//anatomical structure development;GO:0033993//response to lipid;GO:0009620//response to fungus;GO:0…	[C]cellular anatomical entity;[P]immune system process;metabolic process;growth;developmental process;interspecies interaction between organisms;cellular process;response to stimulus;[F]catalytic activity;binding;	molecular_function;biological_process;cellular_component
110099789	[C]GO:0016020//membrane;GO:0031224//intrinsic component of membrane;GO:0110165//cellular anatomical entity;GO:0016021//integral component of membrane;	[C]cellular anatomical entity;	cellular_component
110099799	[P]GO:0008643//carbohydrate transport;GO:0051234//establishment of localization;GO:0051179//localization;GO:0071702//organic substance transport;GO:0006810//transport;[C]GO:0016021//integral component of membrane;GO:0031224//intrinsic component of membrane;GO:0110165//cellular anatomical entity;GO:0016020//membrane;[F]GO:0005215//transporter activity;GO:0022857//transmembrane transporter activity;	[C]cellular anatomical entity;[P]localization;[F]transporter activity;	cellular_component;molecular_function;biological_process
110099817	[P]GO:0050896//response to stimulus;GO:0009607//response to biotic stimulus;GO:0006952//defense response;GO:0006950//response to stress;[C]GO:0016021//integral component of membrane;GO:0031224//intrinsic component of membrane;GO:0110165//cellular anatomical entity;GO:0016020//membrane;[F]GO:0005515//protein binding;GO:0005488//binding;GO:0005516//calmodulin binding;	[C]cellular anatomical entity;[P]response to stimulus;[F]binding;	biological_process;cellular_component;molecular_function
110099818	[P]GO:0050896//response to stimulus;GO:0006952//defense response;GO:0006950//response to stress;GO:0009607//response to biotic stimulus;[C]GO:0016021//integral component of membrane;GO:0031224//intrinsic component of membrane;GO:0016020//membrane;GO:0110165//cellular anatomical entity;[F]GO:0046872//metal ion binding;GO:0043167//ion binding;GO:0005516//calmodulin binding;GO:0005488//binding;GO:00…	[C]cellular anatomical entity;[P]response to stimulus;[F]binding;	cellular_component;biological_process;molecular_function
110099851	[C]GO:0031224//intrinsic component of membrane;GO:0016021//integral component of membrane;GO:0016020//membrane;GO:0110165//cellular anatomical entity;[F]GO:0046914//transition metal ion binding;GO:0043167//ion binding;GO:0046872//metal ion binding;GO:0005506//iron ion binding;GO:0003824//catalytic activity;GO:0046906//tetrapyrrole binding;GO:0097159//organic cyclic compound binding;GO:0043169//ca…	[C]cellular anatomical entity;[F]binding;catalytic activity;	molecular_function;cellular_component
110099856	[F]GO:0016772//transferase activity, transferring phosphorus-containing groups;GO:0003824//catalytic activity;GO:0016740//transferase activity;GO:0016301//kinase activity;	[F]catalytic activity;	molecular_function
110099863	[F]GO:0140110//transcription regulator activity;GO:0003700//DNA-binding transcription factor activity;	[F]transcription regulator activity;	molecular_function
110099871	[P]GO:0045229//external encapsulating structure organization;GO:0009987//cellular process;GO:0071840//cellular component organization or biogenesis;GO:0071554//cell wall organization or biogenesis;GO:0071555//cell wall organization;GO:0016043//cellular component organization;[C]GO:0012505//endomembrane system;GO:0000139//Golgi membrane;GO:0005737//cytoplasm;GO:0098588//bounding membrane of organe…	[C]cellular anatomical entity;intracellular;[P]cellular process;[F]catalytic activity;	biological_process;cellular_component;molecular_function
110099872	[C]GO:0110165//cellular anatomical entity;GO:0016021//integral component of membrane;GO:0016020//membrane;GO:0031224//intrinsic component of membrane;	[C]cellular anatomical entity;	cellular_component
110099893	[P]GO:0006820//anion transport;GO:0051234//establishment of localization;GO:0006811//ion transport;GO:0006810//transport;GO:0051179//localization;GO:0006817//phosphate ion transport;GO:0015698//inorganic anion transport;[C]GO:0110165//cellular anatomical entity;GO:0031224//intrinsic component of membrane;GO:0016020//membrane;GO:0016021//integral component of membrane;[F]GO:0022857//transmembrane …	[C]cellular anatomical entity;[P]localization;[F]transporter activity;	biological_process;cellular_component;molecular_function
110099924	[F]GO:0032559//adenyl ribonucleotide binding;GO:0032553//ribonucleotide binding;GO:0000166//nucleotide binding;GO:0097367//carbohydrate derivative binding;GO:0030554//adenyl nucleotide binding;GO:0032555//purine ribonucleotide binding;GO:0017076//purine nucleotide binding;GO:0016773//phosphotransferase activity, alcohol group as acceptor;GO:0140096//catalytic activity, acting on a protein;GO:0016…	[F]binding;catalytic activity;	molecular_function
110099934	[C]GO:0043229//intracellular organelle;GO:0005622//intracellular;GO:0005634//nucleus;GO:0043231//intracellular membrane-bounded organelle;GO:0043226//organelle;GO:0110165//cellular anatomical entity;GO:0043227//membrane-bounded organelle;[F]GO:0043565//sequence-specific DNA binding;GO:0003677//DNA binding;GO:0005488//binding;GO:0097159//organic cyclic compound binding;GO:0140110//transcription re…	[C]intracellular;cellular anatomical entity;[F]binding;transcription regulator activity;	cellular_component;molecular_function
110099937	[P]GO:0042221//response to chemical;GO:0051084//'de novo' posttranslational protein folding;GO:0042026//protein refolding;GO:0035966//response to topologically incorrect protein;GO:0051716//cellular response to stimulus;GO:0006986//response to unfolded protein;GO:0051085//chaperone cofactor-dependent protein refolding;GO:0070887//cellular response to chemical stimulus;GO:0010033//response to orga…	[C]cellular anatomical entity;intracellular;[P]cellular process;response to stimulus;[F]protein folding chaperone;binding;catalytic activity;	molecular_function;cellular_component;biological_process
110099940	[P]GO:0009987//cellular process;GO:0006457//protein folding;[F]GO:0003755//peptidyl-prolyl cis-trans isomerase activity;GO:0140096//catalytic activity, acting on a protein;GO:0016859//cis-trans isomerase activity;GO:0003824//catalytic activity;GO:0016853//isomerase activity;	[P]cellular process;[F]catalytic activity;	biological_process;molecular_function
110099943	[P]GO:0071840//cellular component organization or biogenesis;GO:0009664//plant-type cell wall organization;GO:0045229//external encapsulating structure organization;GO:0016043//cellular component organization;GO:0071669//plant-type cell wall organization or biogenesis;GO:0009987//cellular process;GO:0071555//cell wall organization;GO:0071554//cell wall organization or biogenesis;[C]GO:0005618//ce…	[C]cellular anatomical entity;[P]cellular process;	biological_process;cellular_component
110099958	[C]GO:0110165//cellular anatomical entity;GO:0016021//integral component of membrane;GO:0031224//intrinsic component of membrane;GO:0016020//membrane;[F]GO:0004190//aspartic-type endopeptidase activity;GO:0016787//hydrolase activity;GO:0070001//aspartic-type peptidase activity;GO:0070011//peptidase activity, acting on L-amino acid peptides;GO:0008233//peptidase activity;GO:0140096//catalytic acti…	[C]cellular anatomical entity;[F]catalytic activity;	molecular_function;cellular_component
110099987	[C]GO:0031224//intrinsic component of membrane;GO:0110165//cellular anatomical entity;GO:0016020//membrane;GO:0016021//integral component of membrane;	[C]cellular anatomical entity;	cellular_component
110099999	[P]GO:0055085//transmembrane transport;GO:0009987//cellular process;GO:0051179//localization;GO:0051234//establishment of localization;GO:0006810//transport;[C]GO:0031224//intrinsic component of membrane;GO:0016020//membrane;GO:0110165//cellular anatomical entity;GO:0016021//integral component of membrane;	[C]cellular anatomical entity;[P]localization;cellular process;	biological_process;cellular_component
110100010	[C]GO:0005886//plasma membrane;GO:0110165//cellular anatomical entity;GO:0016021//integral component of membrane;GO:0071944//cell periphery;GO:0016020//membrane;GO:0031224//intrinsic component of membrane;	[C]cellular anatomical entity;	cellular_component
110100013	[C]GO:0031224//intrinsic component of membrane;GO:0016020//membrane;GO:0016021//integral component of membrane;GO:0110165//cellular anatomical entity;[F]GO:0003824//catalytic activity;GO:0140096//catalytic activity, acting on a protein;GO:0016787//hydrolase activity;GO:0004553//hydrolase activity, hydrolyzing O-glycosyl compounds;GO:0033926//glycopeptide alpha-N-acetylgalactosaminidase activity;G…	[C]cellular anatomical entity;[F]catalytic activity;	cellular_component;molecular_function
110100042	[C]GO:0031224//intrinsic component of membrane;GO:0110165//cellular anatomical entity;GO:0016020//membrane;GO:0016021//integral component of membrane;	[C]cellular anatomical entity;	cellular_component
110100047	[P]GO:0055080//cation homeostasis;GO:0019725//cellular homeostasis;GO:0030026//cellular manganese ion homeostasis;GO:0006873//cellular ion homeostasis;GO:0046916//cellular transition metal ion homeostasis;GO:0098771//inorganic ion homeostasis;GO:0009987//cellular process;GO:0055082//cellular chemical homeostasis;GO:0006875//cellular metal ion homeostasis;GO:0065007//biological regulation;GO:00550…	[C]cellular anatomical entity;[P]cellular process;biological regulation;[F]transporter activity;	molecular_function;cellular_component;biological_process
110100062	[P]GO:1903825//organic acid transmembrane transport;GO:0006810//transport;GO:0006811//ion transport;GO:0006865//amino acid transport;GO:0015711//organic anion transport;GO:0046942//carboxylic acid transport;GO:0015849//organic acid transport;GO:0034220//ion transmembrane transport;GO:1905039//carboxylic acid transmembrane transport;GO:0051179//localization;GO:0051234//establishment of localizatio…	[C]cellular anatomical entity;[P]cellular process;localization;[F]transporter activity;	cellular_component;molecular_function;biological_process
110100073	[F]GO:0035639//purine ribonucleoside triphosphate binding;GO:0032555//purine ribonucleotide binding;GO:0005488//binding;GO:0043167//ion binding;GO:0000166//nucleotide binding;GO:0005524//ATP binding;GO:0043168//anion binding;GO:1901265//nucleoside phosphate binding;GO:0097159//organic cyclic compound binding;GO:0016772//transferase activity, transferring phosphorus-containing groups;GO:0003824//c…	[F]catalytic activity;binding;	molecular_function
110100075	[P]GO:0044238//primary metabolic process;GO:0044237//cellular metabolic process;GO:0006139//nucleobase-containing compound metabolic process;GO:0044260//cellular macromolecule metabolic process;GO:0071704//organic substance metabolic process;GO:0034645//cellular macromolecule biosynthetic process;GO:0016043//cellular component organization;GO:0046483//heterocycle metabolic process;GO:0009058//bio…	[C]cellular anatomical entity;intracellular;[P]cellular process;metabolic process;response to stimulus;[F]binding;catalytic activity;	molecular_function;cellular_component;biological_process
110100094	[C]GO:0031224//intrinsic component of membrane;GO:0016021//integral component of membrane;GO:0016020//membrane;GO:0110165//cellular anatomical entity;	[C]cellular anatomical entity;	cellular_component
110100185	[C]GO:0016020//membrane;GO:0016021//integral component of membrane;GO:0110165//cellular anatomical entity;GO:0031224//intrinsic component of membrane;	[C]cellular anatomical entity;	cellular_component
110100223	[C]GO:0016021//integral component of membrane;GO:0110165//cellular anatomical entity;GO:0031224//intrinsic component of membrane;GO:0016020//membrane;[F]GO:0015075//ion transmembrane transporter activity;GO:0015318//inorganic molecular entity transmembrane transporter activity;GO:0015267//channel activity;GO:0022803//passive transmembrane transporter activity;GO:0022857//transmembrane transporter…	[C]cellular anatomical entity;[F]transporter activity;	molecular_function;cellular_component
110100225	[F]GO:0016740//transferase activity;GO:0016772//transferase activity, transferring phosphorus-containing groups;GO:0003824//catalytic activity;GO:0016301//kinase activity;	[F]catalytic activity;	molecular_function
110100253	[P]GO:0009987//cellular process;GO:0006928//movement of cell or subcellular component;GO:0007018//microtubule-based movement;GO:0007017//microtubule-based process;[C]GO:0043232//intracellular non-membrane-bounded organelle;GO:0005622//intracellular;GO:0043228//non-membrane-bounded organelle;GO:0005856//cytoskeleton;GO:0043229//intracellular organelle;GO:0110165//cellular anatomical entity;GO:0099…	[C]cellular anatomical entity;intracellular;[P]cellular process;[F]binding;catalytic activity;	cellular_component;molecular_function;biological_process
110100258	[P]GO:0009409//response to cold;GO:0006950//response to stress;GO:0050896//response to stimulus;GO:0009628//response to abiotic stimulus;GO:0009266//response to temperature stimulus;[C]GO:0110165//cellular anatomical entity;GO:0016020//membrane;GO:0016021//integral component of membrane;GO:0031224//intrinsic component of membrane;	[C]cellular anatomical entity;[P]response to stimulus;	cellular_component;biological_process
110100274	[P]GO:0044238//primary metabolic process;GO:0044281//small molecule metabolic process;GO:0008152//metabolic process;GO:0005975//carbohydrate metabolic process;GO:0006006//glucose metabolic process;GO:0071704//organic substance metabolic process;GO:0019318//hexose metabolic process;GO:0005996//monosaccharide metabolic process;[C]GO:0005737//cytoplasm;GO:0110165//cellular anatomical entity;GO:00056…	[C]cellular anatomical entity;intracellular;[P]metabolic process;[F]catalytic activity;	cellular_component;molecular_function;biological_process
110100311	[C]GO:0031224//intrinsic component of membrane;GO:0016021//integral component of membrane;GO:0016020//membrane;GO:0110165//cellular anatomical entity;	[C]cellular anatomical entity;	cellular_component
110100320	[C]GO:0031224//intrinsic component of membrane;GO:0110165//cellular anatomical entity;GO:0016020//membrane;GO:0016021//integral component of membrane;	[C]cellular anatomical entity;	cellular_component
110100368	[P]GO:0071704//organic substance metabolic process;GO:0005975//carbohydrate metabolic process;GO:0044238//primary metabolic process;GO:0008152//metabolic process;[C]GO:0005886//plasma membrane;GO:0031224//intrinsic component of membrane;GO:0031225//anchored component of membrane;GO:0110165//cellular anatomical entity;GO:0031226//intrinsic component of plasma membrane;GO:0046658//anchored componen…	[C]cellular anatomical entity;[P]metabolic process;[F]catalytic activity;	cellular_component;molecular_function;biological_process
110100373	[C]GO:0016020//membrane;GO:0031224//intrinsic component of membrane;GO:0110165//cellular anatomical entity;GO:0016021//integral component of membrane;[F]GO:0032559//adenyl ribonucleotide binding;GO:0097159//organic cyclic compound binding;GO:0032555//purine ribonucleotide binding;GO:0000166//nucleotide binding;GO:0017076//purine nucleotide binding;GO:0004674//protein serine/threonine kinase activ…	[C]cellular anatomical entity;[F]binding;catalytic activity;	molecular_function;cellular_component
110100381	[F]GO:0016740//transferase activity;GO:0016773//phosphotransferase activity, alcohol group as acceptor;GO:0097159//organic cyclic compound binding;GO:0004672//protein kinase activity;GO:0043167//ion binding;GO:0005524//ATP binding;GO:0030554//adenyl nucleotide binding;GO:0000166//nucleotide binding;GO:0140096//catalytic activity, acting on a protein;GO:0032559//adenyl ribonucleotide binding;GO:00…	[F]binding;catalytic activity;	molecular_function
110100439	[P]GO:0051234//establishment of localization;GO:0015031//protein transport;GO:0008104//protein localization;GO:0071702//organic substance transport;GO:0045184//establishment of protein localization;GO:0015833//peptide transport;GO:0042886//amide transport;GO:0071705//nitrogen compound transport;GO:0051179//localization;GO:0033036//macromolecule localization;GO:0006810//transport;[C]GO:0031301//in…	[C]cellular anatomical entity;[P]localization;[F]catalytic activity;	biological_process;cellular_component;molecular_function
110100445	[P]GO:0015031//protein transport;GO:0033036//macromolecule localization;GO:0008104//protein localization;GO:0006810//transport;GO:0051234//establishment of localization;GO:0045184//establishment of protein localization;GO:0051179//localization;GO:0015833//peptide transport;GO:0071702//organic substance transport;GO:0071705//nitrogen compound transport;GO:0042886//amide transport;[C]GO:0110165//ce…	[C]cellular anatomical entity;[P]localization;	cellular_component;biological_process
110100517	[C]GO:0043229//intracellular organelle;GO:0005739//mitochondrion;GO:0005737//cytoplasm;GO:0005622//intracellular;GO:0016020//membrane;GO:0043231//intracellular membrane-bounded organelle;GO:0043226//organelle;GO:0070469//respirasome;GO:0110165//cellular anatomical entity;GO:0043227//membrane-bounded organelle;[F]GO:1901363//heterocyclic compound binding;GO:0003824//catalytic activity;GO:0020037//…	[C]intracellular;cellular anatomical entity;[F]catalytic activity;binding;	cellular_component;molecular_function
110100537	[C]GO:0016021//integral component of membrane;GO:0110165//cellular anatomical entity;GO:0016020//membrane;GO:0031224//intrinsic component of membrane;[F]GO:0098599//palmitoyl hydrolase activity;GO:0140096//catalytic activity, acting on a protein;GO:0016790//thiolester hydrolase activity;GO:0016787//hydrolase activity;GO:0016788//hydrolase activity, acting on ester bonds;GO:0008474//palmitoyl-(pro…	[C]cellular anatomical entity;[F]catalytic activity;	molecular_function;cellular_component
110100541	[P]GO:0015672//monovalent inorganic cation transport;GO:1902600//proton transmembrane transport;GO:0055085//transmembrane transport;GO:0098655//cation transmembrane transport;GO:0051234//establishment of localization;GO:0140115//export across plasma membrane;GO:0051179//localization;GO:0098660//inorganic ion transmembrane transport;GO:0006810//transport;GO:0009987//cellular process;GO:0006812//ca…	[C]cellular anatomical entity;[P]localization;cellular process;[F]binding;transporter activity;	cellular_component;molecular_function;biological_process
110100543	[C]GO:0016020//membrane;GO:0031224//intrinsic component of membrane;GO:0110165//cellular anatomical entity;GO:0016021//integral component of membrane;[F]GO:1901265//nucleoside phosphate binding;GO:0140096//catalytic activity, acting on a protein;GO:0000166//nucleotide binding;GO:0032555//purine ribonucleotide binding;GO:0032559//adenyl ribonucleotide binding;GO:0043168//anion binding;GO:0004672//…	[C]cellular anatomical entity;[F]catalytic activity;binding;	molecular_function;cellular_component
110100544	[F]GO:0004672//protein kinase activity;GO:0043167//ion binding;GO:0032555//purine ribonucleotide binding;GO:0016773//phosphotransferase activity, alcohol group as acceptor;GO:0043168//anion binding;GO:0035639//purine ribonucleoside triphosphate binding;GO:0005524//ATP binding;GO:0005488//binding;GO:0003824//catalytic activity;GO:0016740//transferase activity;GO:0016772//transferase activity, tran…	[F]binding;catalytic activity;	molecular_function
110100546	[C]GO:0031224//intrinsic component of membrane;GO:0110165//cellular anatomical entity;GO:0016021//integral component of membrane;GO:0016020//membrane;[F]GO:0016788//hydrolase activity, acting on ester bonds;GO:0016787//hydrolase activity;GO:0140096//catalytic activity, acting on a protein;GO:0042578//phosphoric ester hydrolase activity;GO:0004721//phosphoprotein phosphatase activity;GO:0016791//p…	[C]cellular anatomical entity;[F]catalytic activity;	molecular_function;cellular_component
110100558	[C]GO:0043231//intracellular membrane-bounded organelle;GO:0110165//cellular anatomical entity;GO:0043226//organelle;GO:0005622//intracellular;GO:0043229//intracellular organelle;GO:0043227//membrane-bounded organelle;GO:0005634//nucleus;[F]GO:0140110//transcription regulator activity;GO:0003677//DNA binding;GO:0005488//binding;GO:1901363//heterocyclic compound binding;GO:0003676//nucleic acid bi…	[C]intracellular;cellular anatomical entity;[F]binding;transcription regulator activity;	cellular_component;molecular_function
110100591	[P]GO:0006139//nucleobase-containing compound metabolic process;GO:0008152//metabolic process;GO:0044238//primary metabolic process;GO:1901360//organic cyclic compound metabolic process;GO:0071704//organic substance metabolic process;GO:0044237//cellular metabolic process;GO:0006807//nitrogen compound metabolic process;GO:0043170//macromolecule metabolic process;GO:0006396//RNA processing;GO:0046…	[P]cellular process;metabolic process;[F]catalytic activity;binding;	biological_process;molecular_function
110100596	[P]GO:0009987//cellular process;GO:1903047//mitotic cell cycle process;GO:0098813//nuclear chromosome segregation;GO:0016043//cellular component organization;GO:0000819//sister chromatid segregation;GO:0045132//meiotic chromosome segregation;GO:0007062//sister chromatid cohesion;GO:0000070//mitotic sister chromatid segregation;GO:0140013//meiotic nuclear division;GO:0007049//cell cycle;GO:0022402…	[P]reproduction;cellular process;reproductive process;[F]catalytic activity;	biological_process;molecular_function
110100604	[F]GO:0016462//pyrophosphatase activity;GO:1901363//heterocyclic compound binding;GO:0004386//helicase activity;GO:0016817//hydrolase activity, acting on acid anhydrides;GO:1901265//nucleoside phosphate binding;GO:0016787//hydrolase activity;GO:0017111//nucleoside-triphosphatase activity;GO:0035639//purine ribonucleoside triphosphate binding;GO:0097367//carbohydrate derivative binding;GO:0032555/…	[F]catalytic activity;binding;	molecular_function
110100612	[C]GO:0031224//intrinsic component of membrane;GO:0016021//integral component of membrane;GO:0110165//cellular anatomical entity;GO:0016020//membrane;[F]GO:0043167//ion binding;GO:0016773//phosphotransferase activity, alcohol group as acceptor;GO:0004672//protein kinase activity;GO:0032559//adenyl ribonucleotide binding;GO:0140096//catalytic activity, acting on a protein;GO:0030554//adenyl nucleo…	[C]cellular anatomical entity;[F]catalytic activity;binding;	cellular_component;molecular_function
110100613	[C]GO:0110165//cellular anatomical entity;GO:0016020//membrane;GO:0031224//intrinsic component of membrane;GO:0016021//integral component of membrane;	[C]cellular anatomical entity;	cellular_component
110100633	[P]GO:0050794//regulation of cellular process;GO:0050896//response to stimulus;GO:0065007//biological regulation;GO:0050789//regulation of biological process;GO:0009987//cellular process;GO:0023052//signaling;GO:0007154//cell communication;GO:0051716//cellular response to stimulus;GO:0007165//signal transduction;[F]GO:0005524//ATP binding;GO:0043168//anion binding;GO:0004672//protein kinase activ…	[P]biological regulation;signaling;cellular process;response to stimulus;[F]binding;catalytic activity;	biological_process;molecular_function
110100634	[P]GO:0050896//response to stimulus;GO:0050794//regulation of cellular process;GO:0009987//cellular process;GO:0051716//cellular response to stimulus;GO:0007154//cell communication;GO:0023052//signaling;GO:0007165//signal transduction;GO:0065007//biological regulation;GO:0050789//regulation of biological process;[C]GO:0110165//cellular anatomical entity;GO:0031224//intrinsic component of membrane…	[C]cellular anatomical entity;[P]cellular process;biological regulation;response to stimulus;signaling;[F]catalytic activity;binding;	cellular_component;molecular_function;biological_process
110100635	[C]GO:0043229//intracellular organelle;GO:0043231//intracellular membrane-bounded organelle;GO:0043226//organelle;GO:0043227//membrane-bounded organelle;GO:0005737//cytoplasm;GO:0110165//cellular anatomical entity;GO:0005634//nucleus;GO:0005622//intracellular;[F]GO:0140096//catalytic activity, acting on a protein;GO:0004842//ubiquitin-protein transferase activity;GO:0016740//transferase activity;…	[C]intracellular;cellular anatomical entity;[F]catalytic activity;	cellular_component;molecular_function
110100676	[P]GO:0009889//regulation of biosynthetic process;GO:0043170//macromolecule metabolic process;GO:2001141//regulation of RNA biosynthetic process;GO:0006396//RNA processing;GO:0070918//production of small RNA involved in gene silencing by RNA;GO:0006725//cellular aromatic compound metabolic process;GO:0048523//negative regulation of cellular process;GO:0006139//nucleobase-containing compound metab…	[C]protein-containing complex;intracellular;cellular anatomical entity;[P]cellular process;metabolic process;biological regulation;[F]binding;catalytic activity;	molecular_function;cellular_component;biological_process
110100678	[C]GO:0110165//cellular anatomical entity;GO:0016020//membrane;GO:0016021//integral component of membrane;GO:0031224//intrinsic component of membrane;	[C]cellular anatomical entity;	cellular_component
110100689	[P]GO:0019538//protein metabolic process;GO:0044260//cellular macromolecule metabolic process;GO:0036211//protein modification process;GO:0016310//phosphorylation;GO:0006796//phosphate-containing compound metabolic process;GO:0006468//protein phosphorylation;GO:0071704//organic substance metabolic process;GO:0043412//macromolecule modification;GO:0006807//nitrogen compound metabolic process;GO:00…	[C]cellular anatomical entity;[P]cellular process;metabolic process;[F]binding;catalytic activity;molecular transducer activity;	biological_process;molecular_function;cellular_component
110100718	[F]GO:0016769//transferase activity, transferring nitrogenous groups;GO:0016846//carbon-sulfur lyase activity;GO:0016740//transferase activity;GO:0016829//lyase activity;GO:0008483//transaminase activity;GO:0003824//catalytic activity;	[F]catalytic activity;	molecular_function
110100722	[P]GO:0019637//organophosphate metabolic process;GO:0034641//cellular nitrogen compound metabolic process;GO:1901293//nucleoside phosphate biosynthetic process;GO:0072528//pyrimidine-containing compound biosynthetic process;GO:0044249//cellular biosynthetic process;GO:0046483//heterocycle metabolic process;GO:0009199//ribonucleoside triphosphate metabolic process;GO:0009147//pyrimidine nucleoside…	[P]metabolic process;cellular process;[F]binding;catalytic activity;	biological_process;molecular_function
110100733	[P]GO:1901615//organic hydroxy compound metabolic process;GO:0046394//carboxylic acid biosynthetic process;GO:1901360//organic cyclic compound metabolic process;GO:0006082//organic acid metabolic process;GO:0019538//protein metabolic process;GO:0071704//organic substance metabolic process;GO:0019752//carboxylic acid metabolic process;GO:0009058//biosynthetic process;GO:0106044//guanine deglycatio…	[C]intracellular;cellular anatomical entity;[P]cellular process;metabolic process;[F]catalytic activity;	molecular_function;cellular_component;biological_process
110100734	[P]GO:0055085//transmembrane transport;GO:0051179//localization;GO:0009987//cellular process;GO:0051234//establishment of localization;GO:0006810//transport;[C]GO:0016021//integral component of membrane;GO:0016020//membrane;GO:0110165//cellular anatomical entity;GO:0031224//intrinsic component of membrane;[F]GO:0005509//calcium ion binding;GO:0043167//ion binding;GO:0005488//binding;GO:0046872//m…	[C]cellular anatomical entity;[P]cellular process;localization;[F]binding;	biological_process;cellular_component;molecular_function
110100746	[C]GO:0016021//integral component of membrane;GO:0031224//intrinsic component of membrane;GO:0016020//membrane;GO:0071944//cell periphery;GO:0110165//cellular anatomical entity;GO:0005886//plasma membrane;	[C]cellular anatomical entity;	cellular_component
110100761	[C]GO:0016021//integral component of membrane;GO:0016020//membrane;GO:0110165//cellular anatomical entity;GO:0031224//intrinsic component of membrane;[F]GO:0046983//protein dimerization activity;GO:0005488//binding;GO:0005515//protein binding;	[C]cellular anatomical entity;[F]binding;	molecular_function;cellular_component
110100772	[C]GO:0005622//intracellular;GO:0043231//intracellular membrane-bounded organelle;GO:0043226//organelle;GO:0110165//cellular anatomical entity;GO:0043229//intracellular organelle;GO:0005634//nucleus;GO:0043227//membrane-bounded organelle;[F]GO:1901363//heterocyclic compound binding;GO:0005488//binding;GO:0003677//DNA binding;GO:0003700//DNA-binding transcription factor activity;GO:0003676//nuclei…	[C]cellular anatomical entity;intracellular;[F]transcription regulator activity;binding;	cellular_component;molecular_function
110100773	[F]GO:0003824//catalytic activity;GO:0016772//transferase activity, transferring phosphorus-containing groups;GO:0016740//transferase activity;GO:0016301//kinase activity;	[F]catalytic activity;	molecular_function
110100777	[P]GO:0019538//protein metabolic process;GO:0018105//peptidyl-serine phosphorylation;GO:0050794//regulation of cellular process;GO:0007154//cell communication;GO:0044267//cellular protein metabolic process;GO:0036211//protein modification process;GO:0018193//peptidyl-amino acid modification;GO:0044238//primary metabolic process;GO:0006464//cellular protein modification process;GO:0050896//respons…	[C]cellular anatomical entity;intracellular;[P]signaling;response to stimulus;biological regulation;cellular process;metabolic process;[F]binding;catalytic activity;	biological_process;cellular_component;molecular_function
110100788	[C]GO:0016020//membrane;GO:0031224//intrinsic component of membrane;GO:0110165//cellular anatomical entity;GO:0016021//integral component of membrane;[F]GO:1901363//heterocyclic compound binding;GO:0032559//adenyl ribonucleotide binding;GO:0005524//ATP binding;GO:0017076//purine nucleotide binding;GO:0140096//catalytic activity, acting on a protein;GO:0016301//kinase activity;GO:0016772//transfer…	[C]cellular anatomical entity;[F]binding;catalytic activity;	molecular_function;cellular_component
110100825	[P]GO:0055085//transmembrane transport;GO:0009987//cellular process;GO:0006810//transport;GO:0051234//establishment of localization;GO:0051179//localization;[C]GO:0016020//membrane;GO:0031224//intrinsic component of membrane;GO:0016021//integral component of membrane;GO:0110165//cellular anatomical entity;	[C]cellular anatomical entity;[P]localization;cellular process;	biological_process;cellular_component
110100827	[P]GO:1901576//organic substance biosynthetic process;GO:0009058//biosynthetic process;GO:0071704//organic substance metabolic process;GO:0044238//primary metabolic process;GO:0008152//metabolic process;GO:0006629//lipid metabolic process;GO:0008610//lipid biosynthetic process;[C]GO:0016020//membrane;GO:0016021//integral component of membrane;GO:0031224//intrinsic component of membrane;GO:0110165…	[C]cellular anatomical entity;[P]metabolic process;[F]catalytic activity;binding;	cellular_component;biological_process;molecular_function
110100881	[P]GO:0006950//response to stress;GO:0072593//reactive oxygen species metabolic process;GO:0006979//response to oxidative stress;GO:0042744//hydrogen peroxide catabolic process;GO:0042743//hydrogen peroxide metabolic process;GO:0009987//cellular process;GO:0044237//cellular metabolic process;GO:0008152//metabolic process;GO:0050896//response to stimulus;GO:0009056//catabolic process;GO:0044248//c…	[C]cellular anatomical entity;[P]cellular process;response to stimulus;metabolic process;[F]binding;antioxidant activity;catalytic activity;molecular function regulator;	cellular_component;biological_process;molecular_function
110100943	[P]GO:0019222//regulation of metabolic process;GO:2001141//regulation of RNA biosynthetic process;GO:0009889//regulation of biosynthetic process;GO:0065007//biological regulation;GO:0031323//regulation of cellular metabolic process;GO:0050789//regulation of biological process;GO:1903506//regulation of nucleic acid-templated transcription;GO:0051252//regulation of RNA metabolic process;GO:0080090/…	[C]intracellular;cellular anatomical entity;[P]biological regulation;[F]binding;	biological_process;molecular_function;cellular_component
110100951	[P]GO:0065007//biological regulation;GO:0010468//regulation of gene expression;GO:0019219//regulation of nucleobase-containing compound metabolic process;GO:2001141//regulation of RNA biosynthetic process;GO:0050794//regulation of cellular process;GO:2000112//regulation of cellular macromolecule biosynthetic process;GO:0019222//regulation of metabolic process;GO:0006355//regulation of transcripti…	[C]cellular anatomical entity;intracellular;[P]biological regulation;[F]binding;	cellular_component;molecular_function;biological_process
110100953	[C]GO:0016020//membrane;GO:0016021//integral component of membrane;GO:0110165//cellular anatomical entity;GO:0031224//intrinsic component of membrane;	[C]cellular anatomical entity;	cellular_component
110100955	[C]GO:0016021//integral component of membrane;GO:0110165//cellular anatomical entity;GO:0031224//intrinsic component of membrane;GO:0016020//membrane;	[C]cellular anatomical entity;	cellular_component
110101046	[C]GO:0016020//membrane;GO:0071944//cell periphery;GO:0005739//mitochondrion;GO:0110165//cellular anatomical entity;GO:0043226//organelle;GO:0043229//intracellular organelle;GO:0043231//intracellular membrane-bounded organelle;GO:0005886//plasma membrane;GO:0043227//membrane-bounded organelle;GO:0016021//integral component of membrane;GO:0005737//cytoplasm;GO:0031224//intrinsic component of membr…	[C]cellular anatomical entity;intracellular;[F]catalytic activity;	cellular_component;molecular_function
110101058	[C]GO:0110165//cellular anatomical entity;GO:0016021//integral component of membrane;GO:0031224//intrinsic component of membrane;GO:0016020//membrane;[F]GO:0016740//transferase activity;GO:0097159//organic cyclic compound binding;GO:0032559//adenyl ribonucleotide binding;GO:0032553//ribonucleotide binding;GO:1901265//nucleoside phosphate binding;GO:0000166//nucleotide binding;GO:0003824//catalyti…	[C]cellular anatomical entity;[F]catalytic activity;binding;	molecular_function;cellular_component
110101069	[C]GO:0016020//membrane;GO:0110165//cellular anatomical entity;GO:0016021//integral component of membrane;GO:0031224//intrinsic component of membrane;	[C]cellular anatomical entity;	cellular_component
110101181	[C]GO:0016021//integral component of membrane;GO:0031224//intrinsic component of membrane;GO:0110165//cellular anatomical entity;GO:0016020//membrane;GO:0071944//cell periphery;GO:0005886//plasma membrane;[F]GO:0004888//transmembrane signaling receptor activity;GO:0015267//channel activity;GO:0022836//gated channel activity;GO:0022803//passive transmembrane transporter activity;GO:0005216//ion ch…	[C]cellular anatomical entity;[F]molecular transducer activity;transporter activity;	cellular_component;molecular_function
110101198	[C]GO:0110165//cellular anatomical entity;GO:0016020//membrane;GO:0031224//intrinsic component of membrane;GO:0016021//integral component of membrane;[F]GO:0022857//transmembrane transporter activity;GO:0005215//transporter activity;	[C]cellular anatomical entity;[F]transporter activity;	molecular_function;cellular_component
110101203	[C]GO:0016020//membrane;GO:0016021//integral component of membrane;GO:0031224//intrinsic component of membrane;GO:0110165//cellular anatomical entity;[F]GO:0005488//binding;GO:0043167//ion binding;GO:0097159//organic cyclic compound binding;GO:1901363//heterocyclic compound binding;GO:0046914//transition metal ion binding;GO:0046906//tetrapyrrole binding;GO:0004497//monooxygenase activity;GO:0005…	[C]cellular anatomical entity;[F]catalytic activity;binding;	molecular_function;cellular_component
110101221	[F]GO:0035639//purine ribonucleoside triphosphate binding;GO:0016772//transferase activity, transferring phosphorus-containing groups;GO:0043168//anion binding;GO:0016740//transferase activity;GO:1901265//nucleoside phosphate binding;GO:1901363//heterocyclic compound binding;GO:0004672//protein kinase activity;GO:0004674//protein serine/threonine kinase activity;GO:0017076//purine nucleotide bind…	[F]catalytic activity;binding;	molecular_function
110101224	[F]GO:0003824//catalytic activity;GO:0016787//hydrolase activity;GO:0008233//peptidase activity;GO:0140096//catalytic activity, acting on a protein;	[F]catalytic activity;	molecular_function
110101233	[P]GO:0044265//cellular macromolecule catabolic process;GO:1901565//organonitrogen compound catabolic process;GO:0006508//proteolysis;GO:0051603//proteolysis involved in cellular protein catabolic process;GO:0044257//cellular protein catabolic process;GO:0044248//cellular catabolic process;GO:0030163//protein catabolic process;GO:0044238//primary metabolic process;GO:1901564//organonitrogen compo…	[C]intracellular;cellular anatomical entity;[P]cellular process;metabolic process;[F]catalytic activity;	biological_process;cellular_component;molecular_function
110101246	[P]GO:0009987//cellular process;GO:0051716//cellular response to stimulus;GO:0050896//response to stimulus;GO:0023052//signaling;GO:0007154//cell communication;GO:0050789//regulation of biological process;GO:0065007//biological regulation;GO:0007165//signal transduction;GO:0050794//regulation of cellular process;[F]GO:0016462//pyrophosphatase activity;GO:0016818//hydrolase activity, acting on aci…	[P]signaling;response to stimulus;biological regulation;cellular process;[F]binding;catalytic activity;	biological_process;molecular_function
110101257	[C]GO:0110165//cellular anatomical entity;GO:0031224//intrinsic component of membrane;GO:0016021//integral component of membrane;GO:0016020//membrane;[F]GO:0015215//nucleotide transmembrane transporter activity;GO:0005346//purine ribonucleotide transmembrane transporter activity;GO:0015605//organophosphate ester transmembrane transporter activity;GO:0008509//anion transmembrane transporter activi…	[C]cellular anatomical entity;[F]transporter activity;	molecular_function;cellular_component
110101312	[F]GO:0016782//transferase activity, transferring sulfur-containing groups;GO:0102867//molybdenum cofactor sulfurtransferase activity;GO:0016740//transferase activity;GO:0008265//Mo-molybdopterin cofactor sulfurase activity;GO:0016783//sulfurtransferase activity;GO:0003824//catalytic activity;	[F]catalytic activity;	molecular_function
110101316	[P]GO:1901135//carbohydrate derivative metabolic process;GO:0019637//organophosphate metabolic process;GO:0009262//deoxyribonucleotide metabolic process;GO:1901360//organic cyclic compound metabolic process;GO:0009263//deoxyribonucleotide biosynthetic process;GO:0006793//phosphorus metabolic process;GO:1901362//organic cyclic compound biosynthetic process;GO:0046483//heterocycle metabolic process…	[C]cellular anatomical entity;[P]cellular process;metabolic process;[F]catalytic activity;	biological_process;cellular_component;molecular_function
110101325	[C]GO:0005886//plasma membrane;GO:0071944//cell periphery;GO:0016021//integral component of membrane;GO:0016020//membrane;GO:0110165//cellular anatomical entity;GO:0031224//intrinsic component of membrane;[F]GO:0015318//inorganic molecular entity transmembrane transporter activity;GO:0015250//water channel activity;GO:0005372//water transmembrane transporter activity;GO:0005215//transporter activ…	[C]cellular anatomical entity;[F]transporter activity;	molecular_function;cellular_component
110101329	[P]GO:0051234//establishment of localization;GO:0015711//organic anion transport;GO:0071702//organic substance transport;GO:0006811//ion transport;GO:0051179//localization;GO:0006820//anion transport;GO:0046942//carboxylic acid transport;GO:0006865//amino acid transport;GO:0015849//organic acid transport;GO:0006810//transport;GO:0071705//nitrogen compound transport;[C]GO:0110165//cellular anatomi…	[C]cellular anatomical entity;[P]localization;[F]transporter activity;	biological_process;molecular_function;cellular_component
110101333	[C]GO:0016020//membrane;GO:0031224//intrinsic component of membrane;GO:0110165//cellular anatomical entity;GO:0016021//integral component of membrane;[F]GO:0016740//transferase activity;GO:0004713//protein tyrosine kinase activity;GO:0097159//organic cyclic compound binding;GO:1901363//heterocyclic compound binding;GO:0004672//protein kinase activity;GO:0003824//catalytic activity;GO:0030554//ade…	[C]cellular anatomical entity;[F]catalytic activity;binding;	cellular_component;molecular_function
110101370	[P]GO:0006810//transport;GO:0055085//transmembrane transport;GO:0051234//establishment of localization;GO:0051179//localization;GO:0009987//cellular process;[C]GO:0031224//intrinsic component of membrane;GO:0110165//cellular anatomical entity;GO:0016021//integral component of membrane;GO:0016020//membrane;	[C]cellular anatomical entity;[P]cellular process;localization;	biological_process;cellular_component
110101385	[F]GO:0140096//catalytic activity, acting on a protein;GO:0004721//phosphoprotein phosphatase activity;GO:0016791//phosphatase activity;GO:0042578//phosphoric ester hydrolase activity;GO:0043167//ion binding;GO:0005488//binding;GO:0043169//cation binding;GO:0003824//catalytic activity;GO:0046872//metal ion binding;GO:0016788//hydrolase activity, acting on ester bonds;GO:0004722//protein serine/th…	[F]catalytic activity;binding;	molecular_function
110101409	[P]GO:0018107//peptidyl-threonine phosphorylation;GO:0006464//cellular protein modification process;GO:0008152//metabolic process;GO:0018193//peptidyl-amino acid modification;GO:0018105//peptidyl-serine phosphorylation;GO:0043170//macromolecule metabolic process;GO:0019538//protein metabolic process;GO:0018209//peptidyl-serine modification;GO:0006796//phosphate-containing compound metabolic proce…	[P]cellular process;metabolic process;[F]binding;catalytic activity;	biological_process;molecular_function
110101423	[C]GO:0031224//intrinsic component of membrane;GO:0016021//integral component of membrane;GO:0110165//cellular anatomical entity;GO:0032991//protein-containing complex;GO:0030014//CCR4-NOT complex;GO:0016020//membrane;GO:0005622//intracellular;[F]GO:0004518//nuclease activity;GO:0016896//exoribonuclease activity, producing 5'-phosphomonoesters;GO:0016787//hydrolase activity;GO:0005488//binding;GO…	[C]protein-containing complex;cellular anatomical entity;intracellular;[F]catalytic activity;binding;	molecular_function;cellular_component
110101474	[C]GO:0016020//membrane;GO:0031224//intrinsic component of membrane;GO:0016021//integral component of membrane;GO:0110165//cellular anatomical entity;[F]GO:0003824//catalytic activity;GO:0016740//transferase activity;	[C]cellular anatomical entity;[F]catalytic activity;	molecular_function;cellular_component
110101487	[C]GO:0016020//membrane;GO:0031224//intrinsic component of membrane;GO:0110165//cellular anatomical entity;GO:0016021//integral component of membrane;	[C]cellular anatomical entity;	cellular_component
110101501	[F]GO:0032555//purine ribonucleotide binding;GO:1901265//nucleoside phosphate binding;GO:0043167//ion binding;GO:0043531//ADP binding;GO:0032559//adenyl ribonucleotide binding;GO:1901363//heterocyclic compound binding;GO:0097367//carbohydrate derivative binding;GO:0097159//organic cyclic compound binding;GO:0017076//purine nucleotide binding;GO:0036094//small molecule binding;GO:0005488//binding;…	[F]binding;	molecular_function
110101503	[F]GO:0043168//anion binding;GO:0043531//ADP binding;GO:0017076//purine nucleotide binding;GO:0036094//small molecule binding;GO:1901363//heterocyclic compound binding;GO:0032553//ribonucleotide binding;GO:0005488//binding;GO:0043167//ion binding;GO:0032559//adenyl ribonucleotide binding;GO:0032555//purine ribonucleotide binding;GO:1901265//nucleoside phosphate binding;GO:0000166//nucleotide bind…	[F]binding;	molecular_function
110101512	[C]GO:0005622//intracellular;GO:0043226//organelle;GO:0005634//nucleus;GO:0043229//intracellular organelle;GO:0043231//intracellular membrane-bounded organelle;GO:0043227//membrane-bounded organelle;GO:0110165//cellular anatomical entity;[F]GO:0003677//DNA binding;GO:0005488//binding;GO:0097159//organic cyclic compound binding;GO:0140110//transcription regulator activity;GO:0043565//sequence-spec…	[C]cellular anatomical entity;intracellular;[F]binding;transcription regulator activity;	cellular_component;molecular_function
110101533	[P]GO:0051252//regulation of RNA metabolic process;GO:0051171//regulation of nitrogen compound metabolic process;GO:0009893//positive regulation of metabolic process;GO:0009891//positive regulation of biosynthetic process;GO:0016043//cellular component organization;GO:0031326//regulation of cellular biosynthetic process;GO:0048518//positive regulation of biological process;GO:0051173//positive re…	[C]cellular anatomical entity;intracellular;[P]biological regulation;cellular process;[F]transporter activity;binding;	molecular_function;biological_process;cellular_component
110101538	[F]GO:0140096//catalytic activity, acting on a protein;GO:0004190//aspartic-type endopeptidase activity;GO:0008233//peptidase activity;GO:0070001//aspartic-type peptidase activity;GO:0003824//catalytic activity;GO:0016787//hydrolase activity;GO:0004175//endopeptidase activity;GO:0070011//peptidase activity, acting on L-amino acid peptides;	[F]catalytic activity;	molecular_function
110101552	[F]GO:0030554//adenyl nucleotide binding;GO:0032555//purine ribonucleotide binding;GO:0016308//1-phosphatidylinositol-4-phosphate 5-kinase activity;GO:1901265//nucleoside phosphate binding;GO:0035639//purine ribonucleoside triphosphate binding;GO:0016772//transferase activity, transferring phosphorus-containing groups;GO:0043167//ion binding;GO:0043168//anion binding;GO:0003824//catalytic activit…	[F]catalytic activity;binding;	molecular_function
110101554	[C]GO:0016021//integral component of membrane;GO:0016020//membrane;GO:0031224//intrinsic component of membrane;GO:0110165//cellular anatomical entity;[F]GO:0016740//transferase activity;GO:0003824//catalytic activity;GO:0016772//transferase activity, transferring phosphorus-containing groups;GO:0016301//kinase activity;	[C]cellular anatomical entity;[F]catalytic activity;	molecular_function;cellular_component
110101573	[C]GO:0016020//membrane;GO:0043231//intracellular membrane-bounded organelle;GO:0016021//integral component of membrane;GO:0005622//intracellular;GO:0031224//intrinsic component of membrane;GO:0043227//membrane-bounded organelle;GO:0005794//Golgi apparatus;GO:0043229//intracellular organelle;GO:0110165//cellular anatomical entity;GO:0043226//organelle;GO:0012505//endomembrane system;GO:0005737//c…	[C]cellular anatomical entity;intracellular;	cellular_component
110101584	[C]GO:0043231//intracellular membrane-bounded organelle;GO:0043227//membrane-bounded organelle;GO:0110165//cellular anatomical entity;GO:0005634//nucleus;GO:0005622//intracellular;GO:0043226//organelle;GO:0043229//intracellular organelle;[F]GO:1990837//sequence-specific double-stranded DNA binding;GO:1901363//heterocyclic compound binding;GO:0003690//double-stranded DNA binding;GO:0003676//nuclei…	[C]cellular anatomical entity;intracellular;[F]transcription regulator activity;binding;	cellular_component;molecular_function
110101586	[C]GO:0110165//cellular anatomical entity;GO:0016021//integral component of membrane;GO:0016020//membrane;GO:0031224//intrinsic component of membrane;	[C]cellular anatomical entity;	cellular_component
110101589	[P]GO:0043413//macromolecule glycosylation;GO:0034645//cellular macromolecule biosynthetic process;GO:1901564//organonitrogen compound metabolic process;GO:0019538//protein metabolic process;GO:1901566//organonitrogen compound biosynthetic process;GO:0008152//metabolic process;GO:0043170//macromolecule metabolic process;GO:0009101//glycoprotein biosynthetic process;GO:0036211//protein modificatio…	[C]cellular anatomical entity;intracellular;[P]cellular process;metabolic process;[F]catalytic activity;	cellular_component;molecular_function;biological_process
110101604	[C]GO:0005634//nucleus;GO:0005622//intracellular;GO:0043231//intracellular membrane-bounded organelle;GO:0043226//organelle;GO:0110165//cellular anatomical entity;GO:0043229//intracellular organelle;GO:0043227//membrane-bounded organelle;[F]GO:1901363//heterocyclic compound binding;GO:0003677//DNA binding;GO:0003676//nucleic acid binding;GO:0140110//transcription regulator activity;GO:0003700//DN…	[C]cellular anatomical entity;intracellular;[F]binding;transcription regulator activity;	cellular_component;molecular_function
110101613	[P]GO:0044262//cellular carbohydrate metabolic process;GO:0016043//cellular component organization;GO:0044264//cellular polysaccharide metabolic process;GO:0043170//macromolecule metabolic process;GO:0005976//polysaccharide metabolic process;GO:0044260//cellular macromolecule metabolic process;GO:0071704//organic substance metabolic process;GO:0005975//carbohydrate metabolic process;GO:0044238//p…	[C]cellular anatomical entity;[P]cellular process;metabolic process;[F]binding;catalytic activity;	cellular_component;biological_process;molecular_function
110101616	[C]GO:0110165//cellular anatomical entity;GO:0031224//intrinsic component of membrane;GO:0005886//plasma membrane;GO:0016020//membrane;GO:0016021//integral component of membrane;GO:0071944//cell periphery;	[C]cellular anatomical entity;	cellular_component
110101620	[P]GO:0008152//metabolic process;GO:0009058//biosynthetic process;[C]GO:0031224//intrinsic component of membrane;GO:0016020//membrane;GO:0110165//cellular anatomical entity;GO:0016021//integral component of membrane;[F]GO:0016844//strictosidine synthase activity;GO:0016829//lyase activity;GO:0003824//catalytic activity;GO:0016840//carbon-nitrogen lyase activity;GO:0016843//amine-lyase activity;	[C]cellular anatomical entity;[P]metabolic process;[F]catalytic activity;	molecular_function;biological_process;cellular_component
110101635	[P]GO:0009987//cellular process;GO:0050794//regulation of cellular process;GO:0023052//signaling;GO:0065007//biological regulation;GO:0050789//regulation of biological process;GO:0051716//cellular response to stimulus;GO:0050896//response to stimulus;GO:0007165//signal transduction;GO:0007154//cell communication;	[P]biological regulation;cellular process;signaling;response to stimulus;	biological_process
110101667	[P]GO:0051716//cellular response to stimulus;GO:0035556//intracellular signal transduction;GO:0009987//cellular process;GO:0023052//signaling;GO:0007165//signal transduction;GO:0000160//phosphorelay signal transduction system;GO:0050794//regulation of cellular process;GO:0050789//regulation of biological process;GO:0065007//biological regulation;GO:0050896//response to stimulus;GO:0007154//cell c…	[C]cellular anatomical entity;intracellular;[P]signaling;biological regulation;response to stimulus;cellular process;	biological_process;cellular_component
110101669	[P]GO:0006325//chromatin organization;GO:0043933//protein-containing complex subunit organization;GO:0034728//nucleosome organization;GO:0044085//cellular component biogenesis;GO:0071840//cellular component organization or biogenesis;GO:0071103//DNA conformation change;GO:0034622//cellular protein-containing complex assembly;GO:0051276//chromosome organization;GO:0031497//chromatin assembly;GO:00…	[C]protein-containing complex;cellular anatomical entity;intracellular;[P]cellular process;[F]binding;	molecular_function;cellular_component;biological_process
110101672	[P]GO:0006073//cellular glucan metabolic process;GO:0044042//glucan metabolic process;GO:0005975//carbohydrate metabolic process;GO:0051274//beta-glucan biosynthetic process;GO:0044237//cellular metabolic process;GO:0044262//cellular carbohydrate metabolic process;GO:0030243//cellulose metabolic process;GO:0022402//cell cycle process;GO:0044264//cellular polysaccharide metabolic process;GO:004423…	[C]intracellular;cellular anatomical entity;[P]cellular process;metabolic process;[F]catalytic activity;	molecular_function;cellular_component;biological_process
110101676	[F]GO:0016746//transferase activity, transferring acyl groups;GO:0008080//N-acetyltransferase activity;GO:0016740//transferase activity;GO:0003824//catalytic activity;GO:0016407//acetyltransferase activity;GO:0016410//N-acyltransferase activity;GO:0016747//transferase activity, transferring acyl groups other than amino-acyl groups;	[F]catalytic activity;	molecular_function
110101681	[P]GO:2000112//regulation of cellular macromolecule biosynthetic process;GO:0009719//response to endogenous stimulus;GO:0051716//cellular response to stimulus;GO:0071495//cellular response to endogenous stimulus;GO:0060255//regulation of macromolecule metabolic process;GO:0023052//signaling;GO:0006355//regulation of transcription, DNA-templated;GO:0032870//cellular response to hormone stimulus;GO…	[C]intracellular;cellular anatomical entity;[P]biological regulation;signaling;response to stimulus;cellular process;	cellular_component;biological_process
110101682	[P]GO:0008152//metabolic process;GO:0032259//methylation;[F]GO:0016741//transferase activity, transferring one-carbon groups;GO:0008757//S-adenosylmethionine-dependent methyltransferase activity;GO:0005515//protein binding;GO:0030755//quercetin 3-O-methyltransferase activity;GO:0003824//catalytic activity;GO:0008171//O-methyltransferase activity;GO:0046983//protein dimerization activity;GO:000548…	[P]metabolic process;[F]catalytic activity;binding;	molecular_function;biological_process
110101684	[C]GO:0031224//intrinsic component of membrane;GO:0016020//membrane;GO:0110165//cellular anatomical entity;GO:0016021//integral component of membrane;	[C]cellular anatomical entity;	cellular_component
110101690	[P]GO:0035556//intracellular signal transduction;GO:0008152//metabolic process;GO:0036211//protein modification process;GO:0006796//phosphate-containing compound metabolic process;GO:1901564//organonitrogen compound metabolic process;GO:0009987//cellular process;GO:0044267//cellular protein metabolic process;GO:0006464//cellular protein modification process;GO:0023052//signaling;GO:0050789//regul…	[C]cellular anatomical entity;intracellular;[P]metabolic process;cellular process;signaling;response to stimulus;biological regulation;[F]catalytic activity;binding;	cellular_component;biological_process;molecular_function
110101692	[P]GO:0009987//cellular process;GO:0006996//organelle organization;GO:0071840//cellular component organization or biogenesis;GO:0009657//plastid organization;GO:0009658//chloroplast organization;GO:0016043//cellular component organization;[C]GO:0005829//cytosol;GO:0005622//intracellular;GO:0005737//cytoplasm;GO:0016020//membrane;GO:0016021//integral component of membrane;GO:0110165//cellular anat…	[C]intracellular;cellular anatomical entity;[P]cellular process;[F]catalytic activity;binding;	cellular_component;molecular_function;biological_process
110101701	[P]GO:0008152//metabolic process;GO:0032259//methylation;[F]GO:0003824//catalytic activity;GO:0016740//transferase activity;GO:0008168//methyltransferase activity;GO:0016741//transferase activity, transferring one-carbon groups;	[P]metabolic process;[F]catalytic activity;	biological_process;molecular_function
110101707	[P]GO:0006796//phosphate-containing compound metabolic process;GO:0006464//cellular protein modification process;GO:0051716//cellular response to stimulus;GO:0044238//primary metabolic process;GO:0043170//macromolecule metabolic process;GO:0006807//nitrogen compound metabolic process;GO:0044267//cellular protein metabolic process;GO:0043412//macromolecule modification;GO:0009987//cellular process…	[C]cellular anatomical entity;intracellular;[P]metabolic process;response to stimulus;biological regulation;signaling;cellular process;[F]binding;catalytic activity;	cellular_component;molecular_function;biological_process
110101710	[P]GO:1901362//organic cyclic compound biosynthetic process;GO:0006725//cellular aromatic compound metabolic process;GO:1901576//organic substance biosynthetic process;GO:0006220//pyrimidine nucleotide metabolic process;GO:0009112//nucleobase metabolic process;GO:1901360//organic cyclic compound metabolic process;GO:1901564//organonitrogen compound metabolic process;GO:0072528//pyrimidine-contain…	[C]cellular anatomical entity;intracellular;[P]metabolic process;cellular process;[F]catalytic activity;binding;	cellular_component;molecular_function;biological_process
110101747	[F]GO:0035639//purine ribonucleoside triphosphate binding;GO:0005524//ATP binding;GO:0005488//binding;GO:0036094//small molecule binding;GO:0097159//organic cyclic compound binding;GO:0030554//adenyl nucleotide binding;GO:0016773//phosphotransferase activity, alcohol group as acceptor;GO:0000166//nucleotide binding;GO:0016740//transferase activity;GO:0004672//protein kinase activity;GO:0016772//t…	[F]catalytic activity;binding;	molecular_function
110101751	[C]GO:0110165//cellular anatomical entity;GO:0016021//integral component of membrane;GO:0016020//membrane;GO:0031224//intrinsic component of membrane;[F]GO:0005506//iron ion binding;GO:1901363//heterocyclic compound binding;GO:0046872//metal ion binding;GO:0016705//oxidoreductase activity, acting on paired donors, with incorporation or reduction of molecular oxygen;GO:0046914//transition metal io…	[C]cellular anatomical entity;[F]catalytic activity;binding;	molecular_function;cellular_component
110101783	[C]GO:0110165//cellular anatomical entity;GO:0016021//integral component of membrane;GO:0031224//intrinsic component of membrane;GO:0016020//membrane;	[C]cellular anatomical entity;	cellular_component
110101821	[C]GO:0043231//intracellular membrane-bounded organelle;GO:0043226//organelle;GO:0110165//cellular anatomical entity;GO:0043227//membrane-bounded organelle;GO:0005634//nucleus;GO:0043229//intracellular organelle;GO:0005622//intracellular;[F]GO:0005488//binding;GO:0097159//organic cyclic compound binding;GO:0140110//transcription regulator activity;GO:0003676//nucleic acid binding;GO:1901363//hete…	[C]intracellular;cellular anatomical entity;[F]transcription regulator activity;binding;	cellular_component;molecular_function
110101823	[C]GO:0110165//cellular anatomical entity;GO:0016020//membrane;GO:0016021//integral component of membrane;GO:0031224//intrinsic component of membrane;[F]GO:0036094//small molecule binding;GO:0097159//organic cyclic compound binding;GO:0017076//purine nucleotide binding;GO:0097367//carbohydrate derivative binding;GO:0140096//catalytic activity, acting on a protein;GO:1901363//heterocyclic compound…	[C]cellular anatomical entity;[F]binding;catalytic activity;	cellular_component;molecular_function
110101830	[F]GO:0005488//binding;GO:0004842//ubiquitin-protein transferase activity;GO:0043169//cation binding;GO:0003824//catalytic activity;GO:0140096//catalytic activity, acting on a protein;GO:0046872//metal ion binding;GO:0019787//ubiquitin-like protein transferase activity;GO:0016740//transferase activity;GO:0043167//ion binding;	[F]catalytic activity;binding;	molecular_function
110101833	[C]GO:0016020//membrane;GO:0110165//cellular anatomical entity;GO:0016021//integral component of membrane;GO:0031224//intrinsic component of membrane;	[C]cellular anatomical entity;	cellular_component
110101843	[C]GO:0016020//membrane;GO:0016021//integral component of membrane;GO:0031224//intrinsic component of membrane;GO:0110165//cellular anatomical entity;[F]GO:0097367//carbohydrate derivative binding;GO:0017076//purine nucleotide binding;GO:0032553//ribonucleotide binding;GO:0043167//ion binding;GO:0016773//phosphotransferase activity, alcohol group as acceptor;GO:0016740//transferase activity;GO:19…	[C]cellular anatomical entity;[F]catalytic activity;binding;	cellular_component;molecular_function
110101857	[P]GO:0050801//ion homeostasis;GO:0042592//homeostatic process;GO:0019725//cellular homeostasis;GO:0055082//cellular chemical homeostasis;GO:0065007//biological regulation;GO:0006873//cellular ion homeostasis;GO:0048878//chemical homeostasis;GO:0009987//cellular process;GO:0065008//regulation of biological quality;[C]GO:0016021//integral component of membrane;GO:0031224//intrinsic component of me…	[C]cellular anatomical entity;[P]cellular process;biological regulation;[F]transporter activity;	molecular_function;cellular_component;biological_process
110101875	[P]GO:0055085//transmembrane transport;GO:0051179//localization;GO:0051234//establishment of localization;GO:0006810//transport;GO:0009987//cellular process;[C]GO:0043227//membrane-bounded organelle;GO:0098588//bounding membrane of organelle;GO:0110165//cellular anatomical entity;GO:0031224//intrinsic component of membrane;GO:0043229//intracellular organelle;GO:0000325//plant-type vacuole;GO:0098…	[C]intracellular;cellular anatomical entity;[P]cellular process;localization;[F]binding;catalytic activity;transporter activity;	molecular_function;biological_process;cellular_component
110101893	[C]GO:0016020//membrane;GO:0016021//integral component of membrane;GO:0031224//intrinsic component of membrane;GO:0110165//cellular anatomical entity;[F]GO:0043167//ion binding;GO:0097367//carbohydrate derivative binding;GO:0016772//transferase activity, transferring phosphorus-containing groups;GO:1901363//heterocyclic compound binding;GO:0030554//adenyl nucleotide binding;GO:0016773//phosphotra…	[C]cellular anatomical entity;[F]catalytic activity;binding;	cellular_component;molecular_function
110101902	[P]GO:0009987//cellular process;GO:0009808//lignin metabolic process;GO:0006725//cellular aromatic compound metabolic process;GO:0071704//organic substance metabolic process;GO:0009698//phenylpropanoid metabolic process;GO:0044237//cellular metabolic process;GO:0008152//metabolic process;GO:1901360//organic cyclic compound metabolic process;GO:0019748//secondary metabolic process;[C]GO:0110165//c…	[C]cellular anatomical entity;[P]cellular process;metabolic process;[F]binding;catalytic activity;	molecular_function;biological_process;cellular_component
110101914	[P]GO:0071704//organic substance metabolic process;GO:0005975//carbohydrate metabolic process;GO:0044238//primary metabolic process;GO:0008152//metabolic process;GO:0032259//methylation;[F]GO:0008168//methyltransferase activity;GO:0016741//transferase activity, transferring one-carbon groups;GO:0097159//organic cyclic compound binding;GO:0016491//oxidoreductase activity;GO:0004553//hydrolase acti…	[P]metabolic process;[F]catalytic activity;binding;	biological_process;molecular_function
110101931	[F]GO:0140110//transcription regulator activity;GO:0003700//DNA-binding transcription factor activity;	[F]transcription regulator activity;	molecular_function
110101935	[C]GO:0110165//cellular anatomical entity;GO:0016021//integral component of membrane;GO:0016020//membrane;GO:0031224//intrinsic component of membrane;[F]GO:0020037//heme binding;GO:0097159//organic cyclic compound binding;GO:0046906//tetrapyrrole binding;GO:0016491//oxidoreductase activity;GO:0005506//iron ion binding;GO:0005488//binding;GO:0016705//oxidoreductase activity, acting on paired donor…	[C]cellular anatomical entity;[F]binding;catalytic activity;	cellular_component;molecular_function
110101938	[F]GO:0016758//transferase activity, transferring hexosyl groups;GO:0016757//transferase activity, transferring glycosyl groups;GO:0003824//catalytic activity;GO:0016740//transferase activity;	[F]catalytic activity;	molecular_function
110101940	[C]GO:0031224//intrinsic component of membrane;GO:0110165//cellular anatomical entity;GO:0016020//membrane;GO:0016021//integral component of membrane;	[C]cellular anatomical entity;	cellular_component
110101942	[P]GO:0006950//response to stress;GO:0014070//response to organic cyclic compound;GO:0010648//negative regulation of cell communication;GO:0007154//cell communication;GO:0009723//response to ethylene;GO:0010468//regulation of gene expression;GO:0009889//regulation of biosynthetic process;GO:0007165//signal transduction;GO:0071446//cellular response to salicylic acid stimulus;GO:2000026//regulatio…	[C]intracellular;cellular anatomical entity;[P]response to stimulus;signaling;cellular process;biological regulation;[F]transcription regulator activity;binding;	molecular_function;cellular_component;biological_process
110101944	[F]GO:0016757//transferase activity, transferring glycosyl groups;GO:0016758//transferase activity, transferring hexosyl groups;GO:0016740//transferase activity;GO:0003824//catalytic activity;	[F]catalytic activity;	molecular_function
110101949	[F]GO:0042578//phosphoric ester hydrolase activity;GO:0016788//hydrolase activity, acting on ester bonds;GO:0140096//catalytic activity, acting on a protein;GO:0004725//protein tyrosine phosphatase activity;GO:0016787//hydrolase activity;GO:0003824//catalytic activity;GO:0008138//protein tyrosine/serine/threonine phosphatase activity;GO:0004721//phosphoprotein phosphatase activity;GO:0016791//pho…	[F]catalytic activity;	molecular_function
110101974	[P]GO:0009856//pollination;GO:0048544//recognition of pollen;GO:0007154//cell communication;GO:0032501//multicellular organismal process;GO:0008037//cell recognition;GO:0009987//cellular process;GO:0022414//reproductive process;GO:0051704//multi-organism process;GO:0009875//pollen-pistil interaction;GO:0000003//reproduction;GO:0044706//multi-multicellular organism process;[C]GO:0110165//cellular …	[C]cellular anatomical entity;[P]reproduction;multi-organism process;reproductive process;cellular process;multicellular organismal process;[F]binding;catalytic activity;	molecular_function;biological_process;cellular_component
110101975	[P]GO:0007154//cell communication;GO:0008037//cell recognition;GO:0009875//pollen-pistil interaction;GO:0032501//multicellular organismal process;GO:0000003//reproduction;GO:0048544//recognition of pollen;GO:0051704//multi-organism process;GO:0022414//reproductive process;GO:0044706//multi-multicellular organism process;GO:0009856//pollination;GO:0009987//cellular process;[C]GO:0016021//integral …	[C]cellular anatomical entity;[P]cellular process;reproductive process;multi-organism process;multicellular organismal process;reproduction;[F]catalytic activity;binding;	molecular_function;cellular_component;biological_process
110101984	[P]GO:2000112//regulation of cellular macromolecule biosynthetic process;GO:0010468//regulation of gene expression;GO:0051171//regulation of nitrogen compound metabolic process;GO:0031323//regulation of cellular metabolic process;GO:0065007//biological regulation;GO:0050794//regulation of cellular process;GO:2001141//regulation of RNA biosynthetic process;GO:0010556//regulation of macromolecule b…	[C]intracellular;cellular anatomical entity;[P]biological regulation;[F]binding;transcription regulator activity;	biological_process;cellular_component;molecular_function
110101993	[C]GO:0110165//cellular anatomical entity;GO:0016020//membrane;GO:0016021//integral component of membrane;GO:0031224//intrinsic component of membrane;	[C]cellular anatomical entity;	cellular_component
110102021	[P]GO:0033554//cellular response to stress;GO:0009267//cellular response to starvation;GO:0009605//response to external stimulus;GO:0016036//cellular response to phosphate starvation;GO:0031667//response to nutrient levels;GO:0051716//cellular response to stimulus;GO:0031669//cellular response to nutrient levels;GO:0007154//cell communication;GO:0006950//response to stress;GO:0031668//cellular re…	[P]response to stimulus;cellular process;	biological_process
110102028	[P]GO:0006629//lipid metabolic process;GO:0006631//fatty acid metabolic process;GO:0008610//lipid biosynthetic process;GO:0008152//metabolic process;GO:0016053//organic acid biosynthetic process;GO:0044255//cellular lipid metabolic process;GO:0019752//carboxylic acid metabolic process;GO:0044238//primary metabolic process;GO:0044237//cellular metabolic process;GO:0043436//oxoacid metabolic proces…	[C]cellular anatomical entity;[P]cellular process;metabolic process;[F]catalytic activity;	cellular_component;biological_process;molecular_function
110102031	[F]GO:0016758//transferase activity, transferring hexosyl groups;GO:0016740//transferase activity;GO:0003824//catalytic activity;GO:0016757//transferase activity, transferring glycosyl groups;	[F]catalytic activity;	molecular_function
110102034	[P]GO:0008152//metabolic process;GO:0019748//secondary metabolic process;[C]GO:0016021//integral component of membrane;GO:0016020//membrane;GO:0110165//cellular anatomical entity;GO:0031224//intrinsic component of membrane;[F]GO:0016746//transferase activity, transferring acyl groups;GO:0070008//serine-type exopeptidase activity;GO:0008236//serine-type peptidase activity;GO:0008233//peptidase act…	[C]cellular anatomical entity;[P]metabolic process;[F]catalytic activity;	molecular_function;biological_process;cellular_component
110102045	[C]GO:0016020//membrane;GO:0031224//intrinsic component of membrane;GO:0016021//integral component of membrane;GO:0110165//cellular anatomical entity;	[C]cellular anatomical entity;	cellular_component
110102050	[F]GO:0043168//anion binding;GO:0005524//ATP binding;GO:0035639//purine ribonucleoside triphosphate binding;GO:0016301//kinase activity;GO:0003824//catalytic activity;GO:0016740//transferase activity;GO:0005488//binding;GO:0036094//small molecule binding;GO:0140096//catalytic activity, acting on a protein;GO:0097367//carbohydrate derivative binding;GO:0097159//organic cyclic compound binding;GO:0…	[F]catalytic activity;binding;	molecular_function
110102058	[F]GO:0004175//endopeptidase activity;GO:0004190//aspartic-type endopeptidase activity;GO:0003824//catalytic activity;GO:0016787//hydrolase activity;GO:0008233//peptidase activity;GO:0070001//aspartic-type peptidase activity;GO:0070011//peptidase activity, acting on L-amino acid peptides;GO:0140096//catalytic activity, acting on a protein;	[F]catalytic activity;	molecular_function
110102063	[F]GO:0003700//DNA-binding transcription factor activity;GO:0140110//transcription regulator activity;	[F]transcription regulator activity;	molecular_function
110102074	[C]GO:0031224//intrinsic component of membrane;GO:0110165//cellular anatomical entity;GO:0016020//membrane;GO:0016021//integral component of membrane;[F]GO:1901505//carbohydrate derivative transmembrane transporter activity;GO:0000295//adenine nucleotide transmembrane transporter activity;GO:0005347//ATP transmembrane transporter activity;GO:0015605//organophosphate ester transmembrane transporte…	[C]cellular anatomical entity;[F]transporter activity;	molecular_function;cellular_component
110102085	[P]GO:0010039//response to iron ion;GO:0006810//transport;GO:0010038//response to metal ion;GO:0022414//reproductive process;GO:0009987//cellular process;GO:0010035//response to inorganic substance;GO:0032501//multicellular organismal process;GO:0048316//seed development;GO:0009791//post-embryonic development;GO:0048731//system development;GO:0042221//response to chemical;GO:0048608//reproductive…	[C]cellular anatomical entity;[P]developmental process;localization;cellular process;response to stimulus;multicellular organismal process;reproduction;reproductive process;[F]transporter activity;	cellular_component;biological_process;molecular_function
110102142	[F]GO:0016757//transferase activity, transferring glycosyl groups;GO:0003824//catalytic activity;GO:0016740//transferase activity;GO:0016758//transferase activity, transferring hexosyl groups;	[F]catalytic activity;	molecular_function
110102154	[P]GO:0071704//organic substance metabolic process;GO:0019318//hexose metabolic process;GO:0005975//carbohydrate metabolic process;GO:0005996//monosaccharide metabolic process;GO:0044281//small molecule metabolic process;GO:0008152//metabolic process;GO:0044238//primary metabolic process;GO:0006004//fucose metabolic process;[C]GO:0031224//intrinsic component of membrane;GO:0110165//cellular anato…	[C]intracellular;cellular anatomical entity;[P]metabolic process;[F]catalytic activity;	cellular_component;biological_process;molecular_function
110102157	[F]GO:0016757//transferase activity, transferring glycosyl groups;GO:0003824//catalytic activity;GO:0016758//transferase activity, transferring hexosyl groups;GO:0016740//transferase activity;	[F]catalytic activity;	molecular_function
110102162	[F]GO:1901265//nucleoside phosphate binding;GO:0000166//nucleotide binding;GO:0005488//binding;GO:0097159//organic cyclic compound binding;GO:0032553//ribonucleotide binding;GO:0097367//carbohydrate derivative binding;GO:0032559//adenyl ribonucleotide binding;GO:0032555//purine ribonucleotide binding;GO:0017076//purine nucleotide binding;GO:0043167//ion binding;GO:1901363//heterocyclic compound b…	[F]binding;	molecular_function
110102163	[F]GO:0043531//ADP binding;GO:0032553//ribonucleotide binding;GO:0032555//purine ribonucleotide binding;GO:0043168//anion binding;GO:1901363//heterocyclic compound binding;GO:0032559//adenyl ribonucleotide binding;GO:1901265//nucleoside phosphate binding;GO:0000166//nucleotide binding;GO:0017076//purine nucleotide binding;GO:0097367//carbohydrate derivative binding;GO:0043167//ion binding;GO:0030…	[F]binding;	molecular_function
110102164	[F]GO:0097367//carbohydrate derivative binding;GO:0017076//purine nucleotide binding;GO:0005488//binding;GO:0000166//nucleotide binding;GO:0030554//adenyl nucleotide binding;GO:1901265//nucleoside phosphate binding;GO:1901363//heterocyclic compound binding;GO:0032555//purine ribonucleotide binding;GO:0032553//ribonucleotide binding;GO:0036094//small molecule binding;GO:0043531//ADP binding;GO:004…	[F]binding;	molecular_function
110102173	[C]GO:0110165//cellular anatomical entity;GO:0016020//membrane;GO:0016021//integral component of membrane;GO:0031224//intrinsic component of membrane;	[C]cellular anatomical entity;	cellular_component
110102180	[C]GO:0016021//integral component of membrane;GO:0110165//cellular anatomical entity;GO:0031224//intrinsic component of membrane;GO:0016020//membrane;	[C]cellular anatomical entity;	cellular_component
110102213	[C]GO:0043229//intracellular organelle;GO:0043231//intracellular membrane-bounded organelle;GO:0110165//cellular anatomical entity;GO:0005634//nucleus;GO:0043226//organelle;GO:0005622//intracellular;GO:0043227//membrane-bounded organelle;[F]GO:0003700//DNA-binding transcription factor activity;GO:1901363//heterocyclic compound binding;GO:0005488//binding;GO:0140110//transcription regulator activi…	[C]intracellular;cellular anatomical entity;[F]transcription regulator activity;binding;	cellular_component;molecular_function
110102235	[P]GO:0032259//methylation;GO:0008152//metabolic process;[C]GO:0012505//endomembrane system;GO:0016020//membrane;GO:0031224//intrinsic component of membrane;GO:0097708//intracellular vesicle;GO:0031984//organelle subcompartment;GO:0110165//cellular anatomical entity;GO:0005802//trans-Golgi network;GO:0005622//intracellular;GO:0016021//integral component of membrane;GO:0005794//Golgi apparatus;GO:…	[C]intracellular;cellular anatomical entity;[P]metabolic process;[F]catalytic activity;	cellular_component;molecular_function;biological_process
110102266	[P]GO:0032259//methylation;GO:0008152//metabolic process;[F]GO:0008168//methyltransferase activity;GO:0003824//catalytic activity;GO:0016741//transferase activity, transferring one-carbon groups;GO:0016740//transferase activity;	[P]metabolic process;[F]catalytic activity;	biological_process;molecular_function
110102269	[P]GO:0071704//organic substance metabolic process;GO:0019318//hexose metabolic process;GO:0006004//fucose metabolic process;GO:0008152//metabolic process;GO:0005996//monosaccharide metabolic process;GO:0044281//small molecule metabolic process;GO:0044238//primary metabolic process;GO:0005975//carbohydrate metabolic process;[C]GO:0110165//cellular anatomical entity;GO:0016020//membrane;GO:0016021…	[C]cellular anatomical entity;[P]metabolic process;[F]catalytic activity;	biological_process;molecular_function;cellular_component
110102298	[C]GO:0016021//integral component of membrane;GO:0110165//cellular anatomical entity;GO:0016020//membrane;GO:0031224//intrinsic component of membrane;	[C]cellular anatomical entity;	cellular_component
110102306	[P]GO:0009987//cellular process;GO:0071704//organic substance metabolic process;GO:0006464//cellular protein modification process;GO:0019538//protein metabolic process;GO:0006793//phosphorus metabolic process;GO:0006796//phosphate-containing compound metabolic process;GO:0044237//cellular metabolic process;GO:0006807//nitrogen compound metabolic process;GO:0008152//metabolic process;GO:0044238//p…	[C]cellular anatomical entity;[P]cellular process;metabolic process;[F]binding;molecular transducer activity;catalytic activity;	biological_process;cellular_component;molecular_function
110102311	[C]GO:0043229//intracellular organelle;GO:0005622//intracellular;GO:0005634//nucleus;GO:0043226//organelle;GO:0043227//membrane-bounded organelle;GO:0110165//cellular anatomical entity;GO:0043231//intracellular membrane-bounded organelle;[F]GO:0005488//binding;GO:0140110//transcription regulator activity;GO:0043565//sequence-specific DNA binding;GO:0003677//DNA binding;GO:0003676//nucleic acid bi…	[C]cellular anatomical entity;intracellular;[F]binding;transcription regulator activity;	molecular_function;cellular_component
110102313	[C]GO:0031224//intrinsic component of membrane;GO:0043231//intracellular membrane-bounded organelle;GO:0043229//intracellular organelle;GO:0043227//membrane-bounded organelle;GO:0016020//membrane;GO:0110165//cellular anatomical entity;GO:0005622//intracellular;GO:0043226//organelle;GO:0016021//integral component of membrane;[F]GO:0097159//organic cyclic compound binding;GO:0005515//protein bindin…	[C]cellular anatomical entity;intracellular;[F]binding;transporter activity;catalytic activity;	cellular_component;molecular_function
110102314	[P]GO:0009987//cellular process;GO:0055085//transmembrane transport;GO:0051234//establishment of localization;GO:0006810//transport;GO:0051179//localization;[C]GO:0110165//cellular anatomical entity;GO:0016020//membrane;GO:0031224//intrinsic component of membrane;GO:0016021//integral component of membrane;	[C]cellular anatomical entity;[P]cellular process;localization;	biological_process;cellular_component
110102321	[P]GO:0031326//regulation of cellular biosynthetic process;GO:2000112//regulation of cellular macromolecule biosynthetic process;GO:0009889//regulation of biosynthetic process;GO:0006355//regulation of transcription, DNA-templated;GO:0051171//regulation of nitrogen compound metabolic process;GO:0019222//regulation of metabolic process;GO:0031323//regulation of cellular metabolic process;GO:005078…	[C]protein-containing complex;cellular anatomical entity;intracellular;[P]biological regulation;[F]transcription regulator activity;	biological_process;molecular_function;cellular_component
110102334	[F]GO:0016746//transferase activity, transferring acyl groups;GO:0016740//transferase activity;GO:0003824//catalytic activity;GO:0016747//transferase activity, transferring acyl groups other than amino-acyl groups;	[F]catalytic activity;	molecular_function
110102336	[P]GO:0044238//primary metabolic process;GO:0005975//carbohydrate metabolic process;GO:0071704//organic substance metabolic process;GO:0008152//metabolic process;[F]GO:0016787//hydrolase activity;GO:0004553//hydrolase activity, hydrolyzing O-glycosyl compounds;GO:0003824//catalytic activity;GO:0016772//transferase activity, transferring phosphorus-containing groups;GO:0016798//hydrolase activity,…	[P]metabolic process;[F]catalytic activity;	biological_process;molecular_function
110102363	[F]GO:0016740//transferase activity;GO:0102499//SHG alpha-glucan phosphorylase activity;GO:0016758//transferase activity, transferring hexosyl groups;GO:0004645//1,4-alpha-oligoglucan phosphorylase activity;GO:0003824//catalytic activity;GO:0102250//linear malto-oligosaccharide phosphorylase activity;GO:0016757//transferase activity, transferring glycosyl groups;	[F]catalytic activity;	molecular_function
110102409	[P]GO:0071704//organic substance metabolic process;GO:0008610//lipid biosynthetic process;GO:0044249//cellular biosynthetic process;GO:0016053//organic acid biosynthetic process;GO:0006633//fatty acid biosynthetic process;GO:0032787//monocarboxylic acid metabolic process;GO:0044283//small molecule biosynthetic process;GO:0044281//small molecule metabolic process;GO:0006629//lipid metabolic proces…	[C]cellular anatomical entity;[P]metabolic process;cellular process;[F]catalytic activity;	cellular_component;molecular_function;biological_process
110102420	[C]GO:0016020//membrane;GO:0110165//cellular anatomical entity;GO:0016021//integral component of membrane;GO:0031224//intrinsic component of membrane;[F]GO:0022857//transmembrane transporter activity;GO:0005215//transporter activity;GO:0015075//ion transmembrane transporter activity;GO:0008324//cation transmembrane transporter activity;	[C]cellular anatomical entity;[F]transporter activity;	molecular_function;cellular_component
110102427	[F]GO:0008237//metallopeptidase activity;GO:0003824//catalytic activity;GO:0016787//hydrolase activity;GO:0046914//transition metal ion binding;GO:0140096//catalytic activity, acting on a protein;GO:0008270//zinc ion binding;GO:0043169//cation binding;GO:0008233//peptidase activity;GO:0043167//ion binding;GO:0070011//peptidase activity, acting on L-amino acid peptides;GO:0005488//binding;GO:00468…	[F]catalytic activity;binding;	molecular_function
110102478	[F]GO:0004722//protein serine/threonine phosphatase activity;GO:0016787//hydrolase activity;GO:0043167//ion binding;GO:0016791//phosphatase activity;GO:0005488//binding;GO:0004721//phosphoprotein phosphatase activity;GO:0046872//metal ion binding;GO:0016788//hydrolase activity, acting on ester bonds;GO:0003824//catalytic activity;GO:0140096//catalytic activity, acting on a protein;GO:0043169//cat…	[F]catalytic activity;binding;	molecular_function
110102494	[C]GO:0016021//integral component of membrane;GO:0016020//membrane;GO:0110165//cellular anatomical entity;GO:0031224//intrinsic component of membrane;[F]GO:0016772//transferase activity, transferring phosphorus-containing groups;GO:1901265//nucleoside phosphate binding;GO:1901363//heterocyclic compound binding;GO:0043167//ion binding;GO:0004672//protein kinase activity;GO:0035639//purine ribonucl…	[C]cellular anatomical entity;[F]binding;catalytic activity;	molecular_function;cellular_component
110102498	[P]GO:0006725//cellular aromatic compound metabolic process;GO:0044238//primary metabolic process;GO:0044237//cellular metabolic process;GO:0071704//organic substance metabolic process;GO:0008152//metabolic process;GO:0006807//nitrogen compound metabolic process;GO:0090304//nucleic acid metabolic process;GO:0016070//RNA metabolic process;GO:0010467//gene expression;GO:1901360//organic cyclic comp…	[P]cellular process;metabolic process;[F]binding;catalytic activity;	biological_process;molecular_function
110102502	[P]GO:0009987//cellular process;GO:0006457//protein folding;[C]GO:0031224//intrinsic component of membrane;GO:0016020//membrane;GO:0016021//integral component of membrane;GO:0110165//cellular anatomical entity;[F]GO:0016773//phosphotransferase activity, alcohol group as acceptor;GO:0004672//protein kinase activity;GO:0043167//ion binding;GO:1901265//nucleoside phosphate binding;GO:0016772//transf…	[C]cellular anatomical entity;[P]cellular process;[F]catalytic activity;binding;	cellular_component;biological_process;molecular_function
110102539	[P]GO:0019374//galactolipid metabolic process;GO:0019375//galactolipid biosynthetic process;GO:0046467//membrane lipid biosynthetic process;GO:0009987//cellular process;GO:0008152//metabolic process;GO:0009247//glycolipid biosynthetic process;GO:1903509//liposaccharide metabolic process;GO:0006629//lipid metabolic process;GO:0044249//cellular biosynthetic process;GO:0006664//glycolipid metabolic …	[C]cellular anatomical entity;intracellular;[P]metabolic process;cellular process;[F]catalytic activity;	cellular_component;biological_process;molecular_function
110102541	[F]GO:0042578//phosphoric ester hydrolase activity;GO:0016791//phosphatase activity;GO:0140096//catalytic activity, acting on a protein;GO:0004722//protein serine/threonine phosphatase activity;GO:0004721//phosphoprotein phosphatase activity;GO:0016787//hydrolase activity;GO:0016788//hydrolase activity, acting on ester bonds;GO:0003824//catalytic activity;GO:0004724//magnesium-dependent protein s…	[F]catalytic activity;	molecular_function
110102548	[P]GO:0022622//root system development;GO:0007275//multicellular organism development;GO:0032501//multicellular organismal process;GO:0048731//system development;GO:0048856//anatomical structure development;GO:0048364//root development;GO:0032502//developmental process;GO:0099402//plant organ development;[C]GO:0043226//organelle;GO:0005634//nucleus;GO:0043231//intracellular membrane-bounded organ…	[C]intracellular;cellular anatomical entity;[P]multicellular organismal process;developmental process;[F]transcription regulator activity;binding;	cellular_component;biological_process;molecular_function
110102550	[C]GO:0016020//membrane;GO:0110165//cellular anatomical entity;GO:0031224//intrinsic component of membrane;GO:0016021//integral component of membrane;[F]GO:0016301//kinase activity;GO:0016772//transferase activity, transferring phosphorus-containing groups;GO:0003824//catalytic activity;GO:0016740//transferase activity;	[C]cellular anatomical entity;[F]catalytic activity;	cellular_component;molecular_function
110102590	[C]GO:0016020//membrane;GO:0016021//integral component of membrane;GO:0031224//intrinsic component of membrane;GO:0110165//cellular anatomical entity;[F]GO:0005488//binding;GO:0008289//lipid binding;	[C]cellular anatomical entity;[F]binding;	cellular_component;molecular_function
110102594	[C]GO:0016021//integral component of membrane;GO:0031224//intrinsic component of membrane;GO:0016020//membrane;GO:0110165//cellular anatomical entity;[F]GO:0020037//heme binding;GO:0004497//monooxygenase activity;GO:0016705//oxidoreductase activity, acting on paired donors, with incorporation or reduction of molecular oxygen;GO:0046914//transition metal ion binding;GO:0005506//iron ion binding;GO…	[C]cellular anatomical entity;[F]catalytic activity;binding;	molecular_function;cellular_component
110102613	[P]GO:0009059//macromolecule biosynthetic process;GO:0019538//protein metabolic process;GO:0008152//metabolic process;GO:0036211//protein modification process;GO:0034645//cellular macromolecule biosynthetic process;GO:0044249//cellular biosynthetic process;GO:0070085//glycosylation;GO:0043413//macromolecule glycosylation;GO:0006487//protein N-linked glycosylation;GO:0044237//cellular metabolic pr…	[C]cellular anatomical entity;[P]metabolic process;cellular process;[F]catalytic activity;	molecular_function;cellular_component;biological_process
110102623	[C]GO:0005622//intracellular;GO:0110165//cellular anatomical entity;GO:0043227//membrane-bounded organelle;GO:0043229//intracellular organelle;GO:0005634//nucleus;GO:0043226//organelle;GO:0043231//intracellular membrane-bounded organelle;[F]GO:0140110//transcription regulator activity;GO:0003677//DNA binding;GO:0005488//binding;GO:0043565//sequence-specific DNA binding;GO:1901363//heterocyclic co…	[C]cellular anatomical entity;intracellular;[F]transcription regulator activity;binding;	molecular_function;cellular_component
110102630	[F]GO:1901363//heterocyclic compound binding;GO:0016740//transferase activity;GO:0016301//kinase activity;GO:0003824//catalytic activity;GO:0004674//protein serine/threonine kinase activity;GO:0036094//small molecule binding;GO:0005524//ATP binding;GO:0030554//adenyl nucleotide binding;GO:0097159//organic cyclic compound binding;GO:0004709//MAP kinase kinase kinase activity;GO:0140096//catalytic …	[F]binding;catalytic activity;	molecular_function
110102652	[F]GO:0016853//isomerase activity;GO:0003824//catalytic activity;GO:0140096//catalytic activity, acting on a protein;GO:0016859//cis-trans isomerase activity;GO:0003755//peptidyl-prolyl cis-trans isomerase activity;	[F]catalytic activity;	molecular_function
110102669	[C]GO:0031224//intrinsic component of membrane;GO:0016021//integral component of membrane;GO:0110165//cellular anatomical entity;GO:0016020//membrane;	[C]cellular anatomical entity;	cellular_component
110102678	[C]GO:0031224//intrinsic component of membrane;GO:0110165//cellular anatomical entity;GO:0016020//membrane;GO:0016021//integral component of membrane;[F]GO:0005488//binding;GO:0050661//NADP binding;GO:0000166//nucleotide binding;GO:0036094//small molecule binding;GO:0016491//oxidoreductase activity;GO:0097159//organic cyclic compound binding;GO:1901363//heterocyclic compound binding;GO:1901265//n…	[C]cellular anatomical entity;[F]binding;catalytic activity;	cellular_component;molecular_function
110102753	[P]GO:1901576//organic substance biosynthetic process;GO:0008152//metabolic process;GO:0071704//organic substance metabolic process;GO:0046483//heterocycle metabolic process;GO:0006310//DNA recombination;GO:0007049//cell cycle;GO:0071103//DNA conformation change;GO:0006807//nitrogen compound metabolic process;GO:0071824//protein-DNA complex subunit organization;GO:0006139//nucleobase-containing c…	[C]cellular anatomical entity;intracellular;protein-containing complex;[P]response to stimulus;metabolic process;cellular process;[F]binding;catalytic activity;	cellular_component;biological_process;molecular_function
110102774	[C]GO:0016021//integral component of membrane;GO:0048046//apoplast;GO:0016020//membrane;GO:0031224//intrinsic component of membrane;GO:0110165//cellular anatomical entity;GO:0005576//extracellular region;	[C]cellular anatomical entity;	cellular_component
110102777	[P]GO:0070085//glycosylation;GO:0034645//cellular macromolecule biosynthetic process;GO:0006807//nitrogen compound metabolic process;GO:1901137//carbohydrate derivative biosynthetic process;GO:0006464//cellular protein modification process;GO:0043412//macromolecule modification;GO:0009101//glycoprotein biosynthetic process;GO:0009987//cellular process;GO:0044237//cellular metabolic process;GO:001…	[P]metabolic process;cellular process;[F]catalytic activity;	molecular_function;biological_process
110102787	[C]GO:0005886//plasma membrane;GO:0031224//intrinsic component of membrane;GO:0071944//cell periphery;GO:0016020//membrane;GO:0016021//integral component of membrane;GO:0110165//cellular anatomical entity;	[C]cellular anatomical entity;	cellular_component
110102809	[P]GO:0050896//response to stimulus;GO:0006950//response to stress;GO:0006952//defense response;[F]GO:0032553//ribonucleotide binding;GO:0032555//purine ribonucleotide binding;GO:0043531//ADP binding;GO:0005488//binding;GO:0097159//organic cyclic compound binding;GO:1901363//heterocyclic compound binding;GO:0035639//purine ribonucleoside triphosphate binding;GO:0017076//purine nucleotide binding;…	[P]response to stimulus;[F]binding;	biological_process;molecular_function
110102810	[P]GO:0045229//external encapsulating structure organization;GO:0010383//cell wall polysaccharide metabolic process;GO:0071840//cellular component organization or biogenesis;GO:0044264//cellular polysaccharide metabolic process;GO:0016043//cellular component organization;GO:0044238//primary metabolic process;GO:0010411//xyloglucan metabolic process;GO:0008152//metabolic process;GO:0071554//cell w…	[C]cellular anatomical entity;[P]cellular process;metabolic process;[F]catalytic activity;	molecular_function;cellular_component;biological_process
110102811	[P]GO:0071554//cell wall organization or biogenesis;GO:0044260//cellular macromolecule metabolic process;GO:0044264//cellular polysaccharide metabolic process;GO:0005975//carbohydrate metabolic process;GO:0044042//glucan metabolic process;GO:0071704//organic substance metabolic process;GO:0045229//external encapsulating structure organization;GO:0006073//cellular glucan metabolic process;GO:00442…	[C]cellular anatomical entity;[P]cellular process;metabolic process;[F]catalytic activity;	cellular_component;molecular_function;biological_process
110102812	[C]GO:0016021//integral component of membrane;GO:0016020//membrane;GO:0031224//intrinsic component of membrane;GO:0110165//cellular anatomical entity;[F]GO:0016740//transferase activity;GO:0003824//catalytic activity;	[C]cellular anatomical entity;[F]catalytic activity;	molecular_function;cellular_component
110102836	[C]GO:0110165//cellular anatomical entity;GO:0016021//integral component of membrane;GO:0031224//intrinsic component of membrane;GO:0016020//membrane;[F]GO:0005524//ATP binding;GO:0097159//organic cyclic compound binding;GO:1901363//heterocyclic compound binding;GO:0003824//catalytic activity;GO:0000166//nucleotide binding;GO:0005488//binding;GO:0036094//small molecule binding;GO:0004672//protein…	[C]cellular anatomical entity;[F]binding;catalytic activity;	cellular_component;molecular_function
110102875	[C]GO:1990234//transferase complex;GO:1902493//acetyltransferase complex;GO:0031248//protein acetyltransferase complex;GO:0005622//intracellular;GO:0032991//protein-containing complex;GO:1902494//catalytic complex;GO:0009323//ribosomal-protein-alanine N-acetyltransferase complex;[F]GO:0004596//peptide alpha-N-acetyltransferase activity;GO:0034212//peptide N-acetyltransferase activity;GO:0016740//…	[C]intracellular;protein-containing complex;[F]catalytic activity;	molecular_function;cellular_component
110102876	[C]GO:0110165//cellular anatomical entity;GO:0016020//membrane;GO:0031224//intrinsic component of membrane;GO:0016021//integral component of membrane;	[C]cellular anatomical entity;	cellular_component
110102903	[F]GO:0035639//purine ribonucleoside triphosphate binding;GO:0036094//small molecule binding;GO:0005488//binding;GO:0032555//purine ribonucleotide binding;GO:0016301//kinase activity;GO:0043168//anion binding;GO:0016740//transferase activity;GO:1901265//nucleoside phosphate binding;GO:0003824//catalytic activity;GO:1901363//heterocyclic compound binding;GO:0097159//organic cyclic compound binding…	[F]binding;catalytic activity;	molecular_function
110102904	[P]GO:0006807//nitrogen compound metabolic process;GO:0044238//primary metabolic process;GO:0006464//cellular protein modification process;GO:0044260//cellular macromolecule metabolic process;GO:0042592//homeostatic process;GO:0008152//metabolic process;GO:0044237//cellular metabolic process;GO:0019538//protein metabolic process;GO:1901564//organonitrogen compound metabolic process;GO:0071704//or…	[C]cellular anatomical entity;[P]cellular process;biological regulation;metabolic process;[F]binding;catalytic activity;	biological_process;cellular_component;molecular_function
110102908	[F]GO:0016301//kinase activity;GO:0003824//catalytic activity;GO:0016740//transferase activity;GO:0016772//transferase activity, transferring phosphorus-containing groups;	[F]catalytic activity;	molecular_function
110102914	[C]GO:0016021//integral component of membrane;GO:0110165//cellular anatomical entity;GO:0031224//intrinsic component of membrane;GO:0016020//membrane;[F]GO:0005215//transporter activity;GO:0022857//transmembrane transporter activity;	[C]cellular anatomical entity;[F]transporter activity;	cellular_component;molecular_function
110102937	[P]GO:0044237//cellular metabolic process;GO:0065007//biological regulation;GO:0036211//protein modification process;GO:0007154//cell communication;GO:0009987//cellular process;GO:0050896//response to stimulus;GO:0043170//macromolecule metabolic process;GO:0044238//primary metabolic process;GO:0016310//phosphorylation;GO:0071704//organic substance metabolic process;GO:0007165//signal transduction…	[C]cellular anatomical entity;[P]cellular process;response to stimulus;metabolic process;signaling;biological regulation;[F]binding;catalytic activity;	biological_process;molecular_function;cellular_component
110102950	[P]GO:0006996//organelle organization;GO:0022607//cellular component assembly;GO:0034063//stress granule assembly;GO:0044085//cellular component biogenesis;GO:0016043//cellular component organization;GO:0070925//organelle assembly;GO:0071840//cellular component organization or biogenesis;GO:0009987//cellular process;[C]GO:0043232//intracellular non-membrane-bounded organelle;GO:0000932//P-body;GO…	[C]cellular anatomical entity;intracellular;[P]cellular process;[F]catalytic activity;binding;	molecular_function;cellular_component;biological_process
110102952	[F]GO:0016772//transferase activity, transferring phosphorus-containing groups;GO:0032555//purine ribonucleotide binding;GO:0016773//phosphotransferase activity, alcohol group as acceptor;GO:0035639//purine ribonucleoside triphosphate binding;GO:0000166//nucleotide binding;GO:0016740//transferase activity;GO:0019787//ubiquitin-like protein transferase activity;GO:1901265//nucleoside phosphate bin…	[F]catalytic activity;binding;	molecular_function
110102988	[C]GO:0031224//intrinsic component of membrane;GO:0016021//integral component of membrane;GO:0016020//membrane;GO:0110165//cellular anatomical entity;	[C]cellular anatomical entity;	cellular_component
110102991	[F]GO:0032553//ribonucleotide binding;GO:1901363//heterocyclic compound binding;GO:0097159//organic cyclic compound binding;GO:0003824//catalytic activity;GO:0016301//kinase activity;GO:0030554//adenyl nucleotide binding;GO:0000166//nucleotide binding;GO:0005524//ATP binding;GO:0032559//adenyl ribonucleotide binding;GO:0043167//ion binding;GO:0005488//binding;GO:0140096//catalytic activity, actin…	[F]binding;catalytic activity;	molecular_function
110102998	[P]GO:1901576//organic substance biosynthetic process;GO:0019438//aromatic compound biosynthetic process;GO:0009987//cellular process;GO:0034654//nucleobase-containing compound biosynthetic process;GO:0016070//RNA metabolic process;GO:0006351//transcription, DNA-templated;GO:0006139//nucleobase-containing compound metabolic process;GO:0046483//heterocycle metabolic process;GO:0034645//cellular ma…	[P]cellular process;metabolic process;[F]binding;transcription regulator activity;	biological_process;molecular_function
110103005	[F]GO:0003824//catalytic activity;GO:0046872//metal ion binding;GO:0140096//catalytic activity, acting on a protein;GO:0016791//phosphatase activity;GO:0005488//binding;GO:0016787//hydrolase activity;GO:0043169//cation binding;GO:0042578//phosphoric ester hydrolase activity;GO:0043167//ion binding;GO:0004721//phosphoprotein phosphatase activity;GO:0016788//hydrolase activity, acting on ester bond…	[F]catalytic activity;binding;	molecular_function
110103007	[C]GO:0005622//intracellular;GO:0005634//nucleus;GO:0110165//cellular anatomical entity;GO:0043229//intracellular organelle;GO:0043227//membrane-bounded organelle;GO:0043226//organelle;GO:0043231//intracellular membrane-bounded organelle;[F]GO:1901363//heterocyclic compound binding;GO:0005488//binding;GO:0043565//sequence-specific DNA binding;GO:0097159//organic cyclic compound binding;GO:0140110…	[C]intracellular;cellular anatomical entity;[F]transcription regulator activity;binding;	molecular_function;cellular_component
110103023	[P]GO:0032870//cellular response to hormone stimulus;GO:0009719//response to endogenous stimulus;GO:0071365//cellular response to auxin stimulus;GO:0051179//localization;GO:0055085//transmembrane transport;GO:0009733//response to auxin;GO:0009734//auxin-activated signaling pathway;GO:0006810//transport;GO:0023052//signaling;GO:0071495//cellular response to endogenous stimulus;GO:0050896//response…	[C]cellular anatomical entity;[P]localization;biological regulation;signaling;response to stimulus;cellular process;	biological_process;cellular_component
110103075	[C]GO:0016021//integral component of membrane;GO:0031224//intrinsic component of membrane;GO:0016020//membrane;GO:0110165//cellular anatomical entity;	[C]cellular anatomical entity;	cellular_component
110103094	[P]GO:0071702//organic substance transport;GO:0006835//dicarboxylic acid transport;GO:0015807//L-amino acid transport;GO:0015849//organic acid transport;GO:0015711//organic anion transport;GO:0006811//ion transport;GO:0051179//localization;GO:0006810//transport;GO:0051234//establishment of localization;GO:0006820//anion transport;GO:0046942//carboxylic acid transport;GO:0006865//amino acid transp…	[C]cellular anatomical entity;[P]localization;[F]transporter activity;	biological_process;cellular_component;molecular_function
110103116	[P]GO:0000160//phosphorelay signal transduction system;GO:0050789//regulation of biological process;GO:0007154//cell communication;GO:0050896//response to stimulus;GO:0050794//regulation of cellular process;GO:0051716//cellular response to stimulus;GO:0009987//cellular process;GO:0023052//signaling;GO:0035556//intracellular signal transduction;GO:0065007//biological regulation;GO:0007165//signal …	[C]intracellular;cellular anatomical entity;[P]signaling;biological regulation;response to stimulus;cellular process;[F]binding;	cellular_component;biological_process;molecular_function
110103140	[F]GO:0050284//sinapate 1-glucosyltransferase activity;GO:0016757//transferase activity, transferring glycosyl groups;GO:0035251//UDP-glucosyltransferase activity;GO:0003824//catalytic activity;GO:0016740//transferase activity;GO:0016758//transferase activity, transferring hexosyl groups;GO:0046527//glucosyltransferase activity;GO:0008194//UDP-glycosyltransferase activity;	[F]catalytic activity;	molecular_function
110103159	[P]GO:0009987//cellular process;GO:0071704//organic substance metabolic process;GO:0044260//cellular macromolecule metabolic process;GO:0006259//DNA metabolic process;GO:0015074//DNA integration;GO:0043170//macromolecule metabolic process;GO:0006807//nitrogen compound metabolic process;GO:0032259//methylation;GO:0008152//metabolic process;GO:0006139//nucleobase-containing compound metabolic proce…	[C]intracellular;cellular anatomical entity;[P]cellular process;metabolic process;[F]binding;catalytic activity;	cellular_component;molecular_function;biological_process
110103164	[F]GO:0032555//purine ribonucleotide binding;GO:0017076//purine nucleotide binding;GO:1901363//heterocyclic compound binding;GO:0043168//anion binding;GO:0097367//carbohydrate derivative binding;GO:0032559//adenyl ribonucleotide binding;GO:0016787//hydrolase activity;GO:0036094//small molecule binding;GO:0030554//adenyl nucleotide binding;GO:0140096//catalytic activity, acting on a protein;GO:000…	[F]binding;catalytic activity;	molecular_function
110103171	[C]GO:0005911//cell-cell junction;GO:0055044//symplast;GO:0110165//cellular anatomical entity;GO:0016020//membrane;GO:0030054//cell junction;GO:0009506//plasmodesma;GO:0005886//plasma membrane;GO:0071944//cell periphery;GO:0070161//anchoring junction;[F]GO:0032559//adenyl ribonucleotide binding;GO:0035639//purine ribonucleoside triphosphate binding;GO:0043167//ion binding;GO:0032553//ribonucleoti…	[C]cellular anatomical entity;[F]binding;catalytic activity;	molecular_function;cellular_component
110103173	[P]GO:1901564//organonitrogen compound metabolic process;GO:0044265//cellular macromolecule catabolic process;GO:0071704//organic substance metabolic process;GO:0030163//protein catabolic process;GO:0044267//cellular protein metabolic process;GO:0009057//macromolecule catabolic process;GO:0044248//cellular catabolic process;GO:1901575//organic substance catabolic process;GO:0019538//protein metab…	[C]cellular anatomical entity;intracellular;[P]metabolic process;cellular process;[F]catalytic activity;	cellular_component;biological_process;molecular_function
110103185	[F]GO:0000166//nucleotide binding;GO:0032559//adenyl ribonucleotide binding;GO:0005488//binding;GO:0043168//anion binding;GO:0043167//ion binding;GO:0017076//purine nucleotide binding;GO:0036094//small molecule binding;GO:0035639//purine ribonucleoside triphosphate binding;GO:0097159//organic cyclic compound binding;GO:0140096//catalytic activity, acting on a protein;GO:0030554//adenyl nucleotide…	[F]catalytic activity;binding;	molecular_function
110103192	[F]GO:0097159//organic cyclic compound binding;GO:0030554//adenyl nucleotide binding;GO:1901363//heterocyclic compound binding;GO:1901265//nucleoside phosphate binding;GO:0097367//carbohydrate derivative binding;GO:0043167//ion binding;GO:0043168//anion binding;GO:0017076//purine nucleotide binding;GO:0032559//adenyl ribonucleotide binding;GO:0005488//binding;GO:0032555//purine ribonucleotide bin…	[F]binding;catalytic activity;	molecular_function
110103198	[C]GO:0031224//intrinsic component of membrane;GO:0016020//membrane;GO:0016021//integral component of membrane;GO:0110165//cellular anatomical entity;	[C]cellular anatomical entity;	cellular_component
110103210	[C]GO:0043226//organelle;GO:0043229//intracellular organelle;GO:0043227//membrane-bounded organelle;GO:0005622//intracellular;GO:0005634//nucleus;GO:0110165//cellular anatomical entity;GO:0043231//intracellular membrane-bounded organelle;[F]GO:0005488//binding;GO:0003700//DNA-binding transcription factor activity;GO:0097159//organic cyclic compound binding;GO:0003676//nucleic acid binding;GO:1901…	[C]intracellular;cellular anatomical entity;[F]transcription regulator activity;binding;	cellular_component;molecular_function
110103213	[P]GO:0010033//response to organic substance;GO:0071495//cellular response to endogenous stimulus;GO:0009725//response to hormone;GO:0023052//signaling;GO:0007154//cell communication;GO:0009719//response to endogenous stimulus;GO:0070887//cellular response to chemical stimulus;GO:0032870//cellular response to hormone stimulus;GO:0050794//regulation of cellular process;GO:0009755//hormone-mediated…	[C]cellular anatomical entity;[P]signaling;cellular process;response to stimulus;biological regulation;[F]binding;catalytic activity;	cellular_component;biological_process;molecular_function
110103215	[C]GO:0016021//integral component of membrane;GO:0031224//intrinsic component of membrane;GO:0110165//cellular anatomical entity;GO:0016020//membrane;	[C]cellular anatomical entity;	cellular_component
110103248	[C]GO:0031224//intrinsic component of membrane;GO:0110165//cellular anatomical entity;GO:0016021//integral component of membrane;GO:0016020//membrane;	[C]cellular anatomical entity;	cellular_component
110103284	[C]GO:0016021//integral component of membrane;GO:0031224//intrinsic component of membrane;GO:0110165//cellular anatomical entity;GO:0016020//membrane;[F]GO:0097159//organic cyclic compound binding;GO:0003824//catalytic activity;GO:0005488//binding;GO:0004497//monooxygenase activity;GO:0046914//transition metal ion binding;GO:0016491//oxidoreductase activity;GO:1901363//heterocyclic compound bindi…	[C]cellular anatomical entity;[F]binding;catalytic activity;	molecular_function;cellular_component
110103287	[P]GO:0071669//plant-type cell wall organization or biogenesis;GO:0071554//cell wall organization or biogenesis;GO:0009987//cellular process;[F]GO:0052691//UDP-arabinopyranose mutase activity;GO:0016740//transferase activity;GO:0003824//catalytic activity;GO:0016757//transferase activity, transferring glycosyl groups;GO:0016853//isomerase activity;GO:0016866//intramolecular transferase activity;	[P]cellular process;[F]catalytic activity;	molecular_function;biological_process
110103301	[P]GO:0071365//cellular response to auxin stimulus;GO:0065007//biological regulation;GO:0050789//regulation of biological process;GO:0023052//signaling;GO:0032870//cellular response to hormone stimulus;GO:0009734//auxin-activated signaling pathway;GO:0051716//cellular response to stimulus;GO:0009987//cellular process;GO:0010033//response to organic substance;GO:0009733//response to auxin;GO:00097…	[P]response to stimulus;biological regulation;cellular process;signaling;	biological_process
110103316	[C]GO:0005634//nucleus;GO:0043226//organelle;GO:0110165//cellular anatomical entity;GO:0043231//intracellular membrane-bounded organelle;GO:0043227//membrane-bounded organelle;GO:0005622//intracellular;GO:0043229//intracellular organelle;[F]GO:0043565//sequence-specific DNA binding;GO:0003676//nucleic acid binding;GO:0097159//organic cyclic compound binding;GO:0005488//binding;GO:0140110//transcr…	[C]intracellular;cellular anatomical entity;[F]transcription regulator activity;binding;	cellular_component;molecular_function
110103330	[C]GO:0031224//intrinsic component of membrane;GO:0016021//integral component of membrane;GO:0110165//cellular anatomical entity;GO:0016020//membrane;[F]GO:0015318//inorganic molecular entity transmembrane transporter activity;GO:0015250//water channel activity;GO:0022803//passive transmembrane transporter activity;GO:0005372//water transmembrane transporter activity;GO:0015267//channel activity;…	[C]cellular anatomical entity;[F]transporter activity;	molecular_function;cellular_component
110103345	[F]GO:0016787//hydrolase activity;GO:0016791//phosphatase activity;GO:0046872//metal ion binding;GO:0003824//catalytic activity;GO:0042578//phosphoric ester hydrolase activity;GO:0005488//binding;GO:0004721//phosphoprotein phosphatase activity;GO:0016788//hydrolase activity, acting on ester bonds;GO:0004722//protein serine/threonine phosphatase activity;GO:0043169//cation binding;GO:0043167//ion …	[F]binding;catalytic activity;	molecular_function
110103366	[C]GO:0016021//integral component of membrane;GO:0016020//membrane;GO:0110165//cellular anatomical entity;GO:0031224//intrinsic component of membrane;	[C]cellular anatomical entity;	cellular_component
110103374	[F]GO:0016740//transferase activity;GO:0003824//catalytic activity;	[F]catalytic activity;	molecular_function
110103376	[C]GO:0071944//cell periphery;GO:0110165//cellular anatomical entity;GO:0005886//plasma membrane;GO:0055044//symplast;GO:0009506//plasmodesma;GO:0030054//cell junction;GO:0016020//membrane;GO:0070161//anchoring junction;GO:0005911//cell-cell junction;	[C]cellular anatomical entity;	cellular_component
110103395	[F]GO:0003824//catalytic activity;GO:0016740//transferase activity;	[F]catalytic activity;	molecular_function
110103396	[F]GO:0003824//catalytic activity;GO:0016740//transferase activity;	[F]catalytic activity;	molecular_function
110103413	[F]GO:0004175//endopeptidase activity;GO:0017171//serine hydrolase activity;GO:0016787//hydrolase activity;GO:0004252//serine-type endopeptidase activity;GO:0016825//hydrolase activity, acting on acid phosphorus-nitrogen bonds;GO:0070011//peptidase activity, acting on L-amino acid peptides;GO:0008233//peptidase activity;GO:0140096//catalytic activity, acting on a protein;GO:0003824//catalytic act…	[F]catalytic activity;	molecular_function
110103430	[P]GO:0006810//transport;GO:0022411//cellular component disassembly;GO:0043624//cellular protein complex disassembly;GO:0016192//vesicle-mediated transport;GO:0043933//protein-containing complex subunit organization;GO:0051179//localization;GO:0035494//SNARE complex disassembly;GO:0071840//cellular component organization or biogenesis;GO:0032984//protein-containing complex disassembly;GO:0016043/…	[C]cellular anatomical entity;[P]localization;cellular process;[F]binding;catalytic activity;	molecular_function;cellular_component;biological_process
110103435	[C]GO:0031224//intrinsic component of membrane;GO:0016020//membrane;GO:0016021//integral component of membrane;GO:0110165//cellular anatomical entity;[F]GO:0003824//catalytic activity;GO:0043167//ion binding;GO:0003993//acid phosphatase activity;GO:0016788//hydrolase activity, acting on ester bonds;GO:0042578//phosphoric ester hydrolase activity;GO:0043169//cation binding;GO:0005488//binding;GO:0…	[C]cellular anatomical entity;[F]catalytic activity;binding;	molecular_function;cellular_component
110103444	[P]GO:0071554//cell wall organization or biogenesis;GO:0009058//biosynthetic process;GO:1901576//organic substance biosynthetic process;GO:0045489//pectin biosynthetic process;GO:0044238//primary metabolic process;GO:0071555//cell wall organization;GO:0005976//polysaccharide metabolic process;GO:0071704//organic substance metabolic process;GO:0071840//cellular component organization or biogenesis…	[C]intracellular;cellular anatomical entity;[P]metabolic process;cellular process;[F]catalytic activity;	biological_process;cellular_component;molecular_function
110103457	[C]GO:0016021//integral component of membrane;GO:0016020//membrane;GO:0031224//intrinsic component of membrane;GO:0110165//cellular anatomical entity;[F]GO:0016747//transferase activity, transferring acyl groups other than amino-acyl groups;GO:0016409//palmitoyltransferase activity;GO:0016740//transferase activity;GO:0140096//catalytic activity, acting on a protein;GO:0019707//protein-cysteine S-…	[C]cellular anatomical entity;[F]catalytic activity;	cellular_component;molecular_function
110103459	[P]GO:0044260//cellular macromolecule metabolic process;GO:0006508//proteolysis;GO:0009987//cellular process;GO:0043161//proteasome-mediated ubiquitin-dependent protein catabolic process;GO:1901575//organic substance catabolic process;GO:0019538//protein metabolic process;GO:0044237//cellular metabolic process;GO:1901564//organonitrogen compound metabolic process;GO:0006511//ubiquitin-dependent p…	[P]cellular process;metabolic process;[F]catalytic activity;	biological_process;molecular_function
110103493	[C]GO:0016020//membrane;GO:0016021//integral component of membrane;GO:0110165//cellular anatomical entity;GO:0031224//intrinsic component of membrane;[F]GO:0032553//ribonucleotide binding;GO:0016772//transferase activity, transferring phosphorus-containing groups;GO:0003824//catalytic activity;GO:1901363//heterocyclic compound binding;GO:0097367//carbohydrate derivative binding;GO:0140096//cataly…	[C]cellular anatomical entity;[F]binding;catalytic activity;	molecular_function;cellular_component
110103518	[P]GO:1901360//organic cyclic compound metabolic process;GO:0006139//nucleobase-containing compound metabolic process;GO:0032259//methylation;GO:0006725//cellular aromatic compound metabolic process;GO:0006399//tRNA metabolic process;GO:0043170//macromolecule metabolic process;GO:0034470//ncRNA processing;GO:0008033//tRNA processing;GO:0034660//ncRNA metabolic process;GO:0010467//gene expression;…	[P]metabolic process;cellular process;[F]binding;catalytic activity;	molecular_function;biological_process
110103541	[P]GO:0031323//regulation of cellular metabolic process;GO:0009889//regulation of biosynthetic process;GO:0050794//regulation of cellular process;GO:0031326//regulation of cellular biosynthetic process;GO:0060255//regulation of macromolecule metabolic process;GO:0051171//regulation of nitrogen compound metabolic process;GO:0050789//regulation of biological process;GO:0065007//biological regulatio…	[C]cellular anatomical entity;[P]biological regulation;[F]transcription regulator activity;catalytic activity;binding;	cellular_component;molecular_function;biological_process
110103543	[C]GO:0071944//cell periphery;GO:0110165//cellular anatomical entity;GO:0016021//integral component of membrane;GO:0031224//intrinsic component of membrane;GO:0016020//membrane;GO:0005886//plasma membrane;	[C]cellular anatomical entity;	cellular_component
110103557	[P]GO:0005975//carbohydrate metabolic process;GO:0008152//metabolic process;GO:0044238//primary metabolic process;GO:0071704//organic substance metabolic process;[F]GO:0003824//catalytic activity;GO:0016757//transferase activity, transferring glycosyl groups;GO:0016740//transferase activity;GO:0016762//xyloglucan:xyloglucosyl transferase activity;GO:0016798//hydrolase activity, acting on glycosyl…	[P]metabolic process;[F]catalytic activity;	biological_process;molecular_function
110103572	[C]GO:0110165//cellular anatomical entity;GO:0031224//intrinsic component of membrane;GO:0016021//integral component of membrane;GO:0016020//membrane;	[C]cellular anatomical entity;	cellular_component
110103591	[P]GO:0043170//macromolecule metabolic process;GO:0010393//galacturonan metabolic process;GO:0008152//metabolic process;GO:0042545//cell wall modification;GO:0071840//cellular component organization or biogenesis;GO:0005975//carbohydrate metabolic process;GO:0071554//cell wall organization or biogenesis;GO:0009057//macromolecule catabolic process;GO:0045229//external encapsulating structure organ…	[C]cellular anatomical entity;[P]cellular process;metabolic process;[F]molecular function regulator;catalytic activity;	biological_process;molecular_function;cellular_component
110103592	[P]GO:0051234//establishment of localization;GO:0051179//localization;GO:0006810//transport;GO:0055085//transmembrane transport;GO:0009987//cellular process;[C]GO:0016020//membrane;GO:0110165//cellular anatomical entity;GO:0031224//intrinsic component of membrane;GO:0016021//integral component of membrane;	[C]cellular anatomical entity;[P]cellular process;localization;	biological_process;cellular_component
110103603	[P]GO:0046467//membrane lipid biosynthetic process;GO:1901564//organonitrogen compound metabolic process;GO:0010468//regulation of gene expression;GO:0071704//organic substance metabolic process;GO:0031326//regulation of cellular biosynthetic process;GO:1901566//organonitrogen compound biosynthetic process;GO:1901576//organic substance biosynthetic process;GO:0006807//nitrogen compound metabolic …	[C]cellular anatomical entity;intracellular;[P]metabolic process;cellular process;biological regulation;[F]catalytic activity;	biological_process;cellular_component;molecular_function
110103617	[F]GO:1901363//heterocyclic compound binding;GO:0036094//small molecule binding;GO:0032555//purine ribonucleotide binding;GO:0005488//binding;GO:0043167//ion binding;GO:0030554//adenyl nucleotide binding;GO:1901265//nucleoside phosphate binding;GO:0000166//nucleotide binding;GO:0017076//purine nucleotide binding;GO:0043531//ADP binding;GO:0032553//ribonucleotide binding;GO:0043168//anion binding;…	[F]binding;	molecular_function
110103624	[P]GO:0032259//methylation;GO:0008152//metabolic process;[C]GO:0031224//intrinsic component of membrane;GO:0016021//integral component of membrane;GO:0016020//membrane;GO:0110165//cellular anatomical entity;[F]GO:0008168//methyltransferase activity;GO:0016741//transferase activity, transferring one-carbon groups;GO:0003824//catalytic activity;GO:0016740//transferase activity;	[C]cellular anatomical entity;[P]metabolic process;[F]catalytic activity;	cellular_component;molecular_function;biological_process
110103637	[C]GO:0016021//integral component of membrane;GO:0110165//cellular anatomical entity;GO:0016020//membrane;GO:0031224//intrinsic component of membrane;	[C]cellular anatomical entity;	cellular_component
110103642	[P]GO:0046129//purine ribonucleoside biosynthetic process;GO:1901564//organonitrogen compound metabolic process;GO:0034404//nucleobase-containing small molecule biosynthetic process;GO:0018130//heterocycle biosynthetic process;GO:0006139//nucleobase-containing compound metabolic process;GO:0009309//amine biosynthetic process;GO:0009116//nucleoside metabolic process;GO:0071704//organic substance m…	[C]intracellular;cellular anatomical entity;[P]cellular process;metabolic process;[F]catalytic activity;	molecular_function;cellular_component;biological_process
110103649	[F]GO:0032555//purine ribonucleotide binding;GO:1901265//nucleoside phosphate binding;GO:0043167//ion binding;GO:0030554//adenyl nucleotide binding;GO:0043531//ADP binding;GO:1901363//heterocyclic compound binding;GO:0036094//small molecule binding;GO:0043168//anion binding;GO:0005488//binding;GO:0097367//carbohydrate derivative binding;GO:0032553//ribonucleotide binding;GO:0017076//purine nucleo…	[F]binding;	molecular_function
110103655	[P]GO:0050794//regulation of cellular process;GO:0023052//signaling;GO:0050789//regulation of biological process;GO:0007165//signal transduction;GO:0051716//cellular response to stimulus;GO:0007154//cell communication;GO:0065007//biological regulation;GO:0035556//intracellular signal transduction;GO:0050896//response to stimulus;GO:0009987//cellular process;GO:0000160//phosphorelay signal transdu…	[P]cellular process;biological regulation;signaling;response to stimulus;	biological_process
110103672	[F]GO:0016740//transferase activity;GO:0008265//Mo-molybdopterin cofactor sulfurase activity;GO:0102867//molybdenum cofactor sulfurtransferase activity;GO:0016782//transferase activity, transferring sulfur-containing groups;GO:0016783//sulfurtransferase activity;GO:0003824//catalytic activity;	[F]catalytic activity;	molecular_function
110103718	[F]GO:0036094//small molecule binding;GO:0043531//ADP binding;GO:0097367//carbohydrate derivative binding;GO:0032559//adenyl ribonucleotide binding;GO:0030554//adenyl nucleotide binding;GO:0032555//purine ribonucleotide binding;GO:0005488//binding;GO:0043168//anion binding;GO:0000166//nucleotide binding;GO:1901265//nucleoside phosphate binding;GO:0017076//purine nucleotide binding;GO:0043167//ion…	[F]binding;	molecular_function
110103764	[P]GO:0065007//biological regulation;GO:0050896//response to stimulus;GO:0023052//signaling;GO:0050794//regulation of cellular process;GO:0019932//second-messenger-mediated signaling;GO:0035556//intracellular signal transduction;GO:0007165//signal transduction;GO:0009987//cellular process;GO:0007154//cell communication;GO:0050789//regulation of biological process;GO:0019722//calcium-mediated sign…	[C]cellular anatomical entity;[P]biological regulation;response to stimulus;signaling;cellular process;[F]binding;	biological_process;cellular_component;molecular_function
110103782	[P]GO:0044237//cellular metabolic process;GO:0051641//cellular localization;GO:0006807//nitrogen compound metabolic process;GO:0071705//nitrogen compound transport;GO:0034641//cellular nitrogen compound metabolic process;GO:0006465//signal peptide processing;GO:0015833//peptide transport;GO:0070727//cellular macromolecule localization;GO:0015031//protein transport;GO:0044238//primary metabolic pr…	[C]protein-containing complex;cellular anatomical entity;[P]metabolic process;localization;cellular process;[F]catalytic activity;	biological_process;molecular_function;cellular_component
110103784	[C]GO:0016021//integral component of membrane;GO:0110165//cellular anatomical entity;GO:0016020//membrane;GO:0031224//intrinsic component of membrane;	[C]cellular anatomical entity;	cellular_component
110103785	[C]GO:0110165//cellular anatomical entity;GO:0016020//membrane;GO:0016021//integral component of membrane;GO:0031224//intrinsic component of membrane;	[C]cellular anatomical entity;	cellular_component
110103787	[P]GO:0019538//protein metabolic process;GO:0044260//cellular macromolecule metabolic process;GO:0006464//cellular protein modification process;GO:0016567//protein ubiquitination;GO:0032446//protein modification by small protein conjugation;GO:0071704//organic substance metabolic process;GO:0008152//metabolic process;GO:0006807//nitrogen compound metabolic process;GO:0044237//cellular metabolic p…	[P]metabolic process;cellular process;[F]binding;catalytic activity;	biological_process;molecular_function
110103793	[F]GO:0097159//organic cyclic compound binding;GO:0030554//adenyl nucleotide binding;GO:0097367//carbohydrate derivative binding;GO:0004672//protein kinase activity;GO:0032555//purine ribonucleotide binding;GO:0036094//small molecule binding;GO:0016301//kinase activity;GO:0005524//ATP binding;GO:0035639//purine ribonucleoside triphosphate binding;GO:0032559//adenyl ribonucleotide binding;GO:00054…	[F]catalytic activity;binding;	molecular_function
110103794	[P]GO:0032259//methylation;GO:0008152//metabolic process;[F]GO:0003824//catalytic activity;GO:0008168//methyltransferase activity;GO:0016741//transferase activity, transferring one-carbon groups;GO:0016740//transferase activity;	[P]metabolic process;[F]catalytic activity;	biological_process;molecular_function
110103840	[P]GO:0042181//ketone biosynthetic process;GO:0008152//metabolic process;GO:0006743//ubiquinone metabolic process;GO:1901663//quinone biosynthetic process;GO:0044249//cellular biosynthetic process;GO:1901576//organic substance biosynthetic process;GO:0044281//small molecule metabolic process;GO:0009987//cellular process;GO:0071704//organic substance metabolic process;GO:0042180//cellular ketone m…	[C]intracellular;cellular anatomical entity;[P]metabolic process;cellular process;	biological_process;cellular_component
110103841	[F]GO:0043167//ion binding;GO:0043168//anion binding;GO:1901363//heterocyclic compound binding;GO:0032559//adenyl ribonucleotide binding;GO:0000166//nucleotide binding;GO:0032553//ribonucleotide binding;GO:0017076//purine nucleotide binding;GO:1901265//nucleoside phosphate binding;GO:0005488//binding;GO:0097159//organic cyclic compound binding;GO:0030554//adenyl nucleotide binding;GO:0043531//ADP…	[F]binding;	molecular_function
110103878	[P]GO:0055114//oxidation-reduction process;GO:0008152//metabolic process;[C]GO:0110165//cellular anatomical entity;GO:0016020//membrane;GO:0016021//integral component of membrane;GO:0031224//intrinsic component of membrane;[F]GO:0046872//metal ion binding;GO:0043169//cation binding;GO:0005488//binding;GO:0043167//ion binding;	[C]cellular anatomical entity;[P]metabolic process;[F]binding;	cellular_component;molecular_function;biological_process
110103884	[P]GO:1901137//carbohydrate derivative biosynthetic process;GO:1901564//organonitrogen compound metabolic process;GO:0043413//macromolecule glycosylation;GO:0006486//protein glycosylation;GO:0044237//cellular metabolic process;GO:0008152//metabolic process;GO:0036211//protein modification process;GO:0044238//primary metabolic process;GO:0019538//protein metabolic process;GO:0043170//macromolecule…	[C]cellular anatomical entity;[P]cellular process;metabolic process;[F]catalytic activity;	biological_process;cellular_component;molecular_function
110103890	[P]GO:1901576//organic substance biosynthetic process;GO:0070085//glycosylation;GO:0019538//protein metabolic process;GO:0009100//glycoprotein metabolic process;GO:0034645//cellular macromolecule biosynthetic process;GO:0044238//primary metabolic process;GO:0006486//protein glycosylation;GO:0044249//cellular biosynthetic process;GO:0008152//metabolic process;GO:0044237//cellular metabolic process…	[C]cellular anatomical entity;[P]cellular process;metabolic process;[F]catalytic activity;	biological_process;cellular_component;molecular_function
110103896	[P]GO:0006886//intracellular protein transport;GO:0045184//establishment of protein localization;GO:0006810//transport;GO:0051649//establishment of localization in cell;GO:0033036//macromolecule localization;GO:0015833//peptide transport;GO:0009987//cellular process;GO:0034613//cellular protein localization;GO:0051641//cellular localization;GO:0051179//localization;GO:0071705//nitrogen compound t…	[C]intracellular;cellular anatomical entity;[P]cellular process;localization;	biological_process;cellular_component
110103932	[C]GO:0016020//membrane;GO:0016021//integral component of membrane;GO:0031224//intrinsic component of membrane;GO:0110165//cellular anatomical entity;[F]GO:0000166//nucleotide binding;GO:0005524//ATP binding;GO:0032555//purine ribonucleotide binding;GO:0005488//binding;GO:1901265//nucleoside phosphate binding;GO:0016772//transferase activity, transferring phosphorus-containing groups;GO:0043167//…	[C]cellular anatomical entity;[F]binding;catalytic activity;	cellular_component;molecular_function
110103936	[C]GO:0031224//intrinsic component of membrane;GO:0016020//membrane;GO:0016021//integral component of membrane;GO:0110165//cellular anatomical entity;[F]GO:0043167//ion binding;GO:0035639//purine ribonucleoside triphosphate binding;GO:0000166//nucleotide binding;GO:0140096//catalytic activity, acting on a protein;GO:1901363//heterocyclic compound binding;GO:0032559//adenyl ribonucleotide binding;…	[C]cellular anatomical entity;[F]binding;catalytic activity;	molecular_function;cellular_component
110103945	[P]GO:0008610//lipid biosynthetic process;GO:0006664//glycolipid metabolic process;GO:0046467//membrane lipid biosynthetic process;GO:0009058//biosynthetic process;GO:0044237//cellular metabolic process;GO:0009247//glycolipid biosynthetic process;GO:1901576//organic substance biosynthetic process;GO:0044238//primary metabolic process;GO:1903509//liposaccharide metabolic process;GO:0071704//organi…	[P]cellular process;metabolic process;[F]catalytic activity;	biological_process;molecular_function
110103946	[F]GO:0016757//transferase activity, transferring glycosyl groups;GO:0003824//catalytic activity;GO:0016758//transferase activity, transferring hexosyl groups;GO:0016740//transferase activity;	[F]catalytic activity;	molecular_function
110103947	[C]GO:0110165//cellular anatomical entity;GO:0016020//membrane;GO:0016021//integral component of membrane;GO:0031224//intrinsic component of membrane;	[C]cellular anatomical entity;	cellular_component
110103952	[P]GO:0008152//metabolic process;GO:0032259//methylation;[F]GO:0016740//transferase activity;GO:0008168//methyltransferase activity;GO:0003824//catalytic activity;GO:0016741//transferase activity, transferring one-carbon groups;	[P]metabolic process;[F]catalytic activity;	molecular_function;biological_process
110103962	[F]GO:0003824//catalytic activity;GO:0016772//transferase activity, transferring phosphorus-containing groups;GO:0016740//transferase activity;GO:0016301//kinase activity;	[F]catalytic activity;	molecular_function
110103976	[P]GO:0006464//cellular protein modification process;GO:0019538//protein metabolic process;GO:0071704//organic substance metabolic process;GO:0044260//cellular macromolecule metabolic process;GO:0018205//peptidyl-lysine modification;GO:0070647//protein modification by small protein conjugation or removal;GO:0044237//cellular metabolic process;GO:0043412//macromolecule modification;GO:0009987//cel…	[C]cellular anatomical entity;intracellular;[P]metabolic process;cellular process;[F]catalytic activity;	biological_process;molecular_function;cellular_component
110103993	[C]GO:0016021//integral component of membrane;GO:0016020//membrane;GO:0031224//intrinsic component of membrane;GO:0110165//cellular anatomical entity;	[C]cellular anatomical entity;	cellular_component
110104018	[P]GO:0032259//methylation;GO:0008152//metabolic process;[F]GO:0008168//methyltransferase activity;GO:0016741//transferase activity, transferring one-carbon groups;GO:0016740//transferase activity;GO:0003824//catalytic activity;	[P]metabolic process;[F]catalytic activity;	biological_process;molecular_function
110104020	[P]GO:0071704//organic substance metabolic process;GO:0006664//glycolipid metabolic process;GO:1901576//organic substance biosynthetic process;GO:0008610//lipid biosynthetic process;GO:0006643//membrane lipid metabolic process;GO:0044237//cellular metabolic process;GO:0044249//cellular biosynthetic process;GO:0006629//lipid metabolic process;GO:0009987//cellular process;GO:0009058//biosynthetic p…	[P]cellular process;metabolic process;[F]catalytic activity;	biological_process;molecular_function
110104061	[P]GO:0035556//intracellular signal transduction;GO:0050794//regulation of cellular process;GO:0009987//cellular process;GO:0007165//signal transduction;GO:0051716//cellular response to stimulus;GO:0007154//cell communication;GO:0000160//phosphorelay signal transduction system;GO:0023052//signaling;GO:0050789//regulation of biological process;GO:0050896//response to stimulus;GO:0065007//biologica…	[P]cellular process;biological regulation;signaling;response to stimulus;	biological_process
110104072	[P]GO:0008610//lipid biosynthetic process;GO:0044249//cellular biosynthetic process;GO:0006720//isoprenoid metabolic process;GO:0044238//primary metabolic process;GO:0071704//organic substance metabolic process;GO:0009987//cellular process;GO:1901576//organic substance biosynthetic process;GO:0044255//cellular lipid metabolic process;GO:0008299//isoprenoid biosynthetic process;GO:0006629//lipid m…	[P]cellular process;metabolic process;[F]catalytic activity;	molecular_function;biological_process
110104075	[C]GO:0016020//membrane;GO:0016021//integral component of membrane;GO:0110165//cellular anatomical entity;GO:0071944//cell periphery;GO:0031224//intrinsic component of membrane;GO:0005886//plasma membrane;	[C]cellular anatomical entity;	cellular_component
110104076	[F]GO:1901363//heterocyclic compound binding;GO:0016301//kinase activity;GO:0035639//purine ribonucleoside triphosphate binding;GO:0036094//small molecule binding;GO:0004672//protein kinase activity;GO:0000166//nucleotide binding;GO:1901265//nucleoside phosphate binding;GO:0016773//phosphotransferase activity, alcohol group as acceptor;GO:0032559//adenyl ribonucleotide binding;GO:0043167//ion bin…	[F]binding;catalytic activity;	molecular_function
110104077	[F]GO:0016301//kinase activity;GO:0003824//catalytic activity;GO:0016773//phosphotransferase activity, alcohol group as acceptor;GO:0017076//purine nucleotide binding;GO:1901265//nucleoside phosphate binding;GO:0097159//organic cyclic compound binding;GO:0016740//transferase activity;GO:0043168//anion binding;GO:0016772//transferase activity, transferring phosphorus-containing groups;GO:0005488//…	[F]binding;catalytic activity;	molecular_function
110104099	[P]GO:0071840//cellular component organization or biogenesis;GO:0009987//cellular process;GO:0048564//photosystem I assembly;GO:0022607//cellular component assembly;GO:0044085//cellular component biogenesis;GO:0016043//cellular component organization;GO:0015979//photosynthesis;GO:0019684//photosynthesis, light reaction;GO:0044237//cellular metabolic process;GO:0034622//cellular protein-containing…	[C]intracellular;cellular anatomical entity;[P]metabolic process;cellular process;	cellular_component;biological_process
110104102	[P]GO:0050794//regulation of cellular process;GO:0051716//cellular response to stimulus;GO:0065007//biological regulation;GO:0019932//second-messenger-mediated signaling;GO:0007165//signal transduction;GO:0050789//regulation of biological process;GO:0035556//intracellular signal transduction;GO:0007154//cell communication;GO:0019722//calcium-mediated signaling;GO:0050896//response to stimulus;GO:…	[P]cellular process;signaling;biological regulation;response to stimulus;[F]binding;	biological_process;molecular_function
110104103	[P]GO:0044238//primary metabolic process;GO:0006629//lipid metabolic process;GO:0071704//organic substance metabolic process;GO:0008152//metabolic process;[C]GO:0016021//integral component of membrane;GO:0031224//intrinsic component of membrane;GO:0016020//membrane;GO:0110165//cellular anatomical entity;	[C]cellular anatomical entity;[P]metabolic process;	cellular_component;biological_process
110104104	[P]GO:0006807//nitrogen compound metabolic process;GO:0071704//organic substance metabolic process;GO:0090304//nucleic acid metabolic process;GO:0043170//macromolecule metabolic process;GO:0015074//DNA integration;GO:0044260//cellular macromolecule metabolic process;GO:0006259//DNA metabolic process;GO:0044238//primary metabolic process;GO:0034641//cellular nitrogen compound metabolic process;GO:…	[P]cellular process;metabolic process;[F]catalytic activity;binding;	molecular_function;biological_process
110104124	[C]GO:0071944//cell periphery;GO:0031225//anchored component of membrane;GO:0016020//membrane;GO:0031226//intrinsic component of plasma membrane;GO:0110165//cellular anatomical entity;GO:0005886//plasma membrane;GO:0031224//intrinsic component of membrane;GO:0046658//anchored component of plasma membrane;	[C]cellular anatomical entity;	cellular_component
110104139	[P]GO:0098542//defense response to other organism;GO:0044419//interspecies interaction between organisms;GO:0009611//response to wounding;GO:0042742//defense response to bacterium;GO:0071704//organic substance metabolic process;GO:0007154//cell communication;GO:0032101//regulation of response to external stimulus;GO:0006082//organic acid metabolic process;GO:0009753//response to jasmonic acid;GO:…	[P]response to stimulus;biological regulation;signaling;immune system process;metabolic process;cellular process;interspecies interaction between organisms;[F]catalytic activity;	biological_process;molecular_function
110104148	[P]GO:0009987//cellular process;GO:0023052//signaling;GO:0007154//cell communication;GO:0051716//cellular response to stimulus;GO:0050789//regulation of biological process;GO:0065007//biological regulation;GO:0007165//signal transduction;GO:0050896//response to stimulus;GO:0050794//regulation of cellular process;[F]GO:0032555//purine ribonucleotide binding;GO:0032553//ribonucleotide binding;GO:00…	[P]signaling;cellular process;response to stimulus;biological regulation;[F]binding;catalytic activity;	molecular_function;biological_process
[truncated: 1,205 more rows]
