# Supplementary material for: Cold Response Transcriptome Analysis of the Alternative Splicing Events Induced by the Cold Stress in D. catenatum
Source: Int J Mol Sci. 2022 Jan 17;23(2):981. doi: 10.3390/ijms23020981 (PMC8778272; doi:10.3390/ijms23020981)
Supplement: Supplementary file 1 [file ijms-23-00981-s001.zip › Table S7. KEGG enrichment analysis for DEGs.xlsx]

## Sheet: Table S7.  KEGG enrichment anal
Gene ID	Pathway Name	Level 2	Level 1
110114941	ko04016//MAPK signaling pathway - plant;ko01110//Biosynthesis of secondary metabolites;ko00630//Glyoxylate and dicarboxylate metabolism;ko01200//Carbon metabolism;ko00380//Tryptophan metabolism;ko04146//Peroxisome	Amino acid metabolism;Global and overview maps;Carbohydrate metabolism;Transport and catabolism;Signal transduction	Cellular Processes;Environmental Information Processing;Metabolism
BGI_novel_G002103	ko00965//Betalain biosynthesis;ko04136//Autophagy - other;ko00904//Diterpenoid biosynthesis;ko01110//Biosynthesis of secondary metabolites;ko04016//MAPK signaling pathway - plant	Global and overview maps;Biosynthesis of other secondary metabolites;Transport and catabolism;Signal transduction;Metabolism of terpenoids and polyketides	Cellular Processes;Environmental Information Processing;Metabolism
110104739	ko04144//Endocytosis;ko03020//RNA polymerase	Transcription;Transport and catabolism	Cellular Processes;Genetic Information Processing
110105415	ko03020//RNA polymerase;ko04144//Endocytosis	Transcription;Transport and catabolism	Cellular Processes;Genetic Information Processing
110115925	ko00500//Starch and sucrose metabolism;ko00561//Glycerolipid metabolism;ko04144//Endocytosis;ko01100//Metabolic pathways;ko00460//Cyanoamino acid metabolism;ko00940//Phenylpropanoid biosynthesis;ko01110//Biosynthesis of secondary metabolites	Carbohydrate metabolism;Biosynthesis of other secondary metabolites;Metabolism of other amino acids;Lipid metabolism;Transport and catabolism;Global and overview maps	Cellular Processes;Metabolism
BGI_novel_G000773	ko04144//Endocytosis;ko00053//Ascorbate and aldarate metabolism;ko01100//Metabolic pathways;ko00520//Amino sugar and nucleotide sugar metabolism;ko00052//Galactose metabolism;ko00040//Pentose and glucuronate interconversions	Carbohydrate metabolism;Global and overview maps;Transport and catabolism	Cellular Processes;Metabolism
114578387	ko04146//Peroxisome;ko00520//Amino sugar and nucleotide sugar metabolism;ko00500//Starch and sucrose metabolism;ko00040//Pentose and glucuronate interconversions;ko01100//Metabolic pathways;ko00052//Galactose metabolism	Carbohydrate metabolism;Transport and catabolism;Global and overview maps	Cellular Processes;Metabolism
110094258	ko00660//C5-Branched dibasic acid metabolism;ko01110//Biosynthesis of secondary metabolites;ko00290//Valine, leucine and isoleucine biosynthesis;ko00770//Pantothenate and CoA biosynthesis;ko00270//Cysteine and methionine metabolism;ko00650//Butanoate metabolism;ko01210//2-Oxocarboxylic acid metabolism;ko01230//Biosynthesis of amino acids;ko00450//Selenocompound metabolism;ko01100//Metabolic pathw…	Global and overview maps;Metabolism of other amino acids;Amino acid metabolism;Carbohydrate metabolism;Metabolism of cofactors and vitamins;Transport and catabolism	Cellular Processes;Metabolism
110095430	ko00511//Other glycan degradation;ko04144//Endocytosis	Glycan biosynthesis and metabolism;Transport and catabolism	Cellular Processes;Metabolism
BGI_novel_G000636	ko01100//Metabolic pathways;ko00520//Amino sugar and nucleotide sugar metabolism;ko00053//Ascorbate and aldarate metabolism;ko04144//Endocytosis;ko00760//Nicotinate and nicotinamide metabolism;ko00040//Pentose and glucuronate interconversions;ko00052//Galactose metabolism	Metabolism of cofactors and vitamins;Global and overview maps;Carbohydrate metabolism;Transport and catabolism	Cellular Processes;Metabolism
BGI_novel_G001395	ko00053//Ascorbate and aldarate metabolism;ko01100//Metabolic pathways;ko04144//Endocytosis;ko00520//Amino sugar and nucleotide sugar metabolism;ko00052//Galactose metabolism;ko00040//Pentose and glucuronate interconversions	Transport and catabolism;Global and overview maps;Carbohydrate metabolism	Cellular Processes;Metabolism
110092324	ko01100//Metabolic pathways;ko00564//Glycerophospholipid metabolism;ko01110//Biosynthesis of secondary metabolites;ko00565//Ether lipid metabolism;ko04144//Endocytosis	Transport and catabolism;Lipid metabolism;Global and overview maps	Cellular Processes;Metabolism
110107255	ko04144//Endocytosis;ko00910//Nitrogen metabolism;ko03020//RNA polymerase;ko00630//Glyoxylate and dicarboxylate metabolism	Carbohydrate metabolism;Transcription;Energy metabolism;Transport and catabolism	Cellular Processes;Metabolism;Genetic Information Processing
110092893	ko02010//ABC transporters	Membrane transport	Environmental Information Processing
110093149	ko02010//ABC transporters	Membrane transport	Environmental Information Processing
110093959	ko02010//ABC transporters	Membrane transport	Environmental Information Processing
110094128	ko02010//ABC transporters	Membrane transport	Environmental Information Processing
110094598	ko02010//ABC transporters	Membrane transport	Environmental Information Processing
110096814	ko02010//ABC transporters	Membrane transport	Environmental Information Processing
110097364	ko02010//ABC transporters	Membrane transport	Environmental Information Processing
110098757	ko02010//ABC transporters	Membrane transport	Environmental Information Processing
110101875	ko02010//ABC transporters	Membrane transport	Environmental Information Processing
110105976	ko02010//ABC transporters	Membrane transport	Environmental Information Processing
110106134	ko02010//ABC transporters	Membrane transport	Environmental Information Processing
110106277	ko02010//ABC transporters	Membrane transport	Environmental Information Processing
110107572	ko02010//ABC transporters	Membrane transport	Environmental Information Processing
110108201	ko02010//ABC transporters	Membrane transport	Environmental Information Processing
110108748	ko02010//ABC transporters	Membrane transport	Environmental Information Processing
110110533	ko02010//ABC transporters	Membrane transport	Environmental Information Processing
110111646	ko02010//ABC transporters	Membrane transport	Environmental Information Processing
110112732	ko02010//ABC transporters	Membrane transport	Environmental Information Processing
110115513	ko02010//ABC transporters	Membrane transport	Environmental Information Processing
110116053	ko02010//ABC transporters	Membrane transport	Environmental Information Processing
110116624	ko02010//ABC transporters	Membrane transport	Environmental Information Processing
110091787	ko04075//Plant hormone signal transduction	Signal transduction	Environmental Information Processing
110091857	ko04075//Plant hormone signal transduction	Signal transduction	Environmental Information Processing
110092013	ko04075//Plant hormone signal transduction	Signal transduction	Environmental Information Processing
110092059	ko04016//MAPK signaling pathway - plant	Signal transduction	Environmental Information Processing
110092065	ko04075//Plant hormone signal transduction	Signal transduction	Environmental Information Processing
110092066	ko04016//MAPK signaling pathway - plant	Signal transduction	Environmental Information Processing
110092353	ko04075//Plant hormone signal transduction	Signal transduction	Environmental Information Processing
110092477	ko04075//Plant hormone signal transduction	Signal transduction	Environmental Information Processing
110092545	ko04075//Plant hormone signal transduction	Signal transduction	Environmental Information Processing
110092564	ko04016//MAPK signaling pathway - plant	Signal transduction	Environmental Information Processing
110092865	ko04016//MAPK signaling pathway - plant;ko04075//Plant hormone signal transduction	Signal transduction	Environmental Information Processing
110092885	ko04075//Plant hormone signal transduction	Signal transduction	Environmental Information Processing
110093168	ko04016//MAPK signaling pathway - plant;ko04075//Plant hormone signal transduction	Signal transduction	Environmental Information Processing
110093201	ko04016//MAPK signaling pathway - plant;ko04075//Plant hormone signal transduction	Signal transduction	Environmental Information Processing
110093250	ko04016//MAPK signaling pathway - plant	Signal transduction	Environmental Information Processing
110093874	ko04075//Plant hormone signal transduction	Signal transduction	Environmental Information Processing
110094094	ko04075//Plant hormone signal transduction;ko04016//MAPK signaling pathway - plant	Signal transduction	Environmental Information Processing
110094111	ko04075//Plant hormone signal transduction	Signal transduction	Environmental Information Processing
110094143	ko04075//Plant hormone signal transduction	Signal transduction	Environmental Information Processing
110094435	ko04075//Plant hormone signal transduction;ko04016//MAPK signaling pathway - plant	Signal transduction	Environmental Information Processing
110094726	ko04075//Plant hormone signal transduction;ko04016//MAPK signaling pathway - plant	Signal transduction	Environmental Information Processing
110094727	ko04075//Plant hormone signal transduction	Signal transduction	Environmental Information Processing
110094737	ko04075//Plant hormone signal transduction	Signal transduction	Environmental Information Processing
110094979	ko04075//Plant hormone signal transduction	Signal transduction	Environmental Information Processing
110095341	ko04016//MAPK signaling pathway - plant	Signal transduction	Environmental Information Processing
110095448	ko04016//MAPK signaling pathway - plant	Signal transduction	Environmental Information Processing
110095857	ko04075//Plant hormone signal transduction	Signal transduction	Environmental Information Processing
110095946	ko04075//Plant hormone signal transduction	Signal transduction	Environmental Information Processing
110096022	ko04075//Plant hormone signal transduction	Signal transduction	Environmental Information Processing
110096346	ko04075//Plant hormone signal transduction	Signal transduction	Environmental Information Processing
110096547	ko04016//MAPK signaling pathway - plant	Signal transduction	Environmental Information Processing
110096599	ko04016//MAPK signaling pathway - plant	Signal transduction	Environmental Information Processing
110097015	ko04016//MAPK signaling pathway - plant	Signal transduction	Environmental Information Processing
110097018	ko04016//MAPK signaling pathway - plant	Signal transduction	Environmental Information Processing
110097159	ko04016//MAPK signaling pathway - plant	Signal transduction	Environmental Information Processing
110097296	ko04075//Plant hormone signal transduction	Signal transduction	Environmental Information Processing
110097592	ko04075//Plant hormone signal transduction	Signal transduction	Environmental Information Processing
110097600	ko04075//Plant hormone signal transduction	Signal transduction	Environmental Information Processing
110097932	ko04075//Plant hormone signal transduction	Signal transduction	Environmental Information Processing
110098139	ko04075//Plant hormone signal transduction	Signal transduction	Environmental Information Processing
110098416	ko04075//Plant hormone signal transduction	Signal transduction	Environmental Information Processing
110098508	ko04016//MAPK signaling pathway - plant	Signal transduction	Environmental Information Processing
110098762	ko04016//MAPK signaling pathway - plant	Signal transduction	Environmental Information Processing
110098788	ko04016//MAPK signaling pathway - plant	Signal transduction	Environmental Information Processing
110099156	ko04016//MAPK signaling pathway - plant	Signal transduction	Environmental Information Processing
110099288	ko04075//Plant hormone signal transduction	Signal transduction	Environmental Information Processing
110099409	ko04016//MAPK signaling pathway - plant	Signal transduction	Environmental Information Processing
110099414	ko04075//Plant hormone signal transduction	Signal transduction	Environmental Information Processing
110099543	ko04016//MAPK signaling pathway - plant;ko04075//Plant hormone signal transduction	Signal transduction	Environmental Information Processing
110100056	ko04075//Plant hormone signal transduction;ko04016//MAPK signaling pathway - plant	Signal transduction	Environmental Information Processing
110100668	ko04075//Plant hormone signal transduction	Signal transduction	Environmental Information Processing
110101322	ko04075//Plant hormone signal transduction	Signal transduction	Environmental Information Processing
110101681	ko04075//Plant hormone signal transduction	Signal transduction	Environmental Information Processing
110101706	ko04075//Plant hormone signal transduction	Signal transduction	Environmental Information Processing
110101893	ko04016//MAPK signaling pathway - plant	Signal transduction	Environmental Information Processing
110101931	ko04016//MAPK signaling pathway - plant	Signal transduction	Environmental Information Processing
110101942	ko04075//Plant hormone signal transduction	Signal transduction	Environmental Information Processing
110101984	ko04075//Plant hormone signal transduction	Signal transduction	Environmental Information Processing
110102216	ko04016//MAPK signaling pathway - plant	Signal transduction	Environmental Information Processing
110102502	ko04016//MAPK signaling pathway - plant;ko04075//Plant hormone signal transduction	Signal transduction	Environmental Information Processing
110102810	ko04075//Plant hormone signal transduction	Signal transduction	Environmental Information Processing
110102811	ko04075//Plant hormone signal transduction	Signal transduction	Environmental Information Processing
110102998	ko04075//Plant hormone signal transduction	Signal transduction	Environmental Information Processing
110103116	ko04075//Plant hormone signal transduction	Signal transduction	Environmental Information Processing
110103241	ko04016//MAPK signaling pathway - plant;ko04075//Plant hormone signal transduction	Signal transduction	Environmental Information Processing
110103420	ko04075//Plant hormone signal transduction	Signal transduction	Environmental Information Processing
110103637	ko04075//Plant hormone signal transduction	Signal transduction	Environmental Information Processing
110103655	ko04075//Plant hormone signal transduction	Signal transduction	Environmental Information Processing
110103745	ko04075//Plant hormone signal transduction	Signal transduction	Environmental Information Processing
110103793	ko04016//MAPK signaling pathway - plant	Signal transduction	Environmental Information Processing
110103907	ko04016//MAPK signaling pathway - plant	Signal transduction	Environmental Information Processing
110103962	ko04016//MAPK signaling pathway - plant	Signal transduction	Environmental Information Processing
110104061	ko04075//Plant hormone signal transduction	Signal transduction	Environmental Information Processing
110104139	ko04075//Plant hormone signal transduction	Signal transduction	Environmental Information Processing
110104229	ko04075//Plant hormone signal transduction	Signal transduction	Environmental Information Processing
110104382	ko04075//Plant hormone signal transduction	Signal transduction	Environmental Information Processing
110104535	ko04075//Plant hormone signal transduction	Signal transduction	Environmental Information Processing
110104631	ko04075//Plant hormone signal transduction	Signal transduction	Environmental Information Processing
110104674	ko04075//Plant hormone signal transduction	Signal transduction	Environmental Information Processing
110104798	ko04075//Plant hormone signal transduction	Signal transduction	Environmental Information Processing
110104876	ko04016//MAPK signaling pathway - plant;ko04075//Plant hormone signal transduction	Signal transduction	Environmental Information Processing
110105273	ko04075//Plant hormone signal transduction	Signal transduction	Environmental Information Processing
110106149	ko04075//Plant hormone signal transduction	Signal transduction	Environmental Information Processing
110106796	ko04075//Plant hormone signal transduction	Signal transduction	Environmental Information Processing
110107031	ko04016//MAPK signaling pathway - plant;ko04075//Plant hormone signal transduction	Signal transduction	Environmental Information Processing
110107140	ko04075//Plant hormone signal transduction	Signal transduction	Environmental Information Processing
110107283	ko04075//Plant hormone signal transduction	Signal transduction	Environmental Information Processing
110107373	ko04075//Plant hormone signal transduction	Signal transduction	Environmental Information Processing
110107544	ko04016//MAPK signaling pathway - plant	Signal transduction	Environmental Information Processing
110108135	ko04075//Plant hormone signal transduction	Signal transduction	Environmental Information Processing
110108200	ko04075//Plant hormone signal transduction	Signal transduction	Environmental Information Processing
110108440	ko04075//Plant hormone signal transduction	Signal transduction	Environmental Information Processing
110108551	ko04016//MAPK signaling pathway - plant	Signal transduction	Environmental Information Processing
110108552	ko04016//MAPK signaling pathway - plant	Signal transduction	Environmental Information Processing
110108666	ko04016//MAPK signaling pathway - plant	Signal transduction	Environmental Information Processing
110108751	ko04075//Plant hormone signal transduction	Signal transduction	Environmental Information Processing
110108984	ko04016//MAPK signaling pathway - plant	Signal transduction	Environmental Information Processing
110109011	ko04075//Plant hormone signal transduction	Signal transduction	Environmental Information Processing
110109308	ko04075//Plant hormone signal transduction	Signal transduction	Environmental Information Processing
110109432	ko04075//Plant hormone signal transduction	Signal transduction	Environmental Information Processing
110109594	ko04075//Plant hormone signal transduction	Signal transduction	Environmental Information Processing
110109713	ko04075//Plant hormone signal transduction	Signal transduction	Environmental Information Processing
110110142	ko04075//Plant hormone signal transduction	Signal transduction	Environmental Information Processing
110110154	ko04075//Plant hormone signal transduction	Signal transduction	Environmental Information Processing
110110231	ko04075//Plant hormone signal transduction	Signal transduction	Environmental Information Processing
110110298	ko04075//Plant hormone signal transduction;ko04016//MAPK signaling pathway - plant	Signal transduction	Environmental Information Processing
110110365	ko04075//Plant hormone signal transduction	Signal transduction	Environmental Information Processing
110110570	ko04016//MAPK signaling pathway - plant	Signal transduction	Environmental Information Processing
110110750	ko04075//Plant hormone signal transduction	Signal transduction	Environmental Information Processing
110110972	ko04075//Plant hormone signal transduction	Signal transduction	Environmental Information Processing
110110981	ko04075//Plant hormone signal transduction	Signal transduction	Environmental Information Processing
110111007	ko04075//Plant hormone signal transduction	Signal transduction	Environmental Information Processing
110111137	ko04016//MAPK signaling pathway - plant	Signal transduction	Environmental Information Processing
110111364	ko04075//Plant hormone signal transduction;ko04016//MAPK signaling pathway - plant	Signal transduction	Environmental Information Processing
110111813	ko04075//Plant hormone signal transduction	Signal transduction	Environmental Information Processing
110112920	ko04016//MAPK signaling pathway - plant	Signal transduction	Environmental Information Processing
110113383	ko04075//Plant hormone signal transduction	Signal transduction	Environmental Information Processing
110113492	ko04075//Plant hormone signal transduction;ko04016//MAPK signaling pathway - plant	Signal transduction	Environmental Information Processing
110113635	ko04075//Plant hormone signal transduction	Signal transduction	Environmental Information Processing
110113836	ko04075//Plant hormone signal transduction	Signal transduction	Environmental Information Processing
110113987	ko04075//Plant hormone signal transduction	Signal transduction	Environmental Information Processing
110114008	ko04075//Plant hormone signal transduction	Signal transduction	Environmental Information Processing
110114031	ko04016//MAPK signaling pathway - plant	Signal transduction	Environmental Information Processing
110114248	ko04075//Plant hormone signal transduction	Signal transduction	Environmental Information Processing
110114258	ko04075//Plant hormone signal transduction	Signal transduction	Environmental Information Processing
110114462	ko04016//MAPK signaling pathway - plant;ko04075//Plant hormone signal transduction	Signal transduction	Environmental Information Processing
110114578	ko04075//Plant hormone signal transduction	Signal transduction	Environmental Information Processing
110114654	ko04016//MAPK signaling pathway - plant;ko04075//Plant hormone signal transduction	Signal transduction	Environmental Information Processing
110114753	ko04075//Plant hormone signal transduction	Signal transduction	Environmental Information Processing
110115033	ko04075//Plant hormone signal transduction	Signal transduction	Environmental Information Processing
110115331	ko04075//Plant hormone signal transduction	Signal transduction	Environmental Information Processing
110115476	ko04075//Plant hormone signal transduction	Signal transduction	Environmental Information Processing
110115573	ko04075//Plant hormone signal transduction	Signal transduction	Environmental Information Processing
110115578	ko04075//Plant hormone signal transduction	Signal transduction	Environmental Information Processing
110116432	ko04075//Plant hormone signal transduction;ko04016//MAPK signaling pathway - plant	Signal transduction	Environmental Information Processing
110116570	ko04016//MAPK signaling pathway - plant	Signal transduction	Environmental Information Processing
110116626	ko04075//Plant hormone signal transduction	Signal transduction	Environmental Information Processing
110116680	ko04016//MAPK signaling pathway - plant	Signal transduction	Environmental Information Processing
110116693	ko04016//MAPK signaling pathway - plant	Signal transduction	Environmental Information Processing
BGI_novel_G000034	ko04075//Plant hormone signal transduction	Signal transduction	Environmental Information Processing
BGI_novel_G000252	ko04075//Plant hormone signal transduction	Signal transduction	Environmental Information Processing
BGI_novel_G000253	ko04075//Plant hormone signal transduction	Signal transduction	Environmental Information Processing
BGI_novel_G000885	ko04075//Plant hormone signal transduction	Signal transduction	Environmental Information Processing
BGI_novel_G001185	ko04016//MAPK signaling pathway - plant	Signal transduction	Environmental Information Processing
BGI_novel_G001189	ko04016//MAPK signaling pathway - plant	Signal transduction	Environmental Information Processing
BGI_novel_G001758	ko04075//Plant hormone signal transduction;ko04016//MAPK signaling pathway - plant	Signal transduction	Environmental Information Processing
BGI_novel_G001891	ko04075//Plant hormone signal transduction	Signal transduction	Environmental Information Processing
BGI_novel_G002081	ko04016//MAPK signaling pathway - plant;ko04075//Plant hormone signal transduction	Signal transduction	Environmental Information Processing
BGI_novel_G002643	ko04016//MAPK signaling pathway - plant	Signal transduction	Environmental Information Processing
BGI_novel_G000997	ko04016//MAPK signaling pathway - plant;ko04075//Plant hormone signal transduction;ko02010//ABC transporters	Signal transduction;Membrane transport	Environmental Information Processing
BGI_novel_G001305	ko00940//Phenylpropanoid biosynthesis;ko01100//Metabolic pathways;ko04075//Plant hormone signal transduction;ko00500//Starch and sucrose metabolism;ko01110//Biosynthesis of secondary metabolites;ko04146//Peroxisome;ko00460//Cyanoamino acid metabolism	Transport and catabolism;Biosynthesis of other secondary metabolites;Global and overview maps;Metabolism of other amino acids;Signal transduction;Carbohydrate metabolism	Environmental Information Processing;Cellular Processes;Metabolism
114581072	ko03013//RNA transport;ko03015//mRNA surveillance pathway;ko02010//ABC transporters	Membrane transport;Translation	Environmental Information Processing;Genetic Information Processing
110110781	ko04016//MAPK signaling pathway - plant;ko04120//Ubiquitin mediated proteolysis	Signal transduction;Folding, sorting and degradation	Environmental Information Processing;Genetic Information Processing
BGI_novel_G000693	ko04016//MAPK signaling pathway - plant;ko04141//Protein processing in endoplasmic reticulum	Signal transduction;Folding, sorting and degradation	Environmental Information Processing;Genetic Information Processing
110092378	ko03018//RNA degradation;ko04075//Plant hormone signal transduction;ko03022//Basal transcription factors	Signal transduction;Transcription;Folding, sorting and degradation	Environmental Information Processing;Genetic Information Processing
110102726	ko04075//Plant hormone signal transduction;ko03013//RNA transport	Signal transduction;Translation	Environmental Information Processing;Genetic Information Processing
114579187	ko03015//mRNA surveillance pathway;ko03010//Ribosome;ko02010//ABC transporters;ko04141//Protein processing in endoplasmic reticulum;ko03013//RNA transport	Translation;Membrane transport;Folding, sorting and degradation	Environmental Information Processing;Genetic Information Processing
110111861	ko03010//Ribosome;ko04075//Plant hormone signal transduction	Translation;Signal transduction	Environmental Information Processing;Genetic Information Processing
110112362	ko01110//Biosynthesis of secondary metabolites;ko03015//mRNA surveillance pathway;ko01100//Metabolic pathways;ko02010//ABC transporters;ko00270//Cysteine and methionine metabolism;ko03013//RNA transport	Amino acid metabolism;Membrane transport;Global and overview maps;Translation	Environmental Information Processing;Genetic Information Processing;Metabolism
110099207	ko01110//Biosynthesis of secondary metabolites;ko02010//ABC transporters;ko03015//mRNA surveillance pathway;ko03013//RNA transport;ko00270//Cysteine and methionine metabolism;ko01100//Metabolic pathways	Global and overview maps;Translation;Amino acid metabolism;Membrane transport	Environmental Information Processing;Genetic Information Processing;Metabolism
110114132	ko04016//MAPK signaling pathway - plant;ko03040//Spliceosome;ko04626//Plant-pathogen interaction	Signal transduction;Transcription;Environmental adaptation	Environmental Information Processing;Genetic Information Processing;Organismal Systems
110109443	ko04626//Plant-pathogen interaction;ko04016//MAPK signaling pathway - plant;ko03040//Spliceosome	Transcription;Signal transduction;Environmental adaptation	Environmental Information Processing;Genetic Information Processing;Organismal Systems
110101964	ko00941//Flavonoid biosynthesis;ko02010//ABC transporters;ko01110//Biosynthesis of secondary metabolites;ko01100//Metabolic pathways	Biosynthesis of other secondary metabolites;Global and overview maps;Membrane transport	Environmental Information Processing;Metabolism
110115083	ko01100//Metabolic pathways;ko04016//MAPK signaling pathway - plant;ko00040//Pentose and glucuronate interconversions;ko00520//Amino sugar and nucleotide sugar metabolism	Carbohydrate metabolism;Global and overview maps;Signal transduction	Environmental Information Processing;Metabolism
BGI_novel_G001561	ko00620//Pyruvate metabolism;ko02010//ABC transporters	Carbohydrate metabolism;Membrane transport	Environmental Information Processing;Metabolism
BGI_novel_G001773	ko02010//ABC transporters;ko00620//Pyruvate metabolism	Carbohydrate metabolism;Membrane transport	Environmental Information Processing;Metabolism
BGI_novel_G002722	ko02010//ABC transporters;ko00620//Pyruvate metabolism	Carbohydrate metabolism;Membrane transport	Environmental Information Processing;Metabolism
110109085	ko01100//Metabolic pathways;ko00053//Ascorbate and aldarate metabolism;ko00520//Amino sugar and nucleotide sugar metabolism;ko04075//Plant hormone signal transduction;ko04016//MAPK signaling pathway - plant;ko00040//Pentose and glucuronate interconversions	Carbohydrate metabolism;Signal transduction;Global and overview maps	Environmental Information Processing;Metabolism
110092827	ko04070//Phosphatidylinositol signaling system;ko00561//Glycerolipid metabolism;ko01110//Biosynthesis of secondary metabolites;ko00500//Starch and sucrose metabolism;ko00564//Glycerophospholipid metabolism;ko01100//Metabolic pathways	Global and overview maps;Carbohydrate metabolism;Lipid metabolism;Signal transduction	Environmental Information Processing;Metabolism
BGI_novel_G001986	ko01110//Biosynthesis of secondary metabolites;ko00940//Phenylpropanoid biosynthesis;ko00909//Sesquiterpenoid and triterpenoid biosynthesis;ko02010//ABC transporters;ko01100//Metabolic pathways	Global and overview maps;Membrane transport;Metabolism of terpenoids and polyketides;Biosynthesis of other secondary metabolites	Environmental Information Processing;Metabolism
BGI_novel_G001694	ko00230//Purine metabolism;ko00240//Pyrimidine metabolism;ko01100//Metabolic pathways;ko01110//Biosynthesis of secondary metabolites;ko04016//MAPK signaling pathway - plant	Global and overview maps;Nucleotide metabolism;Signal transduction	Environmental Information Processing;Metabolism
110097868	ko04070//Phosphatidylinositol signaling system;ko01110//Biosynthesis of secondary metabolites;ko01100//Metabolic pathways;ko00564//Glycerophospholipid metabolism;ko00561//Glycerolipid metabolism	Lipid metabolism;Global and overview maps;Signal transduction	Environmental Information Processing;Metabolism
BGI_novel_G002048	ko02010//ABC transporters;ko00620//Pyruvate metabolism	Membrane transport;Carbohydrate metabolism	Environmental Information Processing;Metabolism
114578333	ko01100//Metabolic pathways;ko01110//Biosynthesis of secondary metabolites;ko00941//Flavonoid biosynthesis;ko02010//ABC transporters	Membrane transport;Global and overview maps;Biosynthesis of other secondary metabolites	Environmental Information Processing;Metabolism
BGI_novel_G001816	ko01110//Biosynthesis of secondary metabolites;ko00965//Betalain biosynthesis;ko00904//Diterpenoid biosynthesis;ko04016//MAPK signaling pathway - plant;ko04075//Plant hormone signal transduction	Metabolism of terpenoids and polyketides;Global and overview maps;Biosynthesis of other secondary metabolites;Signal transduction	Environmental Information Processing;Metabolism
BGI_novel_G001273	ko04075//Plant hormone signal transduction;ko00230//Purine metabolism	Nucleotide metabolism;Signal transduction	Environmental Information Processing;Metabolism
BGI_novel_G001186	ko00190//Oxidative phosphorylation;ko01100//Metabolic pathways;ko00232//Caffeine metabolism;ko00030//Pentose phosphate pathway;ko00520//Amino sugar and nucleotide sugar metabolism;ko01110//Biosynthesis of secondary metabolites;ko01200//Carbon metabolism;ko00230//Purine metabolism;ko00500//Starch and sucrose metabolism;ko04016//MAPK signaling pathway - plant;ko00010//Glycolysis / Gluconeogenesis	Signal transduction;Biosynthesis of other secondary metabolites;Global and overview maps;Energy metabolism;Carbohydrate metabolism;Nucleotide metabolism	Environmental Information Processing;Metabolism
110093420	ko00520//Amino sugar and nucleotide sugar metabolism;ko01100//Metabolic pathways;ko04016//MAPK signaling pathway - plant	Signal transduction;Carbohydrate metabolism;Global and overview maps	Environmental Information Processing;Metabolism
110097212	ko04075//Plant hormone signal transduction;ko00510//N-Glycan biosynthesis;ko01100//Metabolic pathways	Signal transduction;Glycan biosynthesis and metabolism;Global and overview maps	Environmental Information Processing;Metabolism
110114637	ko04016//MAPK signaling pathway - plant;ko01100//Metabolic pathways;ko00563//Glycosylphosphatidylinositol (GPI)-anchor biosynthesis	Signal transduction;Glycan biosynthesis and metabolism;Global and overview maps	Environmental Information Processing;Metabolism
114580325	ko01110//Biosynthesis of secondary metabolites;ko04075//Plant hormone signal transduction;ko04016//MAPK signaling pathway - plant;ko00904//Diterpenoid biosynthesis	Signal transduction;Metabolism of terpenoids and polyketides;Global and overview maps	Environmental Information Processing;Metabolism
BGI_novel_G001736	ko00904//Diterpenoid biosynthesis;ko00965//Betalain biosynthesis;ko04016//MAPK signaling pathway - plant;ko01110//Biosynthesis of secondary metabolites;ko04075//Plant hormone signal transduction	Signal transduction;Metabolism of terpenoids and polyketides;Global and overview maps;Biosynthesis of other secondary metabolites	Environmental Information Processing;Metabolism
BGI_novel_G001618	ko01110//Biosynthesis of secondary metabolites;ko00904//Diterpenoid biosynthesis;ko04136//Autophagy - other;ko00965//Betalain biosynthesis;ko04016//MAPK signaling pathway - plant	Biosynthesis of other secondary metabolites;Metabolism of terpenoids and polyketides;Global and overview maps;Transport and catabolism;Signal transduction	Environmental Information Processing;Metabolism;Cellular Processes
110108925	ko03015//mRNA surveillance pathway;ko00270//Cysteine and methionine metabolism;ko00944//Flavone and flavonol biosynthesis;ko03013//RNA transport;ko01100//Metabolic pathways;ko01110//Biosynthesis of secondary metabolites;ko04141//Protein processing in endoplasmic reticulum;ko02010//ABC transporters	Folding, sorting and degradation;Global and overview maps;Biosynthesis of other secondary metabolites;Translation;Amino acid metabolism;Membrane transport	Environmental Information Processing;Metabolism;Genetic Information Processing
110100182	ko03030//DNA replication;ko00620//Pyruvate metabolism;ko03420//Nucleotide excision repair;ko02010//ABC transporters;ko03430//Mismatch repair	Membrane transport;Carbohydrate metabolism;Replication and repair	Environmental Information Processing;Metabolism;Genetic Information Processing
110093938	ko02010//ABC transporters;ko03015//mRNA surveillance pathway;ko03013//RNA transport;ko01100//Metabolic pathways;ko00510//N-Glycan biosynthesis;ko04141//Protein processing in endoplasmic reticulum	Membrane transport;Global and overview maps;Glycan biosynthesis and metabolism;Folding, sorting and degradation;Translation	Environmental Information Processing;Metabolism;Genetic Information Processing
BGI_novel_G002330	ko03013//RNA transport;ko04016//MAPK signaling pathway - plant;ko01110//Biosynthesis of secondary metabolites;ko00904//Diterpenoid biosynthesis	Metabolism of terpenoids and polyketides;Signal transduction;Global and overview maps;Translation	Environmental Information Processing;Metabolism;Genetic Information Processing
114580489	ko00904//Diterpenoid biosynthesis;ko04016//MAPK signaling pathway - plant;ko01110//Biosynthesis of secondary metabolites;ko00965//Betalain biosynthesis;ko04141//Protein processing in endoplasmic reticulum;ko03013//RNA transport	Metabolism of terpenoids and polyketides;Translation;Biosynthesis of other secondary metabolites;Signal transduction;Folding, sorting and degradation;Global and overview maps	Environmental Information Processing;Metabolism;Genetic Information Processing
BGI_novel_G002520	ko01100//Metabolic pathways;ko04626//Plant-pathogen interaction;ko00040//Pentose and glucuronate interconversions;ko04075//Plant hormone signal transduction;ko04016//MAPK signaling pathway - plant	Carbohydrate metabolism;Environmental adaptation;Global and overview maps;Signal transduction	Environmental Information Processing;Metabolism;Organismal Systems
BGI_novel_G002817	ko04016//MAPK signaling pathway - plant;ko04075//Plant hormone signal transduction;ko01100//Metabolic pathways;ko00040//Pentose and glucuronate interconversions;ko04626//Plant-pathogen interaction	Carbohydrate metabolism;Signal transduction;Global and overview maps;Environmental adaptation	Environmental Information Processing;Metabolism;Organismal Systems
BGI_novel_G002822	ko04075//Plant hormone signal transduction;ko04626//Plant-pathogen interaction;ko01100//Metabolic pathways;ko04016//MAPK signaling pathway - plant;ko00040//Pentose and glucuronate interconversions	Environmental adaptation;Global and overview maps;Carbohydrate metabolism;Signal transduction	Environmental Information Processing;Metabolism;Organismal Systems
BGI_novel_G000804	ko00500//Starch and sucrose metabolism;ko01100//Metabolic pathways;ko01110//Biosynthesis of secondary metabolites;ko00460//Cyanoamino acid metabolism;ko04626//Plant-pathogen interaction;ko04016//MAPK signaling pathway - plant;ko00940//Phenylpropanoid biosynthesis	Signal transduction;Carbohydrate metabolism;Environmental adaptation;Metabolism of other amino acids;Global and overview maps;Biosynthesis of other secondary metabolites	Environmental Information Processing;Metabolism;Organismal Systems
110093412	ko04626//Plant-pathogen interaction;ko04016//MAPK signaling pathway - plant	Environmental adaptation;Signal transduction	Environmental Information Processing;Organismal Systems
110094082	ko04016//MAPK signaling pathway - plant;ko04626//Plant-pathogen interaction	Environmental adaptation;Signal transduction	Environmental Information Processing;Organismal Systems
110095613	ko04016//MAPK signaling pathway - plant;ko04626//Plant-pathogen interaction	Environmental adaptation;Signal transduction	Environmental Information Processing;Organismal Systems
110099153	ko04016//MAPK signaling pathway - plant;ko04626//Plant-pathogen interaction	Environmental adaptation;Signal transduction	Environmental Information Processing;Organismal Systems
110102311	ko04626//Plant-pathogen interaction;ko04016//MAPK signaling pathway - plant	Environmental adaptation;Signal transduction	Environmental Information Processing;Organismal Systems
110105931	ko04626//Plant-pathogen interaction;ko04016//MAPK signaling pathway - plant	Environmental adaptation;Signal transduction	Environmental Information Processing;Organismal Systems
110105973	ko04626//Plant-pathogen interaction;ko04016//MAPK signaling pathway - plant	Environmental adaptation;Signal transduction	Environmental Information Processing;Organismal Systems
110106639	ko04016//MAPK signaling pathway - plant;ko04626//Plant-pathogen interaction	Environmental adaptation;Signal transduction	Environmental Information Processing;Organismal Systems
110106682	ko04016//MAPK signaling pathway - plant;ko04626//Plant-pathogen interaction	Environmental adaptation;Signal transduction	Environmental Information Processing;Organismal Systems
110107884	ko04016//MAPK signaling pathway - plant;ko04626//Plant-pathogen interaction;ko04070//Phosphatidylinositol signaling system	Environmental adaptation;Signal transduction	Environmental Information Processing;Organismal Systems
110108416	ko04075//Plant hormone signal transduction;ko04016//MAPK signaling pathway - plant;ko04626//Plant-pathogen interaction	Environmental adaptation;Signal transduction	Environmental Information Processing;Organismal Systems
110110746	ko04070//Phosphatidylinositol signaling system;ko04626//Plant-pathogen interaction;ko04016//MAPK signaling pathway - plant	Environmental adaptation;Signal transduction	Environmental Information Processing;Organismal Systems
110111426	ko04016//MAPK signaling pathway - plant;ko04626//Plant-pathogen interaction	Environmental adaptation;Signal transduction	Environmental Information Processing;Organismal Systems
110111489	ko04016//MAPK signaling pathway - plant;ko04626//Plant-pathogen interaction	Environmental adaptation;Signal transduction	Environmental Information Processing;Organismal Systems
110111602	ko04016//MAPK signaling pathway - plant;ko04626//Plant-pathogen interaction	Environmental adaptation;Signal transduction	Environmental Information Processing;Organismal Systems
110112441	ko04712//Circadian rhythm - plant;ko04075//Plant hormone signal transduction	Environmental adaptation;Signal transduction	Environmental Information Processing;Organismal Systems
110113107	ko04626//Plant-pathogen interaction;ko04016//MAPK signaling pathway - plant	Environmental adaptation;Signal transduction	Environmental Information Processing;Organismal Systems
110114469	ko04075//Plant hormone signal transduction;ko04712//Circadian rhythm - plant	Environmental adaptation;Signal transduction	Environmental Information Processing;Organismal Systems
110116199	ko04626//Plant-pathogen interaction;ko04016//MAPK signaling pathway - plant;ko04070//Phosphatidylinositol signaling system	Environmental adaptation;Signal transduction	Environmental Information Processing;Organismal Systems
114578592	ko04626//Plant-pathogen interaction;ko04016//MAPK signaling pathway - plant	Environmental adaptation;Signal transduction	Environmental Information Processing;Organismal Systems
BGI_novel_G000917	ko04016//MAPK signaling pathway - plant;ko04626//Plant-pathogen interaction	Environmental adaptation;Signal transduction	Environmental Information Processing;Organismal Systems
BGI_novel_G001575	ko04075//Plant hormone signal transduction;ko04626//Plant-pathogen interaction;ko04016//MAPK signaling pathway - plant	Environmental adaptation;Signal transduction	Environmental Information Processing;Organismal Systems
110095101	ko04016//MAPK signaling pathway - plant;ko04070//Phosphatidylinositol signaling system;ko04626//Plant-pathogen interaction	Signal transduction;Environmental adaptation	Environmental Information Processing;Organismal Systems
110096903	ko04075//Plant hormone signal transduction;ko04016//MAPK signaling pathway - plant;ko04626//Plant-pathogen interaction	Signal transduction;Environmental adaptation	Environmental Information Processing;Organismal Systems
110099754	ko04016//MAPK signaling pathway - plant;ko04626//Plant-pathogen interaction	Signal transduction;Environmental adaptation	Environmental Information Processing;Organismal Systems
110105927	ko04626//Plant-pathogen interaction;ko04016//MAPK signaling pathway - plant	Signal transduction;Environmental adaptation	Environmental Information Processing;Organismal Systems
110106509	ko04070//Phosphatidylinositol signaling system;ko04626//Plant-pathogen interaction;ko04016//MAPK signaling pathway - plant	Signal transduction;Environmental adaptation	Environmental Information Processing;Organismal Systems
110107601	ko04626//Plant-pathogen interaction;ko04016//MAPK signaling pathway - plant	Signal transduction;Environmental adaptation	Environmental Information Processing;Organismal Systems
110110140	ko04626//Plant-pathogen interaction;ko04016//MAPK signaling pathway - plant	Signal transduction;Environmental adaptation	Environmental Information Processing;Organismal Systems
110113467	ko04016//MAPK signaling pathway - plant;ko04626//Plant-pathogen interaction	Signal transduction;Environmental adaptation	Environmental Information Processing;Organismal Systems
110114813	ko04626//Plant-pathogen interaction;ko04016//MAPK signaling pathway - plant	Signal transduction;Environmental adaptation	Environmental Information Processing;Organismal Systems
110116228	ko04626//Plant-pathogen interaction;ko04016//MAPK signaling pathway - plant	Signal transduction;Environmental adaptation	Environmental Information Processing;Organismal Systems
BGI_novel_G001625	ko04626//Plant-pathogen interaction;ko04016//MAPK signaling pathway - plant;ko04144//Endocytosis	Environmental adaptation;Transport and catabolism;Signal transduction	Environmental Information Processing;Organismal Systems;Cellular Processes
110104186	ko04141//Protein processing in endoplasmic reticulum;ko03020//RNA polymerase	Folding, sorting and degradation;Transcription	Genetic Information Processing
110092771	ko03020//RNA polymerase	Transcription	Genetic Information Processing
110093563	ko03020//RNA polymerase	Transcription	Genetic Information Processing
110095028	ko03020//RNA polymerase	Transcription	Genetic Information Processing
110095305	ko03020//RNA polymerase	Transcription	Genetic Information Processing
110095872	ko03020//RNA polymerase	Transcription	Genetic Information Processing
110097881	ko03020//RNA polymerase	Transcription	Genetic Information Processing
110098733	ko03020//RNA polymerase	Transcription	Genetic Information Processing
110099030	ko03020//RNA polymerase	Transcription	Genetic Information Processing
110100242	ko03020//RNA polymerase	Transcription	Genetic Information Processing
110100388	ko03020//RNA polymerase	Transcription	Genetic Information Processing
110102780	ko03020//RNA polymerase	Transcription	Genetic Information Processing
110104306	ko03020//RNA polymerase	Transcription	Genetic Information Processing
110104734	ko03020//RNA polymerase	Transcription	Genetic Information Processing
110105497	ko03020//RNA polymerase	Transcription	Genetic Information Processing
110106093	ko03020//RNA polymerase	Transcription	Genetic Information Processing
110106228	ko03020//RNA polymerase	Transcription	Genetic Information Processing
110106821	ko03020//RNA polymerase	Transcription	Genetic Information Processing
110107037	ko03020//RNA polymerase	Transcription	Genetic Information Processing
110107616	ko03020//RNA polymerase	Transcription	Genetic Information Processing
110108579	ko03020//RNA polymerase	Transcription	Genetic Information Processing
110108809	ko03020//RNA polymerase;ko03040//Spliceosome	Transcription	Genetic Information Processing
110109350	ko03020//RNA polymerase	Transcription	Genetic Information Processing
110109355	ko03020//RNA polymerase	Transcription	Genetic Information Processing
110110157	ko03020//RNA polymerase	Transcription	Genetic Information Processing
110111003	ko03020//RNA polymerase	Transcription	Genetic Information Processing
110112485	ko03020//RNA polymerase	Transcription	Genetic Information Processing
110113446	ko03020//RNA polymerase	Transcription	Genetic Information Processing
110113649	ko03020//RNA polymerase	Transcription	Genetic Information Processing
110114600	ko03020//RNA polymerase	Transcription	Genetic Information Processing
110115948	ko03020//RNA polymerase	Transcription	Genetic Information Processing
110116262	ko03020//RNA polymerase	Transcription	Genetic Information Processing
114578335	ko03020//RNA polymerase	Transcription	Genetic Information Processing
114581179	ko03020//RNA polymerase	Transcription	Genetic Information Processing
BGI_novel_G000153	ko03020//RNA polymerase	Transcription	Genetic Information Processing
BGI_novel_G000222	ko03020//RNA polymerase	Transcription	Genetic Information Processing
BGI_novel_G000376	ko03020//RNA polymerase	Transcription	Genetic Information Processing
BGI_novel_G000449	ko03020//RNA polymerase	Transcription	Genetic Information Processing
BGI_novel_G000624	ko03020//RNA polymerase	Transcription	Genetic Information Processing
BGI_novel_G000983	ko03020//RNA polymerase	Transcription	Genetic Information Processing
110094441	ko03020//RNA polymerase;ko03008//Ribosome biogenesis in eukaryotes;ko03013//RNA transport	Transcription;Translation	Genetic Information Processing
110094452	ko03008//Ribosome biogenesis in eukaryotes;ko03018//RNA degradation;ko03020//RNA polymerase	Translation;Folding, sorting and degradation;Transcription	Genetic Information Processing
110094455	ko03018//RNA degradation;ko03020//RNA polymerase;ko03008//Ribosome biogenesis in eukaryotes	Translation;Folding, sorting and degradation;Transcription	Genetic Information Processing
110102908	ko03008//Ribosome biogenesis in eukaryotes;ko03020//RNA polymerase	Translation;Transcription	Genetic Information Processing
BGI_novel_G002681	ko00030//Pentose phosphate pathway;ko01100//Metabolic pathways;ko00010//Glycolysis / Gluconeogenesis;ko00520//Amino sugar and nucleotide sugar metabolism;ko00500//Starch and sucrose metabolism;ko00232//Caffeine metabolism;ko01110//Biosynthesis of secondary metabolites;ko00073//Cutin, suberine and wax biosynthesis;ko00190//Oxidative phosphorylation;ko04146//Peroxisome;ko01200//Carbon metabolism;ko…	Energy metabolism;Folding, sorting and degradation;Global and overview maps;Carbohydrate metabolism;Transport and catabolism;Biosynthesis of other secondary metabolites;Lipid metabolism;Nucleotide metabolism	Genetic Information Processing;Cellular Processes;Metabolism
BGI_novel_G000047	ko02010//ABC transporters;ko03030//DNA replication	Membrane transport;Replication and repair	Genetic Information Processing;Environmental Information Processing
110108718	ko03015//mRNA surveillance pathway;ko02010//ABC transporters;ko03013//RNA transport;ko03010//Ribosome	Membrane transport;Translation	Genetic Information Processing;Environmental Information Processing
BGI_novel_G000272	ko04075//Plant hormone signal transduction;ko00970//Aminoacyl-tRNA biosynthesis	Signal transduction;Translation	Genetic Information Processing;Environmental Information Processing
114580886	ko03015//mRNA surveillance pathway;ko03010//Ribosome;ko02010//ABC transporters;ko03013//RNA transport	Translation;Membrane transport	Genetic Information Processing;Environmental Information Processing
110113696	ko01110//Biosynthesis of secondary metabolites;ko04141//Protein processing in endoplasmic reticulum;ko00940//Phenylpropanoid biosynthesis;ko02010//ABC transporters;ko00460//Cyanoamino acid metabolism;ko01100//Metabolic pathways;ko03013//RNA transport;ko00270//Cysteine and methionine metabolism;ko03015//mRNA surveillance pathway;ko00500//Starch and sucrose metabolism	Carbohydrate metabolism;Biosynthesis of other secondary metabolites;Folding, sorting and degradation;Translation;Metabolism of other amino acids;Membrane transport;Amino acid metabolism;Global and overview maps	Genetic Information Processing;Environmental Information Processing;Metabolism
110105899	ko04016//MAPK signaling pathway - plant;ko00965//Betalain biosynthesis;ko00904//Diterpenoid biosynthesis;ko04141//Protein processing in endoplasmic reticulum;ko01110//Biosynthesis of secondary metabolites	Global and overview maps;Signal transduction;Metabolism of terpenoids and polyketides;Biosynthesis of other secondary metabolites;Folding, sorting and degradation	Genetic Information Processing;Environmental Information Processing;Metabolism
114580024	ko03015//mRNA surveillance pathway;ko02010//ABC transporters;ko03013//RNA transport;ko01100//Metabolic pathways;ko04141//Protein processing in endoplasmic reticulum;ko00510//N-Glycan biosynthesis	Global and overview maps;Translation;Glycan biosynthesis and metabolism;Membrane transport;Folding, sorting and degradation	Genetic Information Processing;Environmental Information Processing;Metabolism
114578469	ko03010//Ribosome;ko01110//Biosynthesis of secondary metabolites;ko03015//mRNA surveillance pathway;ko02010//ABC transporters;ko03013//RNA transport;ko01100//Metabolic pathways;ko00270//Cysteine and methionine metabolism	Global and overview maps;Translation;Membrane transport;Amino acid metabolism	Genetic Information Processing;Environmental Information Processing;Metabolism
BGI_novel_G002476	ko01110//Biosynthesis of secondary metabolites;ko03013//RNA transport;ko04016//MAPK signaling pathway - plant;ko03008//Ribosome biogenesis in eukaryotes;ko00904//Diterpenoid biosynthesis	Translation;Global and overview maps;Signal transduction;Metabolism of terpenoids and polyketides	Genetic Information Processing;Environmental Information Processing;Metabolism
110092784	ko03040//Spliceosome;ko04016//MAPK signaling pathway - plant;ko04626//Plant-pathogen interaction	Environmental adaptation;Transcription;Signal transduction	Genetic Information Processing;Environmental Information Processing;Organismal Systems
BGI_novel_G002295	ko04626//Plant-pathogen interaction;ko04016//MAPK signaling pathway - plant;ko03013//RNA transport	Signal transduction;Environmental adaptation;Translation	Genetic Information Processing;Environmental Information Processing;Organismal Systems
110095423	ko01100//Metabolic pathways;ko04120//Ubiquitin mediated proteolysis;ko03040//Spliceosome;ko00250//Alanine, aspartate and glutamate metabolism;ko00520//Amino sugar and nucleotide sugar metabolism	Amino acid metabolism;Folding, sorting and degradation;Carbohydrate metabolism;Transcription;Global and overview maps	Genetic Information Processing;Metabolism
BGI_novel_G002359	ko04141//Protein processing in endoplasmic reticulum;ko00965//Betalain biosynthesis	Biosynthesis of other secondary metabolites;Folding, sorting and degradation	Genetic Information Processing;Metabolism
114580023	ko00600//Sphingolipid metabolism;ko01100//Metabolic pathways;ko00965//Betalain biosynthesis;ko04141//Protein processing in endoplasmic reticulum	Biosynthesis of other secondary metabolites;Folding, sorting and degradation;Lipid metabolism;Global and overview maps	Genetic Information Processing;Metabolism
114580971	ko00904//Diterpenoid biosynthesis;ko01110//Biosynthesis of secondary metabolites;ko04141//Protein processing in endoplasmic reticulum;ko00965//Betalain biosynthesis	Biosynthesis of other secondary metabolites;Folding, sorting and degradation;Metabolism of terpenoids and polyketides;Global and overview maps	Genetic Information Processing;Metabolism
110094022	ko01100//Metabolic pathways;ko01200//Carbon metabolism;ko00052//Galactose metabolism;ko00051//Fructose and mannose metabolism;ko01230//Biosynthesis of amino acids;ko03018//RNA degradation;ko00010//Glycolysis / Gluconeogenesis;ko00030//Pentose phosphate pathway;ko01110//Biosynthesis of secondary metabolites	Carbohydrate metabolism;Global and overview maps;Folding, sorting and degradation	Genetic Information Processing;Metabolism
110100310	ko00040//Pentose and glucuronate interconversions;ko03430//Mismatch repair;ko01100//Metabolic pathways;ko03020//RNA polymerase	Carbohydrate metabolism;Replication and repair;Global and overview maps;Transcription	Genetic Information Processing;Metabolism
110097590	ko03020//RNA polymerase;ko00562//Inositol phosphate metabolism	Carbohydrate metabolism;Transcription	Genetic Information Processing;Metabolism
BGI_novel_G000200	ko01100//Metabolic pathways;ko00052//Galactose metabolism;ko00520//Amino sugar and nucleotide sugar metabolism;ko00053//Ascorbate and aldarate metabolism;ko00040//Pentose and glucuronate interconversions;ko03020//RNA polymerase	Carbohydrate metabolism;Transcription;Global and overview maps	Genetic Information Processing;Metabolism
110108373	ko03015//mRNA surveillance pathway;ko01110//Biosynthesis of secondary metabolites;ko01200//Carbon metabolism;ko01100//Metabolic pathways;ko01230//Biosynthesis of amino acids;ko00010//Glycolysis / Gluconeogenesis;ko00710//Carbon fixation in photosynthetic organisms	Energy metabolism;Translation;Global and overview maps;Carbohydrate metabolism	Genetic Information Processing;Metabolism
BGI_novel_G001653	ko00965//Betalain biosynthesis;ko04141//Protein processing in endoplasmic reticulum	Folding, sorting and degradation;Biosynthesis of other secondary metabolites	Genetic Information Processing;Metabolism
110111862	ko01230//Biosynthesis of amino acids;ko01110//Biosynthesis of secondary metabolites;ko03018//RNA degradation;ko00010//Glycolysis / Gluconeogenesis;ko01200//Carbon metabolism;ko01100//Metabolic pathways	Folding, sorting and degradation;Carbohydrate metabolism;Global and overview maps	Genetic Information Processing;Metabolism
110105822	ko01100//Metabolic pathways;ko00052//Galactose metabolism;ko00030//Pentose phosphate pathway;ko01230//Biosynthesis of amino acids;ko00010//Glycolysis / Gluconeogenesis;ko01110//Biosynthesis of secondary metabolites;ko01200//Carbon metabolism;ko00051//Fructose and mannose metabolism;ko03018//RNA degradation	Folding, sorting and degradation;Global and overview maps;Carbohydrate metabolism	Genetic Information Processing;Metabolism
110114755	ko01200//Carbon metabolism;ko03018//RNA degradation;ko01110//Biosynthesis of secondary metabolites;ko01230//Biosynthesis of amino acids;ko00010//Glycolysis / Gluconeogenesis;ko00051//Fructose and mannose metabolism;ko00052//Galactose metabolism;ko00030//Pentose phosphate pathway;ko01100//Metabolic pathways	Folding, sorting and degradation;Global and overview maps;Carbohydrate metabolism	Genetic Information Processing;Metabolism
BGI_novel_G000303	ko04141//Protein processing in endoplasmic reticulum;ko01100//Metabolic pathways;ko00600//Sphingolipid metabolism;ko03013//RNA transport	Folding, sorting and degradation;Global and overview maps;Translation;Lipid metabolism	Genetic Information Processing;Metabolism
BGI_novel_G002329	ko01100//Metabolic pathways;ko04141//Protein processing in endoplasmic reticulum;ko00600//Sphingolipid metabolism	Folding, sorting and degradation;Lipid metabolism;Global and overview maps	Genetic Information Processing;Metabolism
BGI_novel_G002496	ko00350//Tyrosine metabolism;ko01200//Carbon metabolism;ko03013//RNA transport;ko01110//Biosynthesis of secondary metabolites;ko01100//Metabolic pathways;ko00010//Glycolysis / Gluconeogenesis;ko00071//Fatty acid degradation	Global and overview maps;Amino acid metabolism;Translation;Carbohydrate metabolism;Lipid metabolism	Genetic Information Processing;Metabolism
110101857	ko03020//RNA polymerase;ko00940//Phenylpropanoid biosynthesis;ko01100//Metabolic pathways;ko01110//Biosynthesis of secondary metabolites	Global and overview maps;Biosynthesis of other secondary metabolites;Transcription	Genetic Information Processing;Metabolism
110113616	ko01230//Biosynthesis of amino acids;ko01200//Carbon metabolism;ko01100//Metabolic pathways;ko03010//Ribosome;ko00010//Glycolysis / Gluconeogenesis;ko01110//Biosynthesis of secondary metabolites;ko00710//Carbon fixation in photosynthetic organisms	Global and overview maps;Carbohydrate metabolism;Energy metabolism;Translation	Genetic Information Processing;Metabolism
110113823	ko01110//Biosynthesis of secondary metabolites;ko01230//Biosynthesis of amino acids;ko01200//Carbon metabolism;ko00010//Glycolysis / Gluconeogenesis;ko01100//Metabolic pathways;ko03018//RNA degradation	Global and overview maps;Carbohydrate metabolism;Folding, sorting and degradation	Genetic Information Processing;Metabolism
114580873	ko00710//Carbon fixation in photosynthetic organisms;ko01200//Carbon metabolism;ko00520//Amino sugar and nucleotide sugar metabolism;ko01110//Biosynthesis of secondary metabolites;ko00010//Glycolysis / Gluconeogenesis;ko01230//Biosynthesis of amino acids;ko03015//mRNA surveillance pathway;ko01100//Metabolic pathways	Global and overview maps;Energy metabolism;Translation;Carbohydrate metabolism	Genetic Information Processing;Metabolism
BGI_novel_G000154	ko00760//Nicotinate and nicotinamide metabolism;ko03020//RNA polymerase;ko01100//Metabolic pathways	Global and overview maps;Metabolism of cofactors and vitamins;Transcription	Genetic Information Processing;Metabolism
BGI_novel_G000448	ko01100//Metabolic pathways;ko00760//Nicotinate and nicotinamide metabolism;ko03020//RNA polymerase	Global and overview maps;Metabolism of cofactors and vitamins;Transcription	Genetic Information Processing;Metabolism
BGI_novel_G001125	ko01200//Carbon metabolism;ko03020//RNA polymerase	Global and overview maps;Transcription	Genetic Information Processing;Metabolism
110094851	ko01100//Metabolic pathways;ko00562//Inositol phosphate metabolism;ko03020//RNA polymerase	Global and overview maps;Transcription;Carbohydrate metabolism	Genetic Information Processing;Metabolism
110102556	ko03020//RNA polymerase;ko01100//Metabolic pathways;ko00860//Porphyrin and chlorophyll metabolism;ko01110//Biosynthesis of secondary metabolites	Global and overview maps;Transcription;Metabolism of cofactors and vitamins	Genetic Information Processing;Metabolism
110107765	ko00514//Other types of O-glycan biosynthesis;ko03420//Nucleotide excision repair	Glycan biosynthesis and metabolism;Replication and repair	Genetic Information Processing;Metabolism
BGI_novel_G002228	ko01100//Metabolic pathways;ko04141//Protein processing in endoplasmic reticulum;ko00600//Sphingolipid metabolism	Lipid metabolism;Folding, sorting and degradation;Global and overview maps	Genetic Information Processing;Metabolism
BGI_novel_G002399	ko00600//Sphingolipid metabolism;ko01100//Metabolic pathways;ko04141//Protein processing in endoplasmic reticulum	Lipid metabolism;Global and overview maps;Folding, sorting and degradation	Genetic Information Processing;Metabolism
110102024	ko00940//Phenylpropanoid biosynthesis;ko03020//RNA polymerase;ko01100//Metabolic pathways;ko01110//Biosynthesis of secondary metabolites	Transcription;Biosynthesis of other secondary metabolites;Global and overview maps	Genetic Information Processing;Metabolism
110102563	ko00860//Porphyrin and chlorophyll metabolism;ko01110//Biosynthesis of secondary metabolites;ko01100//Metabolic pathways;ko03020//RNA polymerase	Transcription;Global and overview maps;Metabolism of cofactors and vitamins	Genetic Information Processing;Metabolism
110106620	ko01110//Biosynthesis of secondary metabolites;ko03020//RNA polymerase;ko00564//Glycerophospholipid metabolism;ko01100//Metabolic pathways	Transcription;Lipid metabolism;Global and overview maps	Genetic Information Processing;Metabolism
110102618	ko01110//Biosynthesis of secondary metabolites;ko00010//Glycolysis / Gluconeogenesis;ko00710//Carbon fixation in photosynthetic organisms;ko01100//Metabolic pathways;ko03015//mRNA surveillance pathway;ko00520//Amino sugar and nucleotide sugar metabolism;ko01230//Biosynthesis of amino acids;ko01200//Carbon metabolism	Translation;Energy metabolism;Global and overview maps;Carbohydrate metabolism	Genetic Information Processing;Metabolism
110102667	ko00710//Carbon fixation in photosynthetic organisms;ko01230//Biosynthesis of amino acids;ko01110//Biosynthesis of secondary metabolites;ko03015//mRNA surveillance pathway;ko00010//Glycolysis / Gluconeogenesis;ko01200//Carbon metabolism;ko01100//Metabolic pathways	Translation;Energy metabolism;Global and overview maps;Carbohydrate metabolism	Genetic Information Processing;Metabolism
BGI_novel_G000311	ko00904//Diterpenoid biosynthesis;ko00965//Betalain biosynthesis;ko03013//RNA transport;ko01110//Biosynthesis of secondary metabolites;ko00620//Pyruvate metabolism	Translation;Global and overview maps;Biosynthesis of other secondary metabolites;Metabolism of terpenoids and polyketides;Carbohydrate metabolism	Genetic Information Processing;Metabolism
BGI_novel_G001992	ko03013//RNA transport;ko00010//Glycolysis / Gluconeogenesis;ko00071//Fatty acid degradation;ko01110//Biosynthesis of secondary metabolites;ko01100//Metabolic pathways;ko00350//Tyrosine metabolism;ko01200//Carbon metabolism	Translation;Global and overview maps;Carbohydrate metabolism;Amino acid metabolism;Lipid metabolism	Genetic Information Processing;Metabolism
110095996	ko03050//Proteasome;ko01100//Metabolic pathways;ko03020//RNA polymerase;ko00040//Pentose and glucuronate interconversions;ko03013//RNA transport	Translation;Transcription;Global and overview maps;Carbohydrate metabolism;Folding, sorting and degradation	Genetic Information Processing;Metabolism
BGI_novel_G001959	ko00760//Nicotinate and nicotinamide metabolism;ko00053//Ascorbate and aldarate metabolism;ko03020//RNA polymerase;ko01100//Metabolic pathways;ko00052//Galactose metabolism;ko04144//Endocytosis;ko00040//Pentose and glucuronate interconversions;ko00520//Amino sugar and nucleotide sugar metabolism	Metabolism of cofactors and vitamins;Transport and catabolism;Transcription;Carbohydrate metabolism;Global and overview maps	Genetic Information Processing;Metabolism;Cellular Processes
114581189	ko04144//Endocytosis;ko01100//Metabolic pathways;ko00052//Galactose metabolism;ko03020//RNA polymerase;ko00520//Amino sugar and nucleotide sugar metabolism;ko00053//Ascorbate and aldarate metabolism;ko00040//Pentose and glucuronate interconversions	Transport and catabolism;Global and overview maps;Transcription;Carbohydrate metabolism	Genetic Information Processing;Metabolism;Cellular Processes
BGI_novel_G002320	ko04136//Autophagy - other;ko00904//Diterpenoid biosynthesis;ko01110//Biosynthesis of secondary metabolites;ko04016//MAPK signaling pathway - plant;ko03013//RNA transport	Global and overview maps;Transport and catabolism;Signal transduction;Translation;Metabolism of terpenoids and polyketides	Genetic Information Processing;Metabolism;Cellular Processes;Environmental Information Processing
110115235	ko00904//Diterpenoid biosynthesis;ko04016//MAPK signaling pathway - plant;ko00965//Betalain biosynthesis;ko03013//RNA transport;ko01110//Biosynthesis of secondary metabolites	Biosynthesis of other secondary metabolites;Translation;Signal transduction;Global and overview maps;Metabolism of terpenoids and polyketides	Genetic Information Processing;Metabolism;Environmental Information Processing
BGI_novel_G002066	ko03420//Nucleotide excision repair;ko03030//DNA replication;ko03430//Mismatch repair;ko02010//ABC transporters;ko00620//Pyruvate metabolism	Carbohydrate metabolism;Membrane transport;Replication and repair	Genetic Information Processing;Metabolism;Environmental Information Processing
114580573	ko00510//N-Glycan biosynthesis;ko04141//Protein processing in endoplasmic reticulum;ko02010//ABC transporters;ko01100//Metabolic pathways;ko03015//mRNA surveillance pathway;ko03013//RNA transport	Global and overview maps;Folding, sorting and degradation;Membrane transport;Translation;Glycan biosynthesis and metabolism	Genetic Information Processing;Metabolism;Environmental Information Processing
114578448	ko03013//RNA transport;ko04141//Protein processing in endoplasmic reticulum;ko02010//ABC transporters;ko01100//Metabolic pathways;ko00510//N-Glycan biosynthesis;ko03015//mRNA surveillance pathway	Membrane transport;Global and overview maps;Translation;Folding, sorting and degradation;Glycan biosynthesis and metabolism	Genetic Information Processing;Metabolism;Environmental Information Processing
110097272	ko04016//MAPK signaling pathway - plant;ko01200//Carbon metabolism;ko03010//Ribosome	Signal transduction;Global and overview maps;Translation	Genetic Information Processing;Metabolism;Environmental Information Processing
110102833	ko02010//ABC transporters;ko03013//RNA transport;ko01100//Metabolic pathways;ko04141//Protein processing in endoplasmic reticulum;ko00510//N-Glycan biosynthesis;ko03015//mRNA surveillance pathway	Translation;Folding, sorting and degradation;Membrane transport;Global and overview maps;Glycan biosynthesis and metabolism	Genetic Information Processing;Metabolism;Environmental Information Processing
BGI_novel_G002134	ko00260//Glycine, serine and threonine metabolism;ko00960//Tropane, piperidine and pyridine alkaloid biosynthesis;ko00410//beta-Alanine metabolism;ko00350//Tyrosine metabolism;ko04144//Endocytosis;ko00360//Phenylalanine metabolism;ko03022//Basal transcription factors;ko01100//Metabolic pathways;ko00950//Isoquinoline alkaloid biosynthesis;ko04626//Plant-pathogen interaction;ko01110//Biosynthesis o…	Transport and catabolism;Environmental adaptation;Global and overview maps;Metabolism of other amino acids;Biosynthesis of other secondary metabolites;Transcription;Amino acid metabolism	Genetic Information Processing;Metabolism;Organismal Systems;Cellular Processes
110103316	ko04626//Plant-pathogen interaction;ko03040//Spliceosome	Environmental adaptation;Transcription	Genetic Information Processing;Organismal Systems
110099363	ko04141//Protein processing in endoplasmic reticulum;ko04626//Plant-pathogen interaction	Folding, sorting and degradation;Environmental adaptation	Genetic Information Processing;Organismal Systems
110100613	ko04626//Plant-pathogen interaction;ko04141//Protein processing in endoplasmic reticulum	Folding, sorting and degradation;Environmental adaptation	Genetic Information Processing;Organismal Systems
110094555	ko03008//Ribosome biogenesis in eukaryotes;ko04712//Circadian rhythm - plant	Translation;Environmental adaptation	Genetic Information Processing;Organismal Systems
BGI_novel_G002264	ko04626//Plant-pathogen interaction;ko03040//Spliceosome;ko03013//RNA transport;ko04016//MAPK signaling pathway - plant	Translation;Signal transduction;Transcription;Environmental adaptation	Genetic Information Processing;Organismal Systems;Environmental Information Processing
114578814	ko00380//Tryptophan metabolism;ko01100//Metabolic pathways;ko04626//Plant-pathogen interaction;ko04141//Protein processing in endoplasmic reticulum	Environmental adaptation;Amino acid metabolism;Folding, sorting and degradation;Global and overview maps	Genetic Information Processing;Organismal Systems;Metabolism
110106312	ko01100//Metabolic pathways;ko04626//Plant-pathogen interaction;ko00250//Alanine, aspartate and glutamate metabolism;ko04120//Ubiquitin mediated proteolysis;ko03040//Spliceosome;ko00520//Amino sugar and nucleotide sugar metabolism	Folding, sorting and degradation;Amino acid metabolism;Environmental adaptation;Carbohydrate metabolism;Transcription;Global and overview maps	Genetic Information Processing;Organismal Systems;Metabolism
110098619	ko00942//Anthocyanin biosynthesis;ko00944//Flavone and flavonol biosynthesis;ko00943//Isoflavonoid biosynthesis;ko00330//Arginine and proline metabolism	Amino acid metabolism;Biosynthesis of other secondary metabolites	Metabolism
110105920	ko00942//Anthocyanin biosynthesis;ko00943//Isoflavonoid biosynthesis;ko00944//Flavone and flavonol biosynthesis;ko00330//Arginine and proline metabolism	Amino acid metabolism;Biosynthesis of other secondary metabolites	Metabolism
110092032	ko01110//Biosynthesis of secondary metabolites;ko00360//Phenylalanine metabolism;ko00901//Indole alkaloid biosynthesis;ko00380//Tryptophan metabolism;ko01100//Metabolic pathways;ko00965//Betalain biosynthesis;ko00350//Tyrosine metabolism;ko00950//Isoquinoline alkaloid biosynthesis	Amino acid metabolism;Biosynthesis of other secondary metabolites;Global and overview maps	Metabolism
110107592	ko00901//Indole alkaloid biosynthesis;ko00360//Phenylalanine metabolism;ko00350//Tyrosine metabolism;ko00950//Isoquinoline alkaloid biosynthesis;ko00380//Tryptophan metabolism;ko00965//Betalain biosynthesis;ko01100//Metabolic pathways;ko01110//Biosynthesis of secondary metabolites	Amino acid metabolism;Biosynthesis of other secondary metabolites;Global and overview maps	Metabolism
110114490	ko00520//Amino sugar and nucleotide sugar metabolism;ko00250//Alanine, aspartate and glutamate metabolism;ko01100//Metabolic pathways	Amino acid metabolism;Carbohydrate metabolism;Global and overview maps	Metabolism
110092466	ko00941//Flavonoid biosynthesis;ko00940//Phenylpropanoid biosynthesis;ko00360//Phenylalanine metabolism;ko01100//Metabolic pathways;ko00945//Stilbenoid, diarylheptanoid and gingerol biosynthesis;ko01110//Biosynthesis of secondary metabolites	Amino acid metabolism;Global and overview maps;Biosynthesis of other secondary metabolites	Metabolism
110113335	ko00945//Stilbenoid, diarylheptanoid and gingerol biosynthesis;ko00360//Phenylalanine metabolism;ko00941//Flavonoid biosynthesis;ko00940//Phenylpropanoid biosynthesis;ko01100//Metabolic pathways;ko01110//Biosynthesis of secondary metabolites	Amino acid metabolism;Global and overview maps;Biosynthesis of other secondary metabolites	Metabolism
BGI_novel_G002004	ko00941//Flavonoid biosynthesis;ko01110//Biosynthesis of secondary metabolites;ko00940//Phenylpropanoid biosynthesis;ko01100//Metabolic pathways;ko00945//Stilbenoid, diarylheptanoid and gingerol biosynthesis;ko00360//Phenylalanine metabolism	Amino acid metabolism;Global and overview maps;Biosynthesis of other secondary metabolites	Metabolism
110113345	ko00591//Linoleic acid metabolism;ko01100//Metabolic pathways;ko00232//Caffeine metabolism;ko01110//Biosynthesis of secondary metabolites;ko00380//Tryptophan metabolism	Amino acid metabolism;Global and overview maps;Biosynthesis of other secondary metabolites;Lipid metabolism	Metabolism
110111645	ko01110//Biosynthesis of secondary metabolites;ko01100//Metabolic pathways;ko00360//Phenylalanine metabolism;ko00270//Cysteine and methionine metabolism;ko00380//Tryptophan metabolism;ko00350//Tyrosine metabolism;ko01230//Biosynthesis of amino acids;ko00400//Phenylalanine, tyrosine and tryptophan biosynthesis;ko00950//Isoquinoline alkaloid biosynthesis;ko00960//Tropane, piperidine and pyridine al…	Amino acid metabolism;Global and overview maps;Biosynthesis of other secondary metabolites;Metabolism of other amino acids	Metabolism
110098405	ko01110//Biosynthesis of secondary metabolites;ko01230//Biosynthesis of amino acids;ko00400//Phenylalanine, tyrosine and tryptophan biosynthesis;ko00040//Pentose and glucuronate interconversions;ko00520//Amino sugar and nucleotide sugar metabolism;ko00500//Starch and sucrose metabolism;ko01100//Metabolic pathways;ko00052//Galactose metabolism	Amino acid metabolism;Global and overview maps;Carbohydrate metabolism	Metabolism
BGI_novel_G001197	ko01110//Biosynthesis of secondary metabolites;ko00280//Valine, leucine and isoleucine degradation;ko00640//Propanoate metabolism;ko00564//Glycerophospholipid metabolism;ko00561//Glycerolipid metabolism;ko01100//Metabolic pathways	Amino acid metabolism;Global and overview maps;Lipid metabolism;Carbohydrate metabolism	Metabolism
110101902	ko00130//Ubiquinone and other terpenoid-quinone biosynthesis;ko01100//Metabolic pathways;ko00940//Phenylpropanoid biosynthesis;ko00941//Flavonoid biosynthesis;ko01110//Biosynthesis of secondary metabolites;ko00945//Stilbenoid, diarylheptanoid and gingerol biosynthesis;ko00360//Phenylalanine metabolism	Amino acid metabolism;Global and overview maps;Metabolism of cofactors and vitamins;Biosynthesis of other secondary metabolites	Metabolism
110112432	ko00640//Propanoate metabolism;ko01110//Biosynthesis of secondary metabolites;ko00561//Glycerolipid metabolism;ko00564//Glycerophospholipid metabolism;ko00280//Valine, leucine and isoleucine degradation;ko01100//Metabolic pathways	Amino acid metabolism;Lipid metabolism;Carbohydrate metabolism;Global and overview maps	Metabolism
BGI_novel_G002271	ko00410//beta-Alanine metabolism;ko00190//Oxidative phosphorylation;ko00640//Propanoate metabolism;ko01200//Carbon metabolism;ko00600//Sphingolipid metabolism;ko01100//Metabolic pathways;ko00280//Valine, leucine and isoleucine degradation	Amino acid metabolism;Lipid metabolism;Global and overview maps;Energy metabolism;Metabolism of other amino acids;Carbohydrate metabolism	Metabolism
BGI_novel_G000302	ko00600//Sphingolipid metabolism;ko01100//Metabolic pathways;ko00280//Valine, leucine and isoleucine degradation;ko00410//beta-Alanine metabolism;ko00190//Oxidative phosphorylation;ko00640//Propanoate metabolism;ko01200//Carbon metabolism	Amino acid metabolism;Metabolism of other amino acids;Global and overview maps;Lipid metabolism;Energy metabolism;Carbohydrate metabolism	Metabolism
110104396	ko00561//Glycerolipid metabolism;ko01110//Biosynthesis of secondary metabolites;ko00340//Histidine metabolism;ko01100//Metabolic pathways;ko00053//Ascorbate and aldarate metabolism;ko00010//Glycolysis / Gluconeogenesis;ko00620//Pyruvate metabolism;ko00380//Tryptophan metabolism;ko00330//Arginine and proline metabolism;ko00410//beta-Alanine metabolism;ko00280//Valine, leucine and isoleucine degrad…	Amino acid metabolism;Metabolism of terpenoids and polyketides;Carbohydrate metabolism;Metabolism of other amino acids;Global and overview maps;Lipid metabolism	Metabolism
110096517	ko00965//Betalain biosynthesis	Biosynthesis of other secondary metabolites	Metabolism
110096983	ko00965//Betalain biosynthesis	Biosynthesis of other secondary metabolites	Metabolism
110097574	ko00965//Betalain biosynthesis	Biosynthesis of other secondary metabolites	Metabolism
110107623	ko00965//Betalain biosynthesis	Biosynthesis of other secondary metabolites	Metabolism
110107872	ko00965//Betalain biosynthesis	Biosynthesis of other secondary metabolites	Metabolism
110111377	ko00943//Isoflavonoid biosynthesis;ko00944//Flavone and flavonol biosynthesis	Biosynthesis of other secondary metabolites	Metabolism
BGI_novel_G000345	ko00965//Betalain biosynthesis	Biosynthesis of other secondary metabolites	Metabolism
BGI_novel_G002430	ko00965//Betalain biosynthesis	Biosynthesis of other secondary metabolites	Metabolism
BGI_novel_G002783	ko00965//Betalain biosynthesis	Biosynthesis of other secondary metabolites	Metabolism
110098588	ko00943//Isoflavonoid biosynthesis;ko00942//Anthocyanin biosynthesis;ko00330//Arginine and proline metabolism;ko00944//Flavone and flavonol biosynthesis	Biosynthesis of other secondary metabolites;Amino acid metabolism	Metabolism
BGI_novel_G000555	ko00950//Isoquinoline alkaloid biosynthesis;ko00965//Betalain biosynthesis;ko01100//Metabolic pathways;ko00350//Tyrosine metabolism;ko00901//Indole alkaloid biosynthesis;ko00380//Tryptophan metabolism;ko01110//Biosynthesis of secondary metabolites;ko00360//Phenylalanine metabolism	Biosynthesis of other secondary metabolites;Amino acid metabolism;Global and overview maps	Metabolism
BGI_novel_G001684	ko00232//Caffeine metabolism;ko00780//Biotin metabolism;ko01212//Fatty acid metabolism;ko00061//Fatty acid biosynthesis;ko01100//Metabolic pathways;ko00230//Purine metabolism;ko00190//Oxidative phosphorylation	Biosynthesis of other secondary metabolites;Energy metabolism;Metabolism of cofactors and vitamins;Global and overview maps;Lipid metabolism;Nucleotide metabolism	Metabolism
110096887	ko00943//Isoflavonoid biosynthesis;ko01110//Biosynthesis of secondary metabolites	Biosynthesis of other secondary metabolites;Global and overview maps	Metabolism
110098436	ko01110//Biosynthesis of secondary metabolites;ko00943//Isoflavonoid biosynthesis	Biosynthesis of other secondary metabolites;Global and overview maps	Metabolism
110109219	ko01110//Biosynthesis of secondary metabolites;ko00943//Isoflavonoid biosynthesis	Biosynthesis of other secondary metabolites;Global and overview maps	Metabolism
110112138	ko01100//Metabolic pathways;ko00943//Isoflavonoid biosynthesis;ko01110//Biosynthesis of secondary metabolites	Biosynthesis of other secondary metabolites;Global and overview maps	Metabolism
110112147	ko00943//Isoflavonoid biosynthesis;ko01100//Metabolic pathways;ko01110//Biosynthesis of secondary metabolites	Biosynthesis of other secondary metabolites;Global and overview maps	Metabolism
110113109	ko00940//Phenylpropanoid biosynthesis;ko01110//Biosynthesis of secondary metabolites;ko01100//Metabolic pathways;ko00941//Flavonoid biosynthesis;ko00945//Stilbenoid, diarylheptanoid and gingerol biosynthesis	Biosynthesis of other secondary metabolites;Global and overview maps	Metabolism
110092517	ko00941//Flavonoid biosynthesis;ko01110//Biosynthesis of secondary metabolites;ko00940//Phenylpropanoid biosynthesis;ko00360//Phenylalanine metabolism;ko00950//Isoquinoline alkaloid biosynthesis;ko00945//Stilbenoid, diarylheptanoid and gingerol biosynthesis;ko01100//Metabolic pathways	Biosynthesis of other secondary metabolites;Global and overview maps;Amino acid metabolism	Metabolism
110098675	ko00040//Pentose and glucuronate interconversions;ko00965//Betalain biosynthesis;ko01100//Metabolic pathways	Biosynthesis of other secondary metabolites;Global and overview maps;Carbohydrate metabolism	Metabolism
110098613	ko00945//Stilbenoid, diarylheptanoid and gingerol biosynthesis;ko00941//Flavonoid biosynthesis;ko00130//Ubiquinone and other terpenoid-quinone biosynthesis;ko00360//Phenylalanine metabolism;ko01100//Metabolic pathways;ko00940//Phenylpropanoid biosynthesis;ko01110//Biosynthesis of secondary metabolites	Biosynthesis of other secondary metabolites;Metabolism of cofactors and vitamins;Amino acid metabolism;Global and overview maps	Metabolism
110113575	ko00940//Phenylpropanoid biosynthesis;ko00945//Stilbenoid, diarylheptanoid and gingerol biosynthesis;ko01100//Metabolic pathways;ko00360//Phenylalanine metabolism;ko00941//Flavonoid biosynthesis;ko01110//Biosynthesis of secondary metabolites;ko00130//Ubiquinone and other terpenoid-quinone biosynthesis	Biosynthesis of other secondary metabolites;Metabolism of cofactors and vitamins;Amino acid metabolism;Global and overview maps	Metabolism
BGI_novel_G002682	ko00965//Betalain biosynthesis;ko01110//Biosynthesis of secondary metabolites;ko00620//Pyruvate metabolism;ko00904//Diterpenoid biosynthesis	Biosynthesis of other secondary metabolites;Metabolism of terpenoids and polyketides;Carbohydrate metabolism;Global and overview maps	Metabolism
BGI_novel_G001016	ko00190//Oxidative phosphorylation;ko00010//Glycolysis / Gluconeogenesis;ko00500//Starch and sucrose metabolism;ko01200//Carbon metabolism;ko00230//Purine metabolism;ko01100//Metabolic pathways;ko00232//Caffeine metabolism;ko00030//Pentose phosphate pathway;ko00520//Amino sugar and nucleotide sugar metabolism;ko01110//Biosynthesis of secondary metabolites	Biosynthesis of other secondary metabolites;Nucleotide metabolism;Global and overview maps;Energy metabolism;Carbohydrate metabolism	Metabolism
110099776	ko00520//Amino sugar and nucleotide sugar metabolism	Carbohydrate metabolism	Metabolism
110100372	ko00520//Amino sugar and nucleotide sugar metabolism	Carbohydrate metabolism	Metabolism
110103287	ko00520//Amino sugar and nucleotide sugar metabolism	Carbohydrate metabolism	Metabolism
110103444	ko00520//Amino sugar and nucleotide sugar metabolism	Carbohydrate metabolism	Metabolism
110107741	ko00520//Amino sugar and nucleotide sugar metabolism	Carbohydrate metabolism	Metabolism
110108681	ko00520//Amino sugar and nucleotide sugar metabolism	Carbohydrate metabolism	Metabolism
110108982	ko00520//Amino sugar and nucleotide sugar metabolism	Carbohydrate metabolism	Metabolism
110109004	ko00520//Amino sugar and nucleotide sugar metabolism	Carbohydrate metabolism	Metabolism
110116044	ko00520//Amino sugar and nucleotide sugar metabolism	Carbohydrate metabolism	Metabolism
BGI_novel_G001685	ko00520//Amino sugar and nucleotide sugar metabolism	Carbohydrate metabolism	Metabolism
110093892	ko01230//Biosynthesis of amino acids;ko01110//Biosynthesis of secondary metabolites;ko01200//Carbon metabolism;ko00030//Pentose phosphate pathway;ko00710//Carbon fixation in photosynthetic organisms;ko01100//Metabolic pathways	Carbohydrate metabolism;Energy metabolism;Global and overview maps	Metabolism
110097030	ko01100//Metabolic pathways;ko00520//Amino sugar and nucleotide sugar metabolism	Carbohydrate metabolism;Global and overview maps	Metabolism
110099706	ko00520//Amino sugar and nucleotide sugar metabolism;ko01100//Metabolic pathways	Carbohydrate metabolism;Global and overview maps	Metabolism
110102734	ko00010//Glycolysis / Gluconeogenesis;ko01110//Biosynthesis of secondary metabolites;ko01100//Metabolic pathways;ko00052//Galactose metabolism	Carbohydrate metabolism;Global and overview maps	Metabolism
110105045	ko00520//Amino sugar and nucleotide sugar metabolism;ko01100//Metabolic pathways;ko00500//Starch and sucrose metabolism;ko01110//Biosynthesis of secondary metabolites;ko00051//Fructose and mannose metabolism;ko00052//Galactose metabolism;ko00010//Glycolysis / Gluconeogenesis;ko01200//Carbon metabolism	Carbohydrate metabolism;Global and overview maps	Metabolism
110105296	ko00010//Glycolysis / Gluconeogenesis;ko00051//Fructose and mannose metabolism;ko00030//Pentose phosphate pathway;ko01100//Metabolic pathways;ko01110//Biosynthesis of secondary metabolites	Carbohydrate metabolism;Global and overview maps	Metabolism
110108582	ko01100//Metabolic pathways;ko00520//Amino sugar and nucleotide sugar metabolism	Carbohydrate metabolism;Global and overview maps	Metabolism
110108841	ko01100//Metabolic pathways;ko00520//Amino sugar and nucleotide sugar metabolism	Carbohydrate metabolism;Global and overview maps	Metabolism
110108979	ko00500//Starch and sucrose metabolism;ko01100//Metabolic pathways;ko00051//Fructose and mannose metabolism;ko00520//Amino sugar and nucleotide sugar metabolism	Carbohydrate metabolism;Global and overview maps	Metabolism
110109144	ko00010//Glycolysis / Gluconeogenesis;ko01110//Biosynthesis of secondary metabolites;ko01100//Metabolic pathways	Carbohydrate metabolism;Global and overview maps	Metabolism
110109521	ko01100//Metabolic pathways;ko00520//Amino sugar and nucleotide sugar metabolism	Carbohydrate metabolism;Global and overview maps	Metabolism
110109600	ko01100//Metabolic pathways;ko00520//Amino sugar and nucleotide sugar metabolism	Carbohydrate metabolism;Global and overview maps	Metabolism
110114297	ko00010//Glycolysis / Gluconeogenesis;ko01100//Metabolic pathways;ko00052//Galactose metabolism;ko01110//Biosynthesis of secondary metabolites	Carbohydrate metabolism;Global and overview maps	Metabolism
110114841	ko01100//Metabolic pathways;ko00520//Amino sugar and nucleotide sugar metabolism	Carbohydrate metabolism;Global and overview maps	Metabolism
114578727	ko00630//Glyoxylate and dicarboxylate metabolism;ko00620//Pyruvate metabolism;ko01110//Biosynthesis of secondary metabolites;ko01100//Metabolic pathways;ko01200//Carbon metabolism;ko00010//Glycolysis / Gluconeogenesis	Carbohydrate metabolism;Global and overview maps	Metabolism
BGI_novel_G000124	ko01100//Metabolic pathways;ko00053//Ascorbate and aldarate metabolism;ko00520//Amino sugar and nucleotide sugar metabolism;ko00052//Galactose metabolism;ko00040//Pentose and glucuronate interconversions	Carbohydrate metabolism;Global and overview maps	Metabolism
BGI_novel_G000780	ko00052//Galactose metabolism;ko00053//Ascorbate and aldarate metabolism;ko00040//Pentose and glucuronate interconversions;ko00520//Amino sugar and nucleotide sugar metabolism;ko01100//Metabolic pathways	Carbohydrate metabolism;Global and overview maps	Metabolism
BGI_novel_G000860	ko00052//Galactose metabolism;ko00040//Pentose and glucuronate interconversions;ko00520//Amino sugar and nucleotide sugar metabolism;ko01100//Metabolic pathways;ko00053//Ascorbate and aldarate metabolism	Carbohydrate metabolism;Global and overview maps	Metabolism
BGI_novel_G001011	ko00053//Ascorbate and aldarate metabolism;ko00520//Amino sugar and nucleotide sugar metabolism;ko00040//Pentose and glucuronate interconversions;ko00052//Galactose metabolism;ko01100//Metabolic pathways	Carbohydrate metabolism;Global and overview maps	Metabolism
BGI_novel_G001108	ko00520//Amino sugar and nucleotide sugar metabolism;ko01100//Metabolic pathways	Carbohydrate metabolism;Global and overview maps	Metabolism
BGI_novel_G001157	ko00053//Ascorbate and aldarate metabolism;ko00520//Amino sugar and nucleotide sugar metabolism;ko00052//Galactose metabolism;ko01100//Metabolic pathways;ko00040//Pentose and glucuronate interconversions	Carbohydrate metabolism;Global and overview maps	Metabolism
BGI_novel_G001407	ko00053//Ascorbate and aldarate metabolism;ko00052//Galactose metabolism;ko00520//Amino sugar and nucleotide sugar metabolism;ko01100//Metabolic pathways;ko00040//Pentose and glucuronate interconversions	Carbohydrate metabolism;Global and overview maps	Metabolism
BGI_novel_G001750	ko01110//Biosynthesis of secondary metabolites;ko00500//Starch and sucrose metabolism;ko00010//Glycolysis / Gluconeogenesis;ko01100//Metabolic pathways;ko00520//Amino sugar and nucleotide sugar metabolism;ko01200//Carbon metabolism;ko00030//Pentose phosphate pathway	Carbohydrate metabolism;Global and overview maps	Metabolism
110097004	ko00010//Glycolysis / Gluconeogenesis;ko00710//Carbon fixation in photosynthetic organisms;ko00620//Pyruvate metabolism;ko01200//Carbon metabolism;ko01110//Biosynthesis of secondary metabolites;ko01100//Metabolic pathways;ko00020//Citrate cycle (TCA cycle)	Carbohydrate metabolism;Global and overview maps;Energy metabolism	Metabolism
110100592	ko00030//Pentose phosphate pathway;ko01200//Carbon metabolism;ko00710//Carbon fixation in photosynthetic organisms;ko01230//Biosynthesis of amino acids;ko01110//Biosynthesis of secondary metabolites;ko01100//Metabolic pathways	Carbohydrate metabolism;Global and overview maps;Energy metabolism	Metabolism
110094523	ko00561//Glycerolipid metabolism;ko01100//Metabolic pathways;ko01110//Biosynthesis of secondary metabolites;ko00564//Glycerophospholipid metabolism;ko00500//Starch and sucrose metabolism	Carbohydrate metabolism;Global and overview maps;Lipid metabolism	Metabolism
110114175	ko00010//Glycolysis / Gluconeogenesis;ko00561//Glycerolipid metabolism;ko01100//Metabolic pathways;ko01110//Biosynthesis of secondary metabolites;ko00040//Pentose and glucuronate interconversions	Carbohydrate metabolism;Global and overview maps;Lipid metabolism	Metabolism
110110493	ko01110//Biosynthesis of secondary metabolites;ko00500//Starch and sucrose metabolism;ko01100//Metabolic pathways;ko00511//Other glycan degradation;ko00940//Phenylpropanoid biosynthesis;ko00561//Glycerolipid metabolism;ko00460//Cyanoamino acid metabolism	Carbohydrate metabolism;Global and overview maps;Lipid metabolism;Biosynthesis of other secondary metabolites;Glycan biosynthesis and metabolism;Metabolism of other amino acids	Metabolism
110094357	ko00620//Pyruvate metabolism;ko01100//Metabolic pathways;ko01230//Biosynthesis of amino acids;ko01200//Carbon metabolism;ko01110//Biosynthesis of secondary metabolites;ko00010//Glycolysis / Gluconeogenesis;ko00230//Purine metabolism	Carbohydrate metabolism;Global and overview maps;Nucleotide metabolism	Metabolism
110093451	ko00520//Amino sugar and nucleotide sugar metabolism;ko00603//Glycosphingolipid biosynthesis - globo and isoglobo series;ko00511//Other glycan degradation;ko00531//Glycosaminoglycan degradation;ko01100//Metabolic pathways;ko00604//Glycosphingolipid biosynthesis - ganglio series	Carbohydrate metabolism;Glycan biosynthesis and metabolism;Global and overview maps	Metabolism
110091924	ko00531//Glycosaminoglycan degradation;ko00600//Sphingolipid metabolism;ko00052//Galactose metabolism;ko01100//Metabolic pathways;ko00511//Other glycan degradation;ko00604//Glycosphingolipid biosynthesis - ganglio series	Carbohydrate metabolism;Glycan biosynthesis and metabolism;Global and overview maps;Lipid metabolism	Metabolism
110101183	ko01100//Metabolic pathways;ko00052//Galactose metabolism;ko00531//Glycosaminoglycan degradation;ko00604//Glycosphingolipid biosynthesis - ganglio series;ko00600//Sphingolipid metabolism;ko00511//Other glycan degradation	Carbohydrate metabolism;Glycan biosynthesis and metabolism;Lipid metabolism;Global and overview maps	Metabolism
110093981	ko00561//Glycerolipid metabolism;ko00040//Pentose and glucuronate interconversions;ko01110//Biosynthesis of secondary metabolites;ko01100//Metabolic pathways;ko00010//Glycolysis / Gluconeogenesis	Carbohydrate metabolism;Lipid metabolism;Global and overview maps	Metabolism
110092155	ko01100//Metabolic pathways;ko01200//Carbon metabolism;ko00564//Glycerophospholipid metabolism;ko01110//Biosynthesis of secondary metabolites;ko00310//Lysine degradation;ko00020//Citrate cycle (TCA cycle)	Carbohydrate metabolism;Lipid metabolism;Global and overview maps;Amino acid metabolism	Metabolism
110113838	ko00600//Sphingolipid metabolism;ko00604//Glycosphingolipid biosynthesis - ganglio series;ko01100//Metabolic pathways;ko00052//Galactose metabolism;ko00531//Glycosaminoglycan degradation;ko00511//Other glycan degradation	Carbohydrate metabolism;Lipid metabolism;Global and overview maps;Glycan biosynthesis and metabolism	Metabolism
BGI_novel_G000588	ko00600//Sphingolipid metabolism;ko00040//Pentose and glucuronate interconversions;ko00190//Oxidative phosphorylation;ko00280//Valine, leucine and isoleucine degradation;ko00410//beta-Alanine metabolism;ko01200//Carbon metabolism;ko01100//Metabolic pathways;ko00640//Propanoate metabolism	Carbohydrate metabolism;Metabolism of other amino acids;Energy metabolism;Lipid metabolism;Global and overview maps;Amino acid metabolism	Metabolism
110107472	ko01110//Biosynthesis of secondary metabolites;ko00051//Fructose and mannose metabolism;ko01230//Biosynthesis of amino acids;ko01200//Carbon metabolism;ko00030//Pentose phosphate pathway;ko00010//Glycolysis / Gluconeogenesis;ko00710//Carbon fixation in photosynthetic organisms;ko01100//Metabolic pathways	Energy metabolism;Carbohydrate metabolism;Global and overview maps	Metabolism
BGI_novel_G002342	ko01200//Carbon metabolism;ko01100//Metabolic pathways;ko00500//Starch and sucrose metabolism;ko00520//Amino sugar and nucleotide sugar metabolism;ko00190//Oxidative phosphorylation;ko00010//Glycolysis / Gluconeogenesis;ko01110//Biosynthesis of secondary metabolites;ko00030//Pentose phosphate pathway	Energy metabolism;Carbohydrate metabolism;Global and overview maps	Metabolism
110112714	ko00901//Indole alkaloid biosynthesis;ko00360//Phenylalanine metabolism;ko01100//Metabolic pathways;ko00380//Tryptophan metabolism;ko01110//Biosynthesis of secondary metabolites;ko00350//Tyrosine metabolism;ko00965//Betalain biosynthesis;ko00950//Isoquinoline alkaloid biosynthesis	Global and overview maps;Amino acid metabolism;Biosynthesis of other secondary metabolites	Metabolism
110093667	ko00270//Cysteine and methionine metabolism;ko01100//Metabolic pathways;ko00450//Selenocompound metabolism;ko01230//Biosynthesis of amino acids;ko01110//Biosynthesis of secondary metabolites	Global and overview maps;Amino acid metabolism;Metabolism of other amino acids	Metabolism
110095766	ko00450//Selenocompound metabolism;ko01100//Metabolic pathways;ko00270//Cysteine and methionine metabolism;ko01110//Biosynthesis of secondary metabolites;ko01230//Biosynthesis of amino acids	Global and overview maps;Amino acid metabolism;Metabolism of other amino acids	Metabolism
110102334	ko00941//Flavonoid biosynthesis;ko01100//Metabolic pathways;ko00945//Stilbenoid, diarylheptanoid and gingerol biosynthesis;ko00940//Phenylpropanoid biosynthesis;ko01110//Biosynthesis of secondary metabolites	Global and overview maps;Biosynthesis of other secondary metabolites	Metabolism
110112130	ko00943//Isoflavonoid biosynthesis;ko01110//Biosynthesis of secondary metabolites;ko01100//Metabolic pathways	Global and overview maps;Biosynthesis of other secondary metabolites	Metabolism
110115676	ko01100//Metabolic pathways;ko00943//Isoflavonoid biosynthesis;ko01110//Biosynthesis of secondary metabolites	Global and overview maps;Biosynthesis of other secondary metabolites	Metabolism
BGI_novel_G001109	ko00943//Isoflavonoid biosynthesis;ko01110//Biosynthesis of secondary metabolites	Global and overview maps;Biosynthesis of other secondary metabolites	Metabolism
110115752	ko00380//Tryptophan metabolism;ko00950//Isoquinoline alkaloid biosynthesis;ko01110//Biosynthesis of secondary metabolites;ko00360//Phenylalanine metabolism;ko00965//Betalain biosynthesis;ko00350//Tyrosine metabolism;ko01100//Metabolic pathways;ko00901//Indole alkaloid biosynthesis	Global and overview maps;Biosynthesis of other secondary metabolites;Amino acid metabolism	Metabolism
110096253	ko01100//Metabolic pathways;ko00520//Amino sugar and nucleotide sugar metabolism	Global and overview maps;Carbohydrate metabolism	Metabolism
110097781	ko00520//Amino sugar and nucleotide sugar metabolism;ko01100//Metabolic pathways;ko00040//Pentose and glucuronate interconversions;ko00053//Ascorbate and aldarate metabolism	Global and overview maps;Carbohydrate metabolism	Metabolism
110098355	ko01100//Metabolic pathways;ko00520//Amino sugar and nucleotide sugar metabolism	Global and overview maps;Carbohydrate metabolism	Metabolism
110099687	ko01100//Metabolic pathways;ko00520//Amino sugar and nucleotide sugar metabolism	Global and overview maps;Carbohydrate metabolism	Metabolism
110100660	ko00010//Glycolysis / Gluconeogenesis;ko01110//Biosynthesis of secondary metabolites;ko01100//Metabolic pathways	Global and overview maps;Carbohydrate metabolism	Metabolism
110106519	ko01100//Metabolic pathways;ko00051//Fructose and mannose metabolism;ko01110//Biosynthesis of secondary metabolites;ko00010//Glycolysis / Gluconeogenesis;ko00030//Pentose phosphate pathway	Global and overview maps;Carbohydrate metabolism	Metabolism
110109609	ko01100//Metabolic pathways;ko00520//Amino sugar and nucleotide sugar metabolism	Global and overview maps;Carbohydrate metabolism	Metabolism
110111804	ko01100//Metabolic pathways;ko00520//Amino sugar and nucleotide sugar metabolism	Global and overview maps;Carbohydrate metabolism	Metabolism
110113156	ko00520//Amino sugar and nucleotide sugar metabolism;ko01100//Metabolic pathways	Global and overview maps;Carbohydrate metabolism	Metabolism
110114093	ko00053//Ascorbate and aldarate metabolism;ko01100//Metabolic pathways;ko00520//Amino sugar and nucleotide sugar metabolism;ko00040//Pentose and glucuronate interconversions	Global and overview maps;Carbohydrate metabolism	Metabolism
110115574	ko01100//Metabolic pathways;ko00520//Amino sugar and nucleotide sugar metabolism	Global and overview maps;Carbohydrate metabolism	Metabolism
BGI_novel_G001055	ko00520//Amino sugar and nucleotide sugar metabolism;ko00052//Galactose metabolism;ko00040//Pentose and glucuronate interconversions;ko01100//Metabolic pathways;ko00053//Ascorbate and aldarate metabolism	Global and overview maps;Carbohydrate metabolism	Metabolism
BGI_novel_G001433	ko00520//Amino sugar and nucleotide sugar metabolism;ko01100//Metabolic pathways	Global and overview maps;Carbohydrate metabolism	Metabolism
110108723	ko01100//Metabolic pathways;ko00600//Sphingolipid metabolism;ko00052//Galactose metabolism;ko00604//Glycosphingolipid biosynthesis - ganglio series;ko00511//Other glycan degradation;ko00531//Glycosaminoglycan degradation	Global and overview maps;Carbohydrate metabolism;Glycan biosynthesis and metabolism;Lipid metabolism	Metabolism
110114165	ko01110//Biosynthesis of secondary metabolites;ko00040//Pentose and glucuronate interconversions;ko00561//Glycerolipid metabolism;ko01100//Metabolic pathways;ko00010//Glycolysis / Gluconeogenesis	Global and overview maps;Carbohydrate metabolism;Lipid metabolism	Metabolism
110095029	ko00511//Other glycan degradation;ko00600//Sphingolipid metabolism;ko00604//Glycosphingolipid biosynthesis - ganglio series;ko00531//Glycosaminoglycan degradation;ko01100//Metabolic pathways;ko00052//Galactose metabolism	Global and overview maps;Carbohydrate metabolism;Lipid metabolism;Glycan biosynthesis and metabolism	Metabolism
110105909	ko00604//Glycosphingolipid biosynthesis - ganglio series;ko01100//Metabolic pathways;ko00052//Galactose metabolism;ko00600//Sphingolipid metabolism;ko00511//Other glycan degradation;ko00531//Glycosaminoglycan degradation	Global and overview maps;Carbohydrate metabolism;Lipid metabolism;Glycan biosynthesis and metabolism	Metabolism
110092180	ko00511//Other glycan degradation;ko00500//Starch and sucrose metabolism;ko00940//Phenylpropanoid biosynthesis;ko00561//Glycerolipid metabolism;ko00460//Cyanoamino acid metabolism;ko01110//Biosynthesis of secondary metabolites;ko01100//Metabolic pathways	Global and overview maps;Carbohydrate metabolism;Lipid metabolism;Metabolism of other amino acids;Biosynthesis of other secondary metabolites;Glycan biosynthesis and metabolism	Metabolism
BGI_novel_G000172	ko00040//Pentose and glucuronate interconversions;ko01100//Metabolic pathways;ko00052//Galactose metabolism;ko00760//Nicotinate and nicotinamide metabolism;ko00053//Ascorbate and aldarate metabolism;ko00520//Amino sugar and nucleotide sugar metabolism	Global and overview maps;Carbohydrate metabolism;Metabolism of cofactors and vitamins	Metabolism
BGI_novel_G000247	ko00520//Amino sugar and nucleotide sugar metabolism;ko00760//Nicotinate and nicotinamide metabolism;ko00052//Galactose metabolism;ko00040//Pentose and glucuronate interconversions;ko00053//Ascorbate and aldarate metabolism;ko01100//Metabolic pathways	Global and overview maps;Carbohydrate metabolism;Metabolism of cofactors and vitamins	Metabolism
BGI_novel_G002759	ko00190//Oxidative phosphorylation;ko01200//Carbon metabolism;ko01100//Metabolic pathways;ko01110//Biosynthesis of secondary metabolites;ko00010//Glycolysis / Gluconeogenesis;ko00030//Pentose phosphate pathway;ko00230//Purine metabolism;ko00232//Caffeine metabolism;ko00500//Starch and sucrose metabolism;ko00520//Amino sugar and nucleotide sugar metabolism	Global and overview maps;Energy metabolism;Biosynthesis of other secondary metabolites;Carbohydrate metabolism;Nucleotide metabolism	Metabolism
BGI_novel_G001650	ko01200//Carbon metabolism;ko01100//Metabolic pathways;ko01110//Biosynthesis of secondary metabolites;ko00520//Amino sugar and nucleotide sugar metabolism;ko00010//Glycolysis / Gluconeogenesis;ko00190//Oxidative phosphorylation;ko00500//Starch and sucrose metabolism;ko00030//Pentose phosphate pathway	Global and overview maps;Energy metabolism;Carbohydrate metabolism	Metabolism
110105279	ko00531//Glycosaminoglycan degradation;ko00604//Glycosphingolipid biosynthesis - ganglio series;ko00600//Sphingolipid metabolism;ko00052//Galactose metabolism;ko01100//Metabolic pathways;ko00511//Other glycan degradation	Global and overview maps;Glycan biosynthesis and metabolism;Lipid metabolism;Carbohydrate metabolism	Metabolism
110095164	ko00511//Other glycan degradation;ko01100//Metabolic pathways;ko00906//Carotenoid biosynthesis;ko01110//Biosynthesis of secondary metabolites	Global and overview maps;Glycan biosynthesis and metabolism;Metabolism of terpenoids and polyketides	Metabolism
110093416	ko01100//Metabolic pathways;ko00600//Sphingolipid metabolism	Global and overview maps;Lipid metabolism	Metabolism
110097537	ko01100//Metabolic pathways;ko00600//Sphingolipid metabolism	Global and overview maps;Lipid metabolism	Metabolism
110097591	ko01110//Biosynthesis of secondary metabolites;ko00592//alpha-Linolenic acid metabolism;ko00564//Glycerophospholipid metabolism;ko00565//Ether lipid metabolism;ko00591//Linoleic acid metabolism;ko01100//Metabolic pathways;ko00590//Arachidonic acid metabolism	Global and overview maps;Lipid metabolism	Metabolism
110097930	ko00561//Glycerolipid metabolism;ko01100//Metabolic pathways;ko00564//Glycerophospholipid metabolism;ko01110//Biosynthesis of secondary metabolites	Global and overview maps;Lipid metabolism	Metabolism
110098364	ko00561//Glycerolipid metabolism;ko00564//Glycerophospholipid metabolism;ko01110//Biosynthesis of secondary metabolites	Global and overview maps;Lipid metabolism	Metabolism
110099302	ko01110//Biosynthesis of secondary metabolites;ko01100//Metabolic pathways;ko00561//Glycerolipid metabolism;ko00564//Glycerophospholipid metabolism	Global and overview maps;Lipid metabolism	Metabolism
110102539	ko01100//Metabolic pathways;ko00561//Glycerolipid metabolism	Global and overview maps;Lipid metabolism	Metabolism
110103945	ko00561//Glycerolipid metabolism;ko01100//Metabolic pathways	Global and overview maps;Lipid metabolism	Metabolism
110104020	ko01100//Metabolic pathways;ko00561//Glycerolipid metabolism	Global and overview maps;Lipid metabolism	Metabolism
110105079	ko01100//Metabolic pathways;ko00565//Ether lipid metabolism;ko00600//Sphingolipid metabolism	Global and overview maps;Lipid metabolism	Metabolism
110105991	ko00561//Glycerolipid metabolism;ko01100//Metabolic pathways	Global and overview maps;Lipid metabolism	Metabolism
110107774	ko01100//Metabolic pathways;ko00564//Glycerophospholipid metabolism;ko00592//alpha-Linolenic acid metabolism;ko01110//Biosynthesis of secondary metabolites	Global and overview maps;Lipid metabolism	Metabolism
110108349	ko01100//Metabolic pathways;ko00600//Sphingolipid metabolism	Global and overview maps;Lipid metabolism	Metabolism
110108769	ko01100//Metabolic pathways;ko00600//Sphingolipid metabolism	Global and overview maps;Lipid metabolism	Metabolism
110108770	ko01100//Metabolic pathways;ko00600//Sphingolipid metabolism	Global and overview maps;Lipid metabolism	Metabolism
110108771	ko01100//Metabolic pathways;ko00600//Sphingolipid metabolism	Global and overview maps;Lipid metabolism	Metabolism
110109547	ko00561//Glycerolipid metabolism;ko01100//Metabolic pathways	Global and overview maps;Lipid metabolism	Metabolism
110114549	ko00600//Sphingolipid metabolism;ko01100//Metabolic pathways	Global and overview maps;Lipid metabolism	Metabolism
110116140	ko00564//Glycerophospholipid metabolism;ko00561//Glycerolipid metabolism;ko01100//Metabolic pathways;ko01110//Biosynthesis of secondary metabolites	Global and overview maps;Lipid metabolism	Metabolism
110116409	ko01100//Metabolic pathways;ko00564//Glycerophospholipid metabolism	Global and overview maps;Lipid metabolism	Metabolism
BGI_novel_G000064	ko01100//Metabolic pathways;ko00600//Sphingolipid metabolism	Global and overview maps;Lipid metabolism	Metabolism
BGI_novel_G000267	ko01100//Metabolic pathways;ko00600//Sphingolipid metabolism	Global and overview maps;Lipid metabolism	Metabolism
BGI_novel_G000722	ko01100//Metabolic pathways;ko00600//Sphingolipid metabolism	Global and overview maps;Lipid metabolism	Metabolism
BGI_novel_G000811	ko01100//Metabolic pathways;ko00600//Sphingolipid metabolism	Global and overview maps;Lipid metabolism	Metabolism
BGI_novel_G000814	ko01100//Metabolic pathways;ko00600//Sphingolipid metabolism	Global and overview maps;Lipid metabolism	Metabolism
BGI_novel_G000957	ko00600//Sphingolipid metabolism;ko01100//Metabolic pathways	Global and overview maps;Lipid metabolism	Metabolism
BGI_novel_G001356	ko01100//Metabolic pathways;ko00600//Sphingolipid metabolism	Global and overview maps;Lipid metabolism	Metabolism
BGI_novel_G001834	ko00600//Sphingolipid metabolism;ko01100//Metabolic pathways	Global and overview maps;Lipid metabolism	Metabolism
BGI_novel_G002449	ko01100//Metabolic pathways;ko00600//Sphingolipid metabolism	Global and overview maps;Lipid metabolism	Metabolism
BGI_novel_G002517	ko00600//Sphingolipid metabolism;ko01100//Metabolic pathways	Global and overview maps;Lipid metabolism	Metabolism
BGI_novel_G002738	ko01100//Metabolic pathways;ko00600//Sphingolipid metabolism	Global and overview maps;Lipid metabolism	Metabolism
110098483	ko01110//Biosynthesis of secondary metabolites;ko01100//Metabolic pathways;ko00071//Fatty acid degradation;ko00592//alpha-Linolenic acid metabolism;ko00350//Tyrosine metabolism;ko00010//Glycolysis / Gluconeogenesis	Global and overview maps;Lipid metabolism;Carbohydrate metabolism;Amino acid metabolism	Metabolism
110107193	ko00500//Starch and sucrose metabolism;ko00940//Phenylpropanoid biosynthesis;ko01100//Metabolic pathways;ko00460//Cyanoamino acid metabolism;ko00511//Other glycan degradation;ko00561//Glycerolipid metabolism;ko01110//Biosynthesis of secondary metabolites	Global and overview maps;Lipid metabolism;Metabolism of other amino acids;Glycan biosynthesis and metabolism;Carbohydrate metabolism;Biosynthesis of other secondary metabolites	Metabolism
BGI_novel_G001923	ko00564//Glycerophospholipid metabolism;ko00750//Vitamin B6 metabolism;ko01100//Metabolic pathways	Global and overview maps;Metabolism of cofactors and vitamins;Lipid metabolism	Metabolism
110091878	ko00565//Ether lipid metabolism;ko00053//Ascorbate and aldarate metabolism;ko00040//Pentose and glucuronate interconversions;ko01100//Metabolic pathways;ko00860//Porphyrin and chlorophyll metabolism;ko00600//Sphingolipid metabolism;ko01110//Biosynthesis of secondary metabolites	Global and overview maps;Metabolism of cofactors and vitamins;Lipid metabolism;Carbohydrate metabolism	Metabolism
110099987	ko01100//Metabolic pathways;ko01110//Biosynthesis of secondary metabolites;ko01230//Biosynthesis of amino acids;ko00270//Cysteine and methionine metabolism;ko00450//Selenocompound metabolism	Global and overview maps;Metabolism of other amino acids;Amino acid metabolism	Metabolism
110115134	ko01110//Biosynthesis of secondary metabolites;ko00450//Selenocompound metabolism;ko01100//Metabolic pathways;ko01230//Biosynthesis of amino acids;ko00270//Cysteine and methionine metabolism	Global and overview maps;Metabolism of other amino acids;Amino acid metabolism	Metabolism
110093536	ko00906//Carotenoid biosynthesis;ko01110//Biosynthesis of secondary metabolites;ko01100//Metabolic pathways	Global and overview maps;Metabolism of terpenoids and polyketides	Metabolism
110095580	ko01100//Metabolic pathways;ko01110//Biosynthesis of secondary metabolites;ko00906//Carotenoid biosynthesis	Global and overview maps;Metabolism of terpenoids and polyketides	Metabolism
110103107	ko01110//Biosynthesis of secondary metabolites;ko01100//Metabolic pathways;ko00906//Carotenoid biosynthesis	Global and overview maps;Metabolism of terpenoids and polyketides	Metabolism
110106072	ko01100//Metabolic pathways;ko00906//Carotenoid biosynthesis;ko01110//Biosynthesis of secondary metabolites	Global and overview maps;Metabolism of terpenoids and polyketides	Metabolism
110111186	ko01100//Metabolic pathways;ko00906//Carotenoid biosynthesis;ko01110//Biosynthesis of secondary metabolites	Global and overview maps;Metabolism of terpenoids and polyketides	Metabolism
110113312	ko00904//Diterpenoid biosynthesis;ko01110//Biosynthesis of secondary metabolites;ko00906//Carotenoid biosynthesis;ko01100//Metabolic pathways	Global and overview maps;Metabolism of terpenoids and polyketides	Metabolism
BGI_novel_G001037	ko01110//Biosynthesis of secondary metabolites;ko00906//Carotenoid biosynthesis;ko01100//Metabolic pathways	Global and overview maps;Metabolism of terpenoids and polyketides	Metabolism
BGI_novel_G001878	ko00906//Carotenoid biosynthesis;ko01110//Biosynthesis of secondary metabolites	Global and overview maps;Metabolism of terpenoids and polyketides	Metabolism
110098230	ko00010//Glycolysis / Gluconeogenesis;ko00620//Pyruvate metabolism;ko00230//Purine metabolism;ko01200//Carbon metabolism;ko01100//Metabolic pathways;ko01110//Biosynthesis of secondary metabolites;ko01230//Biosynthesis of amino acids	Global and overview maps;Nucleotide metabolism;Carbohydrate metabolism	Metabolism
110092624	ko00511//Other glycan degradation	Glycan biosynthesis and metabolism	Metabolism
110095052	ko00514//Other types of O-glycan biosynthesis	Glycan biosynthesis and metabolism	Metabolism
110097520	ko00511//Other glycan degradation	Glycan biosynthesis and metabolism	Metabolism
110097646	ko00514//Other types of O-glycan biosynthesis	Glycan biosynthesis and metabolism	Metabolism
110097682	ko00514//Other types of O-glycan biosynthesis	Glycan biosynthesis and metabolism	Metabolism
110099871	ko00514//Other types of O-glycan biosynthesis	Glycan biosynthesis and metabolism	Metabolism
110100234	ko00514//Other types of O-glycan biosynthesis	Glycan biosynthesis and metabolism	Metabolism
110100327	ko00514//Other types of O-glycan biosynthesis	Glycan biosynthesis and metabolism	Metabolism
110101548	ko00511//Other glycan degradation	Glycan biosynthesis and metabolism	Metabolism
110103514	ko00511//Other glycan degradation	Glycan biosynthesis and metabolism	Metabolism
110106209	ko00511//Other glycan degradation	Glycan biosynthesis and metabolism	Metabolism
110106703	ko00511//Other glycan degradation	Glycan biosynthesis and metabolism	Metabolism
110108735	ko00514//Other types of O-glycan biosynthesis	Glycan biosynthesis and metabolism	Metabolism
110108879	ko00514//Other types of O-glycan biosynthesis	Glycan biosynthesis and metabolism	Metabolism
110112668	ko00511//Other glycan degradation	Glycan biosynthesis and metabolism	Metabolism
110113614	ko00514//Other types of O-glycan biosynthesis	Glycan biosynthesis and metabolism	Metabolism
114579825	ko00511//Other glycan degradation	Glycan biosynthesis and metabolism	Metabolism
BGI_novel_G000393	ko00514//Other types of O-glycan biosynthesis	Glycan biosynthesis and metabolism	Metabolism
BGI_novel_G001117	ko00511//Other glycan degradation	Glycan biosynthesis and metabolism	Metabolism
BGI_novel_G001387	ko00511//Other glycan degradation	Glycan biosynthesis and metabolism	Metabolism
BGI_novel_G002671	ko00511//Other glycan degradation	Glycan biosynthesis and metabolism	Metabolism
BGI_novel_G002672	ko00511//Other glycan degradation	Glycan biosynthesis and metabolism	Metabolism
BGI_novel_G002813	ko00511//Other glycan degradation	Glycan biosynthesis and metabolism	Metabolism
110113893	ko00531//Glycosaminoglycan degradation;ko00511//Other glycan degradation;ko00600//Sphingolipid metabolism;ko00052//Galactose metabolism;ko00604//Glycosphingolipid biosynthesis - ganglio series;ko01100//Metabolic pathways	Glycan biosynthesis and metabolism;Carbohydrate metabolism;Lipid metabolism;Global and overview maps	Metabolism
110106383	ko01100//Metabolic pathways;ko00514//Other types of O-glycan biosynthesis;ko00515//Mannose type O-glycan biosynthesis	Glycan biosynthesis and metabolism;Global and overview maps	Metabolism
110102085	ko00030//Pentose phosphate pathway;ko01230//Biosynthesis of amino acids;ko01110//Biosynthesis of secondary metabolites;ko01200//Carbon metabolism;ko01100//Metabolic pathways;ko00511//Other glycan degradation;ko00710//Carbon fixation in photosynthetic organisms	Glycan biosynthesis and metabolism;Global and overview maps;Carbohydrate metabolism;Energy metabolism	Metabolism
110096478	ko00531//Glycosaminoglycan degradation;ko00600//Sphingolipid metabolism;ko00052//Galactose metabolism;ko00511//Other glycan degradation;ko00604//Glycosphingolipid biosynthesis - ganglio series;ko01100//Metabolic pathways	Glycan biosynthesis and metabolism;Lipid metabolism;Carbohydrate metabolism;Global and overview maps	Metabolism
110112517	ko00604//Glycosphingolipid biosynthesis - ganglio series;ko00531//Glycosaminoglycan degradation;ko00600//Sphingolipid metabolism;ko01100//Metabolic pathways;ko00052//Galactose metabolism;ko00511//Other glycan degradation	Glycan biosynthesis and metabolism;Lipid metabolism;Global and overview maps;Carbohydrate metabolism	Metabolism
110092153	ko00564//Glycerophospholipid metabolism	Lipid metabolism	Metabolism
110099096	ko00564//Glycerophospholipid metabolism	Lipid metabolism	Metabolism
110107525	ko00561//Glycerolipid metabolism	Lipid metabolism	Metabolism
110107844	ko00564//Glycerophospholipid metabolism	Lipid metabolism	Metabolism
110115956	ko00564//Glycerophospholipid metabolism	Lipid metabolism	Metabolism
110116577	ko00564//Glycerophospholipid metabolism	Lipid metabolism	Metabolism
BGI_novel_G002645	ko00600//Sphingolipid metabolism;ko00190//Oxidative phosphorylation;ko01100//Metabolic pathways	Lipid metabolism;Energy metabolism;Global and overview maps	Metabolism
110095018	ko00600//Sphingolipid metabolism;ko01100//Metabolic pathways	Lipid metabolism;Global and overview maps	Metabolism
110096179	ko01100//Metabolic pathways;ko00600//Sphingolipid metabolism	Lipid metabolism;Global and overview maps	Metabolism
110100564	ko00592//alpha-Linolenic acid metabolism;ko01110//Biosynthesis of secondary metabolites;ko01100//Metabolic pathways;ko00564//Glycerophospholipid metabolism	Lipid metabolism;Global and overview maps	Metabolism
110103159	ko01100//Metabolic pathways;ko00600//Sphingolipid metabolism	Lipid metabolism;Global and overview maps	Metabolism
110105735	ko00565//Ether lipid metabolism;ko00100//Steroid biosynthesis;ko00591//Linoleic acid metabolism;ko01100//Metabolic pathways;ko00561//Glycerolipid metabolism;ko01110//Biosynthesis of secondary metabolites;ko00590//Arachidonic acid metabolism;ko00592//alpha-Linolenic acid metabolism;ko00564//Glycerophospholipid metabolism	Lipid metabolism;Global and overview maps	Metabolism
110106640	ko01100//Metabolic pathways;ko00600//Sphingolipid metabolism	Lipid metabolism;Global and overview maps	Metabolism
110107980	ko00564//Glycerophospholipid metabolism;ko01100//Metabolic pathways	Lipid metabolism;Global and overview maps	Metabolism
110108444	ko01100//Metabolic pathways;ko00561//Glycerolipid metabolism	Lipid metabolism;Global and overview maps	Metabolism
110112107	ko01100//Metabolic pathways;ko00561//Glycerolipid metabolism	Lipid metabolism;Global and overview maps	Metabolism
114578828	ko01100//Metabolic pathways;ko00564//Glycerophospholipid metabolism;ko00561//Glycerolipid metabolism;ko01110//Biosynthesis of secondary metabolites	Lipid metabolism;Global and overview maps	Metabolism
BGI_novel_G000411	ko01100//Metabolic pathways;ko00600//Sphingolipid metabolism	Lipid metabolism;Global and overview maps	Metabolism
BGI_novel_G000639	ko01100//Metabolic pathways;ko00600//Sphingolipid metabolism	Lipid metabolism;Global and overview maps	Metabolism
BGI_novel_G000723	ko00600//Sphingolipid metabolism;ko01100//Metabolic pathways	Lipid metabolism;Global and overview maps	Metabolism
BGI_novel_G000749	ko01100//Metabolic pathways;ko00600//Sphingolipid metabolism	Lipid metabolism;Global and overview maps	Metabolism
BGI_novel_G001224	ko01100//Metabolic pathways;ko00600//Sphingolipid metabolism	Lipid metabolism;Global and overview maps	Metabolism
BGI_novel_G001340	ko00561//Glycerolipid metabolism;ko00564//Glycerophospholipid metabolism;ko01100//Metabolic pathways;ko00565//Ether lipid metabolism;ko01110//Biosynthesis of secondary metabolites	Lipid metabolism;Global and overview maps	Metabolism
BGI_novel_G001374	ko01100//Metabolic pathways;ko00600//Sphingolipid metabolism	Lipid metabolism;Global and overview maps	Metabolism
BGI_novel_G001894	ko01100//Metabolic pathways;ko00600//Sphingolipid metabolism	Lipid metabolism;Global and overview maps	Metabolism
BGI_novel_G002041	ko00564//Glycerophospholipid metabolism;ko01110//Biosynthesis of secondary metabolites;ko00561//Glycerolipid metabolism	Lipid metabolism;Global and overview maps	Metabolism
BGI_novel_G002556	ko01100//Metabolic pathways;ko00600//Sphingolipid metabolism	Lipid metabolism;Global and overview maps	Metabolism
110100200	ko01100//Metabolic pathways;ko00600//Sphingolipid metabolism;ko00190//Oxidative phosphorylation	Lipid metabolism;Global and overview maps;Energy metabolism	Metabolism
BGI_novel_G002122	ko01110//Biosynthesis of secondary metabolites;ko00565//Ether lipid metabolism;ko00460//Cyanoamino acid metabolism;ko01100//Metabolic pathways;ko00600//Sphingolipid metabolism	Lipid metabolism;Global and overview maps;Metabolism of other amino acids	Metabolism
BGI_novel_G001034	ko00531//Glycosaminoglycan degradation;ko00600//Sphingolipid metabolism;ko00052//Galactose metabolism;ko00511//Other glycan degradation;ko00604//Glycosphingolipid biosynthesis - ganglio series;ko01100//Metabolic pathways	Lipid metabolism;Glycan biosynthesis and metabolism;Global and overview maps;Carbohydrate metabolism	Metabolism
110114792	ko00564//Glycerophospholipid metabolism;ko00230//Purine metabolism	Lipid metabolism;Nucleotide metabolism	Metabolism
BGI_novel_G002086	ko00760//Nicotinate and nicotinamide metabolism;ko00040//Pentose and glucuronate interconversions;ko01100//Metabolic pathways;ko00053//Ascorbate and aldarate metabolism;ko00052//Galactose metabolism;ko00520//Amino sugar and nucleotide sugar metabolism	Metabolism of cofactors and vitamins;Carbohydrate metabolism;Global and overview maps	Metabolism
110105667	ko01100//Metabolic pathways;ko00750//Vitamin B6 metabolism;ko00564//Glycerophospholipid metabolism	Metabolism of cofactors and vitamins;Lipid metabolism;Global and overview maps	Metabolism
BGI_novel_G000519	ko00450//Selenocompound metabolism	Metabolism of other amino acids	Metabolism
110099115	ko00450//Selenocompound metabolism;ko00270//Cysteine and methionine metabolism	Metabolism of other amino acids;Amino acid metabolism	Metabolism
110114956	ko01100//Metabolic pathways;ko00480//Glutathione metabolism;ko01200//Carbon metabolism;ko01110//Biosynthesis of secondary metabolites;ko00030//Pentose phosphate pathway	Metabolism of other amino acids;Carbohydrate metabolism;Global and overview maps	Metabolism
BGI_novel_G001014	ko00280//Valine, leucine and isoleucine degradation;ko01100//Metabolic pathways;ko00640//Propanoate metabolism;ko00600//Sphingolipid metabolism;ko00410//beta-Alanine metabolism;ko00190//Oxidative phosphorylation;ko01200//Carbon metabolism	Metabolism of other amino acids;Carbohydrate metabolism;Global and overview maps;Amino acid metabolism;Energy metabolism;Lipid metabolism	Metabolism
110099768	ko00270//Cysteine and methionine metabolism;ko01100//Metabolic pathways;ko01230//Biosynthesis of amino acids;ko00450//Selenocompound metabolism;ko01110//Biosynthesis of secondary metabolites	Metabolism of other amino acids;Global and overview maps;Amino acid metabolism	Metabolism
110111672	ko00450//Selenocompound metabolism;ko01100//Metabolic pathways;ko01230//Biosynthesis of amino acids;ko00270//Cysteine and methionine metabolism;ko01110//Biosynthesis of secondary metabolites	Metabolism of other amino acids;Global and overview maps;Amino acid metabolism	Metabolism
BGI_novel_G000029	ko01110//Biosynthesis of secondary metabolites;ko01100//Metabolic pathways;ko01200//Carbon metabolism;ko00480//Glutathione metabolism;ko00030//Pentose phosphate pathway	Metabolism of other amino acids;Global and overview maps;Carbohydrate metabolism	Metabolism
110091883	ko01100//Metabolic pathways;ko00600//Sphingolipid metabolism;ko00565//Ether lipid metabolism;ko00460//Cyanoamino acid metabolism	Metabolism of other amino acids;Global and overview maps;Lipid metabolism	Metabolism
110102884	ko00230//Purine metabolism;ko01100//Metabolic pathways;ko00450//Selenocompound metabolism	Metabolism of other amino acids;Global and overview maps;Nucleotide metabolism	Metabolism
110112069	ko00906//Carotenoid biosynthesis	Metabolism of terpenoids and polyketides	Metabolism
110113154	ko00906//Carotenoid biosynthesis	Metabolism of terpenoids and polyketides	Metabolism
110095994	ko00906//Carotenoid biosynthesis;ko01110//Biosynthesis of secondary metabolites;ko01100//Metabolic pathways	Metabolism of terpenoids and polyketides;Global and overview maps	Metabolism
110097303	ko01110//Biosynthesis of secondary metabolites;ko00906//Carotenoid biosynthesis;ko01100//Metabolic pathways	Metabolism of terpenoids and polyketides;Global and overview maps	Metabolism
110103406	ko00906//Carotenoid biosynthesis;ko01100//Metabolic pathways;ko01110//Biosynthesis of secondary metabolites	Metabolism of terpenoids and polyketides;Global and overview maps	Metabolism
110111591	ko00906//Carotenoid biosynthesis;ko01110//Biosynthesis of secondary metabolites;ko01100//Metabolic pathways	Metabolism of terpenoids and polyketides;Global and overview maps	Metabolism
110114619	ko01100//Metabolic pathways;ko01110//Biosynthesis of secondary metabolites;ko00906//Carotenoid biosynthesis	Metabolism of terpenoids and polyketides;Global and overview maps	Metabolism
114578891	ko00906//Carotenoid biosynthesis;ko01110//Biosynthesis of secondary metabolites;ko01100//Metabolic pathways	Metabolism of terpenoids and polyketides;Global and overview maps	Metabolism
BGI_novel_G000900	ko00906//Carotenoid biosynthesis;ko01100//Metabolic pathways;ko01110//Biosynthesis of secondary metabolites	Metabolism of terpenoids and polyketides;Global and overview maps	Metabolism
BGI_novel_G001036	ko01100//Metabolic pathways;ko01110//Biosynthesis of secondary metabolites;ko00906//Carotenoid biosynthesis	Metabolism of terpenoids and polyketides;Global and overview maps	Metabolism
BGI_novel_G001038	ko00906//Carotenoid biosynthesis;ko01110//Biosynthesis of secondary metabolites;ko01100//Metabolic pathways	Metabolism of terpenoids and polyketides;Global and overview maps	Metabolism
110110096	ko01230//Biosynthesis of amino acids;ko00230//Purine metabolism;ko01100//Metabolic pathways;ko01200//Carbon metabolism;ko00620//Pyruvate metabolism;ko00010//Glycolysis / Gluconeogenesis;ko01110//Biosynthesis of secondary metabolites	Nucleotide metabolism;Carbohydrate metabolism;Global and overview maps	Metabolism
BGI_novel_G001553	ko04144//Endocytosis;ko01110//Biosynthesis of secondary metabolites;ko01100//Metabolic pathways;ko00600//Sphingolipid metabolism;ko01230//Biosynthesis of amino acids;ko00340//Histidine metabolism	Amino acid metabolism;Global and overview maps;Transport and catabolism;Lipid metabolism	Metabolism;Cellular Processes
BGI_novel_G002670	ko01230//Biosynthesis of amino acids;ko04144//Endocytosis;ko00600//Sphingolipid metabolism;ko01100//Metabolic pathways;ko01110//Biosynthesis of secondary metabolites;ko00340//Histidine metabolism	Amino acid metabolism;Lipid metabolism;Global and overview maps;Transport and catabolism	Metabolism;Cellular Processes
BGI_novel_G000714	ko01100//Metabolic pathways;ko01230//Biosynthesis of amino acids;ko00340//Histidine metabolism;ko01110//Biosynthesis of secondary metabolites;ko00600//Sphingolipid metabolism;ko04144//Endocytosis	Amino acid metabolism;Transport and catabolism;Lipid metabolism;Global and overview maps	Metabolism;Cellular Processes
110097480	ko04144//Endocytosis;ko00040//Pentose and glucuronate interconversions;ko01100//Metabolic pathways;ko00053//Ascorbate and aldarate metabolism;ko00520//Amino sugar and nucleotide sugar metabolism;ko00052//Galactose metabolism	Carbohydrate metabolism;Transport and catabolism;Global and overview maps	Metabolism;Cellular Processes
110112861	ko00561//Glycerolipid metabolism;ko00500//Starch and sucrose metabolism;ko00460//Cyanoamino acid metabolism;ko01100//Metabolic pathways;ko04144//Endocytosis;ko00940//Phenylpropanoid biosynthesis;ko01110//Biosynthesis of secondary metabolites	Lipid metabolism;Global and overview maps;Biosynthesis of other secondary metabolites;Carbohydrate metabolism;Metabolism of other amino acids;Transport and catabolism	Metabolism;Cellular Processes
110112711	ko00040//Pentose and glucuronate interconversions;ko01100//Metabolic pathways;ko04144//Endocytosis;ko00052//Galactose metabolism;ko00520//Amino sugar and nucleotide sugar metabolism;ko00053//Ascorbate and aldarate metabolism	Transport and catabolism;Carbohydrate metabolism;Global and overview maps	Metabolism;Cellular Processes
BGI_novel_G001689	ko00040//Pentose and glucuronate interconversions;ko00520//Amino sugar and nucleotide sugar metabolism;ko00052//Galactose metabolism;ko00053//Ascorbate and aldarate metabolism;ko01100//Metabolic pathways;ko04144//Endocytosis	Transport and catabolism;Global and overview maps;Carbohydrate metabolism	Metabolism;Cellular Processes
BGI_novel_G001965	ko00520//Amino sugar and nucleotide sugar metabolism;ko00053//Ascorbate and aldarate metabolism;ko04144//Endocytosis;ko00052//Galactose metabolism;ko01100//Metabolic pathways;ko00040//Pentose and glucuronate interconversions	Transport and catabolism;Global and overview maps;Carbohydrate metabolism	Metabolism;Cellular Processes
BGI_novel_G002424	ko00052//Galactose metabolism;ko04144//Endocytosis;ko00040//Pentose and glucuronate interconversions;ko03020//RNA polymerase;ko01100//Metabolic pathways;ko00520//Amino sugar and nucleotide sugar metabolism;ko00053//Ascorbate and aldarate metabolism	Carbohydrate metabolism;Global and overview maps;Transport and catabolism;Transcription	Metabolism;Cellular Processes;Genetic Information Processing
110099015	ko04144//Endocytosis;ko04016//MAPK signaling pathway - plant;ko04626//Plant-pathogen interaction;ko01100//Metabolic pathways;ko00790//Folate biosynthesis	Transport and catabolism;Global and overview maps;Metabolism of cofactors and vitamins;Signal transduction;Environmental adaptation	Metabolism;Cellular Processes;Organismal Systems;Environmental Information Processing
BGI_novel_G000876	ko00010//Glycolysis / Gluconeogenesis;ko04016//MAPK signaling pathway - plant;ko00190//Oxidative phosphorylation;ko01110//Biosynthesis of secondary metabolites;ko00232//Caffeine metabolism;ko00520//Amino sugar and nucleotide sugar metabolism;ko01100//Metabolic pathways;ko00500//Starch and sucrose metabolism;ko01200//Carbon metabolism;ko00230//Purine metabolism;ko00030//Pentose phosphate pathway	Biosynthesis of other secondary metabolites;Carbohydrate metabolism;Signal transduction;Energy metabolism;Nucleotide metabolism;Global and overview maps	Metabolism;Environmental Information Processing
110113770	ko00010//Glycolysis / Gluconeogenesis;ko01200//Carbon metabolism;ko01110//Biosynthesis of secondary metabolites;ko01100//Metabolic pathways;ko00230//Purine metabolism;ko04016//MAPK signaling pathway - plant;ko00190//Oxidative phosphorylation;ko00520//Amino sugar and nucleotide sugar metabolism;ko00030//Pentose phosphate pathway;ko00232//Caffeine metabolism;ko00500//Starch and sucrose metabolism	Biosynthesis of other secondary metabolites;Nucleotide metabolism;Carbohydrate metabolism;Global and overview maps;Signal transduction;Energy metabolism	Metabolism;Environmental Information Processing
BGI_novel_G002302	ko02010//ABC transporters;ko00620//Pyruvate metabolism	Carbohydrate metabolism;Membrane transport	Metabolism;Environmental Information Processing
110101882	ko04016//MAPK signaling pathway - plant;ko01100//Metabolic pathways;ko01110//Biosynthesis of secondary metabolites;ko00270//Cysteine and methionine metabolism	Global and overview maps;Amino acid metabolism;Signal transduction	Metabolism;Environmental Information Processing
110115974	ko04016//MAPK signaling pathway - plant;ko00904//Diterpenoid biosynthesis;ko04075//Plant hormone signal transduction;ko01110//Biosynthesis of secondary metabolites	Global and overview maps;Metabolism of terpenoids and polyketides;Signal transduction	Metabolism;Environmental Information Processing
110096125	ko01212//Fatty acid metabolism;ko00061//Fatty acid biosynthesis;ko01040//Biosynthesis of unsaturated fatty acids;ko04075//Plant hormone signal transduction	Lipid metabolism;Global and overview maps;Signal transduction	Metabolism;Environmental Information Processing
110101705	ko04075//Plant hormone signal transduction;ko00520//Amino sugar and nucleotide sugar metabolism;ko00053//Ascorbate and aldarate metabolism;ko00040//Pentose and glucuronate interconversions;ko01100//Metabolic pathways	Signal transduction;Carbohydrate metabolism;Global and overview maps	Metabolism;Environmental Information Processing
110094516	ko00230//Purine metabolism;ko04016//MAPK signaling pathway - plant;ko00240//Pyrimidine metabolism;ko01110//Biosynthesis of secondary metabolites;ko01100//Metabolic pathways	Signal transduction;Nucleotide metabolism;Global and overview maps	Metabolism;Environmental Information Processing
BGI_novel_G002770	ko00965//Betalain biosynthesis;ko01110//Biosynthesis of secondary metabolites;ko04016//MAPK signaling pathway - plant;ko03013//RNA transport;ko00904//Diterpenoid biosynthesis	Biosynthesis of other secondary metabolites;Metabolism of terpenoids and polyketides;Signal transduction;Translation;Global and overview maps	Metabolism;Environmental Information Processing;Genetic Information Processing
BGI_novel_G001292	ko04016//MAPK signaling pathway - plant;ko00232//Caffeine metabolism;ko01110//Biosynthesis of secondary metabolites;ko01100//Metabolic pathways;ko04141//Protein processing in endoplasmic reticulum;ko01200//Carbon metabolism;ko00010//Glycolysis / Gluconeogenesis;ko00230//Purine metabolism;ko00520//Amino sugar and nucleotide sugar metabolism;ko00190//Oxidative phosphorylation;ko00500//Starch and su…	Folding, sorting and degradation;Global and overview maps;Signal transduction;Nucleotide metabolism;Biosynthesis of other secondary metabolites;Carbohydrate metabolism;Energy metabolism	Metabolism;Environmental Information Processing;Genetic Information Processing
110096202	ko03013//RNA transport;ko00510//N-Glycan biosynthesis;ko02010//ABC transporters;ko04141//Protein processing in endoplasmic reticulum;ko03015//mRNA surveillance pathway;ko01100//Metabolic pathways	Global and overview maps;Folding, sorting and degradation;Glycan biosynthesis and metabolism;Membrane transport;Translation	Metabolism;Environmental Information Processing;Genetic Information Processing
114579844	ko04141//Protein processing in endoplasmic reticulum;ko01100//Metabolic pathways;ko00270//Cysteine and methionine metabolism;ko03013//RNA transport;ko02010//ABC transporters;ko01110//Biosynthesis of secondary metabolites;ko03015//mRNA surveillance pathway;ko00510//N-Glycan biosynthesis;ko03010//Ribosome	Global and overview maps;Membrane transport;Folding, sorting and degradation;Translation;Glycan biosynthesis and metabolism;Amino acid metabolism	Metabolism;Environmental Information Processing;Genetic Information Processing
110110965	ko04141//Protein processing in endoplasmic reticulum;ko03015//mRNA surveillance pathway;ko00270//Cysteine and methionine metabolism;ko01100//Metabolic pathways;ko02010//ABC transporters;ko03010//Ribosome;ko01110//Biosynthesis of secondary metabolites;ko03013//RNA transport	Translation;Global and overview maps;Amino acid metabolism;Membrane transport;Folding, sorting and degradation	Metabolism;Environmental Information Processing;Genetic Information Processing
110111203	ko00620//Pyruvate metabolism;ko00965//Betalain biosynthesis;ko04141//Protein processing in endoplasmic reticulum	Biosynthesis of other secondary metabolites;Carbohydrate metabolism;Folding, sorting and degradation	Metabolism;Genetic Information Processing
BGI_novel_G001933	ko00030//Pentose phosphate pathway;ko00230//Purine metabolism;ko00010//Glycolysis / Gluconeogenesis;ko01100//Metabolic pathways;ko04141//Protein processing in endoplasmic reticulum;ko00520//Amino sugar and nucleotide sugar metabolism;ko00500//Starch and sucrose metabolism;ko00190//Oxidative phosphorylation;ko00232//Caffeine metabolism;ko01110//Biosynthesis of secondary metabolites;ko01200//Carbon…	Biosynthesis of other secondary metabolites;Nucleotide metabolism;Folding, sorting and degradation;Energy metabolism;Global and overview maps;Carbohydrate metabolism	Metabolism;Genetic Information Processing
110108229	ko01200//Carbon metabolism;ko00710//Carbon fixation in photosynthetic organisms;ko01230//Biosynthesis of amino acids;ko03015//mRNA surveillance pathway;ko01100//Metabolic pathways;ko00520//Amino sugar and nucleotide sugar metabolism;ko01110//Biosynthesis of secondary metabolites;ko00010//Glycolysis / Gluconeogenesis	Carbohydrate metabolism;Energy metabolism;Global and overview maps;Translation	Metabolism;Genetic Information Processing
114580534	ko00520//Amino sugar and nucleotide sugar metabolism;ko01200//Carbon metabolism;ko00710//Carbon fixation in photosynthetic organisms;ko01100//Metabolic pathways;ko01230//Biosynthesis of amino acids;ko00010//Glycolysis / Gluconeogenesis;ko01110//Biosynthesis of secondary metabolites;ko03015//mRNA surveillance pathway	Carbohydrate metabolism;Global and overview maps;Energy metabolism;Translation	Metabolism;Genetic Information Processing
110116697	ko01230//Biosynthesis of amino acids;ko00010//Glycolysis / Gluconeogenesis;ko01100//Metabolic pathways;ko01200//Carbon metabolism;ko00030//Pentose phosphate pathway;ko03018//RNA degradation;ko00051//Fructose and mannose metabolism;ko01110//Biosynthesis of secondary metabolites;ko00052//Galactose metabolism	Carbohydrate metabolism;Global and overview maps;Folding, sorting and degradation	Metabolism;Genetic Information Processing
110115049	ko03013//RNA transport;ko00020//Citrate cycle (TCA cycle);ko01110//Biosynthesis of secondary metabolites;ko00010//Glycolysis / Gluconeogenesis;ko01200//Carbon metabolism;ko00620//Pyruvate metabolism;ko01100//Metabolic pathways	Carbohydrate metabolism;Global and overview maps;Translation	Metabolism;Genetic Information Processing
114580110	ko04141//Protein processing in endoplasmic reticulum;ko00620//Pyruvate metabolism;ko00965//Betalain biosynthesis	Folding, sorting and degradation;Biosynthesis of other secondary metabolites;Carbohydrate metabolism	Metabolism;Genetic Information Processing
114580166	ko00620//Pyruvate metabolism;ko04141//Protein processing in endoplasmic reticulum;ko00965//Betalain biosynthesis	Folding, sorting and degradation;Carbohydrate metabolism;Biosynthesis of other secondary metabolites	Metabolism;Genetic Information Processing
110097124	ko01100//Metabolic pathways;ko00280//Valine, leucine and isoleucine degradation;ko00564//Glycerophospholipid metabolism;ko00561//Glycerolipid metabolism;ko00640//Propanoate metabolism;ko03018//RNA degradation;ko01110//Biosynthesis of secondary metabolites	Folding, sorting and degradation;Global and overview maps;Carbohydrate metabolism;Amino acid metabolism;Lipid metabolism	Metabolism;Genetic Information Processing
BGI_novel_G000174	ko04141//Protein processing in endoplasmic reticulum;ko00965//Betalain biosynthesis;ko00904//Diterpenoid biosynthesis;ko01110//Biosynthesis of secondary metabolites	Folding, sorting and degradation;Global and overview maps;Metabolism of terpenoids and polyketides;Biosynthesis of other secondary metabolites	Metabolism;Genetic Information Processing
BGI_novel_G001105	ko01100//Metabolic pathways;ko04141//Protein processing in endoplasmic reticulum;ko00600//Sphingolipid metabolism	Folding, sorting and degradation;Lipid metabolism;Global and overview maps	Metabolism;Genetic Information Processing
BGI_novel_G002010	ko01100//Metabolic pathways;ko04141//Protein processing in endoplasmic reticulum;ko00600//Sphingolipid metabolism	Folding, sorting and degradation;Lipid metabolism;Global and overview maps	Metabolism;Genetic Information Processing
110100584	ko01110//Biosynthesis of secondary metabolites;ko01100//Metabolic pathways;ko00010//Glycolysis / Gluconeogenesis;ko01200//Carbon metabolism;ko03018//RNA degradation;ko01230//Biosynthesis of amino acids	Global and overview maps;Carbohydrate metabolism;Folding, sorting and degradation	Metabolism;Genetic Information Processing
BGI_novel_G002240	ko00010//Glycolysis / Gluconeogenesis;ko00520//Amino sugar and nucleotide sugar metabolism;ko01100//Metabolic pathways;ko01200//Carbon metabolism;ko00500//Starch and sucrose metabolism;ko04141//Protein processing in endoplasmic reticulum;ko01110//Biosynthesis of secondary metabolites;ko00030//Pentose phosphate pathway	Global and overview maps;Carbohydrate metabolism;Folding, sorting and degradation	Metabolism;Genetic Information Processing
BGI_novel_G001932	ko00230//Purine metabolism;ko00232//Caffeine metabolism;ko01200//Carbon metabolism;ko00030//Pentose phosphate pathway;ko01110//Biosynthesis of secondary metabolites;ko00500//Starch and sucrose metabolism;ko00190//Oxidative phosphorylation;ko00520//Amino sugar and nucleotide sugar metabolism;ko00010//Glycolysis / Gluconeogenesis;ko04141//Protein processing in endoplasmic reticulum;ko01100//Metabol…	Global and overview maps;Energy metabolism;Carbohydrate metabolism;Folding, sorting and degradation;Biosynthesis of other secondary metabolites;Nucleotide metabolism	Metabolism;Genetic Information Processing
BGI_novel_G001293	ko00232//Caffeine metabolism;ko00030//Pentose phosphate pathway;ko00520//Amino sugar and nucleotide sugar metabolism;ko01200//Carbon metabolism;ko04141//Protein processing in endoplasmic reticulum;ko01100//Metabolic pathways;ko00190//Oxidative phosphorylation;ko00230//Purine metabolism;ko00500//Starch and sucrose metabolism;ko01110//Biosynthesis of secondary metabolites;ko00010//Glycolysis / Gluc…	Global and overview maps;Energy metabolism;Carbohydrate metabolism;Folding, sorting and degradation;Nucleotide metabolism;Biosynthesis of other secondary metabolites	Metabolism;Genetic Information Processing
BGI_novel_G002804	ko00600//Sphingolipid metabolism;ko04141//Protein processing in endoplasmic reticulum;ko01100//Metabolic pathways	Global and overview maps;Folding, sorting and degradation;Lipid metabolism	Metabolism;Genetic Information Processing
BGI_novel_G000337	ko00600//Sphingolipid metabolism;ko01100//Metabolic pathways;ko04141//Protein processing in endoplasmic reticulum	Global and overview maps;Lipid metabolism;Folding, sorting and degradation	Metabolism;Genetic Information Processing
110096196	ko01110//Biosynthesis of secondary metabolites;ko01100//Metabolic pathways;ko03020//RNA polymerase;ko00940//Phenylpropanoid biosynthesis	Global and overview maps;Transcription;Biosynthesis of other secondary metabolites	Metabolism;Genetic Information Processing
BGI_novel_G002307	ko00010//Glycolysis / Gluconeogenesis;ko03013//RNA transport;ko01110//Biosynthesis of secondary metabolites;ko00350//Tyrosine metabolism;ko00071//Fatty acid degradation;ko01200//Carbon metabolism;ko01100//Metabolic pathways	Global and overview maps;Translation;Lipid metabolism;Carbohydrate metabolism;Amino acid metabolism	Metabolism;Genetic Information Processing
114580413	ko03013//RNA transport;ko01100//Metabolic pathways;ko00600//Sphingolipid metabolism	Lipid metabolism;Global and overview maps;Translation	Metabolism;Genetic Information Processing
BGI_novel_G000500	ko01100//Metabolic pathways;ko03020//RNA polymerase;ko00760//Nicotinate and nicotinamide metabolism	Metabolism of cofactors and vitamins;Global and overview maps;Transcription	Metabolism;Genetic Information Processing
110098836	ko01100//Metabolic pathways;ko00565//Ether lipid metabolism;ko01110//Biosynthesis of secondary metabolites;ko03420//Nucleotide excision repair;ko00561//Glycerolipid metabolism;ko00564//Glycerophospholipid metabolism;ko03022//Basal transcription factors	Replication and repair;Transcription;Lipid metabolism;Global and overview maps	Metabolism;Genetic Information Processing
110092648	ko01100//Metabolic pathways;ko00562//Inositol phosphate metabolism;ko03020//RNA polymerase	Transcription;Carbohydrate metabolism;Global and overview maps	Metabolism;Genetic Information Processing
BGI_novel_G000932	ko00040//Pentose and glucuronate interconversions;ko01100//Metabolic pathways;ko00053//Ascorbate and aldarate metabolism;ko00520//Amino sugar and nucleotide sugar metabolism;ko03020//RNA polymerase;ko00052//Galactose metabolism	Transcription;Carbohydrate metabolism;Global and overview maps	Metabolism;Genetic Information Processing
BGI_novel_G002005	ko00511//Other glycan degradation;ko03040//Spliceosome	Transcription;Glycan biosynthesis and metabolism	Metabolism;Genetic Information Processing
110094222	ko00520//Amino sugar and nucleotide sugar metabolism;ko01100//Metabolic pathways;ko01200//Carbon metabolism;ko00190//Oxidative phosphorylation;ko04141//Protein processing in endoplasmic reticulum;ko00053//Ascorbate and aldarate metabolism;ko00500//Starch and sucrose metabolism;ko00230//Purine metabolism;ko00052//Galactose metabolism;ko03020//RNA polymerase;ko04144//Endocytosis;ko00232//Caffeine m…	Biosynthesis of other secondary metabolites;Transcription;Global and overview maps;Energy metabolism;Transport and catabolism;Carbohydrate metabolism;Folding, sorting and degradation;Nucleotide metabolism	Metabolism;Genetic Information Processing;Cellular Processes
BGI_novel_G000447	ko01110//Biosynthesis of secondary metabolites;ko00500//Starch and sucrose metabolism;ko00010//Glycolysis / Gluconeogenesis;ko00030//Pentose phosphate pathway;ko00190//Oxidative phosphorylation;ko00073//Cutin, suberine and wax biosynthesis;ko00520//Amino sugar and nucleotide sugar metabolism;ko01200//Carbon metabolism;ko01100//Metabolic pathways;ko04141//Protein processing in endoplasmic reticulu…	Transport and catabolism;Lipid metabolism;Folding, sorting and degradation;Carbohydrate metabolism;Energy metabolism;Biosynthesis of other secondary metabolites;Global and overview maps	Metabolism;Genetic Information Processing;Cellular Processes
110096944	ko03015//mRNA surveillance pathway;ko02010//ABC transporters;ko01110//Biosynthesis of secondary metabolites;ko00270//Cysteine and methionine metabolism;ko03010//Ribosome;ko03013//RNA transport;ko01100//Metabolic pathways	Amino acid metabolism;Global and overview maps;Translation;Membrane transport	Metabolism;Genetic Information Processing;Environmental Information Processing
BGI_novel_G001548	ko02010//ABC transporters;ko03420//Nucleotide excision repair;ko03430//Mismatch repair;ko00620//Pyruvate metabolism;ko03030//DNA replication	Membrane transport;Replication and repair;Carbohydrate metabolism	Metabolism;Genetic Information Processing;Environmental Information Processing
110097563	ko03013//RNA transport;ko02010//ABC transporters;ko03015//mRNA surveillance pathway;ko00510//N-Glycan biosynthesis;ko04141//Protein processing in endoplasmic reticulum;ko01100//Metabolic pathways	Translation;Global and overview maps;Folding, sorting and degradation;Glycan biosynthesis and metabolism;Membrane transport	Metabolism;Genetic Information Processing;Environmental Information Processing
114578908	ko01100//Metabolic pathways;ko03013//RNA transport;ko03010//Ribosome;ko03015//mRNA surveillance pathway;ko01110//Biosynthesis of secondary metabolites;ko02010//ABC transporters;ko00270//Cysteine and methionine metabolism	Translation;Global and overview maps;Membrane transport;Amino acid metabolism	Metabolism;Genetic Information Processing;Environmental Information Processing
110101137	ko04141//Protein processing in endoplasmic reticulum;ko01100//Metabolic pathways;ko00510//N-Glycan biosynthesis;ko03013//RNA transport;ko02010//ABC transporters;ko03015//mRNA surveillance pathway	Translation;Membrane transport;Glycan biosynthesis and metabolism;Global and overview maps;Folding, sorting and degradation	Metabolism;Genetic Information Processing;Environmental Information Processing
110098685	ko00520//Amino sugar and nucleotide sugar metabolism;ko01100//Metabolic pathways;ko00250//Alanine, aspartate and glutamate metabolism;ko04626//Plant-pathogen interaction	Carbohydrate metabolism;Amino acid metabolism;Global and overview maps;Environmental adaptation	Metabolism;Organismal Systems
BGI_novel_G001606	ko00520//Amino sugar and nucleotide sugar metabolism;ko04626//Plant-pathogen interaction;ko00250//Alanine, aspartate and glutamate metabolism;ko01100//Metabolic pathways	Environmental adaptation;Carbohydrate metabolism;Global and overview maps;Amino acid metabolism	Metabolism;Organismal Systems
BGI_novel_G000702	ko00790//Folate biosynthesis;ko01100//Metabolic pathways;ko04626//Plant-pathogen interaction	Metabolism of cofactors and vitamins;Global and overview maps;Environmental adaptation	Metabolism;Organismal Systems
110095647	ko00904//Diterpenoid biosynthesis;ko04626//Plant-pathogen interaction;ko01110//Biosynthesis of secondary metabolites	Metabolism of terpenoids and polyketides;Environmental adaptation;Global and overview maps	Metabolism;Organismal Systems
BGI_novel_G002254	ko04626//Plant-pathogen interaction;ko00232//Caffeine metabolism;ko01200//Carbon metabolism;ko00010//Glycolysis / Gluconeogenesis;ko00190//Oxidative phosphorylation;ko00500//Starch and sucrose metabolism;ko01100//Metabolic pathways;ko01110//Biosynthesis of secondary metabolites;ko00520//Amino sugar and nucleotide sugar metabolism;ko00030//Pentose phosphate pathway;ko00230//Purine metabolism	Nucleotide metabolism;Carbohydrate metabolism;Environmental adaptation;Biosynthesis of other secondary metabolites;Energy metabolism;Global and overview maps	Metabolism;Organismal Systems
BGI_novel_G000477	ko04016//MAPK signaling pathway - plant;ko01100//Metabolic pathways;ko01200//Carbon metabolism;ko04075//Plant hormone signal transduction;ko04070//Phosphatidylinositol signaling system;ko00562//Inositol phosphate metabolism;ko04626//Plant-pathogen interaction	Carbohydrate metabolism;Environmental adaptation;Signal transduction;Global and overview maps	Metabolism;Organismal Systems;Environmental Information Processing
BGI_novel_G001080	ko00500//Starch and sucrose metabolism;ko01100//Metabolic pathways;ko04016//MAPK signaling pathway - plant;ko04626//Plant-pathogen interaction;ko00940//Phenylpropanoid biosynthesis;ko00460//Cyanoamino acid metabolism;ko01110//Biosynthesis of secondary metabolites	Metabolism of other amino acids;Carbohydrate metabolism;Environmental adaptation;Signal transduction;Biosynthesis of other secondary metabolites;Global and overview maps	Metabolism;Organismal Systems;Environmental Information Processing
110092326	ko04712//Circadian rhythm - plant	Environmental adaptation	Organismal Systems
110092339	ko04626//Plant-pathogen interaction	Environmental adaptation	Organismal Systems
110093243	ko04626//Plant-pathogen interaction	Environmental adaptation	Organismal Systems
110093244	ko04626//Plant-pathogen interaction	Environmental adaptation	Organismal Systems
110093832	ko04712//Circadian rhythm - plant	Environmental adaptation	Organismal Systems
110093896	ko04712//Circadian rhythm - plant	Environmental adaptation	Organismal Systems
110093969	ko04626//Plant-pathogen interaction	Environmental adaptation	Organismal Systems
110094109	ko04626//Plant-pathogen interaction	Environmental adaptation	Organismal Systems
110094110	ko04626//Plant-pathogen interaction	Environmental adaptation	Organismal Systems
110094461	ko04626//Plant-pathogen interaction	Environmental adaptation	Organismal Systems
110094672	ko04712//Circadian rhythm - plant	Environmental adaptation	Organismal Systems
110094897	ko04712//Circadian rhythm - plant	Environmental adaptation	Organismal Systems
110095225	ko04712//Circadian rhythm - plant	Environmental adaptation	Organismal Systems
110095283	ko04712//Circadian rhythm - plant	Environmental adaptation	Organismal Systems
110095314	ko04712//Circadian rhythm - plant	Environmental adaptation	Organismal Systems
110095426	ko04626//Plant-pathogen interaction	Environmental adaptation	Organismal Systems
110095938	ko04626//Plant-pathogen interaction	Environmental adaptation	Organismal Systems
110096472	ko04626//Plant-pathogen interaction	Environmental adaptation	Organismal Systems
110096578	ko04626//Plant-pathogen interaction	Environmental adaptation	Organismal Systems
110096795	ko04626//Plant-pathogen interaction	Environmental adaptation	Organismal Systems
110097252	ko04626//Plant-pathogen interaction	Environmental adaptation	Organismal Systems
110097280	ko04626//Plant-pathogen interaction	Environmental adaptation	Organismal Systems
110097317	ko04712//Circadian rhythm - plant	Environmental adaptation	Organismal Systems
110097714	ko04626//Plant-pathogen interaction	Environmental adaptation	Organismal Systems
110097805	ko04626//Plant-pathogen interaction	Environmental adaptation	Organismal Systems
110097904	ko04712//Circadian rhythm - plant	Environmental adaptation	Organismal Systems
110098552	ko04626//Plant-pathogen interaction	Environmental adaptation	Organismal Systems
110098790	ko04712//Circadian rhythm - plant	Environmental adaptation	Organismal Systems
110099812	ko04712//Circadian rhythm - plant	Environmental adaptation	Organismal Systems
110100103	ko04712//Circadian rhythm - plant	Environmental adaptation	Organismal Systems
110100223	ko04626//Plant-pathogen interaction	Environmental adaptation	Organismal Systems
110100777	ko04626//Plant-pathogen interaction	Environmental adaptation	Organismal Systems
110101386	ko04626//Plant-pathogen interaction	Environmental adaptation	Organismal Systems
110101512	ko04626//Plant-pathogen interaction	Environmental adaptation	Organismal Systems
110101534	ko04712//Circadian rhythm - plant	Environmental adaptation	Organismal Systems
110101667	ko04712//Circadian rhythm - plant	Environmental adaptation	Organismal Systems
110101690	ko04626//Plant-pathogen interaction	Environmental adaptation	Organismal Systems
110101707	ko04626//Plant-pathogen interaction	Environmental adaptation	Organismal Systems
110102063	ko04712//Circadian rhythm - plant	Environmental adaptation	Organismal Systems
110102189	ko04626//Plant-pathogen interaction	Environmental adaptation	Organismal Systems
110102623	ko04626//Plant-pathogen interaction	Environmental adaptation	Organismal Systems
110102809	ko04626//Plant-pathogen interaction	Environmental adaptation	Organismal Systems
110102999	ko04712//Circadian rhythm - plant	Environmental adaptation	Organismal Systems
110103873	ko04626//Plant-pathogen interaction	Environmental adaptation	Organismal Systems
110104102	ko04626//Plant-pathogen interaction	Environmental adaptation	Organismal Systems
110104566	ko04626//Plant-pathogen interaction	Environmental adaptation	Organismal Systems
110104931	ko04626//Plant-pathogen interaction	Environmental adaptation	Organismal Systems
110104943	ko04626//Plant-pathogen interaction	Environmental adaptation	Organismal Systems
110105031	ko04626//Plant-pathogen interaction	Environmental adaptation	Organismal Systems
110105539	ko04626//Plant-pathogen interaction	Environmental adaptation	Organismal Systems
110106754	ko04626//Plant-pathogen interaction	Environmental adaptation	Organismal Systems
110107137	ko04712//Circadian rhythm - plant	Environmental adaptation	Organismal Systems
110107768	ko04712//Circadian rhythm - plant	Environmental adaptation	Organismal Systems
110107877	ko04712//Circadian rhythm - plant	Environmental adaptation	Organismal Systems
110109092	ko04626//Plant-pathogen interaction	Environmental adaptation	Organismal Systems
110109194	ko04626//Plant-pathogen interaction	Environmental adaptation	Organismal Systems
110109324	ko04712//Circadian rhythm - plant	Environmental adaptation	Organismal Systems
110109424	ko04712//Circadian rhythm - plant	Environmental adaptation	Organismal Systems
110109529	ko04626//Plant-pathogen interaction	Environmental adaptation	Organismal Systems
110109536	ko04712//Circadian rhythm - plant	Environmental adaptation	Organismal Systems
110109610	ko04712//Circadian rhythm - plant	Environmental adaptation	Organismal Systems
110110486	ko04626//Plant-pathogen interaction	Environmental adaptation	Organismal Systems
110110518	ko04626//Plant-pathogen interaction	Environmental adaptation	Organismal Systems
110110542	ko04712//Circadian rhythm - plant	Environmental adaptation	Organismal Systems
110110597	ko04712//Circadian rhythm - plant	Environmental adaptation	Organismal Systems
110110639	ko04712//Circadian rhythm - plant	Environmental adaptation	Organismal Systems
110110755	ko04626//Plant-pathogen interaction	Environmental adaptation	Organismal Systems
110110937	ko04626//Plant-pathogen interaction	Environmental adaptation	Organismal Systems
110111247	ko04626//Plant-pathogen interaction	Environmental adaptation	Organismal Systems
110111454	ko04712//Circadian rhythm - plant	Environmental adaptation	Organismal Systems
110111500	ko04626//Plant-pathogen interaction	Environmental adaptation	Organismal Systems
110111928	ko04712//Circadian rhythm - plant	Environmental adaptation	Organismal Systems
110111979	ko04626//Plant-pathogen interaction	Environmental adaptation	Organismal Systems
110111990	ko04626//Plant-pathogen interaction	Environmental adaptation	Organismal Systems
110112557	ko04712//Circadian rhythm - plant	Environmental adaptation	Organismal Systems
110112696	ko04626//Plant-pathogen interaction	Environmental adaptation	Organismal Systems
110113366	ko04626//Plant-pathogen interaction	Environmental adaptation	Organismal Systems
110113665	ko04712//Circadian rhythm - plant	Environmental adaptation	Organismal Systems
110113999	ko04626//Plant-pathogen interaction	Environmental adaptation	Organismal Systems
110114028	ko04712//Circadian rhythm - plant	Environmental adaptation	Organismal Systems
110114655	ko04626//Plant-pathogen interaction	Environmental adaptation	Organismal Systems
110115036	ko04626//Plant-pathogen interaction	Environmental adaptation	Organismal Systems
110115037	ko04626//Plant-pathogen interaction	Environmental adaptation	Organismal Systems
110115038	ko04626//Plant-pathogen interaction	Environmental adaptation	Organismal Systems
110115061	ko04712//Circadian rhythm - plant	Environmental adaptation	Organismal Systems
110116372	ko04626//Plant-pathogen interaction	Environmental adaptation	Organismal Systems
110116551	ko04626//Plant-pathogen interaction	Environmental adaptation	Organismal Systems
114578973	ko04626//Plant-pathogen interaction	Environmental adaptation	Organismal Systems
114580947	ko04626//Plant-pathogen interaction	Environmental adaptation	Organismal Systems
BGI_novel_G000465	ko04626//Plant-pathogen interaction	Environmental adaptation	Organismal Systems
BGI_novel_G000542	ko04712//Circadian rhythm - plant	Environmental adaptation	Organismal Systems
BGI_novel_G000581	ko04626//Plant-pathogen interaction	Environmental adaptation	Organismal Systems
BGI_novel_G000791	ko04626//Plant-pathogen interaction	Environmental adaptation	Organismal Systems
BGI_novel_G001268	ko04626//Plant-pathogen interaction	Environmental adaptation	Organismal Systems
BGI_novel_G001491	ko04626//Plant-pathogen interaction	Environmental adaptation	Organismal Systems
BGI_novel_G002599	ko04626//Plant-pathogen interaction	Environmental adaptation	Organismal Systems
BGI_novel_G002621	ko04626//Plant-pathogen interaction	Environmental adaptation	Organismal Systems
BGI_novel_G000697	ko00460//Cyanoamino acid metabolism;ko00500//Starch and sucrose metabolism;ko00940//Phenylpropanoid biosynthesis;ko01110//Biosynthesis of secondary metabolites;ko04146//Peroxisome;ko01100//Metabolic pathways;ko04075//Plant hormone signal transduction;ko04016//MAPK signaling pathway - plant;ko04626//Plant-pathogen interaction	Global and overview maps;Metabolism of other amino acids;Environmental adaptation;Signal transduction;Biosynthesis of other secondary metabolites;Carbohydrate metabolism;Transport and catabolism	Organismal Systems;Cellular Processes;Environmental Information Processing;Metabolism
BGI_novel_G000195	ko00960//Tropane, piperidine and pyridine alkaloid biosynthesis;ko04144//Endocytosis;ko01100//Metabolic pathways;ko00940//Phenylpropanoid biosynthesis;ko00950//Isoquinoline alkaloid biosynthesis;ko00350//Tyrosine metabolism;ko00410//beta-Alanine metabolism;ko00260//Glycine, serine and threonine metabolism;ko04626//Plant-pathogen interaction;ko00500//Starch and sucrose metabolism;ko01110//Biosynth…	Amino acid metabolism;Biosynthesis of other secondary metabolites;Carbohydrate metabolism;Environmental adaptation;Metabolism of other amino acids;Transport and catabolism;Global and overview maps	Organismal Systems;Cellular Processes;Metabolism
BGI_novel_G000701	ko04144//Endocytosis;ko00500//Starch and sucrose metabolism;ko04626//Plant-pathogen interaction;ko01100//Metabolic pathways;ko00460//Cyanoamino acid metabolism;ko00940//Phenylpropanoid biosynthesis;ko01110//Biosynthesis of secondary metabolites	Global and overview maps;Carbohydrate metabolism;Metabolism of other amino acids;Transport and catabolism;Environmental adaptation;Biosynthesis of other secondary metabolites	Organismal Systems;Cellular Processes;Metabolism
BGI_novel_G001205	ko00940//Phenylpropanoid biosynthesis;ko00410//beta-Alanine metabolism;ko01110//Biosynthesis of secondary metabolites;ko04626//Plant-pathogen interaction;ko00960//Tropane, piperidine and pyridine alkaloid biosynthesis;ko00460//Cyanoamino acid metabolism;ko00350//Tyrosine metabolism;ko00260//Glycine, serine and threonine metabolism;ko00500//Starch and sucrose metabolism;ko00360//Phenylalanine meta…	Metabolism of other amino acids;Carbohydrate metabolism;Biosynthesis of other secondary metabolites;Amino acid metabolism;Global and overview maps;Environmental adaptation;Transport and catabolism	Organismal Systems;Cellular Processes;Metabolism
110113935	ko00500//Starch and sucrose metabolism;ko04144//Endocytosis;ko00460//Cyanoamino acid metabolism;ko01110//Biosynthesis of secondary metabolites;ko00940//Phenylpropanoid biosynthesis;ko01100//Metabolic pathways;ko04626//Plant-pathogen interaction	Transport and catabolism;Carbohydrate metabolism;Metabolism of other amino acids;Global and overview maps;Biosynthesis of other secondary metabolites;Environmental adaptation	Organismal Systems;Cellular Processes;Metabolism
110095405	ko04016//MAPK signaling pathway - plant;ko04075//Plant hormone signal transduction;ko04626//Plant-pathogen interaction	Environmental adaptation;Signal transduction	Organismal Systems;Environmental Information Processing
110100772	ko04016//MAPK signaling pathway - plant;ko04626//Plant-pathogen interaction	Environmental adaptation;Signal transduction	Organismal Systems;Environmental Information Processing
110104567	ko04626//Plant-pathogen interaction;ko04016//MAPK signaling pathway - plant	Environmental adaptation;Signal transduction	Organismal Systems;Environmental Information Processing
110105606	ko04626//Plant-pathogen interaction;ko04016//MAPK signaling pathway - plant	Environmental adaptation;Signal transduction	Organismal Systems;Environmental Information Processing
110108328	ko04626//Plant-pathogen interaction;ko04016//MAPK signaling pathway - plant	Environmental adaptation;Signal transduction	Organismal Systems;Environmental Information Processing
110111762	ko04626//Plant-pathogen interaction;ko04016//MAPK signaling pathway - plant	Environmental adaptation;Signal transduction	Organismal Systems;Environmental Information Processing
110113346	ko04626//Plant-pathogen interaction;ko04075//Plant hormone signal transduction;ko04016//MAPK signaling pathway - plant	Environmental adaptation;Signal transduction	Organismal Systems;Environmental Information Processing
110113407	ko04626//Plant-pathogen interaction;ko04016//MAPK signaling pathway - plant;ko04070//Phosphatidylinositol signaling system	Environmental adaptation;Signal transduction	Organismal Systems;Environmental Information Processing
110113503	ko04016//MAPK signaling pathway - plant;ko04626//Plant-pathogen interaction	Environmental adaptation;Signal transduction	Organismal Systems;Environmental Information Processing
110113891	ko04075//Plant hormone signal transduction;ko04712//Circadian rhythm - plant	Environmental adaptation;Signal transduction	Organismal Systems;Environmental Information Processing
110115692	ko04626//Plant-pathogen interaction;ko04016//MAPK signaling pathway - plant	Environmental adaptation;Signal transduction	Organismal Systems;Environmental Information Processing
110116335	ko04016//MAPK signaling pathway - plant;ko04626//Plant-pathogen interaction	Environmental adaptation;Signal transduction	Organismal Systems;Environmental Information Processing
114578713	ko04626//Plant-pathogen interaction;ko04016//MAPK signaling pathway - plant	Environmental adaptation;Signal transduction	Organismal Systems;Environmental Information Processing
110094287	ko04075//Plant hormone signal transduction;ko04712//Circadian rhythm - plant	Signal transduction;Environmental adaptation	Organismal Systems;Environmental Information Processing
110095391	ko04626//Plant-pathogen interaction;ko04016//MAPK signaling pathway - plant	Signal transduction;Environmental adaptation	Organismal Systems;Environmental Information Processing
110097621	ko04016//MAPK signaling pathway - plant;ko04626//Plant-pathogen interaction	Signal transduction;Environmental adaptation	Organismal Systems;Environmental Information Processing
110099934	ko04626//Plant-pathogen interaction;ko04016//MAPK signaling pathway - plant	Signal transduction;Environmental adaptation	Organismal Systems;Environmental Information Processing
110103764	ko04070//Phosphatidylinositol signaling system;ko04626//Plant-pathogen interaction;ko04016//MAPK signaling pathway - plant	Signal transduction;Environmental adaptation	Organismal Systems;Environmental Information Processing
110103773	ko04070//Phosphatidylinositol signaling system;ko04016//MAPK signaling pathway - plant;ko04626//Plant-pathogen interaction	Signal transduction;Environmental adaptation	Organismal Systems;Environmental Information Processing
110104502	ko04016//MAPK signaling pathway - plant;ko04626//Plant-pathogen interaction	Signal transduction;Environmental adaptation	Organismal Systems;Environmental Information Processing
110105995	ko04016//MAPK signaling pathway - plant;ko04626//Plant-pathogen interaction	Signal transduction;Environmental adaptation	Organismal Systems;Environmental Information Processing
110115196	ko04626//Plant-pathogen interaction;ko04016//MAPK signaling pathway - plant	Signal transduction;Environmental adaptation	Organismal Systems;Environmental Information Processing
114581209	ko04626//Plant-pathogen interaction;ko04016//MAPK signaling pathway - plant	Signal transduction;Environmental adaptation	Organismal Systems;Environmental Information Processing
110108864	ko04016//MAPK signaling pathway - plant;ko04626//Plant-pathogen interaction;ko04146//Peroxisome	Environmental adaptation;Transport and catabolism;Signal transduction	Organismal Systems;Environmental Information Processing;Cellular Processes
BGI_novel_G000531	ko04626//Plant-pathogen interaction;ko03013//RNA transport;ko04016//MAPK signaling pathway - plant;ko03040//Spliceosome	Environmental adaptation;Translation;Signal transduction;Transcription	Organismal Systems;Environmental Information Processing;Genetic Information Processing
110107467	ko04141//Protein processing in endoplasmic reticulum;ko04626//Plant-pathogen interaction	Environmental adaptation;Folding, sorting and degradation	Organismal Systems;Genetic Information Processing
110092977	ko04141//Protein processing in endoplasmic reticulum;ko04626//Plant-pathogen interaction	Folding, sorting and degradation;Environmental adaptation	Organismal Systems;Genetic Information Processing
110109550	ko04626//Plant-pathogen interaction;ko04141//Protein processing in endoplasmic reticulum	Folding, sorting and degradation;Environmental adaptation	Organismal Systems;Genetic Information Processing
BGI_novel_G000552	ko03015//mRNA surveillance pathway;ko04626//Plant-pathogen interaction	Translation;Environmental adaptation	Organismal Systems;Genetic Information Processing
110107722	ko04075//Plant hormone signal transduction;ko04712//Circadian rhythm - plant;ko04141//Protein processing in endoplasmic reticulum	Folding, sorting and degradation;Signal transduction;Environmental adaptation	Organismal Systems;Genetic Information Processing;Environmental Information Processing
110114393	ko00190//Oxidative phosphorylation;ko02010//ABC transporters;ko04141//Protein processing in endoplasmic reticulum;ko01100//Metabolic pathways;ko04626//Plant-pathogen interaction	Folding, sorting and degradation;Environmental adaptation;Global and overview maps;Energy metabolism;Membrane transport	Organismal Systems;Genetic Information Processing;Metabolism;Environmental Information Processing
110108077	ko00520//Amino sugar and nucleotide sugar metabolism;ko04626//Plant-pathogen interaction;ko00250//Alanine, aspartate and glutamate metabolism;ko01100//Metabolic pathways	Carbohydrate metabolism;Global and overview maps;Environmental adaptation;Amino acid metabolism	Organismal Systems;Metabolism
BGI_novel_G002255	ko00500//Starch and sucrose metabolism;ko00232//Caffeine metabolism;ko00230//Purine metabolism;ko00030//Pentose phosphate pathway;ko01110//Biosynthesis of secondary metabolites;ko00190//Oxidative phosphorylation;ko00010//Glycolysis / Gluconeogenesis;ko04626//Plant-pathogen interaction;ko01100//Metabolic pathways;ko00520//Amino sugar and nucleotide sugar metabolism;ko01200//Carbon metabolism	Energy metabolism;Biosynthesis of other secondary metabolites;Global and overview maps;Carbohydrate metabolism;Nucleotide metabolism;Environmental adaptation	Organismal Systems;Metabolism
BGI_novel_G000971	ko01110//Biosynthesis of secondary metabolites;ko01100//Metabolic pathways;ko00190//Oxidative phosphorylation;ko00030//Pentose phosphate pathway;ko00230//Purine metabolism;ko00010//Glycolysis / Gluconeogenesis;ko00232//Caffeine metabolism;ko04626//Plant-pathogen interaction;ko00500//Starch and sucrose metabolism;ko01200//Carbon metabolism;ko00520//Amino sugar and nucleotide sugar metabolism	Energy metabolism;Biosynthesis of other secondary metabolites;Global and overview maps;Environmental adaptation;Nucleotide metabolism;Carbohydrate metabolism	Organismal Systems;Metabolism
114578918	ko04626//Plant-pathogen interaction;ko00520//Amino sugar and nucleotide sugar metabolism;ko00250//Alanine, aspartate and glutamate metabolism;ko01100//Metabolic pathways	Environmental adaptation;Carbohydrate metabolism;Global and overview maps;Amino acid metabolism	Organismal Systems;Metabolism
110116364	ko00195//Photosynthesis;ko04626//Plant-pathogen interaction;ko01100//Metabolic pathways	Environmental adaptation;Energy metabolism;Global and overview maps	Organismal Systems;Metabolism
110097793	ko00564//Glycerophospholipid metabolism;ko04626//Plant-pathogen interaction;ko00592//alpha-Linolenic acid metabolism;ko01100//Metabolic pathways;ko01110//Biosynthesis of secondary metabolites	Environmental adaptation;Lipid metabolism;Global and overview maps	Organismal Systems;Metabolism
110107390	ko04626//Plant-pathogen interaction;ko01100//Metabolic pathways;ko00500//Starch and sucrose metabolism	Global and overview maps;Environmental adaptation;Carbohydrate metabolism	Organismal Systems;Metabolism
BGI_novel_G001111	ko01100//Metabolic pathways;ko00790//Folate biosynthesis;ko04626//Plant-pathogen interaction	Metabolism of cofactors and vitamins;Environmental adaptation;Global and overview maps	Organismal Systems;Metabolism
BGI_novel_G001200	ko01200//Carbon metabolism;ko04626//Plant-pathogen interaction;ko04016//MAPK signaling pathway - plant;ko04075//Plant hormone signal transduction	Global and overview maps;Environmental adaptation;Signal transduction	Organismal Systems;Metabolism;Environmental Information Processing
BGI_novel_G000986	ko04626//Plant-pathogen interaction;ko00940//Phenylpropanoid biosynthesis;ko01110//Biosynthesis of secondary metabolites;ko00500//Starch and sucrose metabolism;ko01100//Metabolic pathways;ko03022//Basal transcription factors;ko00350//Tyrosine metabolism;ko00360//Phenylalanine metabolism;ko00260//Glycine, serine and threonine metabolism;ko00960//Tropane, piperidine and pyridine alkaloid biosynthes…	Metabolism of other amino acids;Amino acid metabolism;Biosynthesis of other secondary metabolites;Global and overview maps;Environmental adaptation;Carbohydrate metabolism;Transcription	Organismal Systems;Metabolism;Genetic Information Processing
