# Supplementary material for: Cold Response Transcriptome Analysis of the Alternative Splicing Events Induced by the Cold Stress in D. catenatum
Source: Int J Mol Sci. 2022 Jan 17;23(2):981. doi: 10.3390/ijms23020981 (PMC8778272; doi:10.3390/ijms23020981)
Supplement: Supplementary file 1 [file ijms-23-00981-s001.zip › Table S9. Classification of total AS events.xlsx]

## Sheet: Sheet1
Sample	Alternative 5' Splicing Site（A5SS）	Alternative 3' Splicing Site（A3SS）	Mutually exclusive exons（MXE）	Retained Intron（RI）	Skipped Exon（SE）	Total
Dc_ck_r1	1530	3141	473	1703	4144	10991
Dc_ck_r2	1614	3199	492	1801	4298	11404
Dc_ck_r3	1657	3333	518	1826	4496	11830
Dc_cold_r1	1666	3108	1961	1714	14216	22665
Dc_cold_r2	1649	3021	1854	1729	13471	21724
Dc_cold_r3	1738	3247	1542	1862	12678	21067
